# Supplementary material for: The Use of RelocaTE and Unassembled Short Reads to Produce High-Resolution Snapshots of Transposable Element Generated Diversity in Rice
Source: G3 (Bethesda). 2013 Jun 1;3(6):949–57. doi: 10.1534/g3.112.005348 (PMC3689806; doi:10.1534/g3.112.005348)
Supplement: Supporting Information [file supp_g3.112.005348_FileS1.txt]

TE	TSD	Exper	chromosome	insertion_site	strand	left_flanking_read_count	right_flanking_read_count	left_flanking_seq	right_flanking_seq	TE_orientation
mping	TTA	A123_0	Chr10:10579472..10579474	-	5	8	GAGGACGTTTTGGAACGATTTATATAATTTTATACTCCCTCAGTCATGCATGCAAGCGTGTGCGACGAGTTGATCAGCTGGCTGGAAAATTTATACATAA	TGCATGCAAGTCATGACCGATCTGAACTGTTTACTCTGAGCAAATCTGACGTCTGAAAGGGAGAAATGAGAACAAGCTGCCAGATAGCTGGAACTCCCCA
RIRE3	GGCAG	A123_2	Chr10:10617090..10617094	-	14	16	GACAAAATCGACCTACAGGAAATGTTACGTCATGCAGAACCCGAGGTGCTGATGGGGTCGGCTAGAGGGTTAAATAACTTTGAAGCTTTACGGAAGGTAG	CAAAGAAATTTTTGTACAATGAGTCGAAGGGCTGTGACAGTGAGTTCACAACACTACGGTAAGTTCTCGAACTTATGAGGTTGAAGGCGATACATGGATG
mping	TTA	A123_0	Chr10:11609960..11609962	+	23	8	TGTTTCGGATGATGGCAGACAACGACGATGTACCCTGTCCAACCCATCCATCCACCACCATCACAGAAAATCCTTTTGCTTCAAGCATTTCCCTCTATTA	ATGGCATGCCGTCACTTCAAAACCGTATCTTGACTTATATGACGACGGCCATTTCATCGAATTGTCCAAATGCGTTTTTATTCAATATGAGTTTTATAAA
mping	TTA	A123_2	Chr10:11609960..11609962	+	47	63	TGTTTCGGATGATGGCAGACAACGACGATGTACCCTGTCCAACCCATCCATCCACCACCATCACAGAAAATCCTTTTGCTTCAAGCATTTCCCTCTATTA	ATGGCATGCCGTCACTTCAAAACCGTATCTTGACTTATATGACGACGGCCATTTCATCGAATTGTCCAAATGCGTTTTTATTCAATATGAGTTTTATAAA
mping	TTA	A123_1	Chr10:11609960..11609962	+	5	19	TGTTTCGGATGATGGCAGACAACGACGATGTACCCTGTCCAACCCATCCATCCACCACCATCACAGAAAATCCTTTTGCTTCAAGCATTTCCCTCTATTA	ATGGCATGCCGTCACTTCAAAACCGTATCTTGACTTATATGACGACGGCCATTTCATCGAATTGTCCAAATGCGTTTTTATTCAATATGAGTTTTATAAA
mping	TTA	A123_1	Chr10:12054352..12054354	-	10	16	TGGTGTGGAGCCCACGTGCCGCGTGCGCCGACGCACGCTTGGACTTACCGAGCCTTGGCATTTACGGCTCCTCGTTTTTCTACTCCTCCTCCGTGTGTAA	TGACCGTGCAGAAGTAGATGCAGGTAGGAGTACATCGTTGACCACGGTGATTTTCATGCGACAGTGTTCATTTCTCCACGATCTTCCTCGATATCGATAA
mping	TTA	A123_0	Chr10:12054352..12054354	-	17	14	TGGTGTGGAGCCCACGTGCCGCGTGCGCCGACGCACGCTTGGACTTACCGAGCCTTGGCATTTACGGCTCCTCGTTTTTCTACTCCTCCTCCGTGTGTAA	TGACCGTGCAGAAGTAGATGCAGGTAGGAGTACATCGTTGACCACGGTGATTTTCATGCGACAGTGTTCATTTCTCCACGATCTTCCTCGATATCGATAA
mping	TTA	A123_2	Chr10:12054352..12054354	-	52	62	TGGTGTGGAGCCCACGTGCCGCGTGCGCCGACGCACGCTTGGACTTACCGAGCCTTGGCATTTACGGCTCCTCGTTTTTCTACTCCTCCTCCGTGTGTAA	TGACCGTGCAGAAGTAGATGCAGGTAGGAGTACATCGTTGACCACGGTGATTTTCATGCGACAGTGTTCATTTCTCCACGATCTTCCTCGATATCGATAA
RIRE3	AATTG	A123_2	Chr10:12547924..12547928	+	38	45	CCTTGACCGTAGGACAAGCCAAATGGAAAAACCTAAGAGCCCTCTGAATCCTTTTCATTGCATATGTTCTTTGCAATTGGATTTTATTACGGGAAAATTG	GGATCTATTTTTGTGGTTCAAGGGAAAAAATCTTGGTCGCTCGTTAAGTGAGTTTTTTCAAAACGGGTCAGTCTAGGGTTTTAGTAAAACTATTGGGATT
RIRE3	CAGCT	A123_2	Chr10:12634671..12634675	+	3	6	GACTACGACGGCACCCGTGCGCATCCAGCTTGCGCCCAGGAACCCACCTCCAGCAGCAACTCCCGCAGCACCTCCAGTTCCGCCCGCAGTTCCTGCAGCT	CCAGCTCCAGCTCCCGAGTCCGCTCTCTCCTTCGCTCCAGCATCAGCCGCCAGAGGTCCAGCCAGTGGCACCGGAGGTTGGTTGTCTGCTACTCCCAGTG
mping	TTA	A123_1	Chr10:14181189..14181191	-	16	21	GAGAATGAGTCTGTCGGAGATACACAAAATTAGCGCGTTAATTACTAACTACCGTCGGCCCTTAAATTGCCAACGGAACATGACCAACAGTCTTCCCTTA	GGCGGCCTGGACAAACATTTCACTAACTGTAACAGTATTCAAACATCCCAACTATCAAAGTCAATAACTGATGTACTATGCTGTGGTAACTGGACAGTTG
mping	TTA	A123_0	Chr10:14181189..14181191	-	21	27	GAGAATGAGTCTGTCGGAGATACACAAAATTAGCGCGTTAATTACTAACTACCGTCGGCCCTTAAATTGCCAACGGAACATGACCAACAGTCTTCCCTTA	GGCGGCCTGGACAAACATTTCACTAACTGTAACAGTATTCAAACATCCCAACTATCAAAGTCAATAACTGATGTACTATGCTGTGGTAACTGGACAGTTG
mping	TTA	A123_2	Chr10:14181189..14181191	-	44	39	GAGAATGAGTCTGTCGGAGATACACAAAATTAGCGCGTTAATTACTAACTACCGTCGGCCCTTAAATTGCCAACGGAACATGACCAACAGTCTTCCCTTA	GGCGGCCTGGACAAACATTTCACTAACTGTAACAGTATTCAAACATCCCAACTATCAAAGTCAATAACTGATGTACTATGCTGTGGTAACTGGACAGTTG
mping	TTA	A123_2	Chr10:15143403..15143405	-	46	30	GCCGCCGCCTGCTGGGCCGCCGCCGACGCCTCGGCTGCCAGCCTAGGCCCTATGGTTCTAGCCTGACTTGTGCTCTGCAAGTCTGCAGTCTGCCCGATAA	GTGAAAAAGTAAGAGGGGAAAAATAAGAGAGGGAAAATGAGGGGGAAACTAAAATAATGGAGGGAAAAATAAGATAGGGAAAATGAAAAAACAATGAGAT
mping	TTA	A123_1	Chr10:15143403..15143405	-	5	11	GCCGCCGCCTGCTGGGCCGCCGCCGACGCCTCGGCTGCCAGCCTAGGCCCTATGGTTCTAGCCTGACTTGTGCTCTGCAAGTCTGCAGTCTGCCCGATAA	GTGAAAAAGTAAGAGGGGAAAAATAAGAGAGGGAAAATGAGGGGGAAACTAAAATAATGGAGGGAAAAATAAGATAGGGAAAATGAAAAAACAATGAGAT
mping	TTA	A123_0	Chr10:15143403..15143405	-	8	15	GCCGCCGCCTGCTGGGCCGCCGCCGACGCCTCGGCTGCCAGCCTAGGCCCTATGGTTCTAGCCTGACTTGTGCTCTGCAAGTCTGCAGTCTGCCCGATAA	GTGAAAAAGTAAGAGGGGAAAAATAAGAGAGGGAAAATGAGGGGGAAACTAAAATAATGGAGGGAAAAATAAGATAGGGAAAATGAAAAAACAATGAGAT
mping	TTA	A123_0	Chr10:15522563..15522565	+	13	8	AAGAAAGTTTAGTGAGAAGCTTGGCCTGTAATTGTAAGGTAAAAACAACAGAATATACAGACGAAGCAATGCAGTATAATAAATCAAAACAATTCCATAA	GAGTATATAATAACTATAACTGCACAAAAGAAAGATAATATGGAATGAACAAAACTCCTAACACAGAAGCATATGCTGATCGCTCCAAGCAGTGAATCTG
mping	TTA	A123_1	Chr10:15522563..15522565	+	16	2	AAGAAAGTTTAGTGAGAAGCTTGGCCTGTAATTGTAAGGTAAAAACAACAGAATATACAGACGAAGCAATGCAGTATAATAAATCAAAACAATTCCATAA	GAGTATATAATAACTATAACTGCACAAAAGAAAGATAATATGGAATGAACAAAACTCCTAACACAGAAGCATATGCTGATCGCTCCAAGCAGTGAATCTG
mping	TTA	A123_2	Chr10:15522563..15522565	+	40	30	AAGAAAGTTTAGTGAGAAGCTTGGCCTGTAATTGTAAGGTAAAAACAACAGAATATACAGACGAAGCAATGCAGTATAATAAATCAAAACAATTCCATAA	GAGTATATAATAACTATAACTGCACAAAAGAAAGATAATATGGAATGAACAAAACTCCTAACACAGAAGCATATGCTGATCGCTCCAAGCAGTGAATCTG
mping	TTA	A123_0	Chr10:15844227..15844229	+	26	26	TTGGAACTTGGAACCACAATCCCACAAAGCAGAGTATCTCTAGCTAACTTCCACACATTTTTCTACTATGCATGTATGACTGTCAACGTAGACCATATTA	GTATTAAACTGCAACTGACAGCTTACACCCTTTTTTTTAACAACGCAGATCGAGTTTCAAGTAGCATATGAGAGATTTGAAACCGCTAGCTTAGCTTGGA
mping	TTA	A123_2	Chr10:15844227..15844229	+	49	65	TTGGAACTTGGAACCACAATCCCACAAAGCAGAGTATCTCTAGCTAACTTCCACACATTTTTCTACTATGCATGTATGACTGTCAACGTAGACCATATTA	GTATTAAACTGCAACTGACAGCTTACACCCTTTTTTTTAACAACGCAGATCGAGTTTCAAGTAGCATATGAGAGATTTGAAACCGCTAGCTTAGCTTGGA
mping	TTA	A123_1	Chr10:15844227..15844229	+	8	12	TTGGAACTTGGAACCACAATCCCACAAAGCAGAGTATCTCTAGCTAACTTCCACACATTTTTCTACTATGCATGTATGACTGTCAACGTAGACCATATTA	GTATTAAACTGCAACTGACAGCTTACACCCTTTTTTTTAACAACGCAGATCGAGTTTCAAGTAGCATATGAGAGATTTGAAACCGCTAGCTTAGCTTGGA
mping	TTA	A123_0	Chr10:17064452..17064454	+	15	5	TGAACTTCAGTGCCTTCCCCCTACTCATGAGCCACGTGTAACAAAGCACATTGAGCAGATAATAGATTTGATAACCAAGGTATTGCTTAGCTGCTTGTTA	TACTCCCTCCATCTACTTTTGATAGTCATATTTCATCTTGGCACACAGACCAAGGATAATTAATTCTACTTATCATCCATTTAAACATGCTACTAGTCAT
mping	TTA	A123_2	Chr10:17064452..17064454	+	61	14	TGAACTTCAGTGCCTTCCCCCTACTCATGAGCCACGTGTAACAAAGCACATTGAGCAGATAATAGATTTGATAACCAAGGTATTGCTTAGCTGCTTGTTA	TACTCCCTCCATCTACTTTTGATAGTCATATTTCATCTTGGCACACAGACCAAGGATAATTAATTCTACTTATCATCCATTTAAACATGCTACTAGTCAT
mping	TTA	A123_1	Chr10:17064452..17064454	+	9	7	TGAACTTCAGTGCCTTCCCCCTACTCATGAGCCACGTGTAACAAAGCACATTGAGCAGATAATAGATTTGATAACCAAGGTATTGCTTAGCTGCTTGTTA	TACTCCCTCCATCTACTTTTGATAGTCATATTTCATCTTGGCACACAGACCAAGGATAATTAATTCTACTTATCATCCATTTAAACATGCTACTAGTCAT
mping	TTA	A123_1	Chr10:17892619..17892621	+	19	14	TACGGCGGCCAGGCGTACAGGAGATTTGCTGTGCTGCTACAGGGCACTTCTGCGGGGATTGTTCTCCATCGGTAGCTGGCAACGTACACTGCCCAATTAA	CAATAGCCAACTGCCCAATTAAAATACTTTGGTAATAAAGTAAGTGAAAATAATAATAATTCTAAATTTTTTTAATAAAACGAGTGATCAAACAGTGCAA
mping	TTA	A123_0	Chr10:17892619..17892621	+	26	11	TACGGCGGCCAGGCGTACAGGAGATTTGCTGTGCTGCTACAGGGCACTTCTGCGGGGATTGTTCTCCATCGGTAGCTGGCAACGTACACTGCCCAATTAA	CAATAGCCAACTGCCCAATTAAAATACTTTGGTAATAAAGTAAGTGAAAATAATAATAATTCTAAATTTTTTTAATAAAACGAGTGATCAAACAGTGCAA
mping	TTA	A123_2	Chr10:17892619..17892621	+	40	33	TACGGCGGCCAGGCGTACAGGAGATTTGCTGTGCTGCTACAGGGCACTTCTGCGGGGATTGTTCTCCATCGGTAGCTGGCAACGTACACTGCCCAATTAA	CAATAGCCAACTGCCCAATTAAAATACTTTGGTAATAAAGTAAGTGAAAATAATAATAATTCTAAATTTTTTTAATAAAACGAGTGATCAAACAGTGCAA
mping	TTA	A123_0	Chr10:17918255..17918257	+	11	3	AAAAAATTAAAAATGAAAAAAAATGTGCTGATTACGTGTTGCGTTTTGTTCGTGGAAGGGATCATTTGTCTGAACCTGAATGTGTGTTGTGCACCACTAA	GCGAATTGACGTGACCGAATTGTATGACCTGCCGCAACCTATTACAGTCTACGTACAGACTACGACTAGTCGACTACTATTACTAGTACTCGATTTTGAG
mping	TTA	A123_1	Chr10:18044217..18044219	+	10	13	GCACTTTAGAGTCCGTACTATAGTTGGCTACAAATCTATAGCCCGCTGTTCTTCTTTCTTCTCTTTTATCTCTTGAAATGTGTCTATAGCTTGCTTATAA	GCTGCTATTGTACCTGCTCTGAAATGACAGTTTCCAGAGGTGATGTTCCCTAGGTTGGTTCAGAGATTACGCTACCCTATGCCATCGTCATCCACGCAGA
mping	TTA	A123_0	Chr10:18044217..18044219	+	24	6	GCACTTTAGAGTCCGTACTATAGTTGGCTACAAATCTATAGCCCGCTGTTCTTCTTTCTTCTCTTTTATCTCTTGAAATGTGTCTATAGCTTGCTTATAA	GCTGCTATTGTACCTGCTCTGAAATGACAGTTTCCAGAGGTGATGTTCCCTAGGTTGGTTCAGAGATTACGCTACCCTATGCCATCGTCATCCACGCAGA
mping	TTA	A123_2	Chr10:18044217..18044219	+	44	57	GCACTTTAGAGTCCGTACTATAGTTGGCTACAAATCTATAGCCCGCTGTTCTTCTTTCTTCTCTTTTATCTCTTGAAATGTGTCTATAGCTTGCTTATAA	GCTGCTATTGTACCTGCTCTGAAATGACAGTTTCCAGAGGTGATGTTCCCTAGGTTGGTTCAGAGATTACGCTACCCTATGCCATCGTCATCCACGCAGA
mping	TTA	A123_0	Chr10:18050499..18050501	-	8	10	AATTCCCGGTAATCTGTTTCTTTCTTGCGCTAGAGATGGCACCAAATGATACTAGTATTTTTGTTTTGTTTTGTTTGTGAGGGCACAAAAATGGTGATTA	GTAGGACATTGGTGGTAAGGGGTTTTGATGAACTTTGGGAGACGATTCGGCCGGTTTTGGTTTCATCAGATGGTCCAGCTTCCATGAGCAAAAATGGACT
mping	TTA	A123_2	Chr10:18430453..18430455	+	24	51	CCATAATGATTATCTATAGGCTCTCTACAAAAATACATGTTAACATATTTTTCTACTTGGAAGAGATTAAATGAAGAAAGAGAGCAAAACTATCTACTAA	GAGATAGTCTATAGAGAAAAACGAGGCAATGGATTAGAGAACTGTAGATACCCATGTAGACATACTATTGAGATGGTTTACTATTAATCCAGTCTATTGC
mping	TTA	A123_1	Chr10:18430453..18430455	+	7	10	CCATAATGATTATCTATAGGCTCTCTACAAAAATACATGTTAACATATTTTTCTACTTGGAAGAGATTAAATGAAGAAAGAGAGCAAAACTATCTACTAA	GAGATAGTCTATAGAGAAAAACGAGGCAATGGATTAGAGAACTGTAGATACCCATGTAGACATACTATTGAGATGGTTTACTATTAATCCAGTCTATTGC
mping	TTA	A123_0	Chr10:18430453..18430455	+	9	17	CCATAATGATTATCTATAGGCTCTCTACAAAAATACATGTTAACATATTTTTCTACTTGGAAGAGATTAAATGAAGAAAGAGAGCAAAACTATCTACTAA	GAGATAGTCTATAGAGAAAAACGAGGCAATGGATTAGAGAACTGTAGATACCCATGTAGACATACTATTGAGATGGTTTACTATTAATCCAGTCTATTGC
mping	TTA	A123_1	Chr10:1896881..1896883	+	10	18	TATTAATAGCATAGTATGTAACTATTGTATGAATAAGCTATTAGATTGGCTATAGATGAATTGTAGCTAGTAGTTGGCTATACTATTAAACTTGCTCTTA	GAGTACCTTGTTGTATGTAAGGTGGCGCGGCCTCCGATGCTGAATTATTGCAAACCAGAAGTTCACCAGCAAAGCGACATGGAGCGCTGACCCACCAAGC
mping	TTA	A123_2	Chr10:1896881..1896883	+	32	58	TATTAATAGCATAGTATGTAACTATTGTATGAATAAGCTATTAGATTGGCTATAGATGAATTGTAGCTAGTAGTTGGCTATACTATTAAACTTGCTCTTA	GAGTACCTTGTTGTATGTAAGGTGGCGCGGCCTCCGATGCTGAATTATTGCAAACCAGAAGTTCACCAGCAAAGCGACATGGAGCGCTGACCCACCAAGC
mping	TTA	A123_2	Chr10:19044057..19044059	+	34	29	AAACTCAGACCAATGGATCGATTGCGTTTGCAGTGACGTGGCTGATTGAGGAGCAAGATAGAAAATATTGGATGCAGTTAGCGGAAGGACAATCGTATAA	GAACACGCTTTAGGCGCGCCTGAGTGTGACACTAAATTATTACTCGTCGAGACCTACACATGCAAGAGGCGTACGGCAATTAAGTATAGTGCCCTTTAAG
Gaijin	TTA	A123_2	Chr10:19836981..19836983	+	29	1	TGACTAGAAAATCCCTACCCCTAAGGAGAGTTAGAATGTCTCCTTCATCGGCAAGCTAATGACCGATCAAGCTTGTTTTGGTGGGCTGTAGTATGGTTTA	GGCCTTGTTTAGTTGGTGAAAATTTTTGAGTTTGGTTATCACATCGGATATACGGTTACACATTTGAAGTATTAAACGTAGTCTAATAACAAAACAAATT
mping	TTA	A123_2	Chr10:20619417..20619419	-	55	57	TAAATGTGTGTTTGAGAGAGAGAGAGAGAGAGAGAGAGAGAGAGTAGAGCAGCAGTACAATGGCAATAGCACTAGCACTGTATGTCTGTATAGCTGCTTA	TGATCGATGAACCAGAGAACATAACACGCATACATGTCCAGACTTTACACATTAATAACCCCACAAATAAACTAACCATGACTTGAAAATGGCACTGTAA
mping	TTA	A123_1	Chr10:20619417..20619419	-	7	9	TAAATGTGTGTTTGAGAGAGAGAGAGAGAGAGAGAGAGAGAGAGTAGAGCAGCAGTACAATGGCAATAGCACTAGCACTGTATGTCTGTATAGCTGCTTA	TGATCGATGAACCAGAGAACATAACACGCATACATGTCCAGACTTTACACATTAATAACCCCACAAATAAACTAACCATGACTTGAAAATGGCACTGTAA
mping	TTA	A123_1	Chr10:21849908..21849910	+	15	10	GACGTGCTTTGGTTAGGGGTCACATGGCTAACCGGAGCAAATCATGCAACGGAATGGAGAAAAATGGGAGGCTTCTTCAGTTCACGAGTGCACTGTATTA	AAGAAAGTGATTTCTGAAACGGAACACTATTAAAAAATTGGGATCACGCCTTGGCAGTTATCTCAGGTTAGTTATGGACAGTATACATACCTGCTACCTG
mping	TTA	A123_0	Chr10:21849908..21849910	+	15	28	GACGTGCTTTGGTTAGGGGTCACATGGCTAACCGGAGCAAATCATGCAACGGAATGGAGAAAAATGGGAGGCTTCTTCAGTTCACGAGTGCACTGTATTA	AAGAAAGTGATTTCTGAAACGGAACACTATTAAAAAATTGGGATCACGCCTTGGCAGTTATCTCAGGTTAGTTATGGACAGTATACATACCTGCTACCTG
mping	TTA	A123_2	Chr10:21849908..21849910	+	67	41	GACGTGCTTTGGTTAGGGGTCACATGGCTAACCGGAGCAAATCATGCAACGGAATGGAGAAAAATGGGAGGCTTCTTCAGTTCACGAGTGCACTGTATTA	AAGAAAGTGATTTCTGAAACGGAACACTATTAAAAAATTGGGATCACGCCTTGGCAGTTATCTCAGGTTAGTTATGGACAGTATACATACCTGCTACCTG
mping	TTA	A123_0	Chr10:21853602..21853604	-	5	10	TGCAAGTGTTCGGGGCCCAAGGGAGGAATTCTTGCAATGAGCCCCAATTTACGGCAAGCATCACTTTGGAACTTGGCCGCCTTTGGATTGGATTAACTAA	TAATCGCTGATACTATTGTGTTTCCCTTTCGTTATGCCGCATAACTGGGGGTGTTTGGGTAAAGCTCAAGTAAGGGATAAGAGTGCATTCTTCAGAAACC
mping	TTA	A123_0	Chr10:21923712..21923714	+	16	13	ATAAACCCTCCCGTCATAAAGGTTCACCCAACTGAAAGCACATTTTGGCAGCTTTTTCTAGCAAAGCAAAGTTGGTACGTGTACCACCGGCATGGCATAA	TAGCATCTTATTAGCACCCGGTTCTCGGAAAGTAAGATGTTTGGATACATGAACTTAACTTTAGTCTCTATATTTAAACACTAAATTAGAGTATTAAATA
mping	TTA	A123_1	Chr10:21923712..21923714	+	4	9	ATAAACCCTCCCGTCATAAAGGTTCACCCAACTGAAAGCACATTTTGGCAGCTTTTTCTAGCAAAGCAAAGTTGGTACGTGTACCACCGGCATGGCATAA	TAGCATCTTATTAGCACCCGGTTCTCGGAAAGTAAGATGTTTGGATACATGAACTTAACTTTAGTCTCTATATTTAAACACTAAATTAGAGTATTAAATA
mping	TTA	A123_2	Chr10:21923712..21923714	+	49	37	ATAAACCCTCCCGTCATAAAGGTTCACCCAACTGAAAGCACATTTTGGCAGCTTTTTCTAGCAAAGCAAAGTTGGTACGTGTACCACCGGCATGGCATAA	TAGCATCTTATTAGCACCCGGTTCTCGGAAAGTAAGATGTTTGGATACATGAACTTAACTTTAGTCTCTATATTTAAACACTAAATTAGAGTATTAAATA
mping	TTA	A123_2	Chr10:22456791..22456793	-	10	2	AGGATGCTTACTGTTTAGATCGCATTATGTACTACAGCTTGGAGTAAAATATTTTGAGAGAGAGAGAGAGAGAGAGAGAGAGAGAGAGAGTGTGTCATAA	TAGTGGGTAATAGCATTAGTAGGATTCATGCATATACGGGGGTGTTTGGGAGGGAGGTGCTGGCTAAAGTTTAGCCCCTCCCTCCCAAACACCCCGTTAA
mping	TTA	A123_1	Chr10:22745428..22745430	-	6	11	AGTCGCTTTGACTACTCTCCTTTCTTTCTTCTCCACTCTGCAAGAGCAAAGACCACTTGCAAGATTAACTGCGAATTAAGCAAGAAAAAACGCTCCCTAA	TTAAACTACTCCCCCTGATGGATAGCCATGCTGACTTTTTTTTAAACAGAAATGTGATGTGTGAGAGAGAGATTATTATTATTAGGTGGGAGTTAGGAGT
mping	TTA	A123_0	Chr10:22745428..22745430	-	6	24	AGTCGCTTTGACTACTCTCCTTTCTTTCTTCTCCACTCTGCAAGAGCAAAGACCACTTGCAAGATTAACTGCGAATTAAGCAAGAAAAAACGCTCCCTAA	TTAAACTACTCCCCCTGATGGATAGCCATGCTGACTTTTTTTTAAACAGAAATGTGATGTGTGAGAGAGAGATTATTATTATTAGGTGGGAGTTAGGAGT
mping	TTA	A123_2	Chr10:22745428..22745430	-	62	47	AGTCGCTTTGACTACTCTCCTTTCTTTCTTCTCCACTCTGCAAGAGCAAAGACCACTTGCAAGATTAACTGCGAATTAAGCAAGAAAAAACGCTCCCTAA	TTAAACTACTCCCCCTGATGGATAGCCATGCTGACTTTTTTTTAAACAGAAATGTGATGTGTGAGAGAGAGATTATTATTATTAGGTGGGAGTTAGGAGT
mping	TTA	A123_2	Chr10:22984172..22984174	-	50	47	GTACCTTTCGCCATCACCAGAGCCACTAGTACATGAGTGACTACACCTTAATATTTAATCACTTCCCTTTTCGCCACCAATCCTCCTAGTGCTTGTATTA	GTAGTACAAAAGTGTGCAAGCAATTCAATTTCGCTCACACAAAGATCACCGATATAAATAGGGTCATCTTAAACATCAAGGCTTTCCCTCTTACCAACCT
mping	TTA	A123_1	Chr10:22984172..22984174	-	8	12	GTACCTTTCGCCATCACCAGAGCCACTAGTACATGAGTGACTACACCTTAATATTTAATCACTTCCCTTTTCGCCACCAATCCTCCTAGTGCTTGTATTA	GTAGTACAAAAGTGTGCAAGCAATTCAATTTCGCTCACACAAAGATCACCGATATAAATAGGGTCATCTTAAACATCAAGGCTTTCCCTCTTACCAACCT
spmlike	ACT	A123_2	Chr10:2432930..2432932	-	25	22	CATCCTAAGTTGTAATATAATAGGACGGAGGGAATAGTCCACATGGATGGCTTCCTATGTACCATGCTATGCTATCTAACTACTGCTTTGGAGCATCACT	TAATGTATTAATCGCTATACTACTTATGATATGCTTTGCAAATGTGCTAGATTAGTTACATATCTCTATGCGTAATGATTTGTTCTGTTCGTTTGAACTG
Retro1	CTCAT	A123_2	Chr10:2608964..2608968	-	11	1	CATGTGAGCTGATTGGATAACAGAACATTGATGGCACTAATGTGTTCCGTACTCCACAGCAGAACACGGTTGCAGCAATCGCGCTCTTGGATACCCTCAT	GGCTACCGGAGCACCAGAGAATGTCGCTCAAATTCTGAATCAAACAAAGACGATGATCGCCGCGTCGGTCCTAGTTGACTCGGGAAGCACTCGGCAGCCC
mping	TTA	A123_1	Chr10:2990545..2990547	+	10	22	GGTAATATATATAATAATGGTCCAAAAGCCAAATGAAAACAAACAGATTAAGAACAATTCAATCATGCAGTACTTTGGCTGTGCAGGCAGCAAGCTATTA	CTATTTCCCTTTTTCATAAAAACAAACTAGTACTACAGTACTAGCTTTGCATTCACCTAACTAGAGACAGGCGAGTACTTAATTAAAGCTTTACCTTTGC
mping	TTA	A123_0	Chr10:2990545..2990547	+	10	24	GGTAATATATATAATAATGGTCCAAAAGCCAAATGAAAACAAACAGATTAAGAACAATTCAATCATGCAGTACTTTGGCTGTGCAGGCAGCAAGCTATTA	CTATTTCCCTTTTTCATAAAAACAAACTAGTACTACAGTACTAGCTTTGCATTCACCTAACTAGAGACAGGCGAGTACTTAATTAAAGCTTTACCTTTGC
mping	TTA	A123_2	Chr10:2990545..2990547	+	40	35	GGTAATATATATAATAATGGTCCAAAAGCCAAATGAAAACAAACAGATTAAGAACAATTCAATCATGCAGTACTTTGGCTGTGCAGGCAGCAAGCTATTA	CTATTTCCCTTTTTCATAAAAACAAACTAGTACTACAGTACTAGCTTTGCATTCACCTAACTAGAGACAGGCGAGTACTTAATTAAAGCTTTACCTTTGC
mping	TTA	A123_1	Chr10:3543280..3543282	-	12	19	ATTCATAAAGAAAGGTGAGTTAGTAACATGTACTAGCAGATTAACGCTTAGACTGCGAAGTGACTGGTTAGAGCAGATCTTGCAAAGTGACTATTCATAA	TGGAACGAACCAAGGACTGTTTTTTCACCGGGAAAAATAAAACCGACCGATTCTTTCTAAACGTGGAAACCGACCTATTATATTCCAAACCGATTCTTTC
mping	TTA	A123_2	Chr10:3543280..3543282	-	49	51	ATTCATAAAGAAAGGTGAGTTAGTAACATGTACTAGCAGATTAACGCTTAGACTGCGAAGTGACTGGTTAGAGCAGATCTTGCAAAGTGACTATTCATAA	TGGAACGAACCAAGGACTGTTTTTTCACCGGGAAAAATAAAACCGACCGATTCTTTCTAAACGTGGAAACCGACCTATTATATTCCAAACCGATTCTTTC
mping	TTA	A123_0	Chr10:5464813..5464815	+	4	5	CAAAATTTTGCCACGTGTCAATCAGAATAAGCTCTTGTGATGTCCCTTGCACATCAGAATCTCTAGAAAACTCATTACTCTACCTGTCTCTTTGCACTAA	TGCAGTTGATAAGTATCGACAAATAAAATAATAAAGAGAGTTAATAAATGCTTCACTTTTGCCAACCGATAGCCGGAATCAGCTTTTAAATTGTCATGTT
RIRE3	TCGAG	A123_2	Chr10:5939557..5939561	+	4	34	CCATGTGACTGGCGCCACCTCCTTTGAACACCTTAGGACAGTGGATGGTGAAGTCTGCTCGTCCTTTCGTGAAGCTGCAGAAAAAAGGGGTCTTATCGAG	GCAGACAACACATTAGATGAGTGCCTTACTGAGGCTGAGGTGTTCCAAATGCCATCATCGCTACGGAGGCTCTTTGCCACGATATTGGTCTTTTGTGAGC
mping	TTA	A123_1	Chr10:664876..664878	+	10	18	ATGAAAAACTAGGCACGCTTGCCCAATGGATGCAAATACATACATTTTGAACGTTCAACGACATGGGACCAGTGCTTTAACTAGATAGTGCTATAATTAA	TAAAACCGGGCAACCGGCCACAAGCTGGTGAGGAAGAATAAACGATCTGGATAGCTTAATTTAATTTTAAATCATAATTCTTTTTTATCAAATTGTTATT
mping	TTA	A123_2	Chr10:664876..664878	+	29	43	ATGAAAAACTAGGCACGCTTGCCCAATGGATGCAAATACATACATTTTGAACGTTCAACGACATGGGACCAGTGCTTTAACTAGATAGTGCTATAATTAA	TAAAACCGGGCAACCGGCCACAAGCTGGTGAGGAAGAATAAACGATCTGGATAGCTTAATTTAATTTTAAATCATAATTCTTTTTTATCAAATTGTTATT
mping	TTA	A123_0	Chr10:664876..664878	+	9	9	ATGAAAAACTAGGCACGCTTGCCCAATGGATGCAAATACATACATTTTGAACGTTCAACGACATGGGACCAGTGCTTTAACTAGATAGTGCTATAATTAA	TAAAACCGGGCAACCGGCCACAAGCTGGTGAGGAAGAATAAACGATCTGGATAGCTTAATTTAATTTTAAATCATAATTCTTTTTTATCAAATTGTTATT
mping	TTA	A123_1	Chr11:11033107..11033109	+	11	13	TAGTGGTTTCCCATCCGTCATACCCCACACGATACAATCAGTACGGCATGTTCTGAAAAAAACCCGGCACCAATGAAATAAATATCAGTACGGTTCATTA	AGAAACCCAACACTGATGTTAACAGAGGCACATCAATGCGGGTTTTTAAGAGACCTTGCACTGATAAAGCCGAGCCGTCGAGCCATGTTCTCTCTCTCTT
mping	TTA	A123_0	Chr11:11033107..11033109	+	18	10	TAGTGGTTTCCCATCCGTCATACCCCACACGATACAATCAGTACGGCATGTTCTGAAAAAAACCCGGCACCAATGAAATAAATATCAGTACGGTTCATTA	AGAAACCCAACACTGATGTTAACAGAGGCACATCAATGCGGGTTTTTAAGAGACCTTGCACTGATAAAGCCGAGCCGTCGAGCCATGTTCTCTCTCTCTT
mping	TTA	A123_2	Chr11:11033107..11033109	+	45	61	TAGTGGTTTCCCATCCGTCATACCCCACACGATACAATCAGTACGGCATGTTCTGAAAAAAACCCGGCACCAATGAAATAAATATCAGTACGGTTCATTA	AGAAACCCAACACTGATGTTAACAGAGGCACATCAATGCGGGTTTTTAAGAGACCTTGCACTGATAAAGCCGAGCCGTCGAGCCATGTTCTCTCTCTCTT
mping	TTA	A123_0	Chr11:11666231..11666233	-	1	2	TAAAAAATTAAATGAAAGCAACTGGTTGCCACGTGCAGGTGTACAATTGAGTGATGGATGATGTTTTTTCAAGAGGGGTCTACCTTATTCCTCCCTATTA	CACATAAGCATTGTGGCCTCCTGTGATATACTATTGCTATGTACTGTTTGGGCCCACCCTCCTACCGATTTGGGTAGGATACATTGAGCTTGCCCTTACT
mping	TTA	A123_1	Chr11:13743297..13743299	+	16	17	ACGGGAGCCCAAGGCATTGTAATCTTATTTTTTGGGGTAGGTTTCTCAGGACGTTTAAAGAGAACCAACTGCCATCGACAAGACGGCTGAAGGCATATTA	GAGGCCGTTACACATAGAAGGTTCTGTACTAGTGATGATAAGGATAAATTAATGGCCTGGTTTTAAAGGTGAGATTAACTAATACTCCAGCGCAAAGCAA
mping	TTA	A123_0	Chr11:13743297..13743299	+	34	13	ACGGGAGCCCAAGGCATTGTAATCTTATTTTTTGGGGTAGGTTTCTCAGGACGTTTAAAGAGAACCAACTGCCATCGACAAGACGGCTGAAGGCATATTA	GAGGCCGTTACACATAGAAGGTTCTGTACTAGTGATGATAAGGATAAATTAATGGCCTGGTTTTAAAGGTGAGATTAACTAATACTCCAGCGCAAAGCAA
mping	TTA	A123_2	Chr11:13743297..13743299	+	47	44	ACGGGAGCCCAAGGCATTGTAATCTTATTTTTTGGGGTAGGTTTCTCAGGACGTTTAAAGAGAACCAACTGCCATCGACAAGACGGCTGAAGGCATATTA	GAGGCCGTTACACATAGAAGGTTCTGTACTAGTGATGATAAGGATAAATTAATGGCCTGGTTTTAAAGGTGAGATTAACTAATACTCCAGCGCAAAGCAA
mping	TTA	A123_1	Chr11:15385200..15385202	-	18	22	GTAAGCAACAATTATGAAGCGTATGGTTCATAATCATTGTGAAAATCTGCAATGGAAGATGTACTTGTTCCTCTAGGTTCTGATGTAGTAGTGGTGATTA	GCATGAAACAACATACTCCCTCCGGTTTCATTTTAATTGACGTTTTAGACAATGACACGGTCTACAAAATATATCTTTGACCTTATTTTTCTATTATAAT
mping	TTA	A123_0	Chr11:15385200..15385202	-	18	23	GTAAGCAACAATTATGAAGCGTATGGTTCATAATCATTGTGAAAATCTGCAATGGAAGATGTACTTGTTCCTCTAGGTTCTGATGTAGTAGTGGTGATTA	GCATGAAACAACATACTCCCTCCGGTTTCATTTTAATTGACGTTTTAGACAATGACACGGTCTACAAAATATATCTTTGACCTTATTTTTCTATTATAAT
mping	TTA	A123_2	Chr11:15385200..15385202	-	47	37	GTAAGCAACAATTATGAAGCGTATGGTTCATAATCATTGTGAAAATCTGCAATGGAAGATGTACTTGTTCCTCTAGGTTCTGATGTAGTAGTGGTGATTA	GCATGAAACAACATACTCCCTCCGGTTTCATTTTAATTGACGTTTTAGACAATGACACGGTCTACAAAATATATCTTTGACCTTATTTTTCTATTATAAT
mping	TTA	A123_1	Chr11:16100809..16100811	-	13	7	CTCCATTTGTTGTTTGTAGTTGATGGTGTAGATTAATGTTGTAGGTTAAACATATCACAGCTACACCATGTGTACATCATTTGTCCCCATTCCCCTCTTA	TGGTCCTACATACACATTGACTATTTCTGCATATAAATTTATCGTTTTATTACTGGCCGTGTTACCTGATCTCTGCTTTTTTTCTCTCCATACCCAACCT
mping	TTA	A123_0	Chr11:16100809..16100811	-	15	16	CTCCATTTGTTGTTTGTAGTTGATGGTGTAGATTAATGTTGTAGGTTAAACATATCACAGCTACACCATGTGTACATCATTTGTCCCCATTCCCCTCTTA	TGGTCCTACATACACATTGACTATTTCTGCATATAAATTTATCGTTTTATTACTGGCCGTGTTACCTGATCTCTGCTTTTTTTCTCTCCATACCCAACCT
mping	TTA	A123_2	Chr11:16100809..16100811	-	39	26	CTCCATTTGTTGTTTGTAGTTGATGGTGTAGATTAATGTTGTAGGTTAAACATATCACAGCTACACCATGTGTACATCATTTGTCCCCATTCCCCTCTTA	TGGTCCTACATACACATTGACTATTTCTGCATATAAATTTATCGTTTTATTACTGGCCGTGTTACCTGATCTCTGCTTTTTTTCTCTCCATACCCAACCT
mping	TTA	A123_1	Chr11:16811328..16811330	+	10	9	ACGCCTGCGGGCTGCGGCCTGCCACCTTTGGGTGTCGCTCTCGGGATAAATTTCATAATTTGACATTAAATACGGACACCTTTTATTCGTCATCTAGTAA	TTTGCGCGCCTTTCCCAATTACACCGGCATGCGAATTTCTTACTGTAGTTCGGTGCCAAACTGCCATTCCGTTTGTCTGCTTAAGACGCGCCGTCCGTCC
mping	TTA	A123_0	Chr11:16811328..16811330	+	16	18	ACGCCTGCGGGCTGCGGCCTGCCACCTTTGGGTGTCGCTCTCGGGATAAATTTCATAATTTGACATTAAATACGGACACCTTTTATTCGTCATCTAGTAA	TTTGCGCGCCTTTCCCAATTACACCGGCATGCGAATTTCTTACTGTAGTTCGGTGCCAAACTGCCATTCCGTTTGTCTGCTTAAGACGCGCCGTCCGTCC
mping	TTA	A123_2	Chr11:16811328..16811330	+	44	62	ACGCCTGCGGGCTGCGGCCTGCCACCTTTGGGTGTCGCTCTCGGGATAAATTTCATAATTTGACATTAAATACGGACACCTTTTATTCGTCATCTAGTAA	TTTGCGCGCCTTTCCCAATTACACCGGCATGCGAATTTCTTACTGTAGTTCGGTGCCAAACTGCCATTCCGTTTGTCTGCTTAAGACGCGCCGTCCGTCC
mping	TTA	A123_0	Chr11:16894772..16894774	+	1	3	GAAACTCTAGCCCGCCGCCGGCCCAAACGTAAGGTCGCCGGAGTTCACCATTGCTGTCGTCATCGCCGCAGCAGCTCCCGAGGAGATGCTTGCTCTGTTA	TAGTACACATGAAGACATGAATGTCTTAATGCACATTGTAAAGCGTGTTACTGACCCATGTATTTCAGAATTAAAATCGAACTTAATATGTTTTGATTTG
mping	TTA	A123_2	Chr11:17024050..17024052	-	28	30	CCATTGTGTAGCTAGCAATTAGCTAGGCATTCAGGTTTGCAGAGTAACAATCATGGCTTTGATTTGACACGGCATCTGTGTCATGCGTGCTTTTCTTTTA	GGACTGACGGATACGTGTACGGTATACGCTTCCATCACCACAACTGGCTACAGCTACTACTGTGTATCCTACGCGTGTGCCCTGGACAGACAGACACAAG
mping	TTA	A123_0	Chr11:17352198..17352200	-	5	3	GAAGCCGCCCTTCAATCAATTTCGATAGTCAAAGTGAAAAAAAAAGAAGAAAAGAAGAGGACAGAAAAGTATTAAGTAGAGGGTTTATTTAGCTTGCTTA	CTAATCCCTATATAACCCTGGTTGTAACTTGTGAAACTCTTTCAGTCTCTTCGAATTCTCAATCTCTCTCATCAGCTCGATCTATCCAACTGAGCTATTC
mping	TTA	A123_0	Chr11:17641560..17641562	+	8	4	GTGAGTTGGAGTTGGAGGAGGAAGAAGAAGGGATTAATGAGTGTGAGGGAGTGATTTGGAGGGCTAATCTCTGATTTGACCTATCACTGTTCGTTTCTTA	ATTAACCCTCCCTTACCTTTGAAGGGGAAACATTTGTTAATCTGGTCGGCTTTGGGGTTTTGCAGACTAGTCCTCCAGTAATTTTGGATTTTGATAGCGG
mping	TTA	A123_1	Chr11:17787654..17787656	+	14	5	TACAGGTCCACTTATCTCTCTCACATAATTTTTTTTGGTTCATGTGTTTCCCTCTTCTCTCCTCAGTCTAAGTATTTAGCCAACTTACTGTGTCCTATTA	CACCTGCTCTTAAGCAGAGTATTTAAGCTATAGTCAGATTACTCTGATTCCTAGTAGGCACAGAAGCAATAAATACAATCCGGGAATCCCATTAATTTGG
mping	TTA	A123_0	Chr11:17787654..17787656	+	17	16	TACAGGTCCACTTATCTCTCTCACATAATTTTTTTTGGTTCATGTGTTTCCCTCTTCTCTCCTCAGTCTAAGTATTTAGCCAACTTACTGTGTCCTATTA	CACCTGCTCTTAAGCAGAGTATTTAAGCTATAGTCAGATTACTCTGATTCCTAGTAGGCACAGAAGCAATAAATACAATCCGGGAATCCCATTAATTTGG
mping	TTA	A123_2	Chr11:17787654..17787656	+	44	37	TACAGGTCCACTTATCTCTCTCACATAATTTTTTTTGGTTCATGTGTTTCCCTCTTCTCTCCTCAGTCTAAGTATTTAGCCAACTTACTGTGTCCTATTA	CACCTGCTCTTAAGCAGAGTATTTAAGCTATAGTCAGATTACTCTGATTCCTAGTAGGCACAGAAGCAATAAATACAATCCGGGAATCCCATTAATTTGG
mping	TTA	A123_2	Chr11:19029774..19029776	-	28	28	AGGTCATTCAATGTAATTAAGATAGGAAGAAAGGCACGAAAACTTATAGCTGCACTTAAAATGAGACAGAGGGAGTAGCACTTAATTAAGCTTATACTTA	TAGACGTGTCTGATGGAAGATTGAAAGATGTGCTCAATTCTTTCTAAAATACTAGCAGTTGGTGAGCAAATCAAGTGATTGTCACTCAAAACTACTTTGC
mping	TTA	A123_1	Chr11:19532760..19532762	-	11	16	AATCAAAGTGGATTAGTGCTTAATTAGAGTGTGTGATTAGCGCGCCGGATTTGGATCTGAATCGGAGCCGGGAGCTAGGATCAGTGAGCTGGAAGTATAA	TGCCCCCAATTTCTCAATCTTTTTTTAACCTCGGAGAACGTGCTCTCCTCTTTCTTTTAATTTTCTTTTTCTCTTTTCAATTCAATCTTGCCTTTTAATT
mping	TTA	A123_0	Chr11:19532760..19532762	-	24	17	AATCAAAGTGGATTAGTGCTTAATTAGAGTGTGTGATTAGCGCGCCGGATTTGGATCTGAATCGGAGCCGGGAGCTAGGATCAGTGAGCTGGAAGTATAA	TGCCCCCAATTTCTCAATCTTTTTTTAACCTCGGAGAACGTGCTCTCCTCTTTCTTTTAATTTTCTTTTTCTCTTTTCAATTCAATCTTGCCTTTTAATT
mping	TTA	A123_2	Chr11:19532760..19532762	-	45	52	AATCAAAGTGGATTAGTGCTTAATTAGAGTGTGTGATTAGCGCGCCGGATTTGGATCTGAATCGGAGCCGGGAGCTAGGATCAGTGAGCTGGAAGTATAA	TGCCCCCAATTTCTCAATCTTTTTTTAACCTCGGAGAACGTGCTCTCCTCTTTCTTTTAATTTTCTTTTTCTCTTTTCAATTCAATCTTGCCTTTTAATT
mping	TTA	A123_0	Chr11:19811281..19811283	-	1	3	AATGAACTCTGAAAAATTTCGGAATTTGAACAGTAGCTGAAGAACAGAGTTTCAGCATAGCAGAGAACAAGAGAGATTGTTTTGGCGCGGCGTAGCCTTA	CAGCTTTTCTCTCTCCTTTTATTCTTCCTCAAAACGAGGTTGTGACATGCAGTGTGGCCGTCTAAAATGCAGCATCTACAACAGCCGTGCCATCCCACGA
mping	TTA	A123_0	Chr11:20478228..20478230	-	1	1	CAGGGAATACATTTTAGCTAATTCTATCAGTTTCAAAAAAAAAACATTTTAGCAAATTATTGTTGTACGTGCCCACATCTATTGCCACTGCAATGCCTTA	TGAACCTAGTCGGAATCAACTCTGTGGGCTGAAATTGCACAGAGCTAGAAACTAAGATATCATCAAGTAAATCAATATATATAAAGCAGCAACCATTTTA
mping	TTA	A123_1	Chr11:20490425..20490427	+	16	9	TAAAATCCATAAATATATAGAATAATAGAAGTTATAGTATTTTGAAGTATGTTTGAAGACAAATCAAACCACATCATTTAAGTGGAGTCGAATTTATTTA	GAGAGATATATATTGATGGTGAAACTTTAAATGTGTTGATGACATGTCCAAAAAGTATCCTGTTTGTGACTGGAGGGAGTATCATGACAATGACTTTTTG
mping	TTA	A123_0	Chr11:20490425..20490427	+	18	9	TAAAATCCATAAATATATAGAATAATAGAAGTTATAGTATTTTGAAGTATGTTTGAAGACAAATCAAACCACATCATTTAAGTGGAGTCGAATTTATTTA	GAGAGATATATATTGATGGTGAAACTTTAAATGTGTTGATGACATGTCCAAAAAGTATCCTGTTTGTGACTGGAGGGAGTATCATGACAATGACTTTTTG
mping	TTA	A123_2	Chr11:20490425..20490427	+	23	41	TAAAATCCATAAATATATAGAATAATAGAAGTTATAGTATTTTGAAGTATGTTTGAAGACAAATCAAACCACATCATTTAAGTGGAGTCGAATTTATTTA	GAGAGATATATATTGATGGTGAAACTTTAAATGTGTTGATGACATGTCCAAAAAGTATCCTGTTTGTGACTGGAGGGAGTATCATGACAATGACTTTTTG
mping	TTA	A123_1	Chr11:21459184..21459186	-	16	16	TAGATTGACTATAAATGATTTAGAGTTAGTAGTTGGCTATACTATTAAACTTGCTCTTAGGCCATCATTACTCCATCACTTTACAAGAAACTTGCTCTTA	GGCCATCATTACTCCATCACTTTACAAGGAACGACCAGTGCAACGAACTTCCATCCATACATCACAGTGGCTTTTAGGTGGCTCAAGGCCACTTTTAATG
mping	TTA	A123_0	Chr11:21459184..21459186	-	16	6	TAGATTGACTATAAATGATTTAGAGTTAGTAGTTGGCTATACTATTAAACTTGCTCTTAGGCCATCATTACTCCATCACTTTACAAGAAACTTGCTCTTA	GGCCATCATTACTCCATCACTTTACAAGGAACGACCAGTGCAACGAACTTCCATCCATACATCACAGTGGCTTTTAGGTGGCTCAAGGCCACTTTTAATG
mping	TTA	A123_2	Chr11:21459184..21459186	-	27	33	TAGATTGACTATAAATGATTTAGAGTTAGTAGTTGGCTATACTATTAAACTTGCTCTTAGGCCATCATTACTCCATCACTTTACAAGAAACTTGCTCTTA	GGCCATCATTACTCCATCACTTTACAAGGAACGACCAGTGCAACGAACTTCCATCCATACATCACAGTGGCTTTTAGGTGGCTCAAGGCCACTTTTAATG
mping	TTA	A123_2	Chr11:21964339..21964341	-	36	24	TCACCCATGTTGTTAAAGTTGTATTGGCTTACCAGGTAAGAAACTACTCCAGCATTGATTGTTTATTACCTGCTTTATTCCCACATTGTGGTTGCTCTTA	GTGGGCTACTTCTTACGTACTTGCGTCCAAAATAAATTAATCCTGGGTTTGAACTGGATACACGTATGAAGCTATGCTCAAAAGCGACCTCTCAGCTACT
mping	TTA	A123_1	Chr11:21964339..21964341	-	5	4	TCACCCATGTTGTTAAAGTTGTATTGGCTTACCAGGTAAGAAACTACTCCAGCATTGATTGTTTATTACCTGCTTTATTCCCACATTGTGGTTGCTCTTA	GTGGGCTACTTCTTACGTACTTGCGTCCAAAATAAATTAATCCTGGGTTTGAACTGGATACACGTATGAAGCTATGCTCAAAAGCGACCTCTCAGCTACT
mping	TTA	A123_0	Chr11:22296587..22296589	-	1	2	TACAGAACACATATTAATTTGTACATGTTGTTTTGCATGGGAAGTCAAACCTTCTAGATGCCATGTGTGCTCATGTCGGAATCAACATTATTCCTTATTA	TATGGAGTAACTTAATTTCTTTGCTACGAATTCATCAGCTTCCTGTCAGATTAATTGTTAATTTTGAGGACTTGTGATTGGCGTGTTAGTCCTTCTGTGG
RIRE2	CGTCC	A123_2	Chr11:23821228..23821232	+	2	2	GGTGGACGACATTTCCGCCGCCAATACGCAGCCGTCACCGCTCCCACCTACACATGCGCATTTTTTGGGATGGAATGAATGCGGGCAGCAGCAAACGTCC	CTTCCCCAGACTCTATTTAAGCGTCGTCACGGGTGAGCACGCAACCGGTCCCTCTCCATTCTCTCTTCACCTCCTCCTCGTTTTGCTTCCCCTCAGCCAC
mping	TTA	A123_0	Chr11:23860743..23860745	-	12	4	CTCTTGAGCTGAGCTAAAGCTAAGTTAGCTAGCTAGCTCAGTTCTAGCTAAGCTAAGCTAAGCTAAGATGTAAAATTAAGTAATTGCTGTGATGTCGTAA	GTGTTTGTGGGTGAGGTATCATATGCATATTGTAATAATATTGGTTTGGTTTTCATTGCATTAATTGCATGTTAATATATATGTACTTAAGCAACACTGA
mping	TTA	A123_2	Chr11:23860743..23860745	-	36	39	CTCTTGAGCTGAGCTAAAGCTAAGTTAGCTAGCTAGCTCAGTTCTAGCTAAGCTAAGCTAAGCTAAGATGTAAAATTAAGTAATTGCTGTGATGTCGTAA	GTGTTTGTGGGTGAGGTATCATATGCATATTGTAATAATATTGGTTTGGTTTTCATTGCATTAATTGCATGTTAATATATATGTACTTAAGCAACACTGA
mping	TTA	A123_1	Chr11:23860743..23860745	-	9	18	CTCTTGAGCTGAGCTAAAGCTAAGTTAGCTAGCTAGCTCAGTTCTAGCTAAGCTAAGCTAAGCTAAGATGTAAAATTAAGTAATTGCTGTGATGTCGTAA	GTGTTTGTGGGTGAGGTATCATATGCATATTGTAATAATATTGGTTTGGTTTTCATTGCATTAATTGCATGTTAATATATATGTACTTAAGCAACACTGA
mping	TTA	A123_1	Chr11:2446251..2446253	-	15	23	AAAAAAACTACTGTTGCAAGAACTGCAGCTAGTAGGCACATCATCGCACGATGCATTGCAGGCGACGTCATCTGCTGCACTCGAGTGAACCCAAGTCTTA	TCGATCCCCCGTCCCATCTACGAGATCATCATGCATCTCTCTGCCGCACACAGCTTAAATTAATCACTCTTGTGACATGCATTTACTCGATCGTGCTATT
mping	TTA	A123_2	Chr11:2446251..2446253	-	74	47	AAAAAAACTACTGTTGCAAGAACTGCAGCTAGTAGGCACATCATCGCACGATGCATTGCAGGCGACGTCATCTGCTGCACTCGAGTGAACCCAAGTCTTA	TCGATCCCCCGTCCCATCTACGAGATCATCATGCATCTCTCTGCCGCACACAGCTTAAATTAATCACTCTTGTGACATGCATTTACTCGATCGTGCTATT
mping	TTA	A123_0	Chr11:2446251..2446253	-	9	18	AAAAAAACTACTGTTGCAAGAACTGCAGCTAGTAGGCACATCATCGCACGATGCATTGCAGGCGACGTCATCTGCTGCACTCGAGTGAACCCAAGTCTTA	TCGATCCCCCGTCCCATCTACGAGATCATCATGCATCTCTCTGCCGCACACAGCTTAAATTAATCACTCTTGTGACATGCATTTACTCGATCGTGCTATT
mping	TTA	A123_1	Chr11:24682792..24682794	-	13	1	GGCTCAGCTTGTGTTCCCCTGATCTAATCTTATCGAATTGAAGTTGGAGTTACCATTTCGCGTCGATGGTGTGATGACGATCTATGAAGGCGAGTTGTTA	TTACCGGTGTTCATCGATAAAACCAACATTGTGCTTTTGAGGTTGCTAGTCTTGTTCCTGTGGTTGTATATGTTGACTGGTAGTGTGTTCTTTGTGTCCA
mping	TTA	A123_0	Chr11:24682792..24682794	-	23	2	GGCTCAGCTTGTGTTCCCCTGATCTAATCTTATCGAATTGAAGTTGGAGTTACCATTTCGCGTCGATGGTGTGATGACGATCTATGAAGGCGAGTTGTTA	TTACCGGTGTTCATCGATAAAACCAACATTGTGCTTTTGAGGTTGCTAGTCTTGTTCCTGTGGTTGTATATGTTGACTGGTAGTGTGTTCTTTGTGTCCA
mping	TTA	A123_1	Chr11:2492871..2492873	+	10	12	TGAACAGTGTTTTTCTAAATATGTACTACTACTACTTGCAGCTGGTCTATTGAACCATGCTCAGGTGAAGAGGTAGGGAGGGAGACAGCATCAAGTATAA	TACGGGTATTTGGTTTACCTTGAGACTAACGACAGGTTTTGGGAGACGTTTCTAGCTGCTGTTGCCCAGTTTTCCAAGCTAATACTAGTGCAGTCGTGCA
mping	TTA	A123_0	Chr11:2492871..2492873	+	33	19	TGAACAGTGTTTTTCTAAATATGTACTACTACTACTTGCAGCTGGTCTATTGAACCATGCTCAGGTGAAGAGGTAGGGAGGGAGACAGCATCAAGTATAA	TACGGGTATTTGGTTTACCTTGAGACTAACGACAGGTTTTGGGAGACGTTTCTAGCTGCTGTTGCCCAGTTTTCCAAGCTAATACTAGTGCAGTCGTGCA
mping	TTA	A123_2	Chr11:2492871..2492873	+	50	57	TGAACAGTGTTTTTCTAAATATGTACTACTACTACTTGCAGCTGGTCTATTGAACCATGCTCAGGTGAAGAGGTAGGGAGGGAGACAGCATCAAGTATAA	TACGGGTATTTGGTTTACCTTGAGACTAACGACAGGTTTTGGGAGACGTTTCTAGCTGCTGTTGCCCAGTTTTCCAAGCTAATACTAGTGCAGTCGTGCA
mping	TTA	A123_0	Chr11:25822230..25822232	+	28	9	TCGATCAAGCCAGCACAGTGGAGTACCCCTCCGTAAAAAAAAAGACAATCTAGTGGTGGTAATTTGATACCACCTAGGACAACAAATCCAGATAACCTTA	TATCCAGATTCGTTGTCTCAGATGAGGTCAAATCCCCACTAATTTTTTTTTGGACGGAGGGATTAGCTAGCAGTAGCATAGAAAAATGTCAAATGTCTGA
mping	TTA	A123_2	Chr11:25822230..25822232	+	46	58	TCGATCAAGCCAGCACAGTGGAGTACCCCTCCGTAAAAAAAAAGACAATCTAGTGGTGGTAATTTGATACCACCTAGGACAACAAATCCAGATAACCTTA	TATCCAGATTCGTTGTCTCAGATGAGGTCAAATCCCCACTAATTTTTTTTTGGACGGAGGGATTAGCTAGCAGTAGCATAGAAAAATGTCAAATGTCTGA
mping	TTA	A123_1	Chr11:25822230..25822232	+	8	11	TCGATCAAGCCAGCACAGTGGAGTACCCCTCCGTAAAAAAAAAGACAATCTAGTGGTGGTAATTTGATACCACCTAGGACAACAAATCCAGATAACCTTA	TATCCAGATTCGTTGTCTCAGATGAGGTCAAATCCCCACTAATTTTTTTTTGGACGGAGGGATTAGCTAGCAGTAGCATAGAAAAATGTCAAATGTCTGA
mping	TTA	A123_0	Chr11:2724733..2724735	+	2	1	TTACGTCTTGGAGTCCGTGTTGTAGCTGGCTACAGATATGTAGCCCGCTACTCTTCTCTCTCTTCTTTTATCTCTTAAAAATATCTTTATAGCTGGCTTA	TAACCTGCTATTGTACCTGCTATTACAGATGAGGCAATTGTAACCCTTAATCTTACGGATTTACTATAAAACTTTCACAAGTTTTTCTTTCCCCAAACAC
Retro1	AAATA	A123_2	Chr11:27382546..27382550	+	16	2	TCCAGAAAAATTATTTATGCAGCAATGAAAGTTGATTTTAGTACATCGAGTTATTTACTACTTATTATTTCTTTATAAATGTGTATCACATCTACAAATA	AATTTTGGATATGCAGCACGGTGCATATCCAAATCTCTACTATTATAAAAATTGAAGATGTTTTTCCTGGTACTTTGATATGTCATCCGTGTATGAGTCG
Retro1	TTGTA	A123_2	Chr11:28735201..28735205	-	35	8	ATCTATTGGGGTTCTCGTATAGAAAAAAAGTCATTTTTATAGTTTATGTGTATATTTAGTTATATATAATATATTTGTAGAAGTTAAATTTGAACTTGTA	TTTCATGAAACGATATATCATATATCAATCTATCTTAAAAAGAAATTGATATCTATTTCTTGGGATTAAAATATTTTTCTCAAGGATAAATCGGCAGGAG
mping	TTA	A123_0	Chr11:2880276..2880278	-	15	18	GTAGTAGTAACGCACTAGTATTAATCATGTAATGCCAGTTTCAACCCAAGACAATAGATATAGTTTTCATAAACTCTACATTATCAATAAACTAATATTA	TATAGTACTCTTTTAATGTAAACATCATTATTCCATATTTAATACATTGAAACAACTACTCGTCTACTCCCTCCGTCCAAAAAAAAAGACAAACCCTGGT
mping	TTA	A123_1	Chr11:2880276..2880278	-	18	8	GTAGTAGTAACGCACTAGTATTAATCATGTAATGCCAGTTTCAACCCAAGACAATAGATATAGTTTTCATAAACTCTACATTATCAATAAACTAATATTA	TATAGTACTCTTTTAATGTAAACATCATTATTCCATATTTAATACATTGAAACAACTACTCGTCTACTCCCTCCGTCCAAAAAAAAAGACAAACCCTGGT
mping	TTA	A123_2	Chr11:2880276..2880278	-	19	28	GTAGTAGTAACGCACTAGTATTAATCATGTAATGCCAGTTTCAACCCAAGACAATAGATATAGTTTTCATAAACTCTACATTATCAATAAACTAATATTA	TATAGTACTCTTTTAATGTAAACATCATTATTCCATATTTAATACATTGAAACAACTACTCGTCTACTCCCTCCGTCCAAAAAAAAAGACAAACCCTGGT
mping	TTA	A123_0	Chr11:28835575..28835577	+	4	2	GAAAAGAGGCTTCGATGCTGGGGCCGCGCCTACTCAGGGCGGACAAAACATTGACCCCTTCCGCCCATTCTTCCGGACATTAACGTCTTGCTTACATTAA	TTGGCCTTGTTCCATAAAATTATGTTTTAAAGTCGAGCATCTGCCCAGTAAAGGCCTGTGCAGACGCCTATTTGAGCCAAAATCTATATATATATATATA
mping	TTA	A123_0	Chr11:3763258..3763260	+	1	3	CATGGGTTATACTAATTTTTTTTTGCCATGGGTAGAATAACGGGGCCGTGAAGCCAAGGGGAGACATTGCAGGTGCGGGGTGTCAGAGGGGAGCATCTAA	TGCTGCTGACAGCTCATCCCAACAGCACCAACCAGGTCTCTTCACTCACTCACACAAACAGTAAGTCTCACTCTCTCTTATCTCACACACAGACACACAG
mping	TTA	A123_1	Chr11:3763338..3763340	+	12	16	TGTCAGAGGGGAGCATCTAATGCTGCTGACAGCTCATCCCAACAGCACCAACCAGGTCTCTTCACTCACTCACACAAACAGTAAGTCTCACTCTCTCTTA	TCTCACACACAGACACACAGAGAGAGAGAGAGAAAGATGAGCCAACAGTGGTATACAGTGCTACTCCTGTCCTCTCCATTTCCAAGAAAAACAACGATCA
mping	TTA	A123_0	Chr11:3763338..3763340	+	20	19	TGTCAGAGGGGAGCATCTAATGCTGCTGACAGCTCATCCCAACAGCACCAACCAGGTCTCTTCACTCACTCACACAAACAGTAAGTCTCACTCTCTCTTA	TCTCACACACAGACACACAGAGAGAGAGAGAGAAAGATGAGCCAACAGTGGTATACAGTGCTACTCCTGTCCTCTCCATTTCCAAGAAAAACAACGATCA
mping	TTA	A123_2	Chr11:3763338..3763340	+	55	42	TGTCAGAGGGGAGCATCTAATGCTGCTGACAGCTCATCCCAACAGCACCAACCAGGTCTCTTCACTCACTCACACAAACAGTAAGTCTCACTCTCTCTTA	TCTCACACACAGACACACAGAGAGAGAGAGAGAAAGATGAGCCAACAGTGGTATACAGTGCTACTCCTGTCCTCTCCATTTCCAAGAAAAACAACGATCA
mping	TTA	A123_0	Chr11:4125182..4125184	-	2	1	TGAGATTCCTGCGACCAGAGATAACCATGTTTCATATCAATCAAGATGATTGCTAACCACGTCTACCACGCGGTGCCACAGGGAGTTCTTGTTACGCTTA	TGACCGTGTAGACCCCGACTTGGGTAAGCGATGTGGTACTAAAGCAAATTAAAGAAAGGACGTCAAGATCCACATTAGTACGTAGTTCTATTCCTGGATT
mping	TTA	A123_2	Chr11:5907874..5907876	-	22	21	AGATTTGGCTTTGCTTGTTCAGAACCAGACAAGGAGCAAGCTTCTGCTCAGTGCAGGTTGCCAATGCTAACCATGATATTAGCAAAATGCAGATTAATTA	GTACTACTAATATAATATCCCCAGGCGTGGGTACGTATGTCTGCACCTGATTAATTAGTCCAATGAGAGATGCTCTTTGGATTAGTGTTTGTAGCATATG
mping	TTA	A123_0	Chr11:617175..617177	-	17	9	ATATAAACAAGGAGTACCTCATTACAACAAATCTACTTGGCTGTATCCCTGTGTGCCTTCAAGAATTAACAGCAGCTATATCTAGCTGGCTAATCACTAA	TGGTGAGCTCCCCATTATGATGAAAAAAAAGGACAAACAGTAGTAGTTCTTTTTAAGATGGAATTCATTTAAGAATACTCCGTAGTTGGTAACCACTAAT
mping	TTA	A123_2	Chr11:617175..617177	-	45	29	ATATAAACAAGGAGTACCTCATTACAACAAATCTACTTGGCTGTATCCCTGTGTGCCTTCAAGAATTAACAGCAGCTATATCTAGCTGGCTAATCACTAA	TGGTGAGCTCCCCATTATGATGAAAAAAAAGGACAAACAGTAGTAGTTCTTTTTAAGATGGAATTCATTTAAGAATACTCCGTAGTTGGTAACCACTAAT
mping	TTA	A123_1	Chr11:617175..617177	-	7	6	ATATAAACAAGGAGTACCTCATTACAACAAATCTACTTGGCTGTATCCCTGTGTGCCTTCAAGAATTAACAGCAGCTATATCTAGCTGGCTAATCACTAA	TGGTGAGCTCCCCATTATGATGAAAAAAAAGGACAAACAGTAGTAGTTCTTTTTAAGATGGAATTCATTTAAGAATACTCCGTAGTTGGTAACCACTAAT
mping	TTA	A123_0	Chr11:7594414..7594416	+	19	11	ACGAGTAAACAAGAGAAACAACATGATAGCTAACCTATTATACATATTAAATCTAACATGGGTTTAATTTATATCTTGTAGGTAGCTCAACTTGCTCTTA	CAAACAAACTCAGCTTTTGGAGGAAGTTCGACGGGTGGGTTTGTAAGAAAATGGGGATCTTAAAACTAGAGTGGAAATTTGTATGGTTTATACGTTTTGC
mping	TTA	A123_1	Chr11:7594414..7594416	+	2	4	ACGAGTAAACAAGAGAAACAACATGATAGCTAACCTATTATACATATTAAATCTAACATGGGTTTAATTTATATCTTGTAGGTAGCTCAACTTGCTCTTA	CAAACAAACTCAGCTTTTGGAGGAAGTTCGACGGGTGGGTTTGTAAGAAAATGGGGATCTTAAAACTAGAGTGGAAATTTGTATGGTTTATACGTTTTGC
mping	TTA	A123_2	Chr11:7594414..7594416	+	32	41	ACGAGTAAACAAGAGAAACAACATGATAGCTAACCTATTATACATATTAAATCTAACATGGGTTTAATTTATATCTTGTAGGTAGCTCAACTTGCTCTTA	CAAACAAACTCAGCTTTTGGAGGAAGTTCGACGGGTGGGTTTGTAAGAAAATGGGGATCTTAAAACTAGAGTGGAAATTTGTATGGTTTATACGTTTTGC
mping	TTA	A123_2	Chr12:15777509..15777511	+	38	68	GACACTACCGGTGAGAGCATGATTCGTATGTATGGTTCTTCGAATGAATCAGCCAGTGGCATGTGTCATGTCAGCACGCTCGACTTCGGTGATCCATTAA	GGAAGCACGAGATGCATTGCAGGTTCACGCAAGGGCCACCTTGGCCATGGCTGGCAGTAGCATCATCGTACGGAACCCTCGTGATTTCTTTACTTGTTGG
mping	TTA	A123_1	Chr12:15777509..15777511	+	9	18	GACACTACCGGTGAGAGCATGATTCGTATGTATGGTTCTTCGAATGAATCAGCCAGTGGCATGTGTCATGTCAGCACGCTCGACTTCGGTGATCCATTAA	GGAAGCACGAGATGCATTGCAGGTTCACGCAAGGGCCACCTTGGCCATGGCTGGCAGTAGCATCATCGTACGGAACCCTCGTGATTTCTTTACTTGTTGG
mping	TTA	A123_0	Chr12:15777509..15777511	+	9	7	GACACTACCGGTGAGAGCATGATTCGTATGTATGGTTCTTCGAATGAATCAGCCAGTGGCATGTGTCATGTCAGCACGCTCGACTTCGGTGATCCATTAA	GGAAGCACGAGATGCATTGCAGGTTCACGCAAGGGCCACCTTGGCCATGGCTGGCAGTAGCATCATCGTACGGAACCCTCGTGATTTCTTTACTTGTTGG
mping	TTA	A123_2	Chr12:16032692..16032694	+	57	19	ACAAAATATAAATCTAAAAGAAAGCACGCAAATAAGAACATGCAAGAACACAACGTAAATCTAGAGAAAAGCACGCAAATGAGAACCTATAGACCACTAA	TAGGAAAACGACTTCACTGATACCTACGCGGTACCAATTCAAATTTAAGGAAAATTATACACTTTTTTCTCTACTAGTAAATTTATTATTTTATCCTTCA
mping	TTA	A123_1	Chr12:19986498..19986500	-	11	12	CATGCAAAAGAGGATTCTTCTTCCACACAGAAAACAATATGCATCATTGGTTCTGTAAAGGTCACGACAACTAGCCGATTGGATGAATTAATGGGACTAA	TAAGCTTTAGTTTCACCAGCTCTCTCATCAAAGAGAGAAAGCTAAAAAGGTGCTTAGACTTGCAGGGCGAAGGCTCCCATTTGAGCATATCTTTTTGCAA
mping	TTA	A123_0	Chr12:19986498..19986500	-	13	3	CATGCAAAAGAGGATTCTTCTTCCACACAGAAAACAATATGCATCATTGGTTCTGTAAAGGTCACGACAACTAGCCGATTGGATGAATTAATGGGACTAA	TAAGCTTTAGTTTCACCAGCTCTCTCATCAAAGAGAGAAAGCTAAAAAGGTGCTTAGACTTGCAGGGCGAAGGCTCCCATTTGAGCATATCTTTTTGCAA
mping	TTA	A123_2	Chr12:19986498..19986500	-	52	50	CATGCAAAAGAGGATTCTTCTTCCACACAGAAAACAATATGCATCATTGGTTCTGTAAAGGTCACGACAACTAGCCGATTGGATGAATTAATGGGACTAA	TAAGCTTTAGTTTCACCAGCTCTCTCATCAAAGAGAGAAAGCTAAAAAGGTGCTTAGACTTGCAGGGCGAAGGCTCCCATTTGAGCATATCTTTTTGCAA
RIRE3	AAAAC	A123_2	Chr12:20525356..20525360	-	35	47	AGCAAGCTCGGTGGCCCGGTTCACTACAGGTTGATGTATCCTTTTGAAAGAAAAGTAAATTCGCTATGCTATAAGGTACCAATTCATCAAGGTATAAAAC	CACATCTACAGTGGGAGTCCCTATCTACTTTCGATTCCCTTCTTACTGGCTTTGCCAATACATCATACTGATTTGACGCTTCCTTACGCTTTCTTTCAAG
RIRE3	TCATT	A123_2	Chr12:21956209..21956213	+	35	24	TTCTTCAGTAGCCTCTTTTCTGGCATCCTCAAGTGGAAGTGCCTTGTTGATCATGTGCTGAAAGGTGGGGAAGTCATGAGCAAGCAACTGGAGTCTCATT	CCAACTGTGACTCCTTTCAAGAACTTCCTGATCTTCTTCTTGTCTGTGTCCACTTCTTCAGGAGCGTATCGAGCCAACTTGTTGAACTGACTCAGATACT
mping	TTA	A123_0	Chr12:2224378..2224380	+	21	9	GTTGGCAAGAAGCACACCTAGAGTTATATATTACTCCATTCATTTCAGTTGCTATCGCCTAGAAGGCGATTGCTAGAATCAAGTGAAGCACAACTAATTA	GAAAACAGTCTACAAGAAAACAAAAAGAATCTTGTCGCTGTAATTGCCAACTCACACGTACCCAATGAGTGTCATGCACTTGTCAACATGTTACTCCTAT
mping	TTA	A123_2	Chr12:2224378..2224380	+	49	55	GTTGGCAAGAAGCACACCTAGAGTTATATATTACTCCATTCATTTCAGTTGCTATCGCCTAGAAGGCGATTGCTAGAATCAAGTGAAGCACAACTAATTA	GAAAACAGTCTACAAGAAAACAAAAAGAATCTTGTCGCTGTAATTGCCAACTCACACGTACCCAATGAGTGTCATGCACTTGTCAACATGTTACTCCTAT
mping	TTA	A123_1	Chr12:2224378..2224380	+	9	8	GTTGGCAAGAAGCACACCTAGAGTTATATATTACTCCATTCATTTCAGTTGCTATCGCCTAGAAGGCGATTGCTAGAATCAAGTGAAGCACAACTAATTA	GAAAACAGTCTACAAGAAAACAAAAAGAATCTTGTCGCTGTAATTGCCAACTCACACGTACCCAATGAGTGTCATGCACTTGTCAACATGTTACTCCTAT
mping	TTA	A123_0	Chr12:22594223..22594225	-	2	5	AAGTTTGTTTAGAAACTCAAATGACATGTATTTAATTTCGCCTTAATGTATTTAAGCTCTCTAATTGTGATACCAACCAGATCTCAAACCGTGGTACTTA	GAAAAAAAGGCCCCTCCCTTATGAGACAAAATTGGTTAACACCTGTTAAGACACGGCCTATGATAACATGCGTGGTCCCCGAATAGTACACAAAGAAATG
mping	TTA	A123_1	Chr12:23060352..23060354	+	13	7	ACAAGCAGTGACAGGACAAACCCCAACCCAAAGCCAAAATTGTGGCAACACCAGGTAAGCAAAGCAGGTAGTAGTAGTAGTAGGATTAAGGTTGTCATTA	GCAGAGTAAGCTAACCAATTTCCTCCCTTTCTTTTTTTTTTCTCTTGGAGATGACGACACAGGTTGGCATTGGCAGCAAGGTAGATGGATAGGGACAGAG
mping	TTA	A123_0	Chr12:23060352..23060354	+	22	12	ACAAGCAGTGACAGGACAAACCCCAACCCAAAGCCAAAATTGTGGCAACACCAGGTAAGCAAAGCAGGTAGTAGTAGTAGTAGGATTAAGGTTGTCATTA	GCAGAGTAAGCTAACCAATTTCCTCCCTTTCTTTTTTTTTTCTCTTGGAGATGACGACACAGGTTGGCATTGGCAGCAAGGTAGATGGATAGGGACAGAG
mping	TTA	A123_2	Chr12:23060352..23060354	+	62	58	ACAAGCAGTGACAGGACAAACCCCAACCCAAAGCCAAAATTGTGGCAACACCAGGTAAGCAAAGCAGGTAGTAGTAGTAGTAGGATTAAGGTTGTCATTA	GCAGAGTAAGCTAACCAATTTCCTCCCTTTCTTTTTTTTTTCTCTTGGAGATGACGACACAGGTTGGCATTGGCAGCAAGGTAGATGGATAGGGACAGAG
mping	TTA	A123_2	Chr12:24042551..24042553	+	20	3	ATTACTGTGTTTTTTTCTTTACGGTTTTGCCCTCCACGTGGTTTCTACTGCACATACTACTACTGACAGTAGAAGAAGATCAGGTCCATTAGATCGATAA	GAGTGGACGGCCAGTATTATTCTAAGGGTACCTTAAAAATATCCCTAAAAAAAGATGCAACATATGAACGAAAAAAAGGGTTGGGCATATTAGCTTATTT
mping	TTA	A123_0	Chr12:24042551..24042553	+	7	1	ATTACTGTGTTTTTTTCTTTACGGTTTTGCCCTCCACGTGGTTTCTACTGCACATACTACTACTGACAGTAGAAGAAGATCAGGTCCATTAGATCGATAA	GAGTGGACGGCCAGTATTATTCTAAGGGTACCTTAAAAATATCCCTAAAAAAAGATGCAACATATGAACGAAAAAAAGGGTTGGGCATATTAGCTTATTT
mping	TTA	A123_1	Chr12:25413939..25413941	+	5	10	AAGCGAAAGGTTTTCATCACAGGTCTGGGCCTGTCCTTTTGCTGCTGGGTTTTAAGCTTTGCTATACAGGGTTCTAGGCTGCACAAACACATGGCTGTAA	GAAGCTGCTGCTTGTTGCTGGATAGCTGTAGCTACTGTAAGAGCAGGTACAATAGCAGGCTATAAGCCAGCTGTAAACATATTTTAAAAAAATAAAAAAA
mping	TTA	A123_2	Chr12:25413939..25413941	+	53	48	AAGCGAAAGGTTTTCATCACAGGTCTGGGCCTGTCCTTTTGCTGCTGGGTTTTAAGCTTTGCTATACAGGGTTCTAGGCTGCACAAACACATGGCTGTAA	GAAGCTGCTGCTTGTTGCTGGATAGCTGTAGCTACTGTAAGAGCAGGTACAATAGCAGGCTATAAGCCAGCTGTAAACATATTTTAAAAAAATAAAAAAA
mping	TTA	A123_0	Chr12:25413939..25413941	+	7	14	AAGCGAAAGGTTTTCATCACAGGTCTGGGCCTGTCCTTTTGCTGCTGGGTTTTAAGCTTTGCTATACAGGGTTCTAGGCTGCACAAACACATGGCTGTAA	GAAGCTGCTGCTTGTTGCTGGATAGCTGTAGCTACTGTAAGAGCAGGTACAATAGCAGGCTATAAGCCAGCTGTAAACATATTTTAAAAAAATAAAAAAA
mping	TTA	A123_1	Chr12:25423225..25423227	+	10	9	AAAAGATAATTAGCAGTAAATGTAAGCACTCGTCCTCATGATAGATCACCTCAGATCGAGAGAGATGATAGACACGTGGGGACAGTAGAGTCAGTACTAA	TAGCCCGCTCTGTCAGCCCAGATAAAAAGGAAAGGTGAAAAAATCGTGGAGAGATCAATCAATGAGTAATACGATTACAGTGCCCCTTACTTTGTGGGTG
mping	TTA	A123_2	Chr12:25776835..25776837	-	20	16	GATAATGTTGATTATTACACAATCATACATCCAATCTATCCAAAATCTGTAGCACTGCATGCTTAAGATGGAAGAGATCAAATGCTTAGTCTCACCCTAA	TGATTGACCCCTCCAGCAATAATGGCCAACAAGACTAAAAAGTTCTCTCTTTTTTCTGACAAAAATAGTGGGGGCTCCTGTTTCATGAGCACCCACAGTG
mping	TTA	A123_2	Chr12:26012062..26012064	+	22	18	AGCAGTGCAGCCAGTCACTCTCTAGGCTTATCTTTCAATTAGTTGCGCTGTCTCGTTTACCTATCACTGTTTACCATCGATATCTTAACCTTACTCATTA	GTAGGAGTAACTTTTATACGATTAATTTGTTATTGTTGACAAAAGTTGTATTTATGACATGACACATATTGCTAATATGTAACAACCTTTTAAGTATATA
mping	TTA	A123_2	Chr12:26013081..26013083	-	43	41	AAGACATCTTTAAATCCTAACCATTTATTTTTTTCTCTTTCATTTAATCCTAACCCTTTATTTATTTTTCAATCTCAATCTAACCTCTCATTTCCCCTTA	TAACATAGCCTTGCAGTTTCACCCCCTGCCGACCTCCCTTTCTTTTTTACCACACGCTCCAAGGCCTTTTCAATTTATTTTTTCCTTTCACCTTTTTACG
mping	TTA	A123_1	Chr12:26013081..26013083	-	7	11	AAGACATCTTTAAATCCTAACCATTTATTTTTTTCTCTTTCATTTAATCCTAACCCTTTATTTATTTTTCAATCTCAATCTAACCTCTCATTTCCCCTTA	TAACATAGCCTTGCAGTTTCACCCCCTGCCGACCTCCCTTTCTTTTTTACCACACGCTCCAAGGCCTTTTCAATTTATTTTTTCCTTTCACCTTTTTACG
mping	TTA	A123_0	Chr12:26785877..26785879	+	19	17	CTCCCCCACGCAGCTTGCATGTGCTGTATGCATACATGTCACTGTGTGAAGGAGACAGGGCGCCGTCGCCGTCAGAAAGCTGCAGATTTATTACTACTAA	TCCTAATCAAGCAAGCACGTACAGCTGATCCATCTTAATATGCCTAATCACCTCGATAATTGCGTCTTGATCACTCGGACTCTTATGCTCTTTTGGTTTC
mping	TTA	A123_2	Chr12:26785877..26785879	+	60	37	CTCCCCCACGCAGCTTGCATGTGCTGTATGCATACATGTCACTGTGTGAAGGAGACAGGGCGCCGTCGCCGTCAGAAAGCTGCAGATTTATTACTACTAA	TCCTAATCAAGCAAGCACGTACAGCTGATCCATCTTAATATGCCTAATCACCTCGATAATTGCGTCTTGATCACTCGGACTCTTATGCTCTTTTGGTTTC
mping	TTA	A123_1	Chr12:26785877..26785879	+	9	5	CTCCCCCACGCAGCTTGCATGTGCTGTATGCATACATGTCACTGTGTGAAGGAGACAGGGCGCCGTCGCCGTCAGAAAGCTGCAGATTTATTACTACTAA	TCCTAATCAAGCAAGCACGTACAGCTGATCCATCTTAATATGCCTAATCACCTCGATAATTGCGTCTTGATCACTCGGACTCTTATGCTCTTTTGGTTTC
spmlike	TTT	A123_2	Chr12:27084949..27084951	+	13	1	AAAATAAAAAAGATCAATCATGTAAAATTGATGTTACTAGATTTATCATTAAACAAACTATCATAATACGCAACTCTTTTTATTTAAAACATGTTACTTT	TATAGATATTGTTGGTCAAAGTAGTATCTCGTAGACCGTGTCGAAGTTTAAAAATGCTTATATTTTGGAACGGAGGGAGCAGTGGTTAATGTTAGAATAT
mping	TTA	A123_0	Chr12:3840866..3840868	-	1	2	CGCAAACGGCAACAACCACTACCTCACTCACGCTCACCACCTACTCGGTCAAATGTCCCTCACCTCACTCAAGTGGGACCCACTCCCTTTCTTTCTCTAA	CCTCTCTCCTCGCTTCGAGTTCGATCCGCCATGGCGCCACCATGCATATAAACTCGAGCTCCCTCTCCTCCTCTTCTTCCTCCTCTCCACTCTCCACCAT
mping	TTA	A123_1	Chr12:4109146..4109148	+	11	19	ACTTGGCACCTATTACTCGTATACACTACTCAAGTAATCACTTTCAAGTTTATAGTGCTCGACAGTCGACACTCGCATGCGTGCACGTGGCCGTGCCTAA	CTAGTCGTCCAGTAAGGAGTTAGAGTAATTATTACTACTAACACTTAATTATCGGCTAGCGATTGCTTTGGGATCGAACTGATTTATGCAACGCGTGATT
mping	TTA	A123_0	Chr12:4109146..4109148	+	19	20	ACTTGGCACCTATTACTCGTATACACTACTCAAGTAATCACTTTCAAGTTTATAGTGCTCGACAGTCGACACTCGCATGCGTGCACGTGGCCGTGCCTAA	CTAGTCGTCCAGTAAGGAGTTAGAGTAATTATTACTACTAACACTTAATTATCGGCTAGCGATTGCTTTGGGATCGAACTGATTTATGCAACGCGTGATT
mping	TTA	A123_2	Chr12:4109146..4109148	+	43	41	ACTTGGCACCTATTACTCGTATACACTACTCAAGTAATCACTTTCAAGTTTATAGTGCTCGACAGTCGACACTCGCATGCGTGCACGTGGCCGTGCCTAA	CTAGTCGTCCAGTAAGGAGTTAGAGTAATTATTACTACTAACACTTAATTATCGGCTAGCGATTGCTTTGGGATCGAACTGATTTATGCAACGCGTGATT
mping	TTA	A123_0	Chr12:5545731..5545733	+	18	14	ACTATATGTTCATCGTAAATCCTGATCAACAAGGCATTGGCCTACCGAGAGAAGTACTGCATGTCCAACGGACTGCATCCCTTCATGTACAAGTTACTTA	AGGATTGGTGGGAGATGTAAAGTTGGTCCTAATTAATCTTTGTCTCTTTTACCACCAGAGACCAGTACAGTTGTCTCTTTGACTGAAGTAATATAAACTG
mping	TTA	A123_1	Chr12:5545731..5545733	+	29	11	ACTATATGTTCATCGTAAATCCTGATCAACAAGGCATTGGCCTACCGAGAGAAGTACTGCATGTCCAACGGACTGCATCCCTTCATGTACAAGTTACTTA	AGGATTGGTGGGAGATGTAAAGTTGGTCCTAATTAATCTTTGTCTCTTTTACCACCAGAGACCAGTACAGTTGTCTCTTTGACTGAAGTAATATAAACTG
mping	TTA	A123_2	Chr12:5545731..5545733	+	53	54	ACTATATGTTCATCGTAAATCCTGATCAACAAGGCATTGGCCTACCGAGAGAAGTACTGCATGTCCAACGGACTGCATCCCTTCATGTACAAGTTACTTA	AGGATTGGTGGGAGATGTAAAGTTGGTCCTAATTAATCTTTGTCTCTTTTACCACCAGAGACCAGTACAGTTGTCTCTTTGACTGAAGTAATATAAACTG
mping	TTA	A123_1	Chr12:7653852..7653854	-	12	1	TCCGTCGCCGACCGGCGCTTGCTAGCTGCTGCACACGCAATCAATTAAGGCCGCCGGTCATGAGATCAATCGGCGCAGCCGCGCAGACGGCGGGCAATTA	GGAGACGGGAGATCGGTGTCAACTGTCAAGGAGGCCAGGGAACAGGGAGGTTAATTATTGACTGGGATGTTTTAAGGCCAGAGTCAAGAGTGTGGTCCAT
mping	TTA	A123_0	Chr12:7653852..7653854	-	23	1	TCCGTCGCCGACCGGCGCTTGCTAGCTGCTGCACACGCAATCAATTAAGGCCGCCGGTCATGAGATCAATCGGCGCAGCCGCGCAGACGGCGGGCAATTA	GGAGACGGGAGATCGGTGTCAACTGTCAAGGAGGCCAGGGAACAGGGAGGTTAATTATTGACTGGGATGTTTTAAGGCCAGAGTCAAGAGTGTGGTCCAT
mping	TTA	A123_2	Chr12:7653852..7653854	-	52	7	TCCGTCGCCGACCGGCGCTTGCTAGCTGCTGCACACGCAATCAATTAAGGCCGCCGGTCATGAGATCAATCGGCGCAGCCGCGCAGACGGCGGGCAATTA	GGAGACGGGAGATCGGTGTCAACTGTCAAGGAGGCCAGGGAACAGGGAGGTTAATTATTGACTGGGATGTTTTAAGGCCAGAGTCAAGAGTGTGGTCCAT
mping	TTA	A123_1	Chr12:9948044..9948046	+	14	10	GTCAGGGGTTGTTTTAAATAATAATGGATCTCCTTTTTTTCCAGCCTTGAATATTGTCATGTTGCTGGAATTGTAACCGGACTCACAAATTCTCCGCTAA	TGAGGTAATCATGCACTTCTCCCCCCTATTAATATTTTTTAATCATTTCAGGAAGAGAAATAGATAATTGTTGCATGCATCCTCAGATATCAAAGATCAG
mping	TTA	A123_2	Chr12:9948044..9948046	+	44	37	GTCAGGGGTTGTTTTAAATAATAATGGATCTCCTTTTTTTCCAGCCTTGAATATTGTCATGTTGCTGGAATTGTAACCGGACTCACAAATTCTCCGCTAA	TGAGGTAATCATGCACTTCTCCCCCCTATTAATATTTTTTAATCATTTCAGGAAGAGAAATAGATAATTGTTGCATGCATCCTCAGATATCAAAGATCAG
mping	TTA	A123_0	Chr1:1193505..1193507	+	23	30	GCAGGCTTATCATTACGATGCAGCCTCATCGTATAAATAGCATCAGCGTCTCTTTCGAATCAGCAGATTTTTGGGCGATGTGCACAGCAGAAAAGGATTA	GAACTACCAGTAGCGCCCCATTCTTTCAGACAAACCTGTAATAAGTATTCGCTTGACTATTCAAATCTTCAGGCTTCAGAGTACTACATGGTACGACTCT
mping	TTA	A123_2	Chr1:1193505..1193507	+	32	58	GCAGGCTTATCATTACGATGCAGCCTCATCGTATAAATAGCATCAGCGTCTCTTTCGAATCAGCAGATTTTTGGGCGATGTGCACAGCAGAAAAGGATTA	GAACTACCAGTAGCGCCCCATTCTTTCAGACAAACCTGTAATAAGTATTCGCTTGACTATTCAAATCTTCAGGCTTCAGAGTACTACATGGTACGACTCT
mping	TTA	A123_1	Chr1:1193505..1193507	+	9	9	GCAGGCTTATCATTACGATGCAGCCTCATCGTATAAATAGCATCAGCGTCTCTTTCGAATCAGCAGATTTTTGGGCGATGTGCACAGCAGAAAAGGATTA	GAACTACCAGTAGCGCCCCATTCTTTCAGACAAACCTGTAATAAGTATTCGCTTGACTATTCAAATCTTCAGGCTTCAGAGTACTACATGGTACGACTCT
mping	TTA	A123_2	Chr1:12209295..12209297	+	23	25	AGTCATTTTTTTAGAGATTCTATAAAATACGAATAGTACAGTTAGCTAGATACTTCTCATATATACGTCTCTCCAACTCCAAAAGCGATCAGCATTATTA	GGCCGCTGAAGATCGGTGCAGGGGCGCGCGCTTATGTGATGCAATGGGAACTGAACTGATCAATCCAACACCCAAGGTTAGTATTACGCATATATATGGG
mping	TTA	A123_1	Chr1:1374937..1374939	+	17	9	AAAAAAGATATGCTAGTTAATTAATATGTATGCATGTACATTTTATGTTATGAAATATCGAAAAAAGTGGTTGCGCGTTTTCCCTAATGTTTCTTCGTAA	TATCTCGTGTGAGGGCTTGTTTATATCAACTGTCAAACTCCACGTAGTAACTACTCTTGTTTTTCGTTTAAAGGAAGACTTAAATGACTGAACTCCTTGA
mping	TTA	A123_2	Chr1:1374937..1374939	+	40	42	AAAAAAGATATGCTAGTTAATTAATATGTATGCATGTACATTTTATGTTATGAAATATCGAAAAAAGTGGTTGCGCGTTTTCCCTAATGTTTCTTCGTAA	TATCTCGTGTGAGGGCTTGTTTATATCAACTGTCAAACTCCACGTAGTAACTACTCTTGTTTTTCGTTTAAAGGAAGACTTAAATGACTGAACTCCTTGA
mping	TTA	A123_0	Chr1:15512724..15512726	+	16	19	AAGTTTTGGATGCCAGTTTTGTCCTCGGTTGGAGATTCTTTGTTGTAACGTTAATTTCTCCGACTTGTCGCCTGTCAGAGATGTAAACAGAAAATGCTAA	GTGTTCAATCTCATCGTACTTGCAATAAATTAAGAACTTGCATCCATGACTATGCAGTTTGCATGATGATCATGATGGGCTTCAAAGAAACTAATAAAGC
mping	TTA	A123_1	Chr1:15512724..15512726	+	16	6	AAGTTTTGGATGCCAGTTTTGTCCTCGGTTGGAGATTCTTTGTTGTAACGTTAATTTCTCCGACTTGTCGCCTGTCAGAGATGTAAACAGAAAATGCTAA	GTGTTCAATCTCATCGTACTTGCAATAAATTAAGAACTTGCATCCATGACTATGCAGTTTGCATGATGATCATGATGGGCTTCAAAGAAACTAATAAAGC
mping	TTA	A123_2	Chr1:15512724..15512726	+	58	49	AAGTTTTGGATGCCAGTTTTGTCCTCGGTTGGAGATTCTTTGTTGTAACGTTAATTTCTCCGACTTGTCGCCTGTCAGAGATGTAAACAGAAAATGCTAA	GTGTTCAATCTCATCGTACTTGCAATAAATTAAGAACTTGCATCCATGACTATGCAGTTTGCATGATGATCATGATGGGCTTCAAAGAAACTAATAAAGC
mping	TTA	A123_0	Chr1:16327644..16327646	+	19	20	GGGCGTCATGTCACCCCACCACATCAGCAATTCAGCACCCAACAACCGCTGCTGGAGAAGACGTACGGCATCATACGTATTTCTATGAGTACTACAATTA	GTATACGTATATTGATACTAGTACAATTAATCATTCGCACATAGAGATAGGGGACCGGCCGGGCGGGGCCGGGCGCAGGGAGAGCTAGAGTAAATGGTGA
mping	TTA	A123_2	Chr1:16327644..16327646	+	24	23	GGGCGTCATGTCACCCCACCACATCAGCAATTCAGCACCCAACAACCGCTGCTGGAGAAGACGTACGGCATCATACGTATTTCTATGAGTACTACAATTA	GTATACGTATATTGATACTAGTACAATTAATCATTCGCACATAGAGATAGGGGACCGGCCGGGCGGGGCCGGGCGCAGGGAGAGCTAGAGTAAATGGTGA
mping	TTA	A123_1	Chr1:16327644..16327646	+	8	2	GGGCGTCATGTCACCCCACCACATCAGCAATTCAGCACCCAACAACCGCTGCTGGAGAAGACGTACGGCATCATACGTATTTCTATGAGTACTACAATTA	GTATACGTATATTGATACTAGTACAATTAATCATTCGCACATAGAGATAGGGGACCGGCCGGGCGGGGCCGGGCGCAGGGAGAGCTAGAGTAAATGGTGA
mping	TTA	A123_1	Chr1:174498..174500	+	13	4	AATGGTTTCGTCGGCAGCTGGCGCAATAGGGTGGCCATGTCACTTTAAGCATTTGAGAAGGTCATTGCAGATAGTGAACTGGCGTAGAGGTTGGCTATAA	GAGTTAATGCTTGCATGTACTAGTAGCAAATGGGAGAGAAGGAGCTGCTGGCTTAGTCGCATGCAGCAGGCTGAGAAGAAGCTTTTTATCTCGGTTCTGC
mping	TTA	A123_2	Chr1:174498..174500	+	34	36	AATGGTTTCGTCGGCAGCTGGCGCAATAGGGTGGCCATGTCACTTTAAGCATTTGAGAAGGTCATTGCAGATAGTGAACTGGCGTAGAGGTTGGCTATAA	GAGTTAATGCTTGCATGTACTAGTAGCAAATGGGAGAGAAGGAGCTGCTGGCTTAGTCGCATGCAGCAGGCTGAGAAGAAGCTTTTTATCTCGGTTCTGC
mping	TTA	A123_0	Chr1:174498..174500	+	5	15	AATGGTTTCGTCGGCAGCTGGCGCAATAGGGTGGCCATGTCACTTTAAGCATTTGAGAAGGTCATTGCAGATAGTGAACTGGCGTAGAGGTTGGCTATAA	GAGTTAATGCTTGCATGTACTAGTAGCAAATGGGAGAGAAGGAGCTGCTGGCTTAGTCGCATGCAGCAGGCTGAGAAGAAGCTTTTTATCTCGGTTCTGC
mping	TTA	A123_2	Chr1:17977362..17977364	+	28	23	GACTCGATACTGCCTTGCTTGTTGGAGATGAGTTGAGATGGAGATGTTTGGTGTGAGAATGACGGGGAGCGGAGGAGAGAGAGGGGTGCCTGTTTTATAA	GTGGGTTCGGCGCCAGTGGTTTCGGAAGGCCGGGTTCGGCGCCGCACCAGAAAAAAAAAGGGAAAAGAAAAAACGAGGCGAATCAAGGGGCGGGGCCCAC
mping	TTA	A123_0	Chr1:1867483..1867485	+	2	5	AAATACACCCAGTCCCAAAGGTAAAACCCCAACACTCCGTTGTCACGTGCGCGTGCGCCGCTAGTATAGCTGCGGTGCGCGCCTATTCTTGGCGCCATAA	TGAAGCCCAGATTGCACATAATCGCCGCTAATCCTAAAAAAAGCTCACCTTCATCGCTCACATCCCGAGAGTCTCGCCAATCTATGCAGCAATAATTACA
mping	TTA	A123_1	Chr1:20599335..20599337	+	13	12	CGAGGAACAGGAGTTATCAGCGACGTGTAAAACAAAAGGATAGCCAAAAATAATTCAAAAAAATAAGAAAAACGGTGGGGCTAAGGGAGTTATTGATTAA	TGATACCAAGACAAATTCCGTTCAAGACATTCTCATGTGTAAAAGTGAAGTACTCGCCTCTGGAGAGACTATGGCTGTTTATTCTGTCAAAAGATTTTAC
mping	TTA	A123_0	Chr1:20599335..20599337	+	14	29	CGAGGAACAGGAGTTATCAGCGACGTGTAAAACAAAAGGATAGCCAAAAATAATTCAAAAAAATAAGAAAAACGGTGGGGCTAAGGGAGTTATTGATTAA	TGATACCAAGACAAATTCCGTTCAAGACATTCTCATGTGTAAAAGTGAAGTACTCGCCTCTGGAGAGACTATGGCTGTTTATTCTGTCAAAAGATTTTAC
mping	TTA	A123_2	Chr1:20599335..20599337	+	58	57	CGAGGAACAGGAGTTATCAGCGACGTGTAAAACAAAAGGATAGCCAAAAATAATTCAAAAAAATAAGAAAAACGGTGGGGCTAAGGGAGTTATTGATTAA	TGATACCAAGACAAATTCCGTTCAAGACATTCTCATGTGTAAAAGTGAAGTACTCGCCTCTGGAGAGACTATGGCTGTTTATTCTGTCAAAAGATTTTAC
mping	TTA	A123_0	Chr1:21174657..21174659	+	3	4	AAATATAAAAAATATCAGATACGTGGACTCCTTAGACCATTCACAATGTGTCATGGTGCAAAATCGAACCCAGATGCTACATTGGATAAAACTCCTATAA	AACAACTCACCGTCCCACTAGCAGACACTTTTTCATCTTCTCTTTTTTGCCTTTCCCAACCCATCCCCCTTTCCCAACCATCCCTACCCGATCCCCTCTC
mping	TTA	A123_2	Chr1:21412335..21412337	+	24	26	ATGAAAAATTAAAGTTCATATCTAAAACCGACATTAATATGACTAGGGTCATTAGTATCAGGTCATAAGAATACATCGCCTTTTGATGTGAGTTGTATTA	GTGTCGGGCCGGTATCATGATATTTCCCGCCAACAAGCCTACCCATCTCCGATTGGCTTGAACCAATACTGATTCCTTAATGATAAAATTTGCTATAGGA
mping	TTA	A123_0	Chr1:214353..214355	+	16	7	AGAGACGGATCTTTGACAAGAAGGCAAGCAAGTCTTGCTTGGCAAAGTCCGCAACTGATGCAAATTTGACTTGTGCAGAATACAGCTAGCTAGTTTATTA	GTCTAGAAGATTGGGAAGACACGTAAAATGAGATGAGCCATTAGTATATGATTAATTGAGTATAAACTATTTTAAATTTTAAAAATGGATTAATATGATT
mping	TTA	A123_2	Chr1:214353..214355	+	58	40	AGAGACGGATCTTTGACAAGAAGGCAAGCAAGTCTTGCTTGGCAAAGTCCGCAACTGATGCAAATTTGACTTGTGCAGAATACAGCTAGCTAGTTTATTA	GTCTAGAAGATTGGGAAGACACGTAAAATGAGATGAGCCATTAGTATATGATTAATTGAGTATAAACTATTTTAAATTTTAAAAATGGATTAATATGATT
mping	TTA	A123_1	Chr1:214353..214355	+	9	11	AGAGACGGATCTTTGACAAGAAGGCAAGCAAGTCTTGCTTGGCAAAGTCCGCAACTGATGCAAATTTGACTTGTGCAGAATACAGCTAGCTAGTTTATTA	GTCTAGAAGATTGGGAAGACACGTAAAATGAGATGAGCCATTAGTATATGATTAATTGAGTATAAACTATTTTAAATTTTAAAAATGGATTAATATGATT
mping	TTA	A123_0	Chr1:21565700..21565702	+	22	15	TTTTACAAAATTATAATGGCATTGTTCCAATTTTCCATATATATATATATAGAAGTCGAATTTTCCAACCAGCAGTCCAGCACTAATCAGATGGCACTTA	TAGCAGCGGAGTGCACCTACTTTTTATTTTCAACAGTGTGCAAAAACCCATACCTACCTTTTGTAATAAAGGTGGTGGCCACCTCTAATTTTATCCACAT
mping	TTA	A123_2	Chr1:21565700..21565702	+	36	48	TTTTACAAAATTATAATGGCATTGTTCCAATTTTCCATATATATATATATAGAAGTCGAATTTTCCAACCAGCAGTCCAGCACTAATCAGATGGCACTTA	TAGCAGCGGAGTGCACCTACTTTTTATTTTCAACAGTGTGCAAAAACCCATACCTACCTTTTGTAATAAAGGTGGTGGCCACCTCTAATTTTATCCACAT
mping	TTA	A123_1	Chr1:21565700..21565702	+	8	8	TTTTACAAAATTATAATGGCATTGTTCCAATTTTCCATATATATATATATAGAAGTCGAATTTTCCAACCAGCAGTCCAGCACTAATCAGATGGCACTTA	TAGCAGCGGAGTGCACCTACTTTTTATTTTCAACAGTGTGCAAAAACCCATACCTACCTTTTGTAATAAAGGTGGTGGCCACCTCTAATTTTATCCACAT
mping	TTA	A123_0	Chr1:23345274..23345276	+	4	2	GACATCGATGTGGCCACGTAGATAGCTAGCCACTTGCCACTTCCATTGTTCCATGCTTACCGGCCGGTAACCGGTGCCAGCCGGTCAACGACGGCTATAA	GATTACTTGATGTTCGTGTTTGGGTCGTCATGTACGTGGTTCATATTAAATTCGATAAATTAATCGTTTATGGATTTGGAAAATGTACCTCATACGTCTC
Retro1	CTATA	A123_2	Chr1:23807812..23807816	-	30	44	TTATTTGGCCATTATTTGATCTCATCAAAAGCAGCTATCAAAGAGGATTTGAATCTTGTAACAGTCATGTTTAAAGGCATAAATCATCCTTATTGCTATA	TATTAATGTAATTCACTAAATGCCTAGAATCCTAGGCTTGTAATACTCTAAATCTCCCTATATAATGGGGCATTGAGATCAATGGAAATTAAGAGAATTT
mping	TTA	A123_0	Chr1:24082898..24082900	-	10	12	ATAGATGCAATCTATTGTATTTATTACCTCTAAATTAATGTGTAGATGATTTAGATAAAATTATATGTGACCACCTCCTCTATTATAAAACTTGCCCTTA	TAGTACTTCTCTTCTCCTAAAATAAGTTCAGTTTTACCCTATTCATATTCAACGTTTAACCGTTCGTCTTATTTGAATTTTTTTTATGATTAGTATTTTT
mping	TTA	A123_1	Chr1:24082898..24082900	-	12	8	ATAGATGCAATCTATTGTATTTATTACCTCTAAATTAATGTGTAGATGATTTAGATAAAATTATATGTGACCACCTCCTCTATTATAAAACTTGCCCTTA	TAGTACTTCTCTTCTCCTAAAATAAGTTCAGTTTTACCCTATTCATATTCAACGTTTAACCGTTCGTCTTATTTGAATTTTTTTTATGATTAGTATTTTT
mping	TTA	A123_2	Chr1:24082898..24082900	-	32	36	ATAGATGCAATCTATTGTATTTATTACCTCTAAATTAATGTGTAGATGATTTAGATAAAATTATATGTGACCACCTCCTCTATTATAAAACTTGCCCTTA	TAGTACTTCTCTTCTCCTAAAATAAGTTCAGTTTTACCCTATTCATATTCAACGTTTAACCGTTCGTCTTATTTGAATTTTTTTTATGATTAGTATTTTT
mping	TTA	A123_1	Chr1:24181480..24181482	+	14	11	TATGTAGCATACTGTTAGGAAGTTACTGCGGTTTCTGTATAAGCTGTTTTGCTGTTCTGATCGATCCTATCTATCAGCGGCAATGCGGCATGTGCCATTA	GTGTCTAAAAGCTCGTAATCAAGCTAAGCTGCCTGCCCCGTGATGATTTACGATCTTGGAGTCATGGAGTGAATAGTAGGATAGATCACCCGGGTCCCTC
mping	TTA	A123_0	Chr1:24181480..24181482	+	27	28	TATGTAGCATACTGTTAGGAAGTTACTGCGGTTTCTGTATAAGCTGTTTTGCTGTTCTGATCGATCCTATCTATCAGCGGCAATGCGGCATGTGCCATTA	GTGTCTAAAAGCTCGTAATCAAGCTAAGCTGCCTGCCCCGTGATGATTTACGATCTTGGAGTCATGGAGTGAATAGTAGGATAGATCACCCGGGTCCCTC
mping	TTA	A123_2	Chr1:24181480..24181482	+	56	60	TATGTAGCATACTGTTAGGAAGTTACTGCGGTTTCTGTATAAGCTGTTTTGCTGTTCTGATCGATCCTATCTATCAGCGGCAATGCGGCATGTGCCATTA	GTGTCTAAAAGCTCGTAATCAAGCTAAGCTGCCTGCCCCGTGATGATTTACGATCTTGGAGTCATGGAGTGAATAGTAGGATAGATCACCCGGGTCCCTC
mping	TTA	A123_1	Chr1:24252950..24252952	-	11	13	TTTCTATTTGCATCAGTTCCTATAATTTGAGAATACTTACTACGGACACCATTGAGAATGTCTCTTCTCTTTTGCTTGGGATCACTTTCTGTATTTCTTA	TATCCGTGTTGAAGCGGTGGGGATTTGATCGTACTTTGGTTCTAACTCCTCCGTCGGCACCATATCGCCACCTCCAACGTCAGTCCAACGAGAATAACCT
mping	TTA	A123_0	Chr1:24252950..24252952	-	26	20	TTTCTATTTGCATCAGTTCCTATAATTTGAGAATACTTACTACGGACACCATTGAGAATGTCTCTTCTCTTTTGCTTGGGATCACTTTCTGTATTTCTTA	TATCCGTGTTGAAGCGGTGGGGATTTGATCGTACTTTGGTTCTAACTCCTCCGTCGGCACCATATCGCCACCTCCAACGTCAGTCCAACGAGAATAACCT
mping	TTA	A123_2	Chr1:24252950..24252952	-	40	51	TTTCTATTTGCATCAGTTCCTATAATTTGAGAATACTTACTACGGACACCATTGAGAATGTCTCTTCTCTTTTGCTTGGGATCACTTTCTGTATTTCTTA	TATCCGTGTTGAAGCGGTGGGGATTTGATCGTACTTTGGTTCTAACTCCTCCGTCGGCACCATATCGCCACCTCCAACGTCAGTCCAACGAGAATAACCT
mping	TTA	A123_1	Chr1:25086305..25086307	-	11	18	CAGGGCTACAGGCTACAGCATCTGAACAGCACAATCGATTAATTAAGTAGGAACTGGCCCACCAATTTAATGAAATATCAATAAACAATTAGTCCACTAA	TAACACCCCCTATTCATATCATCATATAGTGCCGATGAAAGGCGAACCACACGTAGACAAAGACGGGTATATGCGACAATAGCTCCAGTTTTTTATGACA
mping	TTA	A123_0	Chr1:25086305..25086307	-	14	31	CAGGGCTACAGGCTACAGCATCTGAACAGCACAATCGATTAATTAAGTAGGAACTGGCCCACCAATTTAATGAAATATCAATAAACAATTAGTCCACTAA	TAACACCCCCTATTCATATCATCATATAGTGCCGATGAAAGGCGAACCACACGTAGACAAAGACGGGTATATGCGACAATAGCTCCAGTTTTTTATGACA
mping	TTA	A123_2	Chr1:25086305..25086307	-	53	46	CAGGGCTACAGGCTACAGCATCTGAACAGCACAATCGATTAATTAAGTAGGAACTGGCCCACCAATTTAATGAAATATCAATAAACAATTAGTCCACTAA	TAACACCCCCTATTCATATCATCATATAGTGCCGATGAAAGGCGAACCACACGTAGACAAAGACGGGTATATGCGACAATAGCTCCAGTTTTTTATGACA
mping	TTA	A123_0	Chr1:25280981..25280983	+	3	4	GGCTGCGGCTGTCACTCACTCACCGGTGGGCTTTGGCTGTGGCATGCAAGCCTGGCCCTGTCGTCCCGGTGTCCGCGCCTTTCCAGTTTTCATCGCATTA	TTACGCGCGCGCGGGGGTGCATGGTCTGGTCCCCGGGCCGGTACGTTCGCCTGCGGGGATGGCGATGGGGCCCTGCTTTCGGGGCGGTACGTGATCGTCT
mping	TTA	A123_1	Chr1:25281771..25281773	+	10	11	AGCTCGTGGATTAAACAAACAGAGGATTTCGGTGAGGATTGAGGGGGAGTGGTGGCCGCACTCTCCCAGGCTCAGATCAGCCAGCCTGAATCCATGCTTA	TTCGGTCATGCTTATGCATGCAGTTATTCTATTCTGTCAGTTGACCTTATCCTGCAGACCAGCGAAATTGTTTTCCCTTCCCTCTCTTCCCCTGCAGCTG
mping	TTA	A123_0	Chr1:25281771..25281773	+	23	26	AGCTCGTGGATTAAACAAACAGAGGATTTCGGTGAGGATTGAGGGGGAGTGGTGGCCGCACTCTCCCAGGCTCAGATCAGCCAGCCTGAATCCATGCTTA	TTCGGTCATGCTTATGCATGCAGTTATTCTATTCTGTCAGTTGACCTTATCCTGCAGACCAGCGAAATTGTTTTCCCTTCCCTCTCTTCCCCTGCAGCTG
mping	TTA	A123_2	Chr1:25281771..25281773	+	48	61	AGCTCGTGGATTAAACAAACAGAGGATTTCGGTGAGGATTGAGGGGGAGTGGTGGCCGCACTCTCCCAGGCTCAGATCAGCCAGCCTGAATCCATGCTTA	TTCGGTCATGCTTATGCATGCAGTTATTCTATTCTGTCAGTTGACCTTATCCTGCAGACCAGCGAAATTGTTTTCCCTTCCCTCTCTTCCCCTGCAGCTG
Retro1	TATAT	A123_2	Chr1:2560473..2560477	-	8	11	GTTCATGTTTATAAAACCATATAGGTATATACTAGTTGATACCTCGCGCTTTATTGTTGGATATGTGGATGGATGCATTATAGAAATGATATATGTATAT	GTTTAAATAACGTGAAAATGATGTGGAGATAATGATTTGACATTGCTTACATATTGAGTTATAAAAATAGAACAAAATTGTAAATGATATATATCATGTT
mping	TTA	A123_1	Chr1:25866209..25866211	-	10	10	ACACAGTCACACAATAGCGTTTCCAAGCAAGGAACCATGAACGATTGGCCCCGTTTCCTTTGGAGTAACCTGCATCTACTACTACTACTAATCATCATAA	GAGCACACCTGTTGTTATTTTATCATCTCTAGTGGCTAATGATGTTGATATTTACTGTTCCGGGAGCTAACCAACGGGCAATGTGTTCATGGGTCACAGG
mping	TTA	A123_0	Chr1:25866209..25866211	-	15	18	ACACAGTCACACAATAGCGTTTCCAAGCAAGGAACCATGAACGATTGGCCCCGTTTCCTTTGGAGTAACCTGCATCTACTACTACTACTAATCATCATAA	GAGCACACCTGTTGTTATTTTATCATCTCTAGTGGCTAATGATGTTGATATTTACTGTTCCGGGAGCTAACCAACGGGCAATGTGTTCATGGGTCACAGG
mping	TTA	A123_2	Chr1:25866209..25866211	-	54	50	ACACAGTCACACAATAGCGTTTCCAAGCAAGGAACCATGAACGATTGGCCCCGTTTCCTTTGGAGTAACCTGCATCTACTACTACTACTAATCATCATAA	GAGCACACCTGTTGTTATTTTATCATCTCTAGTGGCTAATGATGTTGATATTTACTGTTCCGGGAGCTAACCAACGGGCAATGTGTTCATGGGTCACAGG
mping	TTA	A123_1	Chr1:26106794..26106796	-	12	8	GAAAAAAAAAAGGAACCCAAGCAACAACACAAGGAGGAAACCAGAACATGCAGACAACACAAGCAACTGGCTCCTCTCCTCTCCTCCTACCGTTCAGTTA	GCAGAGTTAACAATGTGATTAGCTGCGTACTGGAGGACTACTACTAGCGGACACAAAGCCCCACTAAAGTATTCATTCGTTCACAATTCACAAGCCGTCA
mping	TTA	A123_0	Chr1:26106794..26106796	-	19	16	GAAAAAAAAAAGGAACCCAAGCAACAACACAAGGAGGAAACCAGAACATGCAGACAACACAAGCAACTGGCTCCTCTCCTCTCCTCCTACCGTTCAGTTA	GCAGAGTTAACAATGTGATTAGCTGCGTACTGGAGGACTACTACTAGCGGACACAAAGCCCCACTAAAGTATTCATTCGTTCACAATTCACAAGCCGTCA
mping	TTA	A123_2	Chr1:26106794..26106796	-	68	58	GAAAAAAAAAAGGAACCCAAGCAACAACACAAGGAGGAAACCAGAACATGCAGACAACACAAGCAACTGGCTCCTCTCCTCTCCTCCTACCGTTCAGTTA	GCAGAGTTAACAATGTGATTAGCTGCGTACTGGAGGACTACTACTAGCGGACACAAAGCCCCACTAAAGTATTCATTCGTTCACAATTCACAAGCCGTCA
mping	TTA	A123_1	Chr1:26205754..26205756	+	13	20	ATAATAAACGAACATGCTAGAAGTAGTAGGTGAAGATAGTTTAGTTTAACTACCATATAAAGCAGCAATTTTGATAGTTAAAGTTCCCTTTCAGCTATTA	CTAAACGATGTTTATGGCACAGGTTGCAAGGGCATGATGAATCAATCTCTCTTTTTGGTCGGAGAAATCGGAGGCAATGATTACAACTATCCTCTTATGA
mping	TTA	A123_0	Chr1:26205754..26205756	+	13	31	ATAATAAACGAACATGCTAGAAGTAGTAGGTGAAGATAGTTTAGTTTAACTACCATATAAAGCAGCAATTTTGATAGTTAAAGTTCCCTTTCAGCTATTA	CTAAACGATGTTTATGGCACAGGTTGCAAGGGCATGATGAATCAATCTCTCTTTTTGGTCGGAGAAATCGGAGGCAATGATTACAACTATCCTCTTATGA
mping	TTA	A123_2	Chr1:26205754..26205756	+	40	55	ATAATAAACGAACATGCTAGAAGTAGTAGGTGAAGATAGTTTAGTTTAACTACCATATAAAGCAGCAATTTTGATAGTTAAAGTTCCCTTTCAGCTATTA	CTAAACGATGTTTATGGCACAGGTTGCAAGGGCATGATGAATCAATCTCTCTTTTTGGTCGGAGAAATCGGAGGCAATGATTACAACTATCCTCTTATGA
Retro1	ACTCC	A123_2	Chr1:2663385..2663389	+	35	1	AACTCCCTATCAATTTCCATTACCTCTACCAAACAAGATATTGGGATTAAAAATCAAATTCCCCTCTTAATCTCACCATCAATTCCCTCGTGTAAACTCC	CAATCCCCTTCCTCGAATGCCAAACAAGTCGATTTGGATTGTATTTCGAGGATGGAAAAAGTACATCAAATGCCCCTCATTTTGTCATCGGATTACAAAA
mping	TTA	A123_0	Chr1:27292708..27292710	+	16	30	GCTAGGAGTAGACGAGCTAGGAGTGTTCCTCTTATCTCCCTAGCTAGGATAGGTGGATGGATGGATGGAATGGTTTCTTGCACATTGCTGCCTCTTATAA	TGGCGAGCACCTACCCTTGGTGGTGCAAAGTGTCGCCGCCCAATAAATGCCGACTACTTCTACGGAGTAGCGACCATCTCTTTATCTGCTTGGAGATGCG
mping	TTA	A123_2	Chr1:27292708..27292710	+	53	58	GCTAGGAGTAGACGAGCTAGGAGTGTTCCTCTTATCTCCCTAGCTAGGATAGGTGGATGGATGGATGGAATGGTTTCTTGCACATTGCTGCCTCTTATAA	TGGCGAGCACCTACCCTTGGTGGTGCAAAGTGTCGCCGCCCAATAAATGCCGACTACTTCTACGGAGTAGCGACCATCTCTTTATCTGCTTGGAGATGCG
mping	TTA	A123_1	Chr1:27292708..27292710	+	8	21	GCTAGGAGTAGACGAGCTAGGAGTGTTCCTCTTATCTCCCTAGCTAGGATAGGTGGATGGATGGATGGAATGGTTTCTTGCACATTGCTGCCTCTTATAA	TGGCGAGCACCTACCCTTGGTGGTGCAAAGTGTCGCCGCCCAATAAATGCCGACTACTTCTACGGAGTAGCGACCATCTCTTTATCTGCTTGGAGATGCG
mping	TTA	A123_0	Chr1:28161488..28161490	-	1	5	GCTAGTTCTTGCATGAGAGCCAACACCTTAACTTTTTATTACATCTCTTCTCCACATAAGTTTATAGTAGGCTTACAGCTTACTATTATACTTGCTCTAA	GTGATGTACTTAACAGTGGTAAATAGTTAAATTCCCCAGGCTGGACCCCTCCACCCAGAGTCCAATCTCCAAAGCGGTGGAACACCAGCCCAGCCGCTCA
spmlike	TCA	A123_2	Chr1:28444429..28444431	-	4	1	TCGTCTTCCCAAATGCCGGCATATGGAAACAAACAATTGAACACAGCACCGGCCGTCACGTCTCTCTTTAAAGCGCGCACACACACATATGGATGGATCA	GCAGCTAGCTGCACAAGCAATAGCAATACATCGCCAGCGAGAACACGAGCTATCTGCATCGATGGCGGCGGCGCACTTTGTGTTCGTCCCGCTCATGGCG
mping	TTA	A123_1	Chr1:28490065..28490067	+	12	9	CAATAACGATTCAAAGCAGTGGTAAATTTGCAATTGCCCCAATAAAAAATGTGGTAAAGTGGCACCAAAAATAAAAAAAAAGTCAAACAACGTGTAGTTA	TAGCCAGAGGAAGTTACTTAGCAAATTAGCAAAGCAATAAATCAGCTGGTGTGGGTTTAACGTTACCTACACAAATTCACGGGGATTGCCATTTAGTACA
mping	TTA	A123_2	Chr1:28490065..28490067	+	47	63	CAATAACGATTCAAAGCAGTGGTAAATTTGCAATTGCCCCAATAAAAAATGTGGTAAAGTGGCACCAAAAATAAAAAAAAAGTCAAACAACGTGTAGTTA	TAGCCAGAGGAAGTTACTTAGCAAATTAGCAAAGCAATAAATCAGCTGGTGTGGGTTTAACGTTACCTACACAAATTCACGGGGATTGCCATTTAGTACA
mping	TTA	A123_0	Chr1:28490065..28490067	+	6	12	CAATAACGATTCAAAGCAGTGGTAAATTTGCAATTGCCCCAATAAAAAATGTGGTAAAGTGGCACCAAAAATAAAAAAAAAGTCAAACAACGTGTAGTTA	TAGCCAGAGGAAGTTACTTAGCAAATTAGCAAAGCAATAAATCAGCTGGTGTGGGTTTAACGTTACCTACACAAATTCACGGGGATTGCCATTTAGTACA
mping	TTA	A123_0	Chr1:29931362..29931364	+	2	2	GCCGCCCCCCTCACCACCACCGCCGCCGCCACAAACAGTGCCGCTATCGCTGCCCACAAGGAATCCATGTACGAGCGAGCTCACTGCCTCACGACCATTA	GAGAGAACCTGGCCTGCTGCGAGAGCGGCGGTAGAGAGAGAAAGTAGAGAGACAGAAGGGGGAGAGTGGGAAGTGATGAGGAGGAGATGGAGAGAGAGAG
mping	TTA	A123_0	Chr1:29935736..29935738	-	15	24	CGCTTATTACCGGATTGATGGCGGCCACAAGCCCTACACATCGTACTACGTACATCGATGATCGATCTCTTGTGCATGCAGCTGCAGTGCTGCATGGTTA	TAGCACCACAGTAACAATACTAGTATGGCTCATCTTACCGACAACGACAAGGTGACAAAGCTATCTTAAAAAAACAAATTAAAAATCTCGCGAACAGTTT
mping	TTA	A123_1	Chr1:29935736..29935738	-	15	5	CGCTTATTACCGGATTGATGGCGGCCACAAGCCCTACACATCGTACTACGTACATCGATGATCGATCTCTTGTGCATGCAGCTGCAGTGCTGCATGGTTA	TAGCACCACAGTAACAATACTAGTATGGCTCATCTTACCGACAACGACAAGGTGACAAAGCTATCTTAAAAAAACAAATTAAAAATCTCGCGAACAGTTT
mping	TTA	A123_2	Chr1:29935736..29935738	-	52	43	CGCTTATTACCGGATTGATGGCGGCCACAAGCCCTACACATCGTACTACGTACATCGATGATCGATCTCTTGTGCATGCAGCTGCAGTGCTGCATGGTTA	TAGCACCACAGTAACAATACTAGTATGGCTCATCTTACCGACAACGACAAGGTGACAAAGCTATCTTAAAAAAACAAATTAAAAATCTCGCGAACAGTTT
mping	TTA	A123_0	Chr1:30235963..30235965	-	14	14	TTAAAATAGTTTATACTTAATTAATCATGTACTAATGGCTCACCTCGTTTTCCGTATCTTCTTAATATTCTATTTTCCCCTCCTCTCAAACTCACCCTTA	GTGTAGGCAAGTCACAACATAACATTCCATGCATCTCGGGCGTCCAGAATGAATCCAATGGAGATGGCGCTTGGGCCCGCACACAGGCAAAAAAAATCTC
mping	TTA	A123_2	Chr1:30235963..30235965	-	33	55	TTAAAATAGTTTATACTTAATTAATCATGTACTAATGGCTCACCTCGTTTTCCGTATCTTCTTAATATTCTATTTTCCCCTCCTCTCAAACTCACCCTTA	GTGTAGGCAAGTCACAACATAACATTCCATGCATCTCGGGCGTCCAGAATGAATCCAATGGAGATGGCGCTTGGGCCCGCACACAGGCAAAAAAAATCTC
mping	TTA	A123_1	Chr1:30235963..30235965	-	7	9	TTAAAATAGTTTATACTTAATTAATCATGTACTAATGGCTCACCTCGTTTTCCGTATCTTCTTAATATTCTATTTTCCCCTCCTCTCAAACTCACCCTTA	GTGTAGGCAAGTCACAACATAACATTCCATGCATCTCGGGCGTCCAGAATGAATCCAATGGAGATGGCGCTTGGGCCCGCACACAGGCAAAAAAAATCTC
RIRE2	CTCAG	A123_2	Chr1:3091305..3091309	+	4	55	ATACATGTAAATTTGCCCTTCTTCGTGTAACAGATTCTTGGCTAAGTGCAAGTCGATGAGAATCTAAAATGCAGGTGAGAAATAAACTTGGTATTCTCAG	TGAAGAAGAAAATTTTCGGGACGGAGGGACAACTCTGTAGAAGACATTTGGTTAAGCGGTGTGATTAACATTAAGATTCGAACACATAGCAACAAAAAAC
spmlike	AAA	A123_2	Chr1:3126516..3126518	+	7	4	AATAATTACTTAATTTTTTTAATAAAACGAATGGTCAAACACGTACTAAAAAGTCAACGGTGTCAAACATTTTGAAACAGAAAAAGTATATTTTAAGAAA	AATATTGCTGGCATACTTTTTACATACACCCATGAAAAATACACTATGGCTATGTTCGGTTAATCCCCAAGAGGGAGCGATTGAAGAGGATTTATTCCAC
mping	TTA	A123_0	Chr1:31412432..31412434	+	24	21	CCTGCAATACTGAAAATGTGTGTTCTGATTTTGTGCTACTTTAGACTTTTTAGCAGTACTACTAACAGCAGTACATATTTAGTACTAGTAGTACTTGTAA	GGAGTAGTAATTGAGATGATACGGATTGGCTTTTCAGTTGGTCAAGCTCATGAGTTTGGATTCTGGAAGCAGCAGCAGCAGCACCAGCGCATCTAGCTAA
mping	TTA	A123_2	Chr1:31412432..31412434	+	33	58	CCTGCAATACTGAAAATGTGTGTTCTGATTTTGTGCTACTTTAGACTTTTTAGCAGTACTACTAACAGCAGTACATATTTAGTACTAGTAGTACTTGTAA	GGAGTAGTAATTGAGATGATACGGATTGGCTTTTCAGTTGGTCAAGCTCATGAGTTTGGATTCTGGAAGCAGCAGCAGCAGCACCAGCGCATCTAGCTAA
mping	TTA	A123_1	Chr1:31412432..31412434	+	9	8	CCTGCAATACTGAAAATGTGTGTTCTGATTTTGTGCTACTTTAGACTTTTTAGCAGTACTACTAACAGCAGTACATATTTAGTACTAGTAGTACTTGTAA	GGAGTAGTAATTGAGATGATACGGATTGGCTTTTCAGTTGGTCAAGCTCATGAGTTTGGATTCTGGAAGCAGCAGCAGCAGCACCAGCGCATCTAGCTAA
mping	TTA	A123_1	Chr1:316535..316537	-	15	7	AGTGAAACTGCAGAGCAGAAGAGGACATGTGATCTGTTGGTTGGCCATTGGCCATATGGCCTGCATCAGGCATACTTTGACCATCCGCAACTATAGATTA	GAGGACCATCTGCAACTAGTATGGGATGTGAATTTCTGGGTACCTTCGGTTTAAGTTACTAGTAGTTCGATTATAGGTGACCAGCCACATCGGTAGTTGC
mping	TTA	A123_0	Chr1:316535..316537	-	16	22	AGTGAAACTGCAGAGCAGAAGAGGACATGTGATCTGTTGGTTGGCCATTGGCCATATGGCCTGCATCAGGCATACTTTGACCATCCGCAACTATAGATTA	GAGGACCATCTGCAACTAGTATGGGATGTGAATTTCTGGGTACCTTCGGTTTAAGTTACTAGTAGTTCGATTATAGGTGACCAGCCACATCGGTAGTTGC
mping	TTA	A123_2	Chr1:316535..316537	-	64	44	AGTGAAACTGCAGAGCAGAAGAGGACATGTGATCTGTTGGTTGGCCATTGGCCATATGGCCTGCATCAGGCATACTTTGACCATCCGCAACTATAGATTA	GAGGACCATCTGCAACTAGTATGGGATGTGAATTTCTGGGTACCTTCGGTTTAAGTTACTAGTAGTTCGATTATAGGTGACCAGCCACATCGGTAGTTGC
mping	TTA	A123_0	Chr1:31877586..31877588	+	2	5	CGGCAGCGTGCTTCGAGAAGGGGGAGGAGAGAGAGACTAGAGAGGGAGAGGGAGTTGTGGACTTGCGGAGCTGTGCGTGGTGGCTGGCTCTGCTTCGTAA	TTATCGTGGGGGAAATTCCAATTCCTTGCTTGGCTTTGCGGGCTTAAATAGCTCGGCTTCCGAAACAAGGCTCGGCTCGGGTCGGTTCGGTCGGTCGGGG
mping	TTA	A123_1	Chr1:32658455..32658457	-	13	6	CGACTGACGGAGCAGAGAGGGGGGATAATTAATGGAGGGATCTCTGGGCGCGTTCTTGTTCATATATACACAACACTAGCAAAATGCCCAACCTTTATTA	TGGGCAGAAGAAAAAGAAATCATCATATGTTGCACTCGCTCGACTCCACCAGTAGCGGCCCTACACCTCGATCGCCCGCGCCTTGGTAATCCCGACGCCG
mping	TTA	A123_0	Chr1:32658455..32658457	-	18	20	CGACTGACGGAGCAGAGAGGGGGGATAATTAATGGAGGGATCTCTGGGCGCGTTCTTGTTCATATATACACAACACTAGCAAAATGCCCAACCTTTATTA	TGGGCAGAAGAAAAAGAAATCATCATATGTTGCACTCGCTCGACTCCACCAGTAGCGGCCCTACACCTCGATCGCCCGCGCCTTGGTAATCCCGACGCCG
mping	TTA	A123_2	Chr1:32658455..32658457	-	69	57	CGACTGACGGAGCAGAGAGGGGGGATAATTAATGGAGGGATCTCTGGGCGCGTTCTTGTTCATATATACACAACACTAGCAAAATGCCCAACCTTTATTA	TGGGCAGAAGAAAAAGAAATCATCATATGTTGCACTCGCTCGACTCCACCAGTAGCGGCCCTACACCTCGATCGCCCGCGCCTTGGTAATCCCGACGCCG
Retro1	CCATC	A123_2	Chr1:3356118..3356122	+	37	40	GAGCTTATCTAGATTCATAATACTGTAAAATGTTCAATTTTAGATTTAACTGCGATGCATTCGAAGTTGGAATTTTTCAAGGATGAATCGACAGACCATC	CATCCAAGTTGTAAGTTGTATATAGTTCATGAAAAAAATTAAAAATTTATGTGTAGAAAAGTTTTGAATGTGATATGATGTGATGAAAAGTTAAAAGTTT
mping	TTA	A123_1	Chr1:35200489..35200491	-	18	15	AAGGGAGAGAGAGAGAGCGGAAAGGTGGAGAAAAAAAAAGGAAAACTATATTTTTGTGAACCCCACTTGAGGTACTGCATTGTGAAGCTTGTGCCTCTTA	GTGTTCCTCAGCATATGTGGCAGCTCAGGTCCGGCATTTTAGGTGACGCATTGCTATTGCCCTAAAAGACGACGTGCCATTGCTGCTGTGTCGCTGGCCT
mping	TTA	A123_0	Chr1:35200489..35200491	-	18	18	AAGGGAGAGAGAGAGAGCGGAAAGGTGGAGAAAAAAAAAGGAAAACTATATTTTTGTGAACCCCACTTGAGGTACTGCATTGTGAAGCTTGTGCCTCTTA	GTGTTCCTCAGCATATGTGGCAGCTCAGGTCCGGCATTTTAGGTGACGCATTGCTATTGCCCTAAAAGACGACGTGCCATTGCTGCTGTGTCGCTGGCCT
mping	TTA	A123_2	Chr1:35200489..35200491	-	68	50	AAGGGAGAGAGAGAGAGCGGAAAGGTGGAGAAAAAAAAAGGAAAACTATATTTTTGTGAACCCCACTTGAGGTACTGCATTGTGAAGCTTGTGCCTCTTA	GTGTTCCTCAGCATATGTGGCAGCTCAGGTCCGGCATTTTAGGTGACGCATTGCTATTGCCCTAAAAGACGACGTGCCATTGCTGCTGTGTCGCTGGCCT
RIRE2	TTGAG	A123_2	Chr1:35242797..35242801	+	3	44	GGCGTATGCTACTCTAAAAAGACTAAAAATGAATCTGCACCATCCTCCCATTGCAGGGCAGAGCTAGAACGAGATGAGGGGTGCCACCTATTTAATTGAG	TAAATTACACGAGCGATCCTTAAACTTGTAACGAACTTTTACTTAGGTCCACGAACTTGCAAAACATGCATCAAGATCCTTAAACTTAGTTTAATGTATC
mping	TTA	A123_1	Chr1:35936948..35936950	+	19	4	TCATGGACTGTAATAAATGCCTGCATAAACAAATTAATTCTCAGTAGGTGATTTCGATTTTTTGTCATTAACGTGACAAACTGAACAGATGCTTCAGTTA	GTAGTATGTTTCTGTAGGACACATGAATGTGAAGCTCGTGGAGAAAAAAATAATTGTTTTAATCCAATTTCTGCACACACATATGTTCTGCAAGCATTTC
mping	TTA	A123_0	Chr1:35936948..35936950	+	20	10	TCATGGACTGTAATAAATGCCTGCATAAACAAATTAATTCTCAGTAGGTGATTTCGATTTTTTGTCATTAACGTGACAAACTGAACAGATGCTTCAGTTA	GTAGTATGTTTCTGTAGGACACATGAATGTGAAGCTCGTGGAGAAAAAAATAATTGTTTTAATCCAATTTCTGCACACACATATGTTCTGCAAGCATTTC
mping	TTA	A123_2	Chr1:35936948..35936950	+	40	26	TCATGGACTGTAATAAATGCCTGCATAAACAAATTAATTCTCAGTAGGTGATTTCGATTTTTTGTCATTAACGTGACAAACTGAACAGATGCTTCAGTTA	GTAGTATGTTTCTGTAGGACACATGAATGTGAAGCTCGTGGAGAAAAAAATAATTGTTTTAATCCAATTTCTGCACACACATATGTTCTGCAAGCATTTC
mping	TTA	A123_0	Chr1:36428442..36428444	-	4	7	TCTTTTGTGCATCTGAGGCTGGTCCGTGCATGTTAGGGGCTTGCTATTGGTGCAGTAGCTATTTTGCCTATTTGATGTGTTATCACACACGTCTCTATAA	CTGTCATGTAGTAGTAGTAGTAGTAGTATTCATTTTTATACAGATCGACTGGGCAAATACAGTGCAGAAAAGTTCGAATCAAGCAGCGAAAGTATGGTAC
mping	TTA	A123_0	Chr1:36796590..36796592	+	18	20	GCGCGAGCGCGCGCGCGACTATTGGTCCATCGTGACACACATGCCGTTGCGCTGCGGCTTTGCGTCCGTTCCTGCCCATAGTTTGGTCCTTTGGTGCTAA	GATAATGTATCCGTGTTCTGGTTGTGCAGTGCCAGCGTGCCGTGGCAGTAGTAGACAGTGGTAACTAGTAGTAGTACTTGGATTGACTAGCTGTTACTAT
mping	TTA	A123_2	Chr1:36796590..36796592	+	42	43	GCGCGAGCGCGCGCGCGACTATTGGTCCATCGTGACACACATGCCGTTGCGCTGCGGCTTTGCGTCCGTTCCTGCCCATAGTTTGGTCCTTTGGTGCTAA	GATAATGTATCCGTGTTCTGGTTGTGCAGTGCCAGCGTGCCGTGGCAGTAGTAGACAGTGGTAACTAGTAGTAGTACTTGGATTGACTAGCTGTTACTAT
mping	TTA	A123_1	Chr1:36796590..36796592	+	6	19	GCGCGAGCGCGCGCGCGACTATTGGTCCATCGTGACACACATGCCGTTGCGCTGCGGCTTTGCGTCCGTTCCTGCCCATAGTTTGGTCCTTTGGTGCTAA	GATAATGTATCCGTGTTCTGGTTGTGCAGTGCCAGCGTGCCGTGGCAGTAGTAGACAGTGGTAACTAGTAGTAGTACTTGGATTGACTAGCTGTTACTAT
mping	TTA	A123_1	Chr1:38092038..38092040	+	1	10	AAAATACATCGTTTAGTAGTTTAGGAAGCGTACGCGCGGAAATCGAAACAAACTCACTCACTTTCTTTAGCTGCCGAACGCAGCCTAAATGTTTACATAA	GAAAACCTCTCACGCTTGACCTGAGGAATGAAAATGATCATATCATTCCTCGCACCATTTTACTGTGCAGTTAATTCAAGAGTGGAAAACCATGGAAGAG
mping	TTA	A123_0	Chr1:38092038..38092040	+	2	23	AAAATACATCGTTTAGTAGTTTAGGAAGCGTACGCGCGGAAATCGAAACAAACTCACTCACTTTCTTTAGCTGCCGAACGCAGCCTAAATGTTTACATAA	GAAAACCTCTCACGCTTGACCTGAGGAATGAAAATGATCATATCATTCCTCGCACCATTTTACTGTGCAGTTAATTCAAGAGTGGAAAACCATGGAAGAG
mping	TTA	A123_2	Chr1:38092038..38092040	+	4	47	AAAATACATCGTTTAGTAGTTTAGGAAGCGTACGCGCGGAAATCGAAACAAACTCACTCACTTTCTTTAGCTGCCGAACGCAGCCTAAATGTTTACATAA	GAAAACCTCTCACGCTTGACCTGAGGAATGAAAATGATCATATCATTCCTCGCACCATTTTACTGTGCAGTTAATTCAAGAGTGGAAAACCATGGAAGAG
mping	TTA	A123_0	Chr1:39152891..39152893	+	3	2	AAACCCTAGCAGCAGTGCAGTAAGAGCAGAATGCATGCAGTCAGTCAGCCTAGGAGAAATCAACGGAGCACCCACCCGTGCCTCCTCGTAAACACTGTAA	AGATAACCCTATAGCTAGCGTAAATAGTAGTTAATTAAAGCCATAGGTACTAGCTAGTACCACATATACTAATTAATTACCGTGCTTTGCACTTAATACA
mping	TTA	A123_0	Chr1:39428257..39428259	+	3	1	GACGGGTGGTGGGTCCCAGTGGGCTGGTAGTGGATAGGCCAGCCATCCACCCAGGCCCCTTCTTTCCTGTATGTCATCTGCGCCCTCATCCAAGGGCTTA	TCACCATCCATCATCAATCTATCCACTCCTTTATTTTTCCCATATCTCTCCTTTTTTTACACTTTTTTTTTTGGTAGACTATTTCTAAAATTTCACACTA
mping	TTA	A123_0	Chr1:39666831..39666833	+	11	14	TAGCATTTCCCACATTCATATCAATATGAATGTGGGAAATGCTAGAATGACTTACATTATGAAACGGAGGTAGTAGTACGTAGCTGATGTACTGTACTAA	TGTCTGATCACTATTAGCAATATGTTTATTTTTTTCTGTAGTGCTCATAAATATGCGTCATAATTTTATTATTACTATTATTATTTTGTCAATCTTCAAC
mping	TTA	A123_2	Chr1:39666831..39666833	+	20	23	TAGCATTTCCCACATTCATATCAATATGAATGTGGGAAATGCTAGAATGACTTACATTATGAAACGGAGGTAGTAGTACGTAGCTGATGTACTGTACTAA	TGTCTGATCACTATTAGCAATATGTTTATTTTTTTCTGTAGTGCTCATAAATATGCGTCATAATTTTATTATTACTATTATTATTTTGTCAATCTTCAAC
mping	TTA	A123_1	Chr1:39666831..39666833	+	5	13	TAGCATTTCCCACATTCATATCAATATGAATGTGGGAAATGCTAGAATGACTTACATTATGAAACGGAGGTAGTAGTACGTAGCTGATGTACTGTACTAA	TGTCTGATCACTATTAGCAATATGTTTATTTTTTTCTGTAGTGCTCATAAATATGCGTCATAATTTTATTATTACTATTATTATTTTGTCAATCTTCAAC
mping	TTA	A123_0	Chr1:39899560..39899562	-	24	23	TTCAGAAGTTTCAGACAGGTGGTACTCCGCAGTACCTACTGGACTGAGATTTCTTTCACCTGCCAAACAACATCTATCTCGAGAATAACGCTAATGCTAA	TCAAAGATTAATCATCAAGCTCCCCTTTTTTTCGTGGAACGGGAATACGGGAACATTAGCCCAAATTTGTCCGGACAGTTTCAAAGAGGACAATTTGTAC
mping	TTA	A123_0	Chr1:39904180..39904182	-	10	4	TGATTGGAGTGGAGACGAGACCACATACAAAAATTCCTTTGTACCATTGTTTGGTGTGTGTGCTTTGTAAAAGCCATGCGCACAAGGTTGAGGACCATAA	GATCACCTCTCTGTAAAGTTCTCTCTGTTGATCCAAAGCCGGCACACAAAGATTTGCATAAGCCAAAATGCTGAGTATCCTGTTTTCAAAGGAAATGCTG
mping	TTA	A123_2	Chr1:39904180..39904182	-	63	46	TGATTGGAGTGGAGACGAGACCACATACAAAAATTCCTTTGTACCATTGTTTGGTGTGTGTGCTTTGTAAAAGCCATGCGCACAAGGTTGAGGACCATAA	GATCACCTCTCTGTAAAGTTCTCTCTGTTGATCCAAAGCCGGCACACAAAGATTTGCATAAGCCAAAATGCTGAGTATCCTGTTTTCAAAGGAAATGCTG
mping	TTA	A123_1	Chr1:39904180..39904182	-	7	18	TGATTGGAGTGGAGACGAGACCACATACAAAAATTCCTTTGTACCATTGTTTGGTGTGTGTGCTTTGTAAAAGCCATGCGCACAAGGTTGAGGACCATAA	GATCACCTCTCTGTAAAGTTCTCTCTGTTGATCCAAAGCCGGCACACAAAGATTTGCATAAGCCAAAATGCTGAGTATCCTGTTTTCAAAGGAAATGCTG
mping	TTA	A123_0	Chr1:40702081..40702083	-	5	1	AAATGATCTACATATTTGTGTTCATTTATTAAGTCTATTCGTTATTTGTGTATTGGAGTAAATGGACATTAATACATGCATCCATGCACACAAGTATTTA	TAACCCACATGCAATATCTTGATTTGCTATTGGCTAAGAAATAGTGGGAATGGTGCATGCATTGAGTTTGTTGCTAAAGTAAATATAGTATGAGAGAGTT
mping	TTA	A123_1	Chr1:42320294..42320296	+	1	17	TTCAAGCTGTATATCAGTCGATCGAGATCCAGCCGGACTGAGGGGTAGATAGTACATTAGTACTGTACTTGTACGATAGTTGAGCAGGGATTACTCCTAA	CCATCACCCAACACAATCTGGGAGTAGTTCACTTCATTATCAGTGAACTACTCATCAAATAAACAACCGGTACATCTATCAGTCACACCTATACAAAAAA
mping	TTA	A123_0	Chr1:42320294..42320296	+	26	15	TTCAAGCTGTATATCAGTCGATCGAGATCCAGCCGGACTGAGGGGTAGATAGTACATTAGTACTGTACTTGTACGATAGTTGAGCAGGGATTACTCCTAA	CCATCACCCAACACAATCTGGGAGTAGTTCACTTCATTATCAGTGAACTACTCATCAAATAAACAACCGGTACATCTATCAGTCACACCTATACAAAAAA
mping	TTA	A123_2	Chr1:42320294..42320296	+	47	40	TTCAAGCTGTATATCAGTCGATCGAGATCCAGCCGGACTGAGGGGTAGATAGTACATTAGTACTGTACTTGTACGATAGTTGAGCAGGGATTACTCCTAA	CCATCACCCAACACAATCTGGGAGTAGTTCACTTCATTATCAGTGAACTACTCATCAAATAAACAACCGGTACATCTATCAGTCACACCTATACAAAAAA
mping	TTA	A123_0	Chr1:42365749..42365751	+	2	2	AAGGTGGTTTACGATCTGGGACAGCTCAAACATTTTTGCAGTGATATTTACGCGCAGGTTAACCGCCTAGCCCCTTAGTACTATTGATGACAAGACATAA	TAGAACACAGAAGATAGGTTTTCGCTGGTGATATAATGGTTTATGATTTGAGACAACCTCAAACATTTACGTTGCGATATTAGTTTTATTGATGACGAGA
mping	TTA	A123_0	Chr1:4414781..4414783	+	6	2	ACATTGCCTCTGTCAGAAGAAAATGTAGTAGTAGCTTCGAGACAACAAAGACGACAGTTTTTTCTCCACAACAATCTCGAGGTCAAATCTTGATTAATTA	TGCTAATTAACGCGATCCGGATATACAATCTGCAGATATATTACTTAATTACACTAATGATGAAACGCTAATTGCCTTTTTTTTTCTCCACCAAGTTGAT
mping	TTA	A123_1	Chr1:5120694..5120696	+	13	11	GAAACAGCGTAGTAATGATTTGAGTTCGTGCGTGGCATTAATTGGTTAGGATTTTGGGTGATGGATTCGATCCATACCTGATGACGTGATCGATTTGTTA	GGAGTACTGAACAAGATGGATAGGATAAGGTAGTACTCTGGTACAGTGATGATCTTAATTTCATCATTAGTTTAATGTTTATGTATCAGTTTCATGGATT
mping	TTA	A123_0	Chr1:5120694..5120696	+	15	3	GAAACAGCGTAGTAATGATTTGAGTTCGTGCGTGGCATTAATTGGTTAGGATTTTGGGTGATGGATTCGATCCATACCTGATGACGTGATCGATTTGTTA	GGAGTACTGAACAAGATGGATAGGATAAGGTAGTACTCTGGTACAGTGATGATCTTAATTTCATCATTAGTTTAATGTTTATGTATCAGTTTCATGGATT
mping	TTA	A123_2	Chr1:5120694..5120696	+	65	53	GAAACAGCGTAGTAATGATTTGAGTTCGTGCGTGGCATTAATTGGTTAGGATTTTGGGTGATGGATTCGATCCATACCTGATGACGTGATCGATTTGTTA	GGAGTACTGAACAAGATGGATAGGATAAGGTAGTACTCTGGTACAGTGATGATCTTAATTTCATCATTAGTTTAATGTTTATGTATCAGTTTCATGGATT
mping	TTA	A123_2	Chr1:5145817..5145819	+	16	24	TAAAAAAAAGACGAGATCTATATGAAGTGCTAATACCTAGTAGTAAACTTATACCCTGATAGTAGTTGTTACCACCTCCACAATGTATATTACCTAGTAA	TAGGGATGCATTCAATGCTTATTTCCCACTATTTCACCAGCCACATTATGGATGCCCTAGACAACTATCTTTTTTTTTAAAGCCGTTTACTCCTATGTTC
mping	TTA	A123_1	Chr1:5145817..5145819	+	18	15	TAAAAAAAAGACGAGATCTATATGAAGTGCTAATACCTAGTAGTAAACTTATACCCTGATAGTAGTTGTTACCACCTCCACAATGTATATTACCTAGTAA	TAGGGATGCATTCAATGCTTATTTCCCACTATTTCACCAGCCACATTATGGATGCCCTAGACAACTATCTTTTTTTTTAAAGCCGTTTACTCCTATGTTC
mping	TTA	A123_1	Chr1:5623714..5623716	-	10	11	CAACAAAAGGAGTAGGCGAAATTTTAATTTTTGGGACCGATGGTGTACGTGTGGACCAGTTTATTCATCAGTGGATTGGAGGAGACAGGAGAGTACATAA	GTGTAGGAGTACTGCAGTAGTGGAGGAGTAGTTAATTGTTGGAGCTATAGGCTATAGCTAGTGTGTCGGTTCACGCGTTCAGCTAGCTGCTTCACCACCG
mping	TTA	A123_0	Chr1:5623714..5623716	-	10	13	CAACAAAAGGAGTAGGCGAAATTTTAATTTTTGGGACCGATGGTGTACGTGTGGACCAGTTTATTCATCAGTGGATTGGAGGAGACAGGAGAGTACATAA	GTGTAGGAGTACTGCAGTAGTGGAGGAGTAGTTAATTGTTGGAGCTATAGGCTATAGCTAGTGTGTCGGTTCACGCGTTCAGCTAGCTGCTTCACCACCG
mping	TTA	A123_2	Chr1:5623714..5623716	-	51	52	CAACAAAAGGAGTAGGCGAAATTTTAATTTTTGGGACCGATGGTGTACGTGTGGACCAGTTTATTCATCAGTGGATTGGAGGAGACAGGAGAGTACATAA	GTGTAGGAGTACTGCAGTAGTGGAGGAGTAGTTAATTGTTGGAGCTATAGGCTATAGCTAGTGTGTCGGTTCACGCGTTCAGCTAGCTGCTTCACCACCG
mping	TTA	A123_1	Chr1:5709002..5709004	+	1	9	TTTTCTTTTTCTAGACCAGTGCTTCTTAAGCATGTGCTTTCTCGTTTCTCCTTTCTACCTGCTTGCTGCTGCTGCATGAGAGTTGAGATAGTAATAATTA	TGGAGTCCTAGCAGTAATTAACTTAACCAATGGGTCTTTTTTTAAAAAAAACAACTGGGCTGTTTTGGTCATTCCATTTTACGTTACGGCCTGACCGCAA
mping	TTA	A123_0	Chr1:5709002..5709004	+	2	16	TTTTCTTTTTCTAGACCAGTGCTTCTTAAGCATGTGCTTTCTCGTTTCTCCTTTCTACCTGCTTGCTGCTGCTGCATGAGAGTTGAGATAGTAATAATTA	TGGAGTCCTAGCAGTAATTAACTTAACCAATGGGTCTTTTTTTAAAAAAAACAACTGGGCTGTTTTGGTCATTCCATTTTACGTTACGGCCTGACCGCAA
mping	TTA	A123_2	Chr1:5709002..5709004	+	3	37	TTTTCTTTTTCTAGACCAGTGCTTCTTAAGCATGTGCTTTCTCGTTTCTCCTTTCTACCTGCTTGCTGCTGCTGCATGAGAGTTGAGATAGTAATAATTA	TGGAGTCCTAGCAGTAATTAACTTAACCAATGGGTCTTTTTTTAAAAAAAACAACTGGGCTGTTTTGGTCATTCCATTTTACGTTACGGCCTGACCGCAA
mping	TTA	A123_0	Chr1:6057239..6057241	-	16	16	CCACCTACACAGTGCATGCAAACGCACACGTGCCACCCGCAACTACACTGGTGTGCAATTTTAATATATTAAGCAAATTAAAGAGAAGATGGAATGGTTA	TGGGAGATGATTGTTTGACCAATATTAATGAACAAGATAGGGGATGCCCAAGCCCATGCAGCGATGTGGAACGCCCATGCAGCCATGCAGGCGAGGTGGT
mping	TTA	A123_2	Chr1:6057239..6057241	-	52	49	CCACCTACACAGTGCATGCAAACGCACACGTGCCACCCGCAACTACACTGGTGTGCAATTTTAATATATTAAGCAAATTAAAGAGAAGATGGAATGGTTA	TGGGAGATGATTGTTTGACCAATATTAATGAACAAGATAGGGGATGCCCAAGCCCATGCAGCGATGTGGAACGCCCATGCAGCCATGCAGGCGAGGTGGT
mping	TTA	A123_1	Chr1:6057239..6057241	-	7	7	CCACCTACACAGTGCATGCAAACGCACACGTGCCACCCGCAACTACACTGGTGTGCAATTTTAATATATTAAGCAAATTAAAGAGAAGATGGAATGGTTA	TGGGAGATGATTGTTTGACCAATATTAATGAACAAGATAGGGGATGCCCAAGCCCATGCAGCGATGTGGAACGCCCATGCAGCCATGCAGGCGAGGTGGT
mping	TTA	A123_2	Chr1:639973..639975	+	31	11	TCACTGTTCGATGAAGTCAGATTAACGGTCAGGATTTGGTACTATATAACCTGAAGGACAGTAAAAAACCTCTTAATAGGAATGCGCAGCTAATCACTTA	TTACCCTCTTGTACATCCTTTTTTTTTTTGTTCCTTCTTCTCCTTTGAAATATCATTGTTCTTCTTCATCTTACAATGTGAAATGCTTTCTTTAATAGAG
mping	TTA	A123_1	Chr1:639973..639975	+	4	2	TCACTGTTCGATGAAGTCAGATTAACGGTCAGGATTTGGTACTATATAACCTGAAGGACAGTAAAAAACCTCTTAATAGGAATGCGCAGCTAATCACTTA	TTACCCTCTTGTACATCCTTTTTTTTTTTGTTCCTTCTTCTCCTTTGAAATATCATTGTTCTTCTTCATCTTACAATGTGAAATGCTTTCTTTAATAGAG
mping	TTA	A123_0	Chr1:6432234..6432236	+	13	16	ACTAAGGGTGTGTTTGGATAATGGGAAATGGAGGGTGGGATTGGGATTAGAAAATGAATGAAAGATTAGGATTAAATAAAAGAGGGAGAATGAATTGTTA	GGATTTAAAGATGACTTTTGATGGATGGGAAATCATTTCCCCTATCCCATTAGCCAAACACTGCCTAACTGTTCACCTAACTGGGTTCAACTGTACTGTA
mping	TTA	A123_2	Chr1:6432234..6432236	+	48	45	ACTAAGGGTGTGTTTGGATAATGGGAAATGGAGGGTGGGATTGGGATTAGAAAATGAATGAAAGATTAGGATTAAATAAAAGAGGGAGAATGAATTGTTA	GGATTTAAAGATGACTTTTGATGGATGGGAAATCATTTCCCCTATCCCATTAGCCAAACACTGCCTAACTGTTCACCTAACTGGGTTCAACTGTACTGTA
mping	TTA	A123_1	Chr1:6432234..6432236	+	7	8	ACTAAGGGTGTGTTTGGATAATGGGAAATGGAGGGTGGGATTGGGATTAGAAAATGAATGAAAGATTAGGATTAAATAAAAGAGGGAGAATGAATTGTTA	GGATTTAAAGATGACTTTTGATGGATGGGAAATCATTTCCCCTATCCCATTAGCCAAACACTGCCTAACTGTTCACCTAACTGGGTTCAACTGTACTGTA
mping	TTA	A123_2	Chr1:6798865..6798867	+	34	14	GTTCGACTTCGACCGAAGCAGATTGATGGGAAAAGTTCCAGGGCCTTTGTTCCATGGGCTAATTATTAGCCCTGACCTTTTAGCCCTGAATTATCCCTTA	AGAATCTAAATAGTTGGGCTAATTTGAGGCTAAAGTAAATTAGCCCCCCTCAAAACATTAGCCCCTCCATGGGGTGCTAATAGGGCTAATTTTACGTGGG
mping	TTA	A123_1	Chr1:6798865..6798867	+	8	13	GTTCGACTTCGACCGAAGCAGATTGATGGGAAAAGTTCCAGGGCCTTTGTTCCATGGGCTAATTATTAGCCCTGACCTTTTAGCCCTGAATTATCCCTTA	AGAATCTAAATAGTTGGGCTAATTTGAGGCTAAAGTAAATTAGCCCCCCTCAAAACATTAGCCCCTCCATGGGGTGCTAATAGGGCTAATTTTACGTGGG
mping	TTA	A123_0	Chr1:8326625..8326627	-	21	17	AAAAGAGATTTGGGCATGCTTATGGCATGCTAAAATGTGGACACCCTACGCAAGATCTTTTAGGATTTTCTGTCGACCACTTTACAACGCGATGCTCTAA	GGAGTGGCCTTCTTCACCATGTAGACTTGCATCTAGCGCAGAGGAAAGCCGTTGCCTTTTAGGGCAAGGCTTAGATAACTAACGTGGAGGAAAGTTATTG
mping	TTA	A123_1	Chr1:8326625..8326627	-	24	18	AAAAGAGATTTGGGCATGCTTATGGCATGCTAAAATGTGGACACCCTACGCAAGATCTTTTAGGATTTTCTGTCGACCACTTTACAACGCGATGCTCTAA	GGAGTGGCCTTCTTCACCATGTAGACTTGCATCTAGCGCAGAGGAAAGCCGTTGCCTTTTAGGGCAAGGCTTAGATAACTAACGTGGAGGAAAGTTATTG
mping	TTA	A123_2	Chr1:8326625..8326627	-	83	38	AAAAGAGATTTGGGCATGCTTATGGCATGCTAAAATGTGGACACCCTACGCAAGATCTTTTAGGATTTTCTGTCGACCACTTTACAACGCGATGCTCTAA	GGAGTGGCCTTCTTCACCATGTAGACTTGCATCTAGCGCAGAGGAAAGCCGTTGCCTTTTAGGGCAAGGCTTAGATAACTAACGTGGAGGAAAGTTATTG
mping	TTA	A123_0	Chr1:8667986..8667988	+	1	2	TTTTTTTTTATTAATGGCCGAACACCCCATACAGCATCCTATATAATACCTGATGTGACACGCTAAAATTTTACACCGTTGCATCTAAACCCCTCACTAA	CCCCCGGCCAGCATCACCTACTCTACTCTACCTCAACGCACCAACCAACCGCCGAAAAGAAAGAAAGAAAAGAATCCGTCAAGAAAAGGAGCGTGACGTG
mping	TTA	A123_0	Chr1:8698446..8698448	+	2	1	AGTCCCCTAGAAACGTACCATGAGTAAAATTTCAGAACATTCGGATGATCTAAGGAATGAAGCATTCGGACCTGCAAAGAAAAGTTCAGAAGTACTATTA	GTGGAGTAAGCAAACATCCTCATTCCTCAGGCTCATTAACTATTTTTCTTACCATGCTAGCTAAAAGATTATTTTTTAATTGAAGACTAGAACATGTGCT
RIRE2	ATCAG	A123_2	Chr1:940225..940229	+	11	25	CCAGCTCGTCCCCGAGCTGGAAGTCGGGGTACTTGGCGATGAAAGCGTCGGCGTCTTCCCACGTCGCCGAAGCTGGGGACTCTCCCTTCCATTGGATCAG	CAGCTGGCGCACACCACGTGCGAGGCGCGTCTTGACGGCTCGTTCCGGCTCCGGGACCACGGCACCATGGTGAACAGCAGGCAGGGGCGGTGGAGCATCC
mping	TTA	A123_0	Chr2:10202908..10202910	+	11	15	TCTGTTGAAGGAAGGAGTTTTTCACTTTCTATTTTCAGTTTAGGAAACAAAAACAAATTTTTAGACGAAAATTATAGATAATTTGTTAATGATGTTTTAA	GTAGGAGTATGCATACCCAACGGAGACAGACAGACAGCCAGCAACTTTATACCTTCCCACTATACGCGCGCGCTTGGCATATTATACAATCTGGACCAGA
mping	TTA	A123_2	Chr2:10202908..10202910	+	47	38	TCTGTTGAAGGAAGGAGTTTTTCACTTTCTATTTTCAGTTTAGGAAACAAAAACAAATTTTTAGACGAAAATTATAGATAATTTGTTAATGATGTTTTAA	GTAGGAGTATGCATACCCAACGGAGACAGACAGACAGCCAGCAACTTTATACCTTCCCACTATACGCGCGCGCTTGGCATATTATACAATCTGGACCAGA
mping	TTA	A123_1	Chr2:10202908..10202910	+	6	13	TCTGTTGAAGGAAGGAGTTTTTCACTTTCTATTTTCAGTTTAGGAAACAAAAACAAATTTTTAGACGAAAATTATAGATAATTTGTTAATGATGTTTTAA	GTAGGAGTATGCATACCCAACGGAGACAGACAGACAGCCAGCAACTTTATACCTTCCCACTATACGCGCGCGCTTGGCATATTATACAATCTGGACCAGA
mping	TTA	A123_1	Chr2:1083134..1083136	+	19	13	TAATGTGCAATTGGGAAATTAACCATGCGCGAAAAGCAAGGGTGGTGGTGTGTAATTGATTGGGTGTGGATTTGCGTGAAAGGAACAAAGAATGCGCTTA	CCAACCATGGGGAAGGTGTGAGATGTGAGTGGAGGAGGGTACAGGACAACTAGAAAGTCGGGAAAGCGATATCGAGCTCTCGACCTGGCGGATCCGCGGT
mping	TTA	A123_2	Chr2:1083134..1083136	+	63	59	TAATGTGCAATTGGGAAATTAACCATGCGCGAAAAGCAAGGGTGGTGGTGTGTAATTGATTGGGTGTGGATTTGCGTGAAAGGAACAAAGAATGCGCTTA	CCAACCATGGGGAAGGTGTGAGATGTGAGTGGAGGAGGGTACAGGACAACTAGAAAGTCGGGAAAGCGATATCGAGCTCTCGACCTGGCGGATCCGCGGT
mping	TTA	A123_0	Chr2:11041882..11041884	-	11	18	GCTAGCGATGCATAGGGTTGTTAACGGCCCGAGCTCAGGCAAACCTAGGTACCTAGGCCCGAGCTTAGCATAGGTTTGAGCTGAGCTCAAGCCGAACTTA	TCATGACCTTCATGTAGGTTCAAGCTCAAGTTGGGTAAAGCTCAGTCAAACTCGAGCTCGGTTTACGTGTAGGCTCATGAATAGGTAGCAGAGGTTTTAA
mping	TTA	A123_1	Chr2:11041882..11041884	-	16	16	GCTAGCGATGCATAGGGTTGTTAACGGCCCGAGCTCAGGCAAACCTAGGTACCTAGGCCCGAGCTTAGCATAGGTTTGAGCTGAGCTCAAGCCGAACTTA	TCATGACCTTCATGTAGGTTCAAGCTCAAGTTGGGTAAAGCTCAGTCAAACTCGAGCTCGGTTTACGTGTAGGCTCATGAATAGGTAGCAGAGGTTTTAA
mping	TTA	A123_2	Chr2:11041882..11041884	-	39	57	GCTAGCGATGCATAGGGTTGTTAACGGCCCGAGCTCAGGCAAACCTAGGTACCTAGGCCCGAGCTTAGCATAGGTTTGAGCTGAGCTCAAGCCGAACTTA	TCATGACCTTCATGTAGGTTCAAGCTCAAGTTGGGTAAAGCTCAGTCAAACTCGAGCTCGGTTTACGTGTAGGCTCATGAATAGGTAGCAGAGGTTTTAA
mping	TTA	A123_2	Chr2:12469553..12469555	+	22	22	GCCATTGATTGCCCCCATAAACTCATCTACCTCGATTATATCGTAATCGTTTACCCAAGATCGATTGATCGATTTAATTGCCATCAGAAACTGCGTATAA	ACATATGCGTGCGAGCATTTCCAGGCTAATCTGCACTGGAGTATGCCTACTAGGTATGGAACTGCGTTAAACTTCACTGTAGTCTGTACTAGTATTAAAA
mping	TTA	A123_0	Chr2:13202374..13202376	+	11	15	CCAGTTGTTGATTGGCCTAAGCTGGAAGTTTCTTTAGTTTTTCCAGACAAGCGAAGGGCGGAAATTCCAAAACTGTATCCGAGTGCGATGCGTGTCCTAA	GAAACTAGACAAGTGGTTTTGATCGTTTTCTTTGTTTGGACATACGACTAGTCTACTAGTACTGCCTTGAAAAAAAAAGGGACAATTATTAGCAATATTA
mping	TTA	A123_2	Chr2:16018154..16018156	-	19	26	TCAGCGTTTAAACAGTTGTCCTCTGGTATCTTCTCTCTCCTTTAGCTCATTTTTAAAATCGATATAGTAGGCATATAGCTGGTTATTTTATCTGTTCTAA	CCGTGCACGAGCACATGGTCGCTGCTTCCCATTAATTAATCACGCAGCGCTTAACCTAACCTACATGCGGCGCATGGACGACCAAAGTACACACGGATGA
mping	TTA	A123_1	Chr2:16222088..16222090	+	12	12	GCTAATACTCAATTAATGATACACTAATGGCTCACTTCGTTTTGCGTATCTTCCCAATTTTCTCAATCCCTTCTCCTCAAACTCAGCCTTACACACATTA	TAGTTTCAAACTTAAATTTCAAACATGCTCTGTACTACACGTGAATTCCTCCGCATTTCTTTTTTCAGATGGGGACACTAATCTCTGCTGTACTGTTGTC
mping	TTA	A123_0	Chr2:16222088..16222090	+	13	7	GCTAATACTCAATTAATGATACACTAATGGCTCACTTCGTTTTGCGTATCTTCCCAATTTTCTCAATCCCTTCTCCTCAAACTCAGCCTTACACACATTA	TAGTTTCAAACTTAAATTTCAAACATGCTCTGTACTACACGTGAATTCCTCCGCATTTCTTTTTTCAGATGGGGACACTAATCTCTGCTGTACTGTTGTC
mping	TTA	A123_2	Chr2:16222088..16222090	+	50	38	GCTAATACTCAATTAATGATACACTAATGGCTCACTTCGTTTTGCGTATCTTCCCAATTTTCTCAATCCCTTCTCCTCAAACTCAGCCTTACACACATTA	TAGTTTCAAACTTAAATTTCAAACATGCTCTGTACTACACGTGAATTCCTCCGCATTTCTTTTTTCAGATGGGGACACTAATCTCTGCTGTACTGTTGTC
mping	TTA	A123_1	Chr2:16678147..16678149	-	13	11	CTGACGTCATGCTGACATCAGCGCCCGATTTTAACCTTCTCCCATCGGATGCCCGATCGTCACGTCCTTTAAATAGGGATAGATATTGCGGTACGGATAA	GGGTGTGTTCGGCACCTCCTTTCCCAACCCCTCTTTCTCGTTTTCCGTGCGCACGTTTTTCAAACTGCTAAACGGTGTGTTTTTTAAAAAAGTTTTTATA
mping	TTA	A123_2	Chr2:16678147..16678149	-	39	32	CTGACGTCATGCTGACATCAGCGCCCGATTTTAACCTTCTCCCATCGGATGCCCGATCGTCACGTCCTTTAAATAGGGATAGATATTGCGGTACGGATAA	GGGTGTGTTCGGCACCTCCTTTCCCAACCCCTCTTTCTCGTTTTCCGTGCGCACGTTTTTCAAACTGCTAAACGGTGTGTTTTTTAAAAAAGTTTTTATA
mping	TTA	A123_0	Chr2:16678147..16678149	-	8	7	CTGACGTCATGCTGACATCAGCGCCCGATTTTAACCTTCTCCCATCGGATGCCCGATCGTCACGTCCTTTAAATAGGGATAGATATTGCGGTACGGATAA	GGGTGTGTTCGGCACCTCCTTTCCCAACCCCTCTTTCTCGTTTTCCGTGCGCACGTTTTTCAAACTGCTAAACGGTGTGTTTTTTAAAAAAGTTTTTATA
mping	TTA	A123_0	Chr2:16986966..16986968	+	20	6	AACGGCCTCGTCGTCTGACTCCGACTCCGCGGGGGCCCCTCTCCTCCCCGCGAAGGCAGCAGCACGAGATGGGCGCCCTCACTCCCTGGCTCACTGCTTA	TGCGAGAGCGAGACCCGTTGAACTTGTGAACAGCAGAACTGAAGGACACCCGCGCTGGCTCCCCGCTGGGAACACGATCGATGCATGCCATCGCGGAATC
mping	TTA	A123_2	Chr2:16986966..16986968	+	46	53	AACGGCCTCGTCGTCTGACTCCGACTCCGCGGGGGCCCCTCTCCTCCCCGCGAAGGCAGCAGCACGAGATGGGCGCCCTCACTCCCTGGCTCACTGCTTA	TGCGAGAGCGAGACCCGTTGAACTTGTGAACAGCAGAACTGAAGGACACCCGCGCTGGCTCCCCGCTGGGAACACGATCGATGCATGCCATCGCGGAATC
mping	TTA	A123_1	Chr2:16986966..16986968	+	5	12	AACGGCCTCGTCGTCTGACTCCGACTCCGCGGGGGCCCCTCTCCTCCCCGCGAAGGCAGCAGCACGAGATGGGCGCCCTCACTCCCTGGCTCACTGCTTA	TGCGAGAGCGAGACCCGTTGAACTTGTGAACAGCAGAACTGAAGGACACCCGCGCTGGCTCCCCGCTGGGAACACGATCGATGCATGCCATCGCGGAATC
mping	TTA	A123_0	Chr2:18251856..18251858	-	7	3	TCATGTAGGAGTGCACTGGTATGGCAACGACAGCAGAGCTCCTCTGCAGTGGCAAAACACACGGCATCCCAACAAAAGAAACAGTGGACGGTGACCTTTA	TACGGAGTACCATCGAGACTGTAACAAAAGGAGTAGTAAATCACACATTAACTCCTCGAAGGACGCAACGGCGTCGTCTTTGGTGAGGCTCAGCCGACCT
mping	TTA	A123_0	Chr2:18266145..18266147	-	8	16	TCAAATTCATTTCAAAATAAGGGTCAAAATCACGTCAAGCTCCCGTATCCATCCTTGCTAGTTGAATATTGTTGTCAATACAAGACTAGTTCGAATGTAA	GGGTTCGAAACTCCCCTCTCCCCCGCGCACGCAAAACGAAATGACTTATTACTACATAATTAATTAAATATTAGCTAAAAAGCTTGAAAAATAAACTAAT
mping	TTA	A123_0	Chr2:18302509..18302511	-	17	26	GTTCCCAGGGCACATGGGCGCGAACCGGCCCAATTGCCTTTAGTTGTAGAATCAAGTAAAGCTACTGTATCTCGTAAACTGTAATGCTATCTCCTTCTAA	TTAGACATCTGGTCTCTCATCGGTAGTATGGGTTGAACACATGCGATTAATTAATTGCTGATGACGTCTTCTACACTCACAAAATCGTGCATGCATGGCT
mping	TTA	A123_2	Chr2:18302509..18302511	-	57	40	GTTCCCAGGGCACATGGGCGCGAACCGGCCCAATTGCCTTTAGTTGTAGAATCAAGTAAAGCTACTGTATCTCGTAAACTGTAATGCTATCTCCTTCTAA	TTAGACATCTGGTCTCTCATCGGTAGTATGGGTTGAACACATGCGATTAATTAATTGCTGATGACGTCTTCTACACTCACAAAATCGTGCATGCATGGCT
mping	TTA	A123_1	Chr2:18302509..18302511	-	8	8	GTTCCCAGGGCACATGGGCGCGAACCGGCCCAATTGCCTTTAGTTGTAGAATCAAGTAAAGCTACTGTATCTCGTAAACTGTAATGCTATCTCCTTCTAA	TTAGACATCTGGTCTCTCATCGGTAGTATGGGTTGAACACATGCGATTAATTAATTGCTGATGACGTCTTCTACACTCACAAAATCGTGCATGCATGGCT
mping	TTA	A123_1	Chr2:18458309..18458311	-	11	13	CGACTCTAGGTTTCCTACCTAGCTTCAAATGCTCATCAATCTCGATCGGTGGATCAATCTTGGCTTGCTTTGCGTAACTCGTTTTGCGTGTTGTGCATAA	GTGGCAAGATTGAACGTTAACGAGGAAAAGCCTCGGCCTTTTTTTCTCGAAATGAACTGCGATCTTGCGAGCCAGGCTAGCATCGCGCGACGGTTCGACG
mping	TTA	A123_0	Chr2:18458309..18458311	-	15	18	CGACTCTAGGTTTCCTACCTAGCTTCAAATGCTCATCAATCTCGATCGGTGGATCAATCTTGGCTTGCTTTGCGTAACTCGTTTTGCGTGTTGTGCATAA	GTGGCAAGATTGAACGTTAACGAGGAAAAGCCTCGGCCTTTTTTTCTCGAAATGAACTGCGATCTTGCGAGCCAGGCTAGCATCGCGCGACGGTTCGACG
mping	TTA	A123_2	Chr2:18458309..18458311	-	74	50	CGACTCTAGGTTTCCTACCTAGCTTCAAATGCTCATCAATCTCGATCGGTGGATCAATCTTGGCTTGCTTTGCGTAACTCGTTTTGCGTGTTGTGCATAA	GTGGCAAGATTGAACGTTAACGAGGAAAAGCCTCGGCCTTTTTTTCTCGAAATGAACTGCGATCTTGCGAGCCAGGCTAGCATCGCGCGACGGTTCGACG
mping	TTA	A123_1	Chr2:22547039..22547041	+	12	9	GACTCCTTAACTGTATTATACTTGGAGCAGCAGATTAATTAGTGACCAAGCACTCTCCTTCCTCCTTCCTCCCGAAGGCTTTTTGTTCATATCTCCATTA	AGACATTAAACTAATTTCGCACAATTGGTTGATCACACTATACTAGTAGTCTAGTACCATGCCGTCAGGTTGTGCGGTTATGACGACTGCTGCGTTGGTG
mping	TTA	A123_2	Chr2:22547039..22547041	+	41	54	GACTCCTTAACTGTATTATACTTGGAGCAGCAGATTAATTAGTGACCAAGCACTCTCCTTCCTCCTTCCTCCCGAAGGCTTTTTGTTCATATCTCCATTA	AGACATTAAACTAATTTCGCACAATTGGTTGATCACACTATACTAGTAGTCTAGTACCATGCCGTCAGGTTGTGCGGTTATGACGACTGCTGCGTTGGTG
mping	TTA	A123_2	Chr2:22817801..22817803	-	39	16	ATGTATCATGATTCATGAGTAGTGTCTATAGGTATCAGGCATAGTACCTGGGTACCATACTTGATACCCGTGCATATCAGACTTGATACTTATTATCTAA	TACCCACATGTATCATGGATGATACATATAGGTATCAGGCCTAGTACCTATAGGCCTCAAACCTAGTACCTAGGTATCAAACTTGGTATCCGTAAGTATT
mping	TTA	A123_1	Chr2:22817801..22817803	-	8	1	ATGTATCATGATTCATGAGTAGTGTCTATAGGTATCAGGCATAGTACCTGGGTACCATACTTGATACCCGTGCATATCAGACTTGATACTTATTATCTAA	TACCCACATGTATCATGGATGATACATATAGGTATCAGGCCTAGTACCTATAGGCCTCAAACCTAGTACCTAGGTATCAAACTTGGTATCCGTAAGTATT
mping	TTA	A123_0	Chr2:24157148..24157150	+	1	1	CCAATGGACAGTTAAGAGGCATTAATTCAAACTCAAAATGAATACTCCATCCATTCCATTATACAAGGCATAACTGTTTTTTTTTTCAAAAGTTCTATAA	TATAGGGCGGCAGATGCAGCAGCACCACTCCGTTAGTCTCGTCCACGCACATGCATGCATTGAAGGCAGTTGCATCGGCATCTCTTTGAATCCCGTAATT
mping	TTA	A123_0	Chr2:24158083..24158085	-	1	1	TAAAAAATGCATTGTTTTCCGGTTTGAAAAGTACACATAAGATATATAATAAAAAACAAAGGGGACCTCAATAGAAATAATCGAGGAGTTCTTGTTATTA	TGGTATAGTACTTCTAACATGGCATATAAACCCATACATTCAAGGCAAAATTATAGTAGACTTTTAGGCTTTAGCAAAAACAAGGAAAATAATCCCAGTG
mping	TTA	A123_0	Chr2:24264669..24264671	-	12	15	TGTAATATAGATTAACATATAATTTTTGAGCAGGCACCATCAGCATGGGAGATGGCAAGCAAGGATAGGGAGGGTTGCAGGAAACAAGGACCTCTACTTA	GGCACCTTCAGTAAGCTGCTACACTGATCTTAGACCTGTCTCATCTAAACTTAATCGCTCTCCTAATGAAGATCCTTAAAACTAATCAATGACTAGTCAT
mping	TTA	A123_2	Chr2:24826575..24826577	-	21	15	TACAACTAATCAAGGATAATGGTCAACTGCTCTATAAAATATTAATGTGAAGCAAACAAACAATTCCATTGATTTGGGGAAAGTACACATGTATTCCTAA	TGCTTGGAAAGAATAAGTAATAATTGGTCGTAATTAAGTTGTAATTAATGCCCATTAACTACTATATGTTGATGAGAAAGCATTTACTTTACTTTGTGTG
mping	TTA	A123_1	Chr2:27148057..27148059	-	14	9	CCCCAAGAATCCCTCACCCAAGGCCGGCTACAACCCTAGCTTGGAGCTTCACCTTAGGCTCTATAAATAGAGCACTCTGTAAAGGGTCACTACCTTATTA	CAGTGAGACTGTGGGAATAGTAGTAGCTGCGGCTGTGGATGCACAGCTTGGGAGAAAAGCAGTACAGGTCATGTGGGCTTATCAAAGGGGCGCTTACTGA
mping	TTA	A123_0	Chr2:27148057..27148059	-	18	32	CCCCAAGAATCCCTCACCCAAGGCCGGCTACAACCCTAGCTTGGAGCTTCACCTTAGGCTCTATAAATAGAGCACTCTGTAAAGGGTCACTACCTTATTA	CAGTGAGACTGTGGGAATAGTAGTAGCTGCGGCTGTGGATGCACAGCTTGGGAGAAAAGCAGTACAGGTCATGTGGGCTTATCAAAGGGGCGCTTACTGA
mping	TTA	A123_2	Chr2:27148057..27148059	-	53	54	CCCCAAGAATCCCTCACCCAAGGCCGGCTACAACCCTAGCTTGGAGCTTCACCTTAGGCTCTATAAATAGAGCACTCTGTAAAGGGTCACTACCTTATTA	CAGTGAGACTGTGGGAATAGTAGTAGCTGCGGCTGTGGATGCACAGCTTGGGAGAAAAGCAGTACAGGTCATGTGGGCTTATCAAAGGGGCGCTTACTGA
mping	TTA	A123_0	Chr2:27201255..27201257	-	14	20	AAGGAAGCCCAAGCAAGTGCCGGAAAAGATAGGGATTGGCCTCCAAGTAAATTCTCGCTACAGTGTTATCTCCCTCCGAAGTTGCAATGAGATCTTGTTA	TAATTCTCTCTGGAATCTCTCTGGCCATCTCCCTCAGATCTTGCTATTCCCAAAGAGATTGGCGTGGTCCACCAGTCCACTCTGAAATCGTGAGACCTGA
mping	TTA	A123_1	Chr2:27201255..27201257	-	16	19	AAGGAAGCCCAAGCAAGTGCCGGAAAAGATAGGGATTGGCCTCCAAGTAAATTCTCGCTACAGTGTTATCTCCCTCCGAAGTTGCAATGAGATCTTGTTA	TAATTCTCTCTGGAATCTCTCTGGCCATCTCCCTCAGATCTTGCTATTCCCAAAGAGATTGGCGTGGTCCACCAGTCCACTCTGAAATCGTGAGACCTGA
mping	TTA	A123_2	Chr2:27201255..27201257	-	76	55	AAGGAAGCCCAAGCAAGTGCCGGAAAAGATAGGGATTGGCCTCCAAGTAAATTCTCGCTACAGTGTTATCTCCCTCCGAAGTTGCAATGAGATCTTGTTA	TAATTCTCTCTGGAATCTCTCTGGCCATCTCCCTCAGATCTTGCTATTCCCAAAGAGATTGGCGTGGTCCACCAGTCCACTCTGAAATCGTGAGACCTGA
mping	TTA	A123_0	Chr2:2831107..2831109	-	1	7	CTTGTGATTGTGTGAGAAATAATTTCTGTTGGGTTATTCCCTCTAGAAGAGAATTAAGGTGCAGGGAAGGAACTTCAAGGAAGCAAGTAGGGTTCTATTA	GAGCGCATGTCATGGCAATATAGTTCTCTCAAGGAAAAGGTCAGCTAACGAATTTCTAGGTGAAAACTCTCCTAGACCCAATTGCGAACAAAAAAAAAGG
mping	TTA	A123_2	Chr2:28430668..28430670	+	18	18	GTTAGACTTGCTGGGTAAAGTCTTTCACTGATTTCCTTGAATGCCTCTTAAAATGCGAGGGTTTGGTTCCAACAAGAAGACCTCTTAGGATGCGTTCTAA	AGAGCTCTTTTGCTAGGCTTCTTATTCATTTATTAAGAGCACGCTTACCAAACTGCTAAACTATGAATATCGTGAATAAAGTTTTCTTTAAAAATAAAAA
mping	TTA	A123_0	Chr2:2883908..2883910	+	1	1	GAGCTGTCGATCGCCATTATTAATTAATTAATTAATTAACTACCACTACTGCTGCAGTTGCTGCATGCAGTGCAAACGCCTTTCTCCCTTTCTTTTATTA	AGACCTCACTTGGCAATTTTTTTTGACCTAGGAGTATACTTAAGACTAATGAACAATCATTTCACGAGGAGTATTTTTTAGAGAAAATTTTATGAATATT
mping	TTA	A123_1	Chr2:28948534..28948536	-	15	7	ACTTCTATATATTTTTACGCGTCGAGTTTTTTTTAATTAATCAAAGGGGGTGAAATGACAATGTGCACACAGTGGTAAGCACAGCAGCAACGGCCTCTAA	TTATCGACGACGCCGTCACGTGCTCCGGCCCACGCTGCTTTGTCGTCCAGATGGCACGGTGACCGTCTGATACGTTCTGATCTTCGCGTCATGCGGTTGT
mping	TTA	A123_2	Chr2:28948534..28948536	-	56	50	ACTTCTATATATTTTTACGCGTCGAGTTTTTTTTAATTAATCAAAGGGGGTGAAATGACAATGTGCACACAGTGGTAAGCACAGCAGCAACGGCCTCTAA	TTATCGACGACGCCGTCACGTGCTCCGGCCCACGCTGCTTTGTCGTCCAGATGGCACGGTGACCGTCTGATACGTTCTGATCTTCGCGTCATGCGGTTGT
mping	TTA	A123_0	Chr2:28948534..28948536	-	6	16	ACTTCTATATATTTTTACGCGTCGAGTTTTTTTTAATTAATCAAAGGGGGTGAAATGACAATGTGCACACAGTGGTAAGCACAGCAGCAACGGCCTCTAA	TTATCGACGACGCCGTCACGTGCTCCGGCCCACGCTGCTTTGTCGTCCAGATGGCACGGTGACCGTCTGATACGTTCTGATCTTCGCGTCATGCGGTTGT
mping	TTA	A123_2	Chr2:29206692..29206694	-	29	25	CTAATCATGTTTATCCAAGGGAAGCAAAGCAATGCGTGCATGCATGTCCTAAGATCAGATTTAATTACCTCTCATGGCAACAATGCATCTACTCTCCTAA	GTAACTGATGCTGCTGCATGAGTTAAACTTAACAACAGGGAGGGTTACTGCAGTCTTGGAAGAATTACACAGGAGAAGAAAAGCTAAAGGAGAGCTAATT
mping	TTA	A123_2	Chr2:29419743..29419745	-	25	30	CGAGATAGACATCCTTGACTCGCTACTTGATCACCAACTTGCTACTATACTTTTTCCTCGCTGAAACTGTGGCAGAGGATCGATGCAAGCAGCATGCTAA	TCAACGGCATTAATGACCAAGCAACCATGGATGTGTGGAGAGAAATTACTACTGCTAATATCAAGTTTATTAATTATAGTCGTCACAACACAAGTGCATT
mping	TTA	A123_1	Chr2:29419743..29419745	-	5	8	CGAGATAGACATCCTTGACTCGCTACTTGATCACCAACTTGCTACTATACTTTTTCCTCGCTGAAACTGTGGCAGAGGATCGATGCAAGCAGCATGCTAA	TCAACGGCATTAATGACCAAGCAACCATGGATGTGTGGAGAGAAATTACTACTGCTAATATCAAGTTTATTAATTATAGTCGTCACAACACAAGTGCATT
mping	TTA	A123_0	Chr2:29990406..29990408	+	22	13	TTGGATGGGACAGTTCCTAGTACTACGAATCTATACACGTAGGAAATGTCCCATTCTTATATTATGGGACGGAGGGAGTACTTAATTAATCACGCCCTAA	TAAGCCGCTCCGTTTTCGGTGCGCACGGATGATTCCGAACACAGCCGTAATCTGCTCCGGTTTTATATTTGCGTGGTGAGGCAACTACCCACGACTTTTT
mping	TTA	A123_1	Chr2:30192729..30192731	+	19	22	CCGCAGAGGCGGTGAGCCATAGTATTAGCGTTACAATCAAGGTAGGAGGGACTTCAATTTTGACCGGCCCCTGCCTTGCATGACTGTGCAGTTTTTGTTA	GCATGTCACCTACCAGTAAGGTCGCCAAGAAGGAAGCACACCATCAAAAATGGATGTTTCTGTTGAGGGACCATGTTAATTCAACGGGCTTGGGTGGCCA
mping	TTA	A123_2	Chr2:30192729..30192731	+	49	63	CCGCAGAGGCGGTGAGCCATAGTATTAGCGTTACAATCAAGGTAGGAGGGACTTCAATTTTGACCGGCCCCTGCCTTGCATGACTGTGCAGTTTTTGTTA	GCATGTCACCTACCAGTAAGGTCGCCAAGAAGGAAGCACACCATCAAAAATGGATGTTTCTGTTGAGGGACCATGTTAATTCAACGGGCTTGGGTGGCCA
mping	TTA	A123_0	Chr2:30375298..30375300	+	17	19	TGTTCATCCAAAAAGGAGAGGAGAGCGAACAATTAATCGTCAATTTAAGCTCTGGATCAACTTGGGGGATGTGCTCTGTTCGTAAAAAAAAAAATCCTAA	GAATGAGTCTGAACAAGCTAGGATTACTTTTAAGATCAGATAGTCATTAATATCCATACTTAATAGTTGAGTCGTTATTAAAAAATCTTATACTATTCGT
mping	TTA	A123_2	Chr2:30375298..30375300	+	49	32	TGTTCATCCAAAAAGGAGAGGAGAGCGAACAATTAATCGTCAATTTAAGCTCTGGATCAACTTGGGGGATGTGCTCTGTTCGTAAAAAAAAAAATCCTAA	GAATGAGTCTGAACAAGCTAGGATTACTTTTAAGATCAGATAGTCATTAATATCCATACTTAATAGTTGAGTCGTTATTAAAAAATCTTATACTATTCGT
mping	TTA	A123_1	Chr2:30375298..30375300	+	7	17	TGTTCATCCAAAAAGGAGAGGAGAGCGAACAATTAATCGTCAATTTAAGCTCTGGATCAACTTGGGGGATGTGCTCTGTTCGTAAAAAAAAAAATCCTAA	GAATGAGTCTGAACAAGCTAGGATTACTTTTAAGATCAGATAGTCATTAATATCCATACTTAATAGTTGAGTCGTTATTAAAAAATCTTATACTATTCGT
mping	TTA	A123_0	Chr2:30902245..30902247	-	13	2	CGAAGCAACAGCGACCACGGCTGATCACATGTGGGCGCGCCCGTGACAGTGTTAATGCATTCATCAGAGTTGGCAAGTGGACGCCGCAAGCTTCGCATTA	GGATCAGGGGATAAAAAAAAAAGAGTATATGCGTTTGGATGATTACAGTGTTAATCATGATCATGCTACGAATAGTCATATGACAGCTACGAGACACATT
mping	TTA	A123_0	Chr2:30923598..30923600	-	1	1	AAAAAATAACAATGAGAATTGGACTACAGTTAAAAGCAAGGAGACAAGAATTTGTTATGACGTGTCCCTGTCATGACGTTGGGAATATTATAGGTCATTA	TAAACAGGTGAAGGCAACCCCAGGCGATGGCGAGGGGGCAGTTCACTCGCAACGACTTGTTTCAATTAACCGTCGATCTCAAACATACTAGTTCAGCAAT
mping	TTA	A123_0	Chr2:31053562..31053564	-	17	2	GTCGTCGCCTACCATAAGCATTAAGCAAAAGTGTAGTTTTGGTAGGGGGCACCTGACCGTGCGTGATCAAGGGATCCAACTAACTCCAATAAATTTATTA	TCAGATCAGATGGCATTCTAGAACTAGAAGCACTCATGTTTAAGTACCACACGGCCGCATTAAATTAGAAAGATTGGATTGCATGGAGATCTCGACCATG
mping	TTA	A123_2	Chr2:31053562..31053564	-	39	1	GTCGTCGCCTACCATAAGCATTAAGCAAAAGTGTAGTTTTGGTAGGGGGCACCTGACCGTGCGTGATCAAGGGATCCAACTAACTCCAATAAATTTATTA	TCAGATCAGATGGCATTCTAGAACTAGAAGCACTCATGTTTAAGTACCACACGGCCGCATTAAATTAGAAAGATTGGATTGCATGGAGATCTCGACCATG
mping	TTA	A123_2	Chr2:31670397..31670399	+	13	11	CGCGCGGCATGGGGGCCATATACGCGTGTCGCCGCCTCGGCCGTGCCGGCTGCGGGTGGACACGCGCGCGCGGAGACGACGGACGACGAGCTAGGCATTA	CGGCTTGCGCGCGAGGGCCGCGGTCTTGCAGGGAGGGGCGCGCGCCGCACGAGGCCGCGGTTTCGGTGTAGGAGTTGGCGGTGTTTGTTTTGTTTACTGA
mping	TTA	A123_0	Chr2:31670397..31670399	+	22	12	CGCGCGGCATGGGGGCCATATACGCGTGTCGCCGCCTCGGCCGTGCCGGCTGCGGGTGGACACGCGCGCGCGGAGACGACGGACGACGAGCTAGGCATTA	CGGCTTGCGCGCGAGGGCCGCGGTCTTGCAGGGAGGGGCGCGCGCCGCACGAGGCCGCGGTTTCGGTGTAGGAGTTGGCGGTGTTTGTTTTGTTTACTGA
mping	TTA	A123_1	Chr2:31670397..31670399	+	6	6	CGCGCGGCATGGGGGCCATATACGCGTGTCGCCGCCTCGGCCGTGCCGGCTGCGGGTGGACACGCGCGCGCGGAGACGACGGACGACGAGCTAGGCATTA	CGGCTTGCGCGCGAGGGCCGCGGTCTTGCAGGGAGGGGCGCGCGCCGCACGAGGCCGCGGTTTCGGTGTAGGAGTTGGCGGTGTTTGTTTTGTTTACTGA
RIRE3	TGCCA	A123_2	Chr2:31865105..31865109	-	11	19	GTCCGGCCGGTCCACTAGGCCAGTGTCGCAAGCCACGCGGAGCCGTCTCGCCTCGACGAGCGCCGCCACGACCGTGGTGAGGCAGGCTGTTGCCATGCCA	GCACCGACGTGCTGGAGCATCGTGATGCCGTCGCGGCCACCGCCAGCGAGGCGCCTGGCGAGCGGCACAACCATGTGGTCGTACACCGGCAGCAGTGCGA
Retro1	AGCAC	A123_2	Chr2:3250776..3250780	-	36	33	ATTTTACCGCTCACCGACATCAACAAAAATTTGTAATCTTGTCAAAATACCATACTCATGGAGCATCAATCTTTTTCCACCTTTGCTCGTGGAGTAGCAC	CTTTTGCCATCAAAGTCTCACCTCTGCTTTATATTTGGACTAAATATCCAAATCACGAGACATAAAATCTATTACTGTGATGCTAAATAGAGTATGATGT
mping	TTA	A123_0	Chr2:32571630..32571632	+	23	20	GTACTTTGGTGACGTTGGTTCATTAATTAGCTGTAACCGTGTTTGCTGTGATTAGATGAGCTAGGACAGTCCCAACCCATAACACTAGATATGGTTTTTA	TAAACTCCACATTATCAAGAAACTAATACTAGACACTACTCTTACAATGCAAACACCACTATTTCATACTTTAATTTAATGCTACTTATCTCACATAATG
mping	TTA	A123_2	Chr2:32571630..32571632	+	44	48	GTACTTTGGTGACGTTGGTTCATTAATTAGCTGTAACCGTGTTTGCTGTGATTAGATGAGCTAGGACAGTCCCAACCCATAACACTAGATATGGTTTTTA	TAAACTCCACATTATCAAGAAACTAATACTAGACACTACTCTTACAATGCAAACACCACTATTTCATACTTTAATTTAATGCTACTTATCTCACATAATG
mping	TTA	A123_1	Chr2:32571630..32571632	+	9	10	GTACTTTGGTGACGTTGGTTCATTAATTAGCTGTAACCGTGTTTGCTGTGATTAGATGAGCTAGGACAGTCCCAACCCATAACACTAGATATGGTTTTTA	TAAACTCCACATTATCAAGAAACTAATACTAGACACTACTCTTACAATGCAAACACCACTATTTCATACTTTAATTTAATGCTACTTATCTCACATAATG
mping	TTA	A123_0	Chr2:32572075..32572077	+	3	3	TTTCAAGCTTCACCTTCGGTTAATTATGTTTGAGGTCCGGACAAGAATACACATGGGGATCGAGTGGGGAAAAAGGCCTGGACGCCTTTTAAGCCGCTAA	TAACAACGGACAGCCGCGCATGCTGGTTAGAGTAGGTAGAGTCGAGCTAGCGTGCTCATGCTCGAGACGAAGACATACTGCAACTACTACTACTCGATGG
mping	TTA	A123_2	Chr2:32716119..32716121	-	23	28	CACAAAAGTAGTTGCAGACTTGCAGTAAATGCAAAGTTCACTAGCTCAATTGAAGCATATTTCTCCCCGGGAAAACAACCAAACTGCAAGGGCCATCTAA	CAAACACAGGGAGGATACACCATCATCGAATTCAAATGTACATATCTCGTGGCAGAATAAGCCCACTTAAGAGCCTCATTGGTCAGCCTAATAAGCCAAA
mping	TTA	A123_1	Chr2:33884290..33884292	-	12	13	CGGTCAACGGGAGATTACCACTACCTGGATGCATGTGGGCATAATGATAGTAGTACTAGTAATTAAGAGTTAATTATCCATATGCACATATAGCAGCTAA	GCTTAGCCTCAAACCTTGGAGTGCGAAACACTGTAACCAAATCCATTGGAACGTGACCGGCACATGCAATGAGTGCCTAAATTAGAAAGGAGCACGGCTT
mping	TTA	A123_0	Chr2:33884290..33884292	-	17	20	CGGTCAACGGGAGATTACCACTACCTGGATGCATGTGGGCATAATGATAGTAGTACTAGTAATTAAGAGTTAATTATCCATATGCACATATAGCAGCTAA	GCTTAGCCTCAAACCTTGGAGTGCGAAACACTGTAACCAAATCCATTGGAACGTGACCGGCACATGCAATGAGTGCCTAAATTAGAAAGGAGCACGGCTT
mping	TTA	A123_2	Chr2:33884290..33884292	-	37	44	CGGTCAACGGGAGATTACCACTACCTGGATGCATGTGGGCATAATGATAGTAGTACTAGTAATTAAGAGTTAATTATCCATATGCACATATAGCAGCTAA	GCTTAGCCTCAAACCTTGGAGTGCGAAACACTGTAACCAAATCCATTGGAACGTGACCGGCACATGCAATGAGTGCCTAAATTAGAAAGGAGCACGGCTT
mping	TTA	A123_1	Chr2:34576207..34576209	-	18	8	ACGAGTCGCCGGAGTCGGCCATGGCGGCGGCGGCGGCGCGCGTTAGGGTTGGGGATGATATGATGGGGGAGAGCGGGGTGAGGGGAGAGGGAGGCTGTTA	TAAGGTAGGTAGGGGTGGGATGAACGGGTTTTGGTGCGATTAAGGGTGGTGATTAGCGATCTTAATTCTGTGTTTAGTCTCTAAAGAGGGGAGGGGATTA
mping	TTA	A123_2	Chr2:34576207..34576209	-	24	39	ACGAGTCGCCGGAGTCGGCCATGGCGGCGGCGGCGGCGCGCGTTAGGGTTGGGGATGATATGATGGGGGAGAGCGGGGTGAGGGGAGAGGGAGGCTGTTA	TAAGGTAGGTAGGGGTGGGATGAACGGGTTTTGGTGCGATTAAGGGTGGTGATTAGCGATCTTAATTCTGTGTTTAGTCTCTAAAGAGGGGAGGGGATTA
mping	TTA	A123_0	Chr2:34576207..34576209	-	5	18	ACGAGTCGCCGGAGTCGGCCATGGCGGCGGCGGCGGCGCGCGTTAGGGTTGGGGATGATATGATGGGGGAGAGCGGGGTGAGGGGAGAGGGAGGCTGTTA	TAAGGTAGGTAGGGGTGGGATGAACGGGTTTTGGTGCGATTAAGGGTGGTGATTAGCGATCTTAATTCTGTGTTTAGTCTCTAAAGAGGGGAGGGGATTA
mping	TTA	A123_0	Chr2:3502594..3502596	+	18	21	AGCAAATATGCAAGCAAACTTAATGGAATAGGGGCATAGCTTCCTTTGAAAAAAGAAAAAAAAACAAAATCACACACACTAAAAAGAAGAGGTAAGATTA	TAATTACGACTCAAAGCTAGGGTATAAACATAACGGTCACTTGTTTGAATGGTACGAGGAACTTAAATATAAATTTGTCCCATTGGAATATTCAATATTG
mping	TTA	A123_1	Chr2:3502594..3502596	+	20	5	AGCAAATATGCAAGCAAACTTAATGGAATAGGGGCATAGCTTCCTTTGAAAAAAGAAAAAAAAACAAAATCACACACACTAAAAAGAAGAGGTAAGATTA	TAATTACGACTCAAAGCTAGGGTATAAACATAACGGTCACTTGTTTGAATGGTACGAGGAACTTAAATATAAATTTGTCCCATTGGAATATTCAATATTG
mping	TTA	A123_2	Chr2:3502594..3502596	+	30	35	AGCAAATATGCAAGCAAACTTAATGGAATAGGGGCATAGCTTCCTTTGAAAAAAGAAAAAAAAACAAAATCACACACACTAAAAAGAAGAGGTAAGATTA	TAATTACGACTCAAAGCTAGGGTATAAACATAACGGTCACTTGTTTGAATGGTACGAGGAACTTAAATATAAATTTGTCCCATTGGAATATTCAATATTG
mping	TTA	A123_1	Chr2:35227588..35227590	+	6	4	GTCAGCAAGATTATACTTGGACATGCATGCATGGCCAGGGTCCAGTGATGTGTGATGTCATTACCAAGACCTTGTTGCAAGAAGCTATTAGTGTTATTTA	GTAGTACTACGTACTAATCATCATCATGAAGCAGACTAATTGCTTCACTATGACGTTGCACTGATAAAAAAGTTCAGTAGTACACAGGCTAAATTTTTGC
mping	TTA	A123_0	Chr2:35230684..35230686	-	18	20	TTACGTAGAATGTATCGTGTGCTCGTGCAGATTACGAGACGACGACGAAAAGAGATTGGCACGCCACACGTGCAAACGGTTGCACGAGCAACGGGACTTA	TGGAGACTCATTCATCATCCATCCCAATGGGAGTTTTTTTTTTTCTTTCTTCTCCTCTCATTCAGCTACTACAAGTTTACAAGATAGGTGAGATCACAAG
mping	TTA	A123_0	Chr2:35353668..35353670	+	4	3	GTGTCTTCCTCCCACTTAATTTTGTCTCGATTTTGCTTGCTTCTCTTCTAGATCTGGAACGAGCCTTTTCTCTTAATTTCAGAGCCTTAGCCTCTCTTAA	TACAAGTAAAGGTTTGGGGTTCAATTGAACCCCCATTTCCCAAGTTGGATCCGCCCCTGAATTCTTCGGGTTTTCGCCTGCTCTCGGTTGCAGGGTTTTG
mping	TTA	A123_0	Chr2:35711682..35711684	+	4	2	GGTTAGGAATGGCCTTAGAGCAAGTATAATAGTGAGCTATAAGCCTACTATAAACTTAGGGAGGAGAGAGGTAGTGAAAAATCAAGGGTGTTGGCTCTTA	TGCAAGAGCTAGCTTATCACAAGATCCAAGACAAATACATTAAATGCATAATTAAGAGATAGAGAGAGGAGAAGAAAATATTGTAGCCAACCTTATAGCT
mping	TTA	A123_2	Chr2:4195062..4195064	+	21	21	ATTTTTTTACAAAAAACACACCGTTTAGTAGTTCGGGAAGTGTGCGCGCGGAAAACAAAACTATCTTTCTCTCTTTCTCCTGCGCTCAAACGCAGCCTTA	TAATCATCAACCCTACATAGATCCAAAGCAAGGAGATATACTGAAAGATGGGCATGTTACTAGAAAAGTTACCGAAATGGCAAGCTAGTGATAGAACTCT
mping	TTA	A123_0	Chr2:4243728..4243730	-	3	4	AGTACGTTCTAGCTAATTAAGCTACTCTCACTATCACACATCACGGAAGAATAATCCATATATCCCTCTGAAAAAAACTGGCTGCAGGATCGATCGATTA	GAGGACAAAAAGGCCAGCCACCTCGGTCTGGGTGCTCACGCTTTTCCCGATCGATCAGTACTACGTGAATTGAATGTGCATTACCTAGCTATACTGCGTA
mping	TTA	A123_1	Chr2:458590..458592	+	12	19	TGTAAATCCAGAAGCGCTCGCACTGCCCGCCGCAGTTCCATGCTAGTATTTTCATTGTGCCCGGTCACTCTCCTCAAAGGAGAGCGCCGATTGTGCATTA	GAGTTGTTTGTTGCAATCACGCCATCTTCACTTCTCCTCAAAGGGCTCATATTACTACCGAGTTGGGAAGAGTGTTCCAGCAAGTTGATTTGCTGAGCAA
mping	TTA	A123_0	Chr2:458590..458592	+	21	18	TGTAAATCCAGAAGCGCTCGCACTGCCCGCCGCAGTTCCATGCTAGTATTTTCATTGTGCCCGGTCACTCTCCTCAAAGGAGAGCGCCGATTGTGCATTA	GAGTTGTTTGTTGCAATCACGCCATCTTCACTTCTCCTCAAAGGGCTCATATTACTACCGAGTTGGGAAGAGTGTTCCAGCAAGTTGATTTGCTGAGCAA
mping	TTA	A123_2	Chr2:458590..458592	+	57	54	TGTAAATCCAGAAGCGCTCGCACTGCCCGCCGCAGTTCCATGCTAGTATTTTCATTGTGCCCGGTCACTCTCCTCAAAGGAGAGCGCCGATTGTGCATTA	GAGTTGTTTGTTGCAATCACGCCATCTTCACTTCTCCTCAAAGGGCTCATATTACTACCGAGTTGGGAAGAGTGTTCCAGCAAGTTGATTTGCTGAGCAA
mping	TTA	A123_0	Chr2:4644591..4644593	-	3	2	AGCTTGTTGGGTCACACACTACACCCAAGTAGACATCTCATTATAATATTATAATCATGCCATTATTTTAGTAAATCGCAGTAATCTTTCATGGTTCTAA	CACATCACTTTGTCGGTCTTACGGTCAAATCTCTCCACCGGACTGCAAAGGCCACCCAAAACCCCTCCATCCCTCCACCCTCAACCTACCGCCACCCAAT
mping	TTA	A123_0	Chr2:681904..681906	-	4	5	CCCAGGGCTAATTTTGAGAGCTAATGTTTAGTCATGAATCGGTAGGCTAAACATTAGCCTAGGGTGGTATGTTTGGATCCATGGGCTAATTCAAGGCTAA	AAGGTGGAGAGAGAGTAAAAAGAGAGGAGAGAGATAGCTGCTTTTTGATGGTCCCCACACAAAATTAGCCCCATTAATACCCCTTGGAGGGGCTAATATT
mping	TTA	A123_0	Chr2:7838215..7838217	+	21	13	GAGGTAGGAAGACGGTGAATGCGAAAGAGATGGCAAAGCAGAACAAGAGCACGAGACCCTACCACAATCAAAAGCCCAAGCGTTTCGCCTTTCGGCCTTA	TGGACAGTGAGAACGTCGGACTGTACGAAAAGCCCACACCGATCCGTGTCAGCTCTCCCTGGTCCGGACGGCTTTCCTTCCCTGTCACCTCCATCTTCCA
Retro1	GGGGG	A123_2	Chr2:9158403..9158407	+	1	5	GCGCAGCCAATTTATCTCCTCACTGCCTTGAAGGTGACGAAGGAATCCCTGGAGCAGCTTGACAAGCAGAGACATCGCTTCCTTTGGGCTGGTACGGGGG	ATATCACCGGGGGGAAATGCAAGGTCAACTGGGCAAAGACATGCTTGCCGACCAGCCAGGGGGGCCTTGGTGTCCTAAGCTTGGACAAGTTCACAAGAGC
mping	TTA	A123_0	Chr2:9438880..9438882	+	20	21	GCTTCAGGATTTGGGGATATCATGCCATTCTATTGAAAATTCCCAGTAGCAATAATGTATAATATATTCTTGACGCGTCACGTATCTTTGTGAGCTATTA	GGGAACCAGTGAGAACGTTTCTTGACCTAACTAACATCAGGTACCAAAAGGTACATCCTGTTTGTTTTTTTTTCCTTTACTGTCATTATTCCTTCATTCG
mping	TTA	A123_2	Chr2:9438880..9438882	+	46	47	GCTTCAGGATTTGGGGATATCATGCCATTCTATTGAAAATTCCCAGTAGCAATAATGTATAATATATTCTTGACGCGTCACGTATCTTTGTGAGCTATTA	GGGAACCAGTGAGAACGTTTCTTGACCTAACTAACATCAGGTACCAAAAGGTACATCCTGTTTGTTTTTTTTTCCTTTACTGTCATTATTCCTTCATTCG
mping	TTA	A123_1	Chr2:9438880..9438882	+	9	19	GCTTCAGGATTTGGGGATATCATGCCATTCTATTGAAAATTCCCAGTAGCAATAATGTATAATATATTCTTGACGCGTCACGTATCTTTGTGAGCTATTA	GGGAACCAGTGAGAACGTTTCTTGACCTAACTAACATCAGGTACCAAAAGGTACATCCTGTTTGTTTTTTTTTCCTTTACTGTCATTATTCCTTCATTCG
mping	TTA	A123_2	Chr2:9445572..9445574	-	50	48	TTAGATAACGTGCTTCTAGTACATTCGCCGACTGTGAAGGTGTGTACACCCAAATCAAATTTTCTAATTAATGTAGCATGGAAGGTGTAGTGTCCTGTTA	GACCCCTCTTGTCTAGCTCATTCCATTTGCCAATGCATTTTACCAGAAATTGAGAATATCATGGGCATGTTTTGTGAACCAAACAGTAGTTATTATTGAT
mping	TTA	A123_1	Chr2:9445572..9445574	-	6	14	TTAGATAACGTGCTTCTAGTACATTCGCCGACTGTGAAGGTGTGTACACCCAAATCAAATTTTCTAATTAATGTAGCATGGAAGGTGTAGTGTCCTGTTA	GACCCCTCTTGTCTAGCTCATTCCATTTGCCAATGCATTTTACCAGAAATTGAGAATATCATGGGCATGTTTTGTGAACCAAACAGTAGTTATTATTGAT
mping	TTA	A123_1	Chr2:9640961..9640963	-	10	12	GGTGGTTGGATTAAAATATGCCTATCAAAAATAGATTTTTCAGATTTAGAAATATGACAATCAAAAGTAGATGGAGGGAGTCCTACAACACTGATATTTA	TAACTCCTATACGTTTGTCCCTATAAACAAGATACATACAATCTACCCCTGTACTCAGTATCTTTTAAAGACAGACCTACAATATTTTAAGATTTACGAT
mping	TTA	A123_0	Chr2:9640961..9640963	-	13	16	GGTGGTTGGATTAAAATATGCCTATCAAAAATAGATTTTTCAGATTTAGAAATATGACAATCAAAAGTAGATGGAGGGAGTCCTACAACACTGATATTTA	TAACTCCTATACGTTTGTCCCTATAAACAAGATACATACAATCTACCCCTGTACTCAGTATCTTTTAAAGACAGACCTACAATATTTTAAGATTTACGAT
mping	TTA	A123_2	Chr2:9640961..9640963	-	55	26	GGTGGTTGGATTAAAATATGCCTATCAAAAATAGATTTTTCAGATTTAGAAATATGACAATCAAAAGTAGATGGAGGGAGTCCTACAACACTGATATTTA	TAACTCCTATACGTTTGTCCCTATAAACAAGATACATACAATCTACCCCTGTACTCAGTATCTTTTAAAGACAGACCTACAATATTTTAAGATTTACGAT
mping	TTA	A123_0	Chr3:10592387..10592389	+	4	4	TTTTGGCTGGCCATCTTTGGCCAATGAGGGGAGCCGACCATTATATTGAAGACCGAGTGAGCCGACCAAGGCAGTCTTAAAGAAATAGGAGTACTAATTA	GGGCGTATGGTTTAAGTTGAGGCGTTCCTTTCACCATTTCATACTCGTGATAACATTGCTGGCCATAGCAGGGGTTTTCCTGAGCAAGATTCGTACAGCT
mping	TTA	A123_1	Chr3:10676839..10676841	-	14	10	ATCTGTTTCCCGATTGCAGTAAATGCAAGTGACGAGATCGAGGCAAACATGAGCCGGAACTCTTATCTTTTCGTCTATGCTTATACTCCCTCCGTACTTA	GAGAGTCGTTTAGAACAATGTTTAAGTCAAATCTTAAGAATATAAATCATGAATAACTCTTAAGTTGTTGAGTTTGAAAATATAAAAATTATATGTATAG
mping	TTA	A123_0	Chr3:10676839..10676841	-	23	5	ATCTGTTTCCCGATTGCAGTAAATGCAAGTGACGAGATCGAGGCAAACATGAGCCGGAACTCTTATCTTTTCGTCTATGCTTATACTCCCTCCGTACTTA	GAGAGTCGTTTAGAACAATGTTTAAGTCAAATCTTAAGAATATAAATCATGAATAACTCTTAAGTTGTTGAGTTTGAAAATATAAAAATTATATGTATAG
mping	TTA	A123_2	Chr3:10676839..10676841	-	60	43	ATCTGTTTCCCGATTGCAGTAAATGCAAGTGACGAGATCGAGGCAAACATGAGCCGGAACTCTTATCTTTTCGTCTATGCTTATACTCCCTCCGTACTTA	GAGAGTCGTTTAGAACAATGTTTAAGTCAAATCTTAAGAATATAAATCATGAATAACTCTTAAGTTGTTGAGTTTGAAAATATAAAAATTATATGTATAG
mping	TTA	A123_0	Chr3:1113085..1113087	+	1	1	TTTCGTGCTATGCTAGTGTATATATGATCTATTTGTACCGTATTATAGTGTGGTTAGTGGTAGTGGGGCTCATTAAGCTGATTAATTAAGGCTTCCCTTA	GGCTGAGTTCGGATGGGGGAGATGGGAACCCAACTTCTGCGCACGGAAAACGGAGCAGTCCATTAACACGTAATTAATTAAGTATTAGCTATTTTTTTTC
mping	TTA	A123_0	Chr3:11281618..11281620	-	13	17	TTAGTAGCGAAGAAAAAGAAATGCTACTGCATTTTAAACTTTGCCCAACAGGGAGACTCAGAACAGGCATTGAAAGCATGCAAGACTCTGGAGGGTATTA	CTGCCGCAGCAACCCGACTAGTCAAAATCTAATGCATGCATGCAAACGGCTCGAGATTTAATGGTCCATATCTTTTGCATCTTCTTTGAAAAGTGAACTC
mping	TTA	A123_1	Chr3:11281618..11281620	-	19	17	TTAGTAGCGAAGAAAAAGAAATGCTACTGCATTTTAAACTTTGCCCAACAGGGAGACTCAGAACAGGCATTGAAAGCATGCAAGACTCTGGAGGGTATTA	CTGCCGCAGCAACCCGACTAGTCAAAATCTAATGCATGCATGCAAACGGCTCGAGATTTAATGGTCCATATCTTTTGCATCTTCTTTGAAAAGTGAACTC
mping	TTA	A123_2	Chr3:11281618..11281620	-	31	22	TTAGTAGCGAAGAAAAAGAAATGCTACTGCATTTTAAACTTTGCCCAACAGGGAGACTCAGAACAGGCATTGAAAGCATGCAAGACTCTGGAGGGTATTA	CTGCCGCAGCAACCCGACTAGTCAAAATCTAATGCATGCATGCAAACGGCTCGAGATTTAATGGTCCATATCTTTTGCATCTTCTTTGAAAAGTGAACTC
mping	TTA	A123_0	Chr3:12046614..12046616	-	8	11	TGGTTAACCGGTGGGGAAATGGAGCCAACATTTAATTTGTTCCTCTCTGATACTACTAGACCCCAAATTTCAGAAGCAAACATTGCCCCGGAACCCCTTA	AAAAACAATGGCAATTACACACCGCCCCATCAGCCCCGTACTCGCTCGTCCCGCAACAGTACAAAGTCCCAAGCCCCAAGAAACCCACCCTCGCCGGTCC
mping	TTA	A123_0	Chr3:12158054..12158056	+	13	9	AGTCTGAGCTACCATCTCAAGTTTTCGACAGTGAATTATCCTCTCTAATTTTTTTAAAAAAATAGACACTCGCTGCATCCCTAAGGTTGTGTTCTTCTTA	TGAAGTTGGAACTAATCCCTCGCGCACACAAAACGAAATGACTTAAGTACATGATTAATTAAGTATTAGCTTTTTTTTAAAAATAAACTAATATGTTTTT
mping	TTA	A123_2	Chr3:12158054..12158056	+	32	46	AGTCTGAGCTACCATCTCAAGTTTTCGACAGTGAATTATCCTCTCTAATTTTTTTAAAAAAATAGACACTCGCTGCATCCCTAAGGTTGTGTTCTTCTTA	TGAAGTTGGAACTAATCCCTCGCGCACACAAAACGAAATGACTTAAGTACATGATTAATTAAGTATTAGCTTTTTTTTAAAAATAAACTAATATGTTTTT
mping	TTA	A123_1	Chr3:12158054..12158056	+	6	13	AGTCTGAGCTACCATCTCAAGTTTTCGACAGTGAATTATCCTCTCTAATTTTTTTAAAAAAATAGACACTCGCTGCATCCCTAAGGTTGTGTTCTTCTTA	TGAAGTTGGAACTAATCCCTCGCGCACACAAAACGAAATGACTTAAGTACATGATTAATTAAGTATTAGCTTTTTTTTAAAAATAAACTAATATGTTTTT
mping	TTA	A123_1	Chr3:1246189..1246191	-	12	13	AGCCTATATTTAATACTTTATGTAGGAGTTCAAACGTTCGATGTGACATAGTGTAAAATTTTAGGGTGGAAACTAAACATGCCTATAATAGACTCCATAA	GAAAGCATTTCACTTCTCTCTCTCTTCTTTTGTTCTAGAGGAGCCAGCTAGTCTCTCGAGGCGGCGTCAATGCATCCAGTTGAGGCCCTGTTTAGTTCCC
mping	TTA	A123_0	Chr3:1246189..1246191	-	15	12	AGCCTATATTTAATACTTTATGTAGGAGTTCAAACGTTCGATGTGACATAGTGTAAAATTTTAGGGTGGAAACTAAACATGCCTATAATAGACTCCATAA	GAAAGCATTTCACTTCTCTCTCTCTTCTTTTGTTCTAGAGGAGCCAGCTAGTCTCTCGAGGCGGCGTCAATGCATCCAGTTGAGGCCCTGTTTAGTTCCC
mping	TTA	A123_2	Chr3:1246189..1246191	-	31	36	AGCCTATATTTAATACTTTATGTAGGAGTTCAAACGTTCGATGTGACATAGTGTAAAATTTTAGGGTGGAAACTAAACATGCCTATAATAGACTCCATAA	GAAAGCATTTCACTTCTCTCTCTCTTCTTTTGTTCTAGAGGAGCCAGCTAGTCTCTCGAGGCGGCGTCAATGCATCCAGTTGAGGCCCTGTTTAGTTCCC
mping	TTA	A123_0	Chr3:12571105..12571107	+	1	5	GCACGTATGAATAATGAAAATCGATGTTATTATTTTCTTTCTGAGGTAGTACTGTATTGTGTTTTATTTATAAATTTTATTTGAGGTCAAATATCAATAA	GGCTGCGTTTGTTTATTGAGGTTTCCAACCTCCACTGCCTCGTTTCCCGTACGCATGCTTCCCTAATCATTAAGCGTGTTATTTTTCATAAAAACAATTA
mping	TTA	A123_1	Chr3:1298989..1298991	-	11	8	ATTAAATTCATAGAGTGAGAAAGAGAGAGAATGGAAAAAATAAAGTTAACCTTATAGCTAACCTGTTATACAAGTTAGCTCCAACATTGACTTATAATAA	GCAGTGAGCTCTGCTATTAAACTTGCTCTAGGGATTCTGAAATATTTCTTCAGACAAAGCATTAAGTGCGTTCGTTCAGACAAAGCATTAAGTGCGTTCG
mping	TTA	A123_0	Chr3:1298989..1298991	-	19	11	ATTAAATTCATAGAGTGAGAAAGAGAGAGAATGGAAAAAATAAAGTTAACCTTATAGCTAACCTGTTATACAAGTTAGCTCCAACATTGACTTATAATAA	GCAGTGAGCTCTGCTATTAAACTTGCTCTAGGGATTCTGAAATATTTCTTCAGACAAAGCATTAAGTGCGTTCGTTCAGACAAAGCATTAAGTGCGTTCG
mping	TTA	A123_2	Chr3:1298989..1298991	-	42	37	ATTAAATTCATAGAGTGAGAAAGAGAGAGAATGGAAAAAATAAAGTTAACCTTATAGCTAACCTGTTATACAAGTTAGCTCCAACATTGACTTATAATAA	GCAGTGAGCTCTGCTATTAAACTTGCTCTAGGGATTCTGAAATATTTCTTCAGACAAAGCATTAAGTGCGTTCGTTCAGACAAAGCATTAAGTGCGTTCG
mping	TTA	A123_0	Chr3:132032..132034	+	3	3	GACGGTGCAACTTATCACCAACATACTGGATAACCCTCAAAGAAGGACAAAATTTATTGAATTCCGAGAGCCAGCCATCGGTGACACTTAGAGGACATAA	GACCACTGCAAGCATAGCCAGGGTCAATGATGTCAAAACCCAAACTGTAAGAAAGCAACAAGATACTAAGGAGATCCCAAATGGGTAGGTGCGGTACACA
mping	TTA	A123_0	Chr3:13282283..13282285	+	8	5	GACTCAATTCAAATTAGTGGACCAGAATGATCCAAGGAAAAACTAGATGATACCACAAAGCTGAAATGATCACCTTTTAGGGACATTTTGAAGGCTGTAA	AACGACATCTTATGAGAACATAGGAAGTACCGAAGTAATAGAATACGTGTAATCTGATCTTAGTTTCTCTCGGTCCAAAATATAAAAAACTAGTATTGAA
mping	TTA	A123_0	Chr3:1429394..1429396	+	13	9	TTACCATACTATAAATTTAGTACATTCAAAGTGAACAATGTCTAACTCCATAGACATGTGGGCCATATTCTCTCTCCCCAAGAGTCAGCTTCTATGCTTA	ATGCCCAATACTTTTATTAGGACTGCTAAAAAGATGTCTATAATGTATAGAAAATTCACACTGTGGATGCTCTTATAATAAATACTCACTAGTAAGGATG
mping	TTA	A123_2	Chr3:1429394..1429396	+	32	34	TTACCATACTATAAATTTAGTACATTCAAAGTGAACAATGTCTAACTCCATAGACATGTGGGCCATATTCTCTCTCCCCAAGAGTCAGCTTCTATGCTTA	ATGCCCAATACTTTTATTAGGACTGCTAAAAAGATGTCTATAATGTATAGAAAATTCACACTGTGGATGCTCTTATAATAAATACTCACTAGTAAGGATG
mping	TTA	A123_1	Chr3:1429394..1429396	+	7	15	TTACCATACTATAAATTTAGTACATTCAAAGTGAACAATGTCTAACTCCATAGACATGTGGGCCATATTCTCTCTCCCCAAGAGTCAGCTTCTATGCTTA	ATGCCCAATACTTTTATTAGGACTGCTAAAAAGATGTCTATAATGTATAGAAAATTCACACTGTGGATGCTCTTATAATAAATACTCACTAGTAAGGATG
mping	TTA	A123_0	Chr3:14620265..14620267	-	13	19	TGACATTAACTTGTGATAGATACTTTATTCGTTTATATCCTTAAACTATAAAAACTTTAGATTACATTATCCATCAGTCGATCAATTTCAACTCATCTAA	GAGAGATGACCTTTAACAGGATAAATAATTAATTGTTTATGGCGATAGTCACTCACATTTGCTAGCTTGCTCTCAGAGTTATTTCAATTTCTACAAACTA
mping	TTA	A123_1	Chr3:14620265..14620267	-	17	13	TGACATTAACTTGTGATAGATACTTTATTCGTTTATATCCTTAAACTATAAAAACTTTAGATTACATTATCCATCAGTCGATCAATTTCAACTCATCTAA	GAGAGATGACCTTTAACAGGATAAATAATTAATTGTTTATGGCGATAGTCACTCACATTTGCTAGCTTGCTCTCAGAGTTATTTCAATTTCTACAAACTA
mping	TTA	A123_2	Chr3:14620265..14620267	-	18	38	TGACATTAACTTGTGATAGATACTTTATTCGTTTATATCCTTAAACTATAAAAACTTTAGATTACATTATCCATCAGTCGATCAATTTCAACTCATCTAA	GAGAGATGACCTTTAACAGGATAAATAATTAATTGTTTATGGCGATAGTCACTCACATTTGCTAGCTTGCTCTCAGAGTTATTTCAATTTCTACAAACTA
mping	TTA	A123_0	Chr3:16846776..16846778	-	10	9	TTATCACCATGCTTAAGAACAAAAAACGTTTTGTCAACCTTTCCCATTGTAAAACCTTTTGCAAACAAAAAGTTCTTAAGCCTATCATACCATGCCCTAA	GAGCTTGTTTCAAACCATACAAAAGCTCTAGACAATTTAAAAACATTGTTGGGAAAATCAGGATTTTCAAAACCTGGTGGTTGTTTGACATAAACTTCCT
mping	TTA	A123_1	Chr3:16846776..16846778	-	18	15	TTATCACCATGCTTAAGAACAAAAAACGTTTTGTCAACCTTTCCCATTGTAAAACCTTTTGCAAACAAAAAGTTCTTAAGCCTATCATACCATGCCCTAA	GAGCTTGTTTCAAACCATACAAAAGCTCTAGACAATTTAAAAACATTGTTGGGAAAATCAGGATTTTCAAAACCTGGTGGTTGTTTGACATAAACTTCCT
mping	TTA	A123_2	Chr3:16846776..16846778	-	34	25	TTATCACCATGCTTAAGAACAAAAAACGTTTTGTCAACCTTTCCCATTGTAAAACCTTTTGCAAACAAAAAGTTCTTAAGCCTATCATACCATGCCCTAA	GAGCTTGTTTCAAACCATACAAAAGCTCTAGACAATTTAAAAACATTGTTGGGAAAATCAGGATTTTCAAAACCTGGTGGTTGTTTGACATAAACTTCCT
mping	TTA	A123_1	Chr3:17215778..17215780	-	6	9	TGGCTGGGCAAGGTAGCTTGCGCCTCTTTCTATGGAGAGATCGACACAGCTCGTGTGCGTGTGTGGTGGCGTGGGCGTGGTAGTTGGCGAGGGGTTATTA	TAGGGCGTGTGAGTGTGAGAGGGAAGGCCGGAAGGGGATTGGGAATGAGTATATTTACTATTTACTGTGCAGGTTAATTAGCTAATGTGTGCATGGGAGC
mping	TTA	A123_1	Chr3:17269650..17269652	-	13	11	GCGACAAGCACGTGCGGTTGATACTGCTTGGGAGTTGATTTCCTAATCTTCGATGAAACTATAAACTTTAGTAACTAATGATGGTTTCTGCTATTACTAA	TAGTGGTAACAAGTGGAGTAACATGGGGTTTTTTACTAGTAGTAGCGGAGGCCGACTGTTATTGCGCCGTCGGATTGATGGTAAAAATGAATATGGACCG
mping	TTA	A123_0	Chr3:17269650..17269652	-	18	9	GCGACAAGCACGTGCGGTTGATACTGCTTGGGAGTTGATTTCCTAATCTTCGATGAAACTATAAACTTTAGTAACTAATGATGGTTTCTGCTATTACTAA	TAGTGGTAACAAGTGGAGTAACATGGGGTTTTTTACTAGTAGTAGCGGAGGCCGACTGTTATTGCGCCGTCGGATTGATGGTAAAAATGAATATGGACCG
mping	TTA	A123_2	Chr3:17269650..17269652	-	49	52	GCGACAAGCACGTGCGGTTGATACTGCTTGGGAGTTGATTTCCTAATCTTCGATGAAACTATAAACTTTAGTAACTAATGATGGTTTCTGCTATTACTAA	TAGTGGTAACAAGTGGAGTAACATGGGGTTTTTTACTAGTAGTAGCGGAGGCCGACTGTTATTGCGCCGTCGGATTGATGGTAAAAATGAATATGGACCG
mping	TTA	A123_2	Chr3:18117565..18117567	-	47	22	TATCCCAACAATAGATTTACTTTTATTGCCGTAACAACTTACAAGGGCGCCATCAATTTGCAGTTGCTGCTGCTTTTCAGCAGTACTAGCCTGATGCTTA	TAAGCATCAGCAATTCCATTGTTTTGCTTATGGCTGATTACTGGATCTTCTGTGAACTTTTGAACTGATGCATTGCCTCTGCTTTGCCTGCCTCTGTGTG
mping	TTA	A123_1	Chr3:18117565..18117567	-	8	3	TATCCCAACAATAGATTTACTTTTATTGCCGTAACAACTTACAAGGGCGCCATCAATTTGCAGTTGCTGCTGCTTTTCAGCAGTACTAGCCTGATGCTTA	TAAGCATCAGCAATTCCATTGTTTTGCTTATGGCTGATTACTGGATCTTCTGTGAACTTTTGAACTGATGCATTGCCTCTGCTTTGCCTGCCTCTGTGTG
mping	TTA	A123_0	Chr3:18117565..18117567	-	9	2	TATCCCAACAATAGATTTACTTTTATTGCCGTAACAACTTACAAGGGCGCCATCAATTTGCAGTTGCTGCTGCTTTTCAGCAGTACTAGCCTGATGCTTA	TAAGCATCAGCAATTCCATTGTTTTGCTTATGGCTGATTACTGGATCTTCTGTGAACTTTTGAACTGATGCATTGCCTCTGCTTTGCCTGCCTCTGTGTG
mping	TTA	A123_0	Chr3:1840659..1840661	+	16	6	GTCAATTTGGCTTCACTGCAAACGATGGACGATACGATTGGATTTCTTGTCGACTACTACTGCAGACTTCAACGTTCAGGTTGGAGATTCTATCCACTAA	GAGTGTGTTTATTTCACACTAAAATTAGAAATTTGGTTGAAATTGGAACAATGTGAAAGAAAAGTTGAAAGTTTGAAGAAAATATTTAGAACTAAACAAG
mping	TTA	A123_2	Chr3:1840659..1840661	+	37	33	GTCAATTTGGCTTCACTGCAAACGATGGACGATACGATTGGATTTCTTGTCGACTACTACTGCAGACTTCAACGTTCAGGTTGGAGATTCTATCCACTAA	GAGTGTGTTTATTTCACACTAAAATTAGAAATTTGGTTGAAATTGGAACAATGTGAAAGAAAAGTTGAAAGTTTGAAGAAAATATTTAGAACTAAACAAG
mping	TTA	A123_1	Chr3:1840659..1840661	+	8	8	GTCAATTTGGCTTCACTGCAAACGATGGACGATACGATTGGATTTCTTGTCGACTACTACTGCAGACTTCAACGTTCAGGTTGGAGATTCTATCCACTAA	GAGTGTGTTTATTTCACACTAAAATTAGAAATTTGGTTGAAATTGGAACAATGTGAAAGAAAAGTTGAAAGTTTGAAGAAAATATTTAGAACTAAACAAG
mping	TTA	A123_0	Chr3:19174834..19174836	-	24	6	CCGCCATAACCATCAAAGCCGATCCAACAAAAACACAACCAATAAGACCGTTGCATTGACATGTAACCTCCAACGCATTGCCTCTAAGGTCAGGTCATTA	GAAACCATTAAGAGCGGCGGAAGGGGCGGACGCTGAGCTACGCCACATCGGATAGGAATAGTGCGCGGGGTGGCAATTTTGCAAAAACCCCTCCATGTTG
mping	TTA	A123_2	Chr3:1922886..1922888	+	26	25	TACACATGCATGCTTGCTTGGTTTTTATGCTTTATGCATGAACTGTCCTACACTAGGATCAGTCAGCGGTAGCGCATGTACCTGTCAGAGTAGTTAATTA	TACACTAACTATAGTACCATTATTGGATGGACCAAAAGATTAATTACACTGACTTGCTTAGCCTCGTCATTAGCAGTACGTATGTGGGAGTAATTTCGTC
mping	TTA	A123_0	Chr3:20971984..20971986	-	3	6	GCTTGGCTGGCAAAAATAAAAAATTGAGCAAGATATCTTCACCCCTATGTGCAGATATCTATCTAATAATCTTAGAGTTAATCACAAGATATAGACATAA	CAGAACTAGGAAATGAATGACATAGGAGACAGACGATGAAGCGATGAATGGAGCCTTGTTGTTTTGTATTGCATTAACACCAAATTAAGAGAAGCATTGA
mping	TTA	A123_0	Chr3:24203922..24203924	-	3	5	ATAATTAAAGGCATGAGTTTGTCGATCGATCGGTGTACGTACGTTTCACGCACTGTGCACTGATCAGTGATTGGAGCGTATATCGGCAGAGAGAAACTAA	ATGGGCATATGCATATGCCCGACAACTTTTGTACGATCCATACATTAGTACATTACGCGATCGATGCAACTGCACGAGCATGGTGTGATATATGTCGCTT
mping	TTA	A123_1	Chr3:24753652..24753654	+	16	12	GTTTGCTCGGTCGATCGGTCGTGTATGTGGTGCACACATGCATATGCATGCAATGCATGTCTGCCTCAAGCCGTTGCCCGTTGCGAAAAAAGGGTTATTA	GGGGTAACGCATGCATGGCTGGCCTACTGGGTTTGTCGTCTGATCGATCGAGCAATCAATTAAAAGCTGGCCGGCCAGGCAGGCCCAGCTATCCGCCTAT
mping	TTA	A123_2	Chr3:24753652..24753654	+	49	64	GTTTGCTCGGTCGATCGGTCGTGTATGTGGTGCACACATGCATATGCATGCAATGCATGTCTGCCTCAAGCCGTTGCCCGTTGCGAAAAAAGGGTTATTA	GGGGTAACGCATGCATGGCTGGCCTACTGGGTTTGTCGTCTGATCGATCGAGCAATCAATTAAAAGCTGGCCGGCCAGGCAGGCCCAGCTATCCGCCTAT
mping	TTA	A123_0	Chr3:24753652..24753654	+	8	31	GTTTGCTCGGTCGATCGGTCGTGTATGTGGTGCACACATGCATATGCATGCAATGCATGTCTGCCTCAAGCCGTTGCCCGTTGCGAAAAAAGGGTTATTA	GGGGTAACGCATGCATGGCTGGCCTACTGGGTTTGTCGTCTGATCGATCGAGCAATCAATTAAAAGCTGGCCGGCCAGGCAGGCCCAGCTATCCGCCTAT
mping	TTA	A123_0	Chr3:25086369..25086371	-	2	2	ATGCATAACAAGAGAGATCGAAATTTTATTATATTTAGATGACATCTCACCCGTTACTAATATTCATGTGTGCACGTACTGTCGTCTGTGATACATATAA	GGATCAAAGTCAATCATAAATCTTATTCAACGGTAACCAAAATTTAAATTTTGAGATCTAATTTTATTTACAGATGATTTTTTAGATTTTTTTTTCATCA
mping	TTA	A123_0	Chr3:26262316..26262318	+	1	1	ATACTAATTATAAAAAAATTTCATATAAAACAAACAGTCAAACATTGGACATGGAAACCCAAAGTTTGTCTTCTTTTTTTTAACGGAAGGTTAGCAATTA	TGCCATGTCGCCATCTCATCAATCCTGTGCCATCCATCTGTATCTTCTCCTTGATGATTGAACCATGTCAGCATGCAGCTACAGTAATCTAGGACGGATG
mping	TTA	A123_0	Chr3:26688131..26688133	-	11	14	TATCGCTAAAGTTATCAGCATATGAAGAAAAACGGATTTGATTTTAGTCACCTTTTTATTACCTCGTTTTGGATTACGACGCAGTCGATGGAGTTTATTA	GGTGAATTTCACTTCGAACCACTTTTTTTTTACTAATAAAATAGAATATCTCGGCCTTTACTCAAAACGAGCTACAATTAATTATTATAAAGTTGCACTG
mping	TTA	A123_1	Chr3:2737674..2737676	-	12	11	AAAGCTTGTGAGATAGCTAGATTAGCCACTGTGGAGATTGGATGTATTAGAGGACCAAAGACTTGACCGGGCCACTTTTGGGTTGCATGTGTGCATCTTA	TAACTACTTTGGTGATGCATGAAATATATGAGAGCCCGTTTGGTTTGAAATTAAGTTGCTGTTTGCCGTGAAATACTGGCGTTGTAGTTGTTGTGGCAAA
mping	TTA	A123_2	Chr3:2737674..2737676	-	69	51	AAAGCTTGTGAGATAGCTAGATTAGCCACTGTGGAGATTGGATGTATTAGAGGACCAAAGACTTGACCGGGCCACTTTTGGGTTGCATGTGTGCATCTTA	TAACTACTTTGGTGATGCATGAAATATATGAGAGCCCGTTTGGTTTGAAATTAAGTTGCTGTTTGCCGTGAAATACTGGCGTTGTAGTTGTTGTGGCAAA
mping	TTA	A123_0	Chr3:2737674..2737676	-	9	11	AAAGCTTGTGAGATAGCTAGATTAGCCACTGTGGAGATTGGATGTATTAGAGGACCAAAGACTTGACCGGGCCACTTTTGGGTTGCATGTGTGCATCTTA	TAACTACTTTGGTGATGCATGAAATATATGAGAGCCCGTTTGGTTTGAAATTAAGTTGCTGTTTGCCGTGAAATACTGGCGTTGTAGTTGTTGTGGCAAA
mping	TTA	A123_1	Chr3:28470309..28470311	-	14	6	TAAGCCTAATTAGGTCTCAAACCAAACCAGCCCAGTGTAACATATAGCATGATCGTTTTGAGAGAACACATGCCATTTCCATCCTTAAAATGGTTTATTA	TCTGACTCATACAACATGTGCTGCCAAGTGTCAACAACGCCTCCACAATTCCACACACATGGAAGACGGGAAATCCCTCGTGGGGAACAGGTTTGACCGA
mping	TTA	A123_0	Chr3:28470309..28470311	-	5	14	TAAGCCTAATTAGGTCTCAAACCAAACCAGCCCAGTGTAACATATAGCATGATCGTTTTGAGAGAACACATGCCATTTCCATCCTTAAAATGGTTTATTA	TCTGACTCATACAACATGTGCTGCCAAGTGTCAACAACGCCTCCACAATTCCACACACATGGAAGACGGGAAATCCCTCGTGGGGAACAGGTTTGACCGA
mping	TTA	A123_2	Chr3:28470309..28470311	-	56	41	TAAGCCTAATTAGGTCTCAAACCAAACCAGCCCAGTGTAACATATAGCATGATCGTTTTGAGAGAACACATGCCATTTCCATCCTTAAAATGGTTTATTA	TCTGACTCATACAACATGTGCTGCCAAGTGTCAACAACGCCTCCACAATTCCACACACATGGAAGACGGGAAATCCCTCGTGGGGAACAGGTTTGACCGA
mping	TTA	A123_1	Chr3:28519794..28519796	-	15	13	TACATTAACTTAAGAGTGCAATTAGTTGGAGCCTGAGATCGGAGTTGTTTAAGCAAAGCCTACGTACACCTTGGAAAGGTGAGTGATTGTCCGGGCGTTA	GTGTCTTCATTTGCATGGCCACTTCGAGGGGTCTTGTGTGGCCAATGGTTGCAAATGCAGAGAGCAAAAGAAGCATTTCGTACCGGCGTGTATGTCTTGG
mping	TTA	A123_0	Chr3:28519794..28519796	-	23	17	TACATTAACTTAAGAGTGCAATTAGTTGGAGCCTGAGATCGGAGTTGTTTAAGCAAAGCCTACGTACACCTTGGAAAGGTGAGTGATTGTCCGGGCGTTA	GTGTCTTCATTTGCATGGCCACTTCGAGGGGTCTTGTGTGGCCAATGGTTGCAAATGCAGAGAGCAAAAGAAGCATTTCGTACCGGCGTGTATGTCTTGG
mping	TTA	A123_2	Chr3:28519794..28519796	-	58	45	TACATTAACTTAAGAGTGCAATTAGTTGGAGCCTGAGATCGGAGTTGTTTAAGCAAAGCCTACGTACACCTTGGAAAGGTGAGTGATTGTCCGGGCGTTA	GTGTCTTCATTTGCATGGCCACTTCGAGGGGTCTTGTGTGGCCAATGGTTGCAAATGCAGAGAGCAAAAGAAGCATTTCGTACCGGCGTGTATGTCTTGG
mping	TTA	A123_0	Chr3:28577818..28577820	-	11	15	AGAAATATCACCAGTGGAAAAAGAAAAATAAAAGAAAAACAAAGCTCTGTGTGTGTGTGGGTGGATTGTTGAGCTACTAATCCGCATTATTAAGCCCTAA	TGGCCGTAATCAAGCCGCCCTAGACGAGCACACAGCCGAACGTTGGGGGTGACGCCATAATTAGCTGGTAATTGCTCTGTTTGGAAAAGGTTAATGACAC
mping	TTA	A123_0	Chr3:28836746..28836748	-	2	3	GCCCAGGTAAACTGTTTCGTTGGAAATTTTGAAAAGCTTTCTGTTCTTGCGAGAATTGAACCCCCTTTTTTTTTGTTTATTTCTAAAAAACGTGTTCTAA	ATGAGTGCCCGGGCAAGGTTTTGTCCGTCCCAACGTGCCATGGTGTTAATGAATGCGTGAATCTTTACGTCTTGCATCACAACTAAACTTTCTGTTTTCA
mping	TTA	A123_0	Chr3:29239285..29239287	+	2	2	ATTTCTATAAATCTATTGCACTATGTCGACGTGTCCTTTTTACTGCTTCTGTTCGAAAATGACGATAATATAGAAGTTACGTTTTTTCACTACTTTCTAA	CTAATTGACAAAAGAGGTCGAAACACATGCGTGTCAATTACTAGTTCTCAAAGTATTTCAAATACTAATATTGTAACAAGCACTCAAAATTTTACCAGGC
mping	TTA	A123_0	Chr3:29779176..29779178	-	2	1	GTCCCAGCAATTGTTTCCATATGCACTATGTTTCTTATTCTAGACTAGATATAATCTTCAGTCCAATTTTACCCTTTATTAGTAACATGCTCATGCATTA	CAATGGATTCATATGAAGTTGCAGTGCGCAGGCCTATAAGTTGGGATGGGATCTAGCATATTTTATTTTTAACCAATAGCTTAGTTTTTATTTGTTTCCT
mping	TTA	A123_1	Chr3:30058249..30058251	-	15	15	TTTGGTTGAACCGATCGATGCATGAAATACAATAAATTCAGGCACACCTCAGTCACATATATCTCTCTCGAGCCCATAGATATTGACGACGTAGTAGTAA	TAGACTAATAGTTGTGCCGGGTAGCCGTGAAACGGAGGCAACGGCATCACACCATTCGGTTCAGTGAAACGCACGCACAGACCGCTTCTCGGTTTGACTG
mping	TTA	A123_2	Chr3:30058249..30058251	-	36	56	TTTGGTTGAACCGATCGATGCATGAAATACAATAAATTCAGGCACACCTCAGTCACATATATCTCTCTCGAGCCCATAGATATTGACGACGTAGTAGTAA	TAGACTAATAGTTGTGCCGGGTAGCCGTGAAACGGAGGCAACGGCATCACACCATTCGGTTCAGTGAAACGCACGCACAGACCGCTTCTCGGTTTGACTG
mping	TTA	A123_0	Chr3:30058249..30058251	-	9	22	TTTGGTTGAACCGATCGATGCATGAAATACAATAAATTCAGGCACACCTCAGTCACATATATCTCTCTCGAGCCCATAGATATTGACGACGTAGTAGTAA	TAGACTAATAGTTGTGCCGGGTAGCCGTGAAACGGAGGCAACGGCATCACACCATTCGGTTCAGTGAAACGCACGCACAGACCGCTTCTCGGTTTGACTG
mping	TTA	A123_1	Chr3:30613090..30613092	+	12	17	GCTTCAAATATTAAAACAGAGCGATAAAAAAAGAGCTGTTTTTGGGCATTGCTTTTTCTAACTACACAATAAAGCAATTCTTTATGAGAGAGGAATATAA	TAGAGGCATTTCTCTGCTTCAAATATTAAAACAGAGTGATACAATAGGGGAAAAAAAGGAGATTTGGAGTAGGAGACGTCCCTCCAAACATTTTTTAAGA
mping	TTA	A123_0	Chr3:30613090..30613092	+	20	10	GCTTCAAATATTAAAACAGAGCGATAAAAAAAGAGCTGTTTTTGGGCATTGCTTTTTCTAACTACACAATAAAGCAATTCTTTATGAGAGAGGAATATAA	TAGAGGCATTTCTCTGCTTCAAATATTAAAACAGAGTGATACAATAGGGGAAAAAAAGGAGATTTGGAGTAGGAGACGTCCCTCCAAACATTTTTTAAGA
mping	TTA	A123_2	Chr3:30613090..30613092	+	40	41	GCTTCAAATATTAAAACAGAGCGATAAAAAAAGAGCTGTTTTTGGGCATTGCTTTTTCTAACTACACAATAAAGCAATTCTTTATGAGAGAGGAATATAA	TAGAGGCATTTCTCTGCTTCAAATATTAAAACAGAGTGATACAATAGGGGAAAAAAAGGAGATTTGGAGTAGGAGACGTCCCTCCAAACATTTTTTAAGA
mping	TTA	A123_0	Chr3:31848097..31848099	-	26	14	CCAATCTTAAAACCAACACATATAATAGATTAGCTATAAGGTTGACTACAATTTTCTTTTCCTCTCTCTATCTCTCACTTATATAATAGATTAGCTATAA	GGTTGACTACAATTTTCTTTTCCTCTCTCTATCTCTCACTTATACATTAATTGTATTTGTCTTGGAGCTTGTGTTAAGCTAGCTCTTGCATGAGAGCCAA
mping	TTA	A123_2	Chr3:31848097..31848099	-	46	25	CCAATCTTAAAACCAACACATATAATAGATTAGCTATAAGGTTGACTACAATTTTCTTTTCCTCTCTCTATCTCTCACTTATATAATAGATTAGCTATAA	GGTTGACTACAATTTTCTTTTCCTCTCTCTATCTCTCACTTATACATTAATTGTATTTGTCTTGGAGCTTGTGTTAAGCTAGCTCTTGCATGAGAGCCAA
mping	TTA	A123_1	Chr3:31848097..31848099	-	8	10	CCAATCTTAAAACCAACACATATAATAGATTAGCTATAAGGTTGACTACAATTTTCTTTTCCTCTCTCTATCTCTCACTTATATAATAGATTAGCTATAA	GGTTGACTACAATTTTCTTTTCCTCTCTCTATCTCTCACTTATACATTAATTGTATTTGTCTTGGAGCTTGTGTTAAGCTAGCTCTTGCATGAGAGCCAA
mping	TTA	A123_1	Chr3:32923407..32923409	-	16	18	CGCCGGGACGTTCGCTTGCTTCACAATCTTCGGTGGTACAAATTCTCTGTATGGTTTTCTGGAAACGATTCGGTTGATGTAGTTGCAGTTTGGGTCATTA	TGTTAAACCCTGTAGTAGAGAGACATTAATTGCTCGCTCCTTATCTTGATCTGTGTATTCCGGTAGTAATGAATTCTGCGCGTTACTGTAGCTCAACTCG
mping	TTA	A123_0	Chr3:32923407..32923409	-	18	17	CGCCGGGACGTTCGCTTGCTTCACAATCTTCGGTGGTACAAATTCTCTGTATGGTTTTCTGGAAACGATTCGGTTGATGTAGTTGCAGTTTGGGTCATTA	TGTTAAACCCTGTAGTAGAGAGACATTAATTGCTCGCTCCTTATCTTGATCTGTGTATTCCGGTAGTAATGAATTCTGCGCGTTACTGTAGCTCAACTCG
mping	TTA	A123_2	Chr3:32923407..32923409	-	81	46	CGCCGGGACGTTCGCTTGCTTCACAATCTTCGGTGGTACAAATTCTCTGTATGGTTTTCTGGAAACGATTCGGTTGATGTAGTTGCAGTTTGGGTCATTA	TGTTAAACCCTGTAGTAGAGAGACATTAATTGCTCGCTCCTTATCTTGATCTGTGTATTCCGGTAGTAATGAATTCTGCGCGTTACTGTAGCTCAACTCG
mping	TTA	A123_1	Chr3:33130125..33130127	+	16	10	CTTGGCCTCTATTGCCATGCCTCCCTCTCACACTTTACTCGCACTCAACCACTATTCTGAACTGCTGAGTTGCATAAGTTTAATTGCAACATTGTTGTTA	GATCTCATCTCCCCCACCACCACCATCACAGTATCACACAGCTCAGGCCTCTCTATAAATCTTGCATCTTTGCCTTTTTCTCCCTTTTGTACTAGTAGTA
mping	TTA	A123_0	Chr3:33130125..33130127	+	29	25	CTTGGCCTCTATTGCCATGCCTCCCTCTCACACTTTACTCGCACTCAACCACTATTCTGAACTGCTGAGTTGCATAAGTTTAATTGCAACATTGTTGTTA	GATCTCATCTCCCCCACCACCACCATCACAGTATCACACAGCTCAGGCCTCTCTATAAATCTTGCATCTTTGCCTTTTTCTCCCTTTTGTACTAGTAGTA
mping	TTA	A123_2	Chr3:33130125..33130127	+	41	49	CTTGGCCTCTATTGCCATGCCTCCCTCTCACACTTTACTCGCACTCAACCACTATTCTGAACTGCTGAGTTGCATAAGTTTAATTGCAACATTGTTGTTA	GATCTCATCTCCCCCACCACCACCATCACAGTATCACACAGCTCAGGCCTCTCTATAAATCTTGCATCTTTGCCTTTTTCTCCCTTTTGTACTAGTAGTA
mping	TTA	A123_0	Chr3:34459500..34459502	-	20	12	AATCTAAGTTTTCGTCTGCTTTCGCGCAGTCCAATGCAGTACTCTTCCCCTCTTGGAGAGGGAATAAAGGCTACGACCTCACCTTGACCCCATGTGTTTA	TATGTTTGGATTTCATCAAATTAATTACAAGACCATCACTGATGATCCTATGTAAATTAATAGTATTGAAGTTCCAATGCAATCACAAAACTAATCAGCC
mping	TTA	A123_2	Chr3:34459500..34459502	-	55	44	AATCTAAGTTTTCGTCTGCTTTCGCGCAGTCCAATGCAGTACTCTTCCCCTCTTGGAGAGGGAATAAAGGCTACGACCTCACCTTGACCCCATGTGTTTA	TATGTTTGGATTTCATCAAATTAATTACAAGACCATCACTGATGATCCTATGTAAATTAATAGTATTGAAGTTCCAATGCAATCACAAAACTAATCAGCC
mping	TTA	A123_1	Chr3:34459500..34459502	-	8	14	AATCTAAGTTTTCGTCTGCTTTCGCGCAGTCCAATGCAGTACTCTTCCCCTCTTGGAGAGGGAATAAAGGCTACGACCTCACCTTGACCCCATGTGTTTA	TATGTTTGGATTTCATCAAATTAATTACAAGACCATCACTGATGATCCTATGTAAATTAATAGTATTGAAGTTCCAATGCAATCACAAAACTAATCAGCC
mping	TTA	A123_0	Chr3:3469508..3469510	-	1	1	GTCTATTACTTGTCATCGGACTATAAAATCAACTGTTCAGTACTGGTACACGAAAGTTACGCGTTACTATACGTGTCGAGATGTACAAAAGTGTGTATAA	CATGCCCAGATGTACAAGATTTGTGTCACGTTACTAAATTGAGACAGCAGTACTTAATTCCTGCATGCGCACACGGTTACCAATACGCACTTACACAGTC
mping	TTA	A123_1	Chr3:35141441..35141443	+	12	6	AAGTCCAATTAATTGGAAAAAAAGAGAGGAAAATACACACTGCCGCAGCTTGACCCAAGCCCAACTCAGCCCAAGATCTTGGGCTCTGCGTTGAGTATAA	CTGCACAAAGAAGCAGCAAGAAACCAATAGCAAGATCATTGAGGAAGAATATAATTGAGGAAGTTTGTCACTGCTTTCAGCTTGCTTTCCTCAAAGCAAA
mping	TTA	A123_0	Chr3:35141441..35141443	+	17	16	AAGTCCAATTAATTGGAAAAAAAGAGAGGAAAATACACACTGCCGCAGCTTGACCCAAGCCCAACTCAGCCCAAGATCTTGGGCTCTGCGTTGAGTATAA	CTGCACAAAGAAGCAGCAAGAAACCAATAGCAAGATCATTGAGGAAGAATATAATTGAGGAAGTTTGTCACTGCTTTCAGCTTGCTTTCCTCAAAGCAAA
mping	TTA	A123_2	Chr3:35141441..35141443	+	44	63	AAGTCCAATTAATTGGAAAAAAAGAGAGGAAAATACACACTGCCGCAGCTTGACCCAAGCCCAACTCAGCCCAAGATCTTGGGCTCTGCGTTGAGTATAA	CTGCACAAAGAAGCAGCAAGAAACCAATAGCAAGATCATTGAGGAAGAATATAATTGAGGAAGTTTGTCACTGCTTTCAGCTTGCTTTCCTCAAAGCAAA
mping	TTA	A123_0	Chr3:3558662..3558664	-	2	4	GGGCATGTTCATCGGGTCGTGTCCGGTAGCTGGCCAACGGTGTTCTCCTTCGGTAAAAAAAAAAAAAACCGAAATAAGGATACGACACCACCACCTATAA	CAACGAATCTGGATAATTTTTTATCTATATTCGTTTAAGTGATATCGAATTCTTATTTATATTAATTTTTTTAATAGGGAGTACTAGTGTGACTGTAGCT
mping	TTA	A123_0	Chr3:4094374..4094376	+	10	12	CCGGTAGAGAGGCGAAAACATTGATTTTTCACCAGCGAGGAGATAAACCTTGTAAACCTTTTTCTCTAATCCAAAAACAAACTTGAATTATGTGTACTTA	CTTGCGCCCTGCGAAACCTCCCGAGACTTAAACGTAACGCAAACGTTTGAACAGGCTGACCGCAGGATTAACATCGAACGATCAATACTGCAACGCAACA
mping	TTA	A123_1	Chr3:4820856..4820858	+	13	10	AAAAACTCTCACAAGATACATCTCGGTACATATGCAAACACACAAGTCAACAACTGCAACGACACGCTCGTTGGATGGACCCGTGCAGGCCAAAGCCTAA	CTAGGCACGGTGCGCGAGCAGAGTAGCGGCGGCGATTACAGCGGCAGAGAACAAGGCCGCCTTTGTCTCCTTGGGCCGGACAGCAGCCGACGGCGATGGG
mping	TTA	A123_0	Chr3:4820856..4820858	+	22	16	AAAAACTCTCACAAGATACATCTCGGTACATATGCAAACACACAAGTCAACAACTGCAACGACACGCTCGTTGGATGGACCCGTGCAGGCCAAAGCCTAA	CTAGGCACGGTGCGCGAGCAGAGTAGCGGCGGCGATTACAGCGGCAGAGAACAAGGCCGCCTTTGTCTCCTTGGGCCGGACAGCAGCCGACGGCGATGGG
mping	TTA	A123_2	Chr3:4820856..4820858	+	78	51	AAAAACTCTCACAAGATACATCTCGGTACATATGCAAACACACAAGTCAACAACTGCAACGACACGCTCGTTGGATGGACCCGTGCAGGCCAAAGCCTAA	CTAGGCACGGTGCGCGAGCAGAGTAGCGGCGGCGATTACAGCGGCAGAGAACAAGGCCGCCTTTGTCTCCTTGGGCCGGACAGCAGCCGACGGCGATGGG
mping	TTA	A123_0	Chr3:5987928..5987930	+	1	1	GACGTCAGGTAAATGACATATGGCAGGGCAATTTCACATTTCCCAATGTGCATTTCACCTTGAATTCACCCAAACAATTCGTGTCTAATTTGCATAATTA	GCAGCATATATTACCAAAGAATCGCAATTAACATCGGTTAGGTATGAAATCATAAAAGCTAAAGATAGATAGATAGCACACGCCCCCATGGAGAGAAGCG
mping	TTA	A123_0	Chr3:6139874..6139876	+	11	15	GCAGTAGGGTAGAGGCTCTCTCGAGGTGTGTAGTTGCATCTCGTCTCGTTCCATCTGGCCTTCCATTTCTCTCTTCTTTCTCTACTAGTATAGCTTATTA	GGATCCTCCCGTTCTTCAAGGTGGGAGGATGAAAAGATATGATCCTCTTGGTTTCCCCCATTGTGGTCTAGTGTTTCCTTCCTCACTCTTTCCAATGACA
mping	TTA	A123_2	Chr3:6139874..6139876	+	40	41	GCAGTAGGGTAGAGGCTCTCTCGAGGTGTGTAGTTGCATCTCGTCTCGTTCCATCTGGCCTTCCATTTCTCTCTTCTTTCTCTACTAGTATAGCTTATTA	GGATCCTCCCGTTCTTCAAGGTGGGAGGATGAAAAGATATGATCCTCTTGGTTTCCCCCATTGTGGTCTAGTGTTTCCTTCCTCACTCTTTCCAATGACA
mping	TTA	A123_1	Chr3:6139874..6139876	+	9	18	GCAGTAGGGTAGAGGCTCTCTCGAGGTGTGTAGTTGCATCTCGTCTCGTTCCATCTGGCCTTCCATTTCTCTCTTCTTTCTCTACTAGTATAGCTTATTA	GGATCCTCCCGTTCTTCAAGGTGGGAGGATGAAAAGATATGATCCTCTTGGTTTCCCCCATTGTGGTCTAGTGTTTCCTTCCTCACTCTTTCCAATGACA
mping	TTA	A123_0	Chr3:6227233..6227235	-	15	7	AAAAAGCTGACCCACCCACGCCACCACCACGCTGCTCCGCTCCGACTCCTCCCACCTCCACCCCCACCACCCGTCATCAAACGAGTAGGAGTATCAATTA	TCAAACATTCAAACCCATCACCGCATCCCCAACTCGCCACCAACCACCACCACCGCCGCACGAACCCCCGAGCGCCCGAATCCCACACCGCACCACGCGC
mping	TTA	A123_2	Chr3:6227233..6227235	-	47	40	AAAAAGCTGACCCACCCACGCCACCACCACGCTGCTCCGCTCCGACTCCTCCCACCTCCACCCCCACCACCCGTCATCAAACGAGTAGGAGTATCAATTA	TCAAACATTCAAACCCATCACCGCATCCCCAACTCGCCACCAACCACCACCACCGCCGCACGAACCCCCGAGCGCCCGAATCCCACACCGCACCACGCGC
mping	TTA	A123_1	Chr3:6227233..6227235	-	9	13	AAAAAGCTGACCCACCCACGCCACCACCACGCTGCTCCGCTCCGACTCCTCCCACCTCCACCCCCACCACCCGTCATCAAACGAGTAGGAGTATCAATTA	TCAAACATTCAAACCCATCACCGCATCCCCAACTCGCCACCAACCACCACCACCGCCGCACGAACCCCCGAGCGCCCGAATCCCACACCGCACCACGCGC
mping	TTA	A123_0	Chr3:8760869..8760871	-	5	2	TGCCGGCCCGAGTACAGCTGCGGAATGATTGACCGGGATCGAGCTGAACTCGGCTATACTCTCGTATTTGCCGGTGCGGCCGGTTGCTATGTGCGGATAA	GAGCAAGTTTAATGAGCAATTCTACTGTGTTTGAGGAGTCCTCATAATTCCTAGGTATCAAGAGGTATAAAAAAAATGGTACCTCTGATATCTCCTCAAG
mping	TTA	A123_0	Chr3:9946171..9946173	-	11	9	TATTCTACTCCTCCTACCACCACTATTGCTGTTTACTATACGGGTTACGGGTACAAAGTACAAGCACGCAGCCGATCGTGTGTGCGTGCGCGAGTCATTA	GTGCGTCACTAGCTCGAGCGCCACCTAATGATTGCTGCGTCCCGGGAAAAGAGGGGCAAAAGCGTACGTGACAACCAACGAGCCAGATCGCCTTCCGCTC
mping	TTA	A123_1	Chr3:9946171..9946173	-	13	14	TATTCTACTCCTCCTACCACCACTATTGCTGTTTACTATACGGGTTACGGGTACAAAGTACAAGCACGCAGCCGATCGTGTGTGCGTGCGCGAGTCATTA	GTGCGTCACTAGCTCGAGCGCCACCTAATGATTGCTGCGTCCCGGGAAAAGAGGGGCAAAAGCGTACGTGACAACCAACGAGCCAGATCGCCTTCCGCTC
mping	TTA	A123_2	Chr3:9946171..9946173	-	45	32	TATTCTACTCCTCCTACCACCACTATTGCTGTTTACTATACGGGTTACGGGTACAAAGTACAAGCACGCAGCCGATCGTGTGTGCGTGCGCGAGTCATTA	GTGCGTCACTAGCTCGAGCGCCACCTAATGATTGCTGCGTCCCGGGAAAAGAGGGGCAAAAGCGTACGTGACAACCAACGAGCCAGATCGCCTTCCGCTC
mping	TTA	A123_1	Chr4:14006529..14006531	-	13	9	GTGAGTTTAGTATGTATGTGTATGTATATATATATAGAGAGAGAAGAGAGAGAGAGAGAGAGTATATAGAGGTGTATATACTCCCCCCGATTATCCATTA	GCATCTGATAGGGCCACGGTGAGTCAGATTTTTTTAAAGAATGTATTTTCCTTGTTTTTTGTTTTAGTTTTGTTTTAGTACACATCTGACGGAGTGCATG
mping	TTA	A123_2	Chr4:14006529..14006531	-	40	28	GTGAGTTTAGTATGTATGTGTATGTATATATATATAGAGAGAGAAGAGAGAGAGAGAGAGAGTATATAGAGGTGTATATACTCCCCCCGATTATCCATTA	GCATCTGATAGGGCCACGGTGAGTCAGATTTTTTTAAAGAATGTATTTTCCTTGTTTTTTGTTTTAGTTTTGTTTTAGTACACATCTGACGGAGTGCATG
mping	TTA	A123_0	Chr4:14006529..14006531	-	8	13	GTGAGTTTAGTATGTATGTGTATGTATATATATATAGAGAGAGAAGAGAGAGAGAGAGAGAGTATATAGAGGTGTATATACTCCCCCCGATTATCCATTA	GCATCTGATAGGGCCACGGTGAGTCAGATTTTTTTAAAGAATGTATTTTCCTTGTTTTTTGTTTTAGTTTTGTTTTAGTACACATCTGACGGAGTGCATG
mping	TTA	A123_0	Chr4:14327562..14327564	-	1	2	ACCCCAACACAAAAGCAGAAATAATCTACTGTATCTGATTTGGGGCTGTTGCTTGCGCTCGTATGGTCGAGTTTGAGGGATATATTTTCTGGGACATTTA	TAGCAACGAACATTCATCTCATCTAGGTTATTTCATAAATCACTCTCTAGATGTCCAATCAGCTATAATAACAGATCCTTTAATCAGTTTTAAATAATCT
mping	TTA	A123_1	Chr4:18718160..18718162	-	16	15	CGGCTTAGTCCCTAGCCATGTTGCTATGTTAGTTCCTTTAACTATGAATTGATATATGTGCATGCAAAGCCAACTTTTTAATGCAACTCTATCGTTGTAA	TAAACTAAGTACCTTCCGTCCTATCGTAAGTGGACATTAAGCAACCATGCCGACATATCAAGCTGTGAAGCTTAATTAATTAAATAATCAAATGTTGAAT
mping	TTA	A123_0	Chr4:18718160..18718162	-	19	20	CGGCTTAGTCCCTAGCCATGTTGCTATGTTAGTTCCTTTAACTATGAATTGATATATGTGCATGCAAAGCCAACTTTTTAATGCAACTCTATCGTTGTAA	TAAACTAAGTACCTTCCGTCCTATCGTAAGTGGACATTAAGCAACCATGCCGACATATCAAGCTGTGAAGCTTAATTAATTAAATAATCAAATGTTGAAT
mping	TTA	A123_2	Chr4:18718160..18718162	-	43	51	CGGCTTAGTCCCTAGCCATGTTGCTATGTTAGTTCCTTTAACTATGAATTGATATATGTGCATGCAAAGCCAACTTTTTAATGCAACTCTATCGTTGTAA	TAAACTAAGTACCTTCCGTCCTATCGTAAGTGGACATTAAGCAACCATGCCGACATATCAAGCTGTGAAGCTTAATTAATTAAATAATCAAATGTTGAAT
mping	TTA	A123_0	Chr4:19345314..19345316	+	1	1	CCATTAAACTTGCTCTTATATTCATCACCTGATTTCTACATGCAGTGAGCCAGCCCCCAACTTTGCCACTGCTAAGAGCAAGTATAATAGTGAGCTATAA	GTCTACTATAAACTTACGTGGAAAAGAGAGATAACAAAAAATTAAGGGTGTTGGCTTTCATGCAAGAGCTAACTTAACACAAGCTCCAAGACAAATACAT
mping	TTA	A123_0	Chr4:19915923..19915925	-	3	6	GCTACTCATATATAAATAAGCTGGCAACGTCCACAGGATCAACATATACTACAAACTTTAAATGCAATTTAGTTAAAGCATATTTACGATAATCCTATAA	GAGCAGGAACAAAATTAAAGTAAGCCACATCGCAACGGCTAGTTGATTATTAGCGTTGTGTGTACTAGTACTACCTAAGGGAAAAAAAACAGACGCTCAC
mping	TTA	A123_0	Chr4:19988151..19988153	-	3	1	GCAGTTGCTTGCACAGCATGCAGCATCCTAAAAAGTGCTGTGCCATGTACGGACGATCCTACCGAAAGGGCTGTGTGGGGAGACCGGCTAGGTGCACTTA	TACTGCGTTGTACACAGTACACTCATTAGGGTTGTTAATGCTAAACATCAAAGATATGCTTAATAAGTTTTGCATAACGTACTATTAAGCATATGCTTAA
mping	TTA	A123_0	Chr4:20701302..20701304	-	4	8	GGAATTACAATTAAGTACTAGATTATTAAAGGAGTTGAGACCATTTTCTGGGACTGCTACTGCTAGGCATGCTTGGGGGGTTCCTGCCAATGCATGTTAA	CAGAATCCTTTAAGCTGCCAAAGCTCCTTCAAAATCTAACTGAACTTGGTCTGTTTCTACTTTCTTCAACTCATCAGCAGCATTTTTCAGAATGTGCAAT
mping	TTA	A123_0	Chr4:20906354..20906356	-	18	9	AGCTGAGGTTTAATCTTTCTTGTTAAATTTTTTCAATCTTTTAGAGCAAGTTTAATAGTATAGCCAACTAATAGCTCTAATTTATCTATAACCAATCTAA	TAGCTCATTTATACAATAGTTACATACTACACTATTAATACATAGTCCCACCTATCATACACACATTGTGTCTTAAAGTCTGTGCTACAACTGGCTATAA
mping	TTA	A123_2	Chr4:20906354..20906356	-	30	22	AGCTGAGGTTTAATCTTTCTTGTTAAATTTTTTCAATCTTTTAGAGCAAGTTTAATAGTATAGCCAACTAATAGCTCTAATTTATCTATAACCAATCTAA	TAGCTCATTTATACAATAGTTACATACTACACTATTAATACATAGTCCCACCTATCATACACACATTGTGTCTTAAAGTCTGTGCTACAACTGGCTATAA
mping	TTA	A123_1	Chr4:20906354..20906356	-	7	4	AGCTGAGGTTTAATCTTTCTTGTTAAATTTTTTCAATCTTTTAGAGCAAGTTTAATAGTATAGCCAACTAATAGCTCTAATTTATCTATAACCAATCTAA	TAGCTCATTTATACAATAGTTACATACTACACTATTAATACATAGTCCCACCTATCATACACACATTGTGTCTTAAAGTCTGTGCTACAACTGGCTATAA
RIRE3	GTGTA	A123_2	Chr4:20980456..20980460	-	15	1	TATAAGCTGCAACAAAAAAAAAATTATAACCTAATTTTGGAGTTGTTTTTGGGTTTTTCTTTATCGTAGTTTAAAATTTTATACTATGATACCACGTGTA	TTTGGGGGTTTACTATTTTGATATACCACGTGTATTTCTCAGTGCGAGGTATCTAATAAGGTGAAGCAAATTACCTATAAGCTCGAGTTTATGGGCATCT
mping	TTA	A123_1	Chr4:21249876..21249878	-	11	14	CTTGGATTAAGCAACATCGAAATTAGCAAAAACAAATGGTTTGATTAGAGCGAATGAGGACGAAGCGAAACCGAATTAGGAGAAGATCAGTGGATCATAA	GAAGACAGTCCCTCGATCCTTGGCCACGAAGGATTGGATGATCCGTGGTGGCTCTGCGCTGACTCTAAACGTTTGCTTCGACTCTTGGTCCACTGCTGCA
mping	TTA	A123_0	Chr4:21249876..21249878	-	15	10	CTTGGATTAAGCAACATCGAAATTAGCAAAAACAAATGGTTTGATTAGAGCGAATGAGGACGAAGCGAAACCGAATTAGGAGAAGATCAGTGGATCATAA	GAAGACAGTCCCTCGATCCTTGGCCACGAAGGATTGGATGATCCGTGGTGGCTCTGCGCTGACTCTAAACGTTTGCTTCGACTCTTGGTCCACTGCTGCA
mping	TTA	A123_2	Chr4:21249876..21249878	-	59	61	CTTGGATTAAGCAACATCGAAATTAGCAAAAACAAATGGTTTGATTAGAGCGAATGAGGACGAAGCGAAACCGAATTAGGAGAAGATCAGTGGATCATAA	GAAGACAGTCCCTCGATCCTTGGCCACGAAGGATTGGATGATCCGTGGTGGCTCTGCGCTGACTCTAAACGTTTGCTTCGACTCTTGGTCCACTGCTGCA
mping	TTA	A123_2	Chr4:21835983..21835985	-	22	15	GATCAATCAATTTGCTGGGCCCCACATGGCTACAAATATAATTTTTGTGGGACAAAGCCTTGGAGTTAGAAATACAATTTTTTTGGGACGGAGGTAGTAA	TAGAATATGCCATATCTCGTGTTAGATTAATTTATTTTGTAATAACGGAGATAGTAATAGTACTAGTTGTTTTACTATTTTTAGGAGATACTTTAAAGAA
mping	TTA	A123_1	Chr4:22423570..22423572	-	15	14	AAGAAACACACCCTAAAGCTTAACAGTTCACGCAGCGGTAGCCTGAAATGATGACGTCTGATGGGGTTAGCTAGCTACTTACTCCCAATTAAAAGTCTTA	AGCGCATCGTCGCTTAGTGGCCAAGGAAGACCTGAAGAAGTAAACGAGGGCCTTCAAGTCGCCAAGTCTTGGCGTGTGCCCCATGGCATTCCTTGTACGG
mping	TTA	A123_0	Chr4:22423570..22423572	-	15	18	AAGAAACACACCCTAAAGCTTAACAGTTCACGCAGCGGTAGCCTGAAATGATGACGTCTGATGGGGTTAGCTAGCTACTTACTCCCAATTAAAAGTCTTA	AGCGCATCGTCGCTTAGTGGCCAAGGAAGACCTGAAGAAGTAAACGAGGGCCTTCAAGTCGCCAAGTCTTGGCGTGTGCCCCATGGCATTCCTTGTACGG
mping	TTA	A123_2	Chr4:22423570..22423572	-	46	51	AAGAAACACACCCTAAAGCTTAACAGTTCACGCAGCGGTAGCCTGAAATGATGACGTCTGATGGGGTTAGCTAGCTACTTACTCCCAATTAAAAGTCTTA	AGCGCATCGTCGCTTAGTGGCCAAGGAAGACCTGAAGAAGTAAACGAGGGCCTTCAAGTCGCCAAGTCTTGGCGTGTGCCCCATGGCATTCCTTGTACGG
mping	TTA	A123_1	Chr4:22883630..22883632	-	18	14	GTCCCCTGCTACTCCCTCCGTCCCAAAATATAACAACTGTTAGCCCTTAGGATTTATCTTAAAATATAACAATTTCTCCATCAACATTCTCTTCCCATTA	CAACCCTCCACCATCTACTTTTCTCACCTACCCTCACTATTCATCCAATCACAATCTTCCACCACTTACTTCTATCTATTTTTTTTAAATAACCGTGTCC
mping	TTA	A123_0	Chr4:22883630..22883632	-	19	16	GTCCCCTGCTACTCCCTCCGTCCCAAAATATAACAACTGTTAGCCCTTAGGATTTATCTTAAAATATAACAATTTCTCCATCAACATTCTCTTCCCATTA	CAACCCTCCACCATCTACTTTTCTCACCTACCCTCACTATTCATCCAATCACAATCTTCCACCACTTACTTCTATCTATTTTTTTTAAATAACCGTGTCC
mping	TTA	A123_2	Chr4:22883630..22883632	-	49	45	GTCCCCTGCTACTCCCTCCGTCCCAAAATATAACAACTGTTAGCCCTTAGGATTTATCTTAAAATATAACAATTTCTCCATCAACATTCTCTTCCCATTA	CAACCCTCCACCATCTACTTTTCTCACCTACCCTCACTATTCATCCAATCACAATCTTCCACCACTTACTTCTATCTATTTTTTTTAAATAACCGTGTCC
mping	TTA	A123_0	Chr4:23006035..23006037	+	1	2	GGTACGGTAATATATACAGTACCCCCTGTCATTAAGCATTTAAGCTCAAATAAAAGGCGAGTCACGTCGCTCTCCTACATTGACCACGGAGCTTCTCTTA	GGGCACCCACAATGGTTATCTATAAGCTCTCTATAAGAGATCCATGTCAGTATATTTTCCTACTTGGAAGATATTAAATGAAGAGAGAGAGCAAAGCTAT
mping	TTA	A123_0	Chr4:23475678..23475680	+	8	5	ATCTCTCATTTACTCGTACTTCTTTTTTCCCAATTGGTCAGATCTAACCATACCTTTCTCTGTGCCCTCCCTCTTGTATTACCCCTTTTCTCTTTACTTA	GCTCGATCATGATCTGGTTGTTTAGCAAAGATTGGAGCTTTATCCAAAAACAATGGGCAGTGCAGCAGAGCGTGATCCTTTTATTAGCATTGGTATTTCA
RIRE2	TAATC	A123_2	Chr4:2490347..2490351	-	34	2	CCAGAAGACCAGAACCTACATGCTAAACAATAATTATAGGTCACAGTTAGACTCCTAAGGTTTAAAATTAAAAATCCTTTTTAACTCGAGGAAAATAATC	AAATTAGTGTTTCAAGCTTTATTCGGGGGCCACTTAATTTGATCCCGATATTCTATTTGGTGCAAGGCAGTCCTCTAAGAGTACCCACAATGGTTATCTA
mping	TTA	A123_0	Chr4:24925073..24925075	+	19	15	TGGAAAAAATAAAGTTAACATTATAGCTAACTTATTATACAAGTTAACTCTAAGATTGACTTATAGTAAGCAGCGCGCTTTACTATTAAACTTGCTCTTA	ATGGCGGCTATCTAGCTGGTAAAGCTGGCATCCCGGATGCACGCATGTTTCGTGTTTTTTTTTCTTTTGAAAAAGGATAAACATGCATGGCCGGCTCTTG
mping	TTA	A123_2	Chr4:24925073..24925075	+	37	36	TGGAAAAAATAAAGTTAACATTATAGCTAACTTATTATACAAGTTAACTCTAAGATTGACTTATAGTAAGCAGCGCGCTTTACTATTAAACTTGCTCTTA	ATGGCGGCTATCTAGCTGGTAAAGCTGGCATCCCGGATGCACGCATGTTTCGTGTTTTTTTTTCTTTTGAAAAAGGATAAACATGCATGGCCGGCTCTTG
mping	TTA	A123_1	Chr4:24925073..24925075	+	8	15	TGGAAAAAATAAAGTTAACATTATAGCTAACTTATTATACAAGTTAACTCTAAGATTGACTTATAGTAAGCAGCGCGCTTTACTATTAAACTTGCTCTTA	ATGGCGGCTATCTAGCTGGTAAAGCTGGCATCCCGGATGCACGCATGTTTCGTGTTTTTTTTTCTTTTGAAAAAGGATAAACATGCATGGCCGGCTCTTG
mping	TTA	A123_1	Chr4:25028694..25028696	-	13	7	TCAGGAAGCATAGGAATAGTGACATTGTTGATGGCGCAGGTATGGTACTCCTCCAACATGTATATAAAACAAACCTAGCACAAGATATGGCATATCCTAA	TACTACAAATCCGAATAGAAAGTTGTCCATATTCATAGTACAAGGATGTGTCACATCTCCTATTAGTGTTTTTTTTAATGGAACAAAGGGTTATACCCAA
mping	TTA	A123_0	Chr4:25028694..25028696	-	22	19	TCAGGAAGCATAGGAATAGTGACATTGTTGATGGCGCAGGTATGGTACTCCTCCAACATGTATATAAAACAAACCTAGCACAAGATATGGCATATCCTAA	TACTACAAATCCGAATAGAAAGTTGTCCATATTCATAGTACAAGGATGTGTCACATCTCCTATTAGTGTTTTTTTTAATGGAACAAAGGGTTATACCCAA
mping	TTA	A123_2	Chr4:25028694..25028696	-	32	43	TCAGGAAGCATAGGAATAGTGACATTGTTGATGGCGCAGGTATGGTACTCCTCCAACATGTATATAAAACAAACCTAGCACAAGATATGGCATATCCTAA	TACTACAAATCCGAATAGAAAGTTGTCCATATTCATAGTACAAGGATGTGTCACATCTCCTATTAGTGTTTTTTTTAATGGAACAAAGGGTTATACCCAA
mping	TTA	A123_2	Chr4:25599162..25599164	+	15	13	ATTCATTGAACGAACTTATAGCTAGTATTACACAGATTTAGGGGAACCACAAAGGTTGTACCGCTGAAGGACATTAAGCTAACGGCCAGTAGAGTTCTTA	GCTCTTCTTCTGGGGCTATCTGCACTCTCAAGCATGAATTGCTAACCTCGATTCTTGGCCATGAACGTAGTTTGACTTTTTGCATCTGAAAATCAATGAT
mping	TTA	A123_0	Chr4:25731833..25731835	-	9	6	AGTTAAAGGGGCGTGTCGGAGAGAGAGAGAGGAGGAGAAGAAGGGGACGCGGAAAAGGTGGGGGAAATGGAGGAGCAAACGCGAGATGGAGGAATAATAA	ACAAGCCGAGGGGATGATGATATCTTGCTTTGCGATTCGTGTTTTTCGCTCCGGGTTATTCGCCTCGTGCTGTATTCTTGGCTATAGTACGGTTGCGCTT
mping	TTA	A123_1	Chr4:26016654..26016656	-	15	5	AAGACAATGAAGAAGCATCGGTCGTCATAACTGCAGTTCTGCTGAGAACCAGGCTTGAAAATGGTACAACATGGCTTGGTTAATCTTCTTTGGATTCTTA	TTATACTTCTCATGCGACATAGTAGTTGAGACCAATCAACAGCAAATGTAGTCAAATCGCACCACCACACAATTAGACCTGGGGATCGTGTTCACCAGAA
mping	TTA	A123_2	Chr4:26016654..26016656	-	45	57	AAGACAATGAAGAAGCATCGGTCGTCATAACTGCAGTTCTGCTGAGAACCAGGCTTGAAAATGGTACAACATGGCTTGGTTAATCTTCTTTGGATTCTTA	TTATACTTCTCATGCGACATAGTAGTTGAGACCAATCAACAGCAAATGTAGTCAAATCGCACCACCACACAATTAGACCTGGGGATCGTGTTCACCAGAA
mping	TTA	A123_2	Chr4:26226545..26226547	-	29	56	CTCGTGTATACAGTATACAGTAGTATCAGACAGTAGTTCTGCAAGAGAAAAATAAAGCGTACAGTATCTATACACGGGTATCGTAATGAAACTATCATTA	TAAACATTAATACGGAGTACGTGTATGGTAATAGAAGCATGGGACCTATACACCAGTTGATTATAATGACAGTGATATTATGGTGGATGATCCTCACCCC
mping	TTA	A123_0	Chr4:26226545..26226547	-	33	22	CTCGTGTATACAGTATACAGTAGTATCAGACAGTAGTTCTGCAAGAGAAAAATAAAGCGTACAGTATCTATACACGGGTATCGTAATGAAACTATCATTA	TAAACATTAATACGGAGTACGTGTATGGTAATAGAAGCATGGGACCTATACACCAGTTGATTATAATGACAGTGATATTATGGTGGATGATCCTCACCCC
mping	TTA	A123_1	Chr4:26226545..26226547	-	9	3	CTCGTGTATACAGTATACAGTAGTATCAGACAGTAGTTCTGCAAGAGAAAAATAAAGCGTACAGTATCTATACACGGGTATCGTAATGAAACTATCATTA	TAAACATTAATACGGAGTACGTGTATGGTAATAGAAGCATGGGACCTATACACCAGTTGATTATAATGACAGTGATATTATGGTGGATGATCCTCACCCC
mping	TTA	A123_0	Chr4:26423866..26423868	-	17	3	GCTGCTGCTCCTCTCGCCGCCGCCTCACTTGCTGCTTCTTGCTGAAACAGAGACCCATGGGTGGTGGCGGTGTTTGGCTCCGGTGAGGCGTGGATGATTA	GGGGAGGGTTTTTTGTGCGTTGGAGAGTGTGTTTTGAACCGTGGCGTCTGTAGCAACCGAGGAAAAGGTGAAGCCAGCTGCGGTGGACGGAGGAGGGAGG
mping	TTA	A123_2	Chr4:26423866..26423868	-	37	26	GCTGCTGCTCCTCTCGCCGCCGCCTCACTTGCTGCTTCTTGCTGAAACAGAGACCCATGGGTGGTGGCGGTGTTTGGCTCCGGTGAGGCGTGGATGATTA	GGGGAGGGTTTTTTGTGCGTTGGAGAGTGTGTTTTGAACCGTGGCGTCTGTAGCAACCGAGGAAAAGGTGAAGCCAGCTGCGGTGGACGGAGGAGGGAGG
mping	TTA	A123_1	Chr4:26423866..26423868	-	6	14	GCTGCTGCTCCTCTCGCCGCCGCCTCACTTGCTGCTTCTTGCTGAAACAGAGACCCATGGGTGGTGGCGGTGTTTGGCTCCGGTGAGGCGTGGATGATTA	GGGGAGGGTTTTTTGTGCGTTGGAGAGTGTGTTTTGAACCGTGGCGTCTGTAGCAACCGAGGAAAAGGTGAAGCCAGCTGCGGTGGACGGAGGAGGGAGG
mping	TTA	A123_0	Chr4:26750945..26750947	+	2	3	TCTATGCGCCACCGTGGCGACATTATCATGAGCTCACTGGTTCAGTGAGCTGGATACAGAATCAGATATACAATGGGACCTAGGACTAGTTTGTTGATAA	GGGAAGGGCCCAGCCCTTTTCATGTGAGATATTTCTATGCAATTCAGTGATCGAATAACGAGGTTGGCAATGGCATTCACGCCGGTGAGCAATCTTGCAC
RIRE3	CGGTC	A123_2	Chr4:2692115..2692119	+	24	22	AGGGCCGGTCTGACCGGTGGGATAATACCCGGTCGGACCGGCCATCTGGCCGGTCGGACCGACGGCATAATACCCGGTCTGACCGGCCGTCTGGCCGGTC	TGACCGACGGCTGTGTCGCGGTCTGACCGGCCGTCAGGCCCGATCGAACCGGTCACGAACGCCGCTCCGTTGGTTTTGGACCCTATTGGATCTATAGGAG
mping	TTA	A123_1	Chr4:27011582..27011584	+	12	13	TGTTGAGGCTTTACACCACACTTTTGTGAATGAAGTTTTATAGCTTGATAGGAGTAAGCGCGAGCAACATGATTTTTTTTTTCTAAATGTAATTCTCTAA	GTGCTAAGCCTCGGGTACTGTTCTTTTCGGCTTATCGATTAGTATGCATTATCTTGGACACGCTTCATAAGTTGTTAAACAATACGATTTATTTGCAAGC
mping	TTA	A123_0	Chr4:27011582..27011584	+	14	22	TGTTGAGGCTTTACACCACACTTTTGTGAATGAAGTTTTATAGCTTGATAGGAGTAAGCGCGAGCAACATGATTTTTTTTTTCTAAATGTAATTCTCTAA	GTGCTAAGCCTCGGGTACTGTTCTTTTCGGCTTATCGATTAGTATGCATTATCTTGGACACGCTTCATAAGTTGTTAAACAATACGATTTATTTGCAAGC
mping	TTA	A123_2	Chr4:27011582..27011584	+	60	46	TGTTGAGGCTTTACACCACACTTTTGTGAATGAAGTTTTATAGCTTGATAGGAGTAAGCGCGAGCAACATGATTTTTTTTTTCTAAATGTAATTCTCTAA	GTGCTAAGCCTCGGGTACTGTTCTTTTCGGCTTATCGATTAGTATGCATTATCTTGGACACGCTTCATAAGTTGTTAAACAATACGATTTATTTGCAAGC
mping	TTA	A123_1	Chr4:27056954..27056956	+	14	12	GCACATACTGTTATGCTACTTTACTATCCGTTGTTCTTTGACGCAAGCTGTGCAAAGCAAGATCCATTCTGCACGTGGTTGGAACAGAGACCACGTATAA	ACAGCTCATAAACAATAGGTTAGTAGGAGATTTTAATTGTGGACAAAAAAACATCCCTCAGCTAACCATTTTCGAGGCCAGCAGTCAGCAGAACAGGCCC
mping	TTA	A123_0	Chr4:27056954..27056956	+	22	20	GCACATACTGTTATGCTACTTTACTATCCGTTGTTCTTTGACGCAAGCTGTGCAAAGCAAGATCCATTCTGCACGTGGTTGGAACAGAGACCACGTATAA	ACAGCTCATAAACAATAGGTTAGTAGGAGATTTTAATTGTGGACAAAAAAACATCCCTCAGCTAACCATTTTCGAGGCCAGCAGTCAGCAGAACAGGCCC
mping	TTA	A123_2	Chr4:27056954..27056956	+	63	58	GCACATACTGTTATGCTACTTTACTATCCGTTGTTCTTTGACGCAAGCTGTGCAAAGCAAGATCCATTCTGCACGTGGTTGGAACAGAGACCACGTATAA	ACAGCTCATAAACAATAGGTTAGTAGGAGATTTTAATTGTGGACAAAAAAACATCCCTCAGCTAACCATTTTCGAGGCCAGCAGTCAGCAGAACAGGCCC
mping	TTA	A123_2	Chr4:27071056..27071058	+	22	35	CAGCTAGGTAGCTGTGGGCGTGACGCGTGCGGCGCGTCGCACCGCCTGGCCGGGCTAATCAGCAACCGATCGAAGCATGTATACTACGCATGGGTTGTAA	GGCACTGTGCCGTGCGTGACTGTGCGTGCATGCGCACTAGCTCGATTGCTAGCTGCTGGGTGGTGGTGAGGGCCACCGCCGACATGATCGATCGACAACG
mping	TTA	A123_0	Chr4:27129772..27129774	+	22	13	ACTTATGGTTAGTTAACTGTTTGGTGCGATACAGATTAGTTTCTTTAAATGCGTAGGTTAGTAGGAGAATTGAAAGGATCATTATTAGAAATGATCATTA	TAGTCAAAGCAACAGGCAAGGTCATTGTTATACTCCAGTTTTCTAAATAATCATTGGTGGGCATTGCTTATTTGCTTTGGTATTGGACCTGTTAGAGAAG
mping	TTA	A123_2	Chr4:27129772..27129774	+	42	58	ACTTATGGTTAGTTAACTGTTTGGTGCGATACAGATTAGTTTCTTTAAATGCGTAGGTTAGTAGGAGAATTGAAAGGATCATTATTAGAAATGATCATTA	TAGTCAAAGCAACAGGCAAGGTCATTGTTATACTCCAGTTTTCTAAATAATCATTGGTGGGCATTGCTTATTTGCTTTGGTATTGGACCTGTTAGAGAAG
mping	TTA	A123_1	Chr4:27129772..27129774	+	5	13	ACTTATGGTTAGTTAACTGTTTGGTGCGATACAGATTAGTTTCTTTAAATGCGTAGGTTAGTAGGAGAATTGAAAGGATCATTATTAGAAATGATCATTA	TAGTCAAAGCAACAGGCAAGGTCATTGTTATACTCCAGTTTTCTAAATAATCATTGGTGGGCATTGCTTATTTGCTTTGGTATTGGACCTGTTAGAGAAG
mping	TTA	A123_0	Chr4:27376605..27376607	+	4	3	TATTAATAGTTTGGTATGTAACTACTGTATGAATGAGCTATTAGATTGACTATAGATGAATTGAAGCTAGTAGTTAGCGATAGTATTAAACTTGCTCTAA	TGGAGTAGTACTTGTGACTTTTGTGAGTTGTGACCTGTGTCCAATGTTCTTTCTTCCGCTAGACTTTGACTGCACGGGGGTTGATTTGATGATGTGCCCC
mping	TTA	A123_1	Chr4:27782488..27782490	-	17	4	AACTTACAGTCACAGTGGCCACTGCACTGGAACCGAATCCTAGCAGGGCACGCGCTCCCAATGCTTTTGCTCTGCAAGGCTGCAACTGCGAAAGCTATAA	TCCGAGTTGTTTGGACAAGTAGCAGCGGCAGGTCGGTAGGCACGCCCCTGCAGCGACGACTAGCTGATGTGTGTCCCTGTGTGGCAGCCTGGCAATGGCA
mping	TTA	A123_0	Chr4:27782488..27782490	-	23	23	AACTTACAGTCACAGTGGCCACTGCACTGGAACCGAATCCTAGCAGGGCACGCGCTCCCAATGCTTTTGCTCTGCAAGGCTGCAACTGCGAAAGCTATAA	TCCGAGTTGTTTGGACAAGTAGCAGCGGCAGGTCGGTAGGCACGCCCCTGCAGCGACGACTAGCTGATGTGTGTCCCTGTGTGGCAGCCTGGCAATGGCA
mping	TTA	A123_2	Chr4:27782488..27782490	-	62	55	AACTTACAGTCACAGTGGCCACTGCACTGGAACCGAATCCTAGCAGGGCACGCGCTCCCAATGCTTTTGCTCTGCAAGGCTGCAACTGCGAAAGCTATAA	TCCGAGTTGTTTGGACAAGTAGCAGCGGCAGGTCGGTAGGCACGCCCCTGCAGCGACGACTAGCTGATGTGTGTCCCTGTGTGGCAGCCTGGCAATGGCA
mping	TTA	A123_0	Chr4:27882542..27882544	+	3	6	ACAACCATCTGCCCCTCTTCGATGGCGTTGTGAGTGATGAGGCCTTCGGACACGATGTCGGCATCTTCCGTTTCGTTCGGAGAAGGGCTAGTGCTCATTA	GTACCTCTAAGCATATCGGAAACTGAAGCTCCTGGAAATATGCAACGATTCGGTTTACCAACTTTGGGTCCTCCAAAACCTGGGAATTCAATAGCACTCC
mping	TTA	A123_1	Chr4:28057247..28057249	+	11	11	TAGCAACGGTTCTTTTTTTCCCCCTGTGTTCTGTGTTCCCAGGCGTGCTACCGCAGTACCGAGTACGCTTCGAGCCTCGATATGGAGGGGATGTATATAA	GGCGCCGTTGCTACGGACTACGGTAGCTTCATCGAGACGGTCCGTTTCTGGATCTAATGGTTCCTTGACCTCGTCTATTTTGATCGTATAGAATTTGATA
mping	TTA	A123_2	Chr4:28057247..28057249	+	42	49	TAGCAACGGTTCTTTTTTTCCCCCTGTGTTCTGTGTTCCCAGGCGTGCTACCGCAGTACCGAGTACGCTTCGAGCCTCGATATGGAGGGGATGTATATAA	GGCGCCGTTGCTACGGACTACGGTAGCTTCATCGAGACGGTCCGTTTCTGGATCTAATGGTTCCTTGACCTCGTCTATTTTGATCGTATAGAATTTGATA
mping	TTA	A123_0	Chr4:28059608..28059610	-	11	4	CGTACACATCCAAATACCCAATGAAAGATGGGGAACGGCACTACGGCAGAGAAGGATATTTTTAAGGTACCCTTAGAGTAATACTGGCCGTCCACTCTTA	TCGATCTAATGGACCTGATCTTCTTCTACTGTCAGTAGTAGTATGTGCAGTAGAAACCACGTGGAGGGCAAAACCGTAAAGAAAAAAACACAGTAATATT
mping	TTA	A123_2	Chr4:28059608..28059610	-	53	33	CGTACACATCCAAATACCCAATGAAAGATGGGGAACGGCACTACGGCAGAGAAGGATATTTTTAAGGTACCCTTAGAGTAATACTGGCCGTCCACTCTTA	TCGATCTAATGGACCTGATCTTCTTCTACTGTCAGTAGTAGTATGTGCAGTAGAAACCACGTGGAGGGCAAAACCGTAAAGAAAAAAACACAGTAATATT
mping	TTA	A123_1	Chr4:28059608..28059610	-	7	3	CGTACACATCCAAATACCCAATGAAAGATGGGGAACGGCACTACGGCAGAGAAGGATATTTTTAAGGTACCCTTAGAGTAATACTGGCCGTCCACTCTTA	TCGATCTAATGGACCTGATCTTCTTCTACTGTCAGTAGTAGTATGTGCAGTAGAAACCACGTGGAGGGCAAAACCGTAAAGAAAAAAACACAGTAATATT
mping	TTA	A123_1	Chr4:28148001..28148003	-	17	14	AGACATGTGATTGCTTATTTGCTTACCACAAAACAACTGAGATATCATGGGGTTCAAATCTGTACCGTTCTGCCCAACCCAAATAATCTATCGATCGTTA	TTACGTACTGACGTAGCACTCCAAAATCAAAGATGACGTTAGGTAGCTTCAGCTTGAGTCGTTATCAGGAATCAATGTATGTTTCCACTATTGTATAGCA
mping	TTA	A123_0	Chr4:28148001..28148003	-	25	19	AGACATGTGATTGCTTATTTGCTTACCACAAAACAACTGAGATATCATGGGGTTCAAATCTGTACCGTTCTGCCCAACCCAAATAATCTATCGATCGTTA	TTACGTACTGACGTAGCACTCCAAAATCAAAGATGACGTTAGGTAGCTTCAGCTTGAGTCGTTATCAGGAATCAATGTATGTTTCCACTATTGTATAGCA
mping	TTA	A123_2	Chr4:28148001..28148003	-	48	43	AGACATGTGATTGCTTATTTGCTTACCACAAAACAACTGAGATATCATGGGGTTCAAATCTGTACCGTTCTGCCCAACCCAAATAATCTATCGATCGTTA	TTACGTACTGACGTAGCACTCCAAAATCAAAGATGACGTTAGGTAGCTTCAGCTTGAGTCGTTATCAGGAATCAATGTATGTTTCCACTATTGTATAGCA
mping	TTA	A123_0	Chr4:28749937..28749939	-	1	2	ACAATCTCCCTGTGCTGATGCTGCGCTGCATGGATCGAAAAGGGCAACCTCTCTGTACTGATAGGGATCGATACGGCATCGATCCAGCCGAAGATATTTA	GCACCTCCATTTCGCGCAATTATCAGTGACAACCGACAACTCTATTGATTATATTTTTCTTTTCCAAGGAAATCTTAGGGTGTGTTTGAGGAGAAGGGGA
mping	TTA	A123_0	Chr4:28828616..28828618	+	20	19	CAGGGTGATAAAATGTTGGTGACACATTGCTATCAAACTTCCTTATCTACGCATTGGGCCTTGCGCATGAGCTACTAACCTTTGGGGTGGTAGTGTATTA	GTGGCCTACGAAATGAAGTAGGAAAACGCGACGTTGATAGCCGAACGGTGCGTATAATGCGCAGAGAAATACATGATTGCGTGAGAAAATTGTACAATTA
mping	TTA	A123_2	Chr4:28828616..28828618	+	63	39	CAGGGTGATAAAATGTTGGTGACACATTGCTATCAAACTTCCTTATCTACGCATTGGGCCTTGCGCATGAGCTACTAACCTTTGGGGTGGTAGTGTATTA	GTGGCCTACGAAATGAAGTAGGAAAACGCGACGTTGATAGCCGAACGGTGCGTATAATGCGCAGAGAAATACATGATTGCGTGAGAAAATTGTACAATTA
mping	TTA	A123_1	Chr4:28828616..28828618	+	7	21	CAGGGTGATAAAATGTTGGTGACACATTGCTATCAAACTTCCTTATCTACGCATTGGGCCTTGCGCATGAGCTACTAACCTTTGGGGTGGTAGTGTATTA	GTGGCCTACGAAATGAAGTAGGAAAACGCGACGTTGATAGCCGAACGGTGCGTATAATGCGCAGAGAAATACATGATTGCGTGAGAAAATTGTACAATTA
mping	TTA	A123_0	Chr4:29593704..29593706	+	18	12	GAGGATTACGCCAGATACGTTGCTACGCGACTCGTGTACTACTCCACTAGCAGTTGAAGCAAAGTTATCTGGGCTAGTTAAAGCTAGTGACTTGCGGTAA	TTAAGTATGCTCATCACCTCCGATGTGGATTTCACTGTCTACTTTACTCCGCTCCTCTCTTCTACTGCCTATAGTGGCACTCAAATCATGTGAGGAATGA
mping	TTA	A123_2	Chr4:29593704..29593706	+	58	68	GAGGATTACGCCAGATACGTTGCTACGCGACTCGTGTACTACTCCACTAGCAGTTGAAGCAAAGTTATCTGGGCTAGTTAAAGCTAGTGACTTGCGGTAA	TTAAGTATGCTCATCACCTCCGATGTGGATTTCACTGTCTACTTTACTCCGCTCCTCTCTTCTACTGCCTATAGTGGCACTCAAATCATGTGAGGAATGA
mping	TTA	A123_1	Chr4:29593704..29593706	+	9	10	GAGGATTACGCCAGATACGTTGCTACGCGACTCGTGTACTACTCCACTAGCAGTTGAAGCAAAGTTATCTGGGCTAGTTAAAGCTAGTGACTTGCGGTAA	TTAAGTATGCTCATCACCTCCGATGTGGATTTCACTGTCTACTTTACTCCGCTCCTCTCTTCTACTGCCTATAGTGGCACTCAAATCATGTGAGGAATGA
mping	TTA	A123_0	Chr4:29593845..29593847	-	1	3	CTTTACTCCGCTCCTCTCTTCTACTGCCTATAGTGGCACTCAAATCATGTGAGGAATGAGTAAGCGTAAAGTCTAAAGCTACTTTAGCCTAGCTTACTTA	GAGCATCAGATCACCCTGGACGTCCGGTAATTACCTCTGTTTTTTTCTCTTTTGACAAAATTGACGGCACTGGATGCTCTCCTGTGCAGCTGTGCTCTGC
mping	TTA	A123_0	Chr4:31426320..31426322	+	11	18	ATGCTTAGGTATAAACGACACTCTATGTCTTTGATTCGTACCAACTTGCCCAGGACCCAGGGCAAATGTTAGCCTGGCTTCCACAAAGGCACCTTTCTAA	TCAACACAGGACCAATAATAAACCCTAACCTCTCGTACGAGCGGTTTAAAGCATGTTCATATATCTGCCAGAAAGAAAATTAAGATTGCACAATGGAGAA
mping	TTA	A123_1	Chr4:31426320..31426322	+	11	18	ATGCTTAGGTATAAACGACACTCTATGTCTTTGATTCGTACCAACTTGCCCAGGACCCAGGGCAAATGTTAGCCTGGCTTCCACAAAGGCACCTTTCTAA	TCAACACAGGACCAATAATAAACCCTAACCTCTCGTACGAGCGGTTTAAAGCATGTTCATATATCTGCCAGAAAGAAAATTAAGATTGCACAATGGAGAA
mping	TTA	A123_2	Chr4:31426320..31426322	+	42	57	ATGCTTAGGTATAAACGACACTCTATGTCTTTGATTCGTACCAACTTGCCCAGGACCCAGGGCAAATGTTAGCCTGGCTTCCACAAAGGCACCTTTCTAA	TCAACACAGGACCAATAATAAACCCTAACCTCTCGTACGAGCGGTTTAAAGCATGTTCATATATCTGCCAGAAAGAAAATTAAGATTGCACAATGGAGAA
mping	TTA	A123_1	Chr4:31930921..31930923	+	14	13	TGAGGCTACGCCGGGTGTGCTGCAAGATTGTTAAATTGGTAGCTACTGGCTATGAACACTAGGCTACTGTAGCTAGGTACTTAGACGATGGAGTTAATTA	TACGAATCATCAACTACGTATTCACGCATTGACCCGGCCAGCCGTTCATCTGTCTGGATTGCGCGCCGCGCGCGACCAACTAACTCAGGATCCGATAGAT
mping	TTA	A123_0	Chr4:31930921..31930923	+	22	24	TGAGGCTACGCCGGGTGTGCTGCAAGATTGTTAAATTGGTAGCTACTGGCTATGAACACTAGGCTACTGTAGCTAGGTACTTAGACGATGGAGTTAATTA	TACGAATCATCAACTACGTATTCACGCATTGACCCGGCCAGCCGTTCATCTGTCTGGATTGCGCGCCGCGCGCGACCAACTAACTCAGGATCCGATAGAT
mping	TTA	A123_2	Chr4:31930921..31930923	+	39	67	TGAGGCTACGCCGGGTGTGCTGCAAGATTGTTAAATTGGTAGCTACTGGCTATGAACACTAGGCTACTGTAGCTAGGTACTTAGACGATGGAGTTAATTA	TACGAATCATCAACTACGTATTCACGCATTGACCCGGCCAGCCGTTCATCTGTCTGGATTGCGCGCCGCGCGCGACCAACTAACTCAGGATCCGATAGAT
mping	TTA	A123_1	Chr4:32169653..32169655	+	16	15	TTCTCTCTGTTGATTGTACCAAATAAAAGTGCCATCTCTTTGATTAATGATACCTTTTGCTTGCTTCTCTTTTAAATCTGACCGCATGTTTTGCTATTAA	GTAGAGCTTCAAGAATTTGTGCATGTGTTTCTTTTGCTTAATTATTTCCAGAACTTTCAGGTTAACAATTCCATTTCTGTAGTGCATATCAGCATGCCGA
mping	TTA	A123_2	Chr4:32169653..32169655	+	38	52	TTCTCTCTGTTGATTGTACCAAATAAAAGTGCCATCTCTTTGATTAATGATACCTTTTGCTTGCTTCTCTTTTAAATCTGACCGCATGTTTTGCTATTAA	GTAGAGCTTCAAGAATTTGTGCATGTGTTTCTTTTGCTTAATTATTTCCAGAACTTTCAGGTTAACAATTCCATTTCTGTAGTGCATATCAGCATGCCGA
mping	TTA	A123_0	Chr4:32885740..32885742	-	8	6	AGAAAGAGCAGCAGCGATTTTGTCAAGCGAATAGAAAGAGCTGCTCGTTAAGCAAGGGATGGGTTTGTTTGCCTGTATAGGTAGAAGCACCGGTGTATTA	GGTATCAAAAGAAAGGCATCTGGATAGGTATTTAATCAAATACTTCTTCCCTCATACCATACTTATCTACTTCGCTTTATTTAATATGTTTATTGACCCG
mping	TTA	A123_1	Chr4:33304486..33304488	-	11	8	CTGCTACACACTTTATTCTATGCATCGTAATGCCCGCCCGTGATCAACCGGAGCATGTACACACACGTGCTAATTCCACACAAATTTATATTAGTACTAA	CAGTTTTATGGTAACAGTGTTGAGACAGTAATAACTTTGTCGATAGCAGCTTGACCTGACGAAAATTTCGAGTCAAGATTAGAGTCTCGTCACATCGACA
mping	TTA	A123_2	Chr4:33304486..33304488	-	48	50	CTGCTACACACTTTATTCTATGCATCGTAATGCCCGCCCGTGATCAACCGGAGCATGTACACACACGTGCTAATTCCACACAAATTTATATTAGTACTAA	CAGTTTTATGGTAACAGTGTTGAGACAGTAATAACTTTGTCGATAGCAGCTTGACCTGACGAAAATTTCGAGTCAAGATTAGAGTCTCGTCACATCGACA
mping	TTA	A123_0	Chr4:33800277..33800279	+	1	1	AAATCGCTTCACCGAACAGAGATTCTCTTTTATGATCTCGCCAATAGAAAAGGGTGTGAAGGGAACATTGCGAGGAGGAGATTTATATGTAGGCTTATAA	GCCAAATGAGTCTATTCGTCCTTTTCCTAATTCGCTAATCATATGTCACCAAATCAACCTTTGTCCTGTGCTTCACAGATGCTCTACGTGTCAACCACCA
mping	TTA	A123_2	Chr4:34367901..34367903	-	62	47	ACCATATTACTTTGACCGCCCAAAATTAAAAGAATTCAACTATGTTGCGTGACTAATACTACTATATACTAGTACTAGTTAGCAAATACTACTCCCCTTA	ATCAAACCTCGTTGACATCGACTACGGAATTGGAAATTGCATCATTGGCTCGTCCTGATACGGATCCCATTTAGCTGCACTAGTAAACAACAAAATTCAC
mping	TTA	A123_1	Chr4:34367901..34367903	-	7	9	ACCATATTACTTTGACCGCCCAAAATTAAAAGAATTCAACTATGTTGCGTGACTAATACTACTATATACTAGTACTAGTTAGCAAATACTACTCCCCTTA	ATCAAACCTCGTTGACATCGACTACGGAATTGGAAATTGCATCATTGGCTCGTCCTGATACGGATCCCATTTAGCTGCACTAGTAAACAACAAAATTCAC
RIRE3	AGTTG	A123_2	Chr4:3487609..3487613	+	27	11	AGATCCGGCGCCGGCAATGCTGAGGCTTGGCTGGTGATAGTCCTGAGATCGAAGGTGAGGGACTCAGCTACCGGTCGGGGTGCGGGTGCTTGCGGAGTTG	GCTGGAACCAAGGCAGCGATCATGGTCTTCGTCTGGTTCAAGATGTTGACAACATGATCAGCCTGATTGAGTGCGTCTTCCTTGAGGAGGGTGTCGAGGA
RIRE3	CCCCG	A123_2	Chr4:3495144..3495148	+	16	24	GTGGCTCCTTACATCGAGGAGCACTTGGCTCTAGTTCACGCCAGAAACATCGATAAGTCCGATGCATGGATTACACGGCATCACATTGTTACTTTCCCCG	CATGGCTGCGACAACATCTCATGGGTAACGAGACGATTAACCAGCAACTAGCCTTCCTGGCAAGGGGTCCATTTGGCTCGATCGTGACATTCCAGGGATA
mping	TTA	A123_0	Chr4:35422284..35422286	-	1	1	TATAATATTTTGGGTAGCCGTGCAATGACACTAGCCATTGTGACTGGCCTAACTTATGTGGAGGAGAAAGATAACAAAATATCAAGGATGTTGGCTCTTA	TGCAAGAGCTAGCTTAACACAAACTCCTAGGTAAATACATTAAATGCATAGGTGAGAGATAGAGAGAGAGGAGAAGAAAGTTGTAGCCAACCTTATAGCT
mping	TTA	A123_2	Chr4:35422458..35422460	-	17	26	AGAAAGTTGTAGCCAACCTTATAGCTAATCCATTATATATGTTAGCTTTAAGATAGACTAATAGTGGTGAGCTCTACTATTATCCTTGCTCTTGCTCTTA	GTAGTACTAGTAGTAGTAACCAATCAAAAATAACTCAAGATTAAAGCTTGTACCACTGCTACTAATTAGCTGCTGGCTGGAGAAGAAATCAAAAGTAGGG
mping	TTA	A123_1	Chr4:35422458..35422460	-	9	3	AGAAAGTTGTAGCCAACCTTATAGCTAATCCATTATATATGTTAGCTTTAAGATAGACTAATAGTGGTGAGCTCTACTATTATCCTTGCTCTTGCTCTTA	GTAGTACTAGTAGTAGTAACCAATCAAAAATAACTCAAGATTAAAGCTTGTACCACTGCTACTAATTAGCTGCTGGCTGGAGAAGAAATCAAAAGTAGGG
RIRE3	CGACG	A123_2	Chr4:3887049..3887053	+	12	10	ACGACGAAGCACGGCTGGAGCGACGGCGACGACTGCGGCACAAGGTCTCACGAGGCTAGGACTCTACCAGCGACGAGAGATGAAGGCGAGGGTGGCGACG	GGTAGCGGCGGGCTTGGGGATCCTTTTATAGGGGTTGGAAGGCTGCGGCGAAGGCCCACGGTGACCGGCGACGAGAAGGAAAGTTAAGGCTCGGAGGAAA
RIRE3	CTACT	A123_2	Chr4:3945810..3945814	+	38	35	GGTGAAATGCTACAATAGTATATCCGTGTGCTTGCGGATAACTTCCGTAACCATAAATATACCAGGACAATTTCTGCGCCATTGCTGAACAGTGACTACT	GTGACGACATGGGTATCAAGCTCTGCTTCACCTCACCCGCCCACCCCAAGAGCAACGTTCAAGCGGAGCGTGCCAACACGGAAATCCTCAATGGCCTCAA
RIRE3	CAGGC	A123_2	Chr4:4082106..4082110	-	20	3	AGCCTTCGGCGCCCGTCGTCGAAGCTGGTGTGGCACCATCGGCTTCGGCACCTATGCCGCAACCACCACCTTCGGCTCCTGCCGCTTTGACGGGGCAGGC	GCCGAACACGGTTGATGCAGCAAAGGCAGCTGTGGCGGCGAGGGCGCTCCAGACCAGGGCGGAGATCCTTTCGACAAGCCAACTGGTGGCGCCCCAAGCC
mping	TTA	A123_0	Chr4:8639820..8639822	-	7	3	GTGTTTGGTGGTGAAATTATGGGTTTATTTAACGAAGAACGAAAGTTATAGCCGTGTTGAATATTTATTACCAACAGGACTTTTGGTGTGAAGATGCTAA	GTACTTTGGATGAAACTGCTCGTAGGAATGTTTAGTAATTACTGAATTTTAGGGGAATAAGTACTGAATTACTCCCTCCGTACTCGGATTGGAAAGGAAG
RIRE2	ATTGC	A123_2	Chr4:919240..919244	-	38	43	CCCCACAAAAATGCGGGCCCCCGGCCCCACCTCCCCCGCGGGTCAAAAACTGAACCCGCCCCCGCCCCCGTAGGGGACCCGGCCCCACGGGGGAAATTGC	CATCCCTAGCTGAGACAAATCCTTGAGCTCCGAAAATCGTGGATGTTACATGAGAAGGGGTTGCCATTGATAATCAGCAATTACTTTACTATGTCAAAAC
mping	TTA	A123_0	Chr4:9332086..9332088	-	20	27	TTTTAGCAGATTAGTTGTCTAAACCAAACAACACTTTTTGTCACTGTACACACTCCCTGATCACCCGGTGCAACGCACGGGCACTTTTGCTAGTCAATTA	TAATATCCAAACTCTCAGCCGCACCTGCCGAACCAGGTCCAACCGAGTCAGACTCCAACTCGCGCGCACGCCTGCCGTTTCCTGCTTGGTCTCGCTCCCT
mping	TTA	A123_2	Chr4:9332086..9332088	-	21	18	TTTTAGCAGATTAGTTGTCTAAACCAAACAACACTTTTTGTCACTGTACACACTCCCTGATCACCCGGTGCAACGCACGGGCACTTTTGCTAGTCAATTA	TAATATCCAAACTCTCAGCCGCACCTGCCGAACCAGGTCCAACCGAGTCAGACTCCAACTCGCGCGCACGCCTGCCGTTTCCTGCTTGGTCTCGCTCCCT
mping	TTA	A123_1	Chr4:9332086..9332088	-	4	5	TTTTAGCAGATTAGTTGTCTAAACCAAACAACACTTTTTGTCACTGTACACACTCCCTGATCACCCGGTGCAACGCACGGGCACTTTTGCTAGTCAATTA	TAATATCCAAACTCTCAGCCGCACCTGCCGAACCAGGTCCAACCGAGTCAGACTCCAACTCGCGCGCACGCCTGCCGTTTCCTGCTTGGTCTCGCTCCCT
RIRE3	ACTAG	A123_2	Chr4:946622..946626	-	36	6	ATCAACCAACGTTGTTCAGCCCTGCTAATGGCAATGGGCCTTCTCTTGCTTATTGTTCCGCCTAATTCAGAACCATCAGTAGTAGCAGTAGCAACACTAG	CAGGAGGGGATGAGATCTCGATGCATGGTGCATCCAAGGGATATTTTGTATCATTTAGCGAGCGAAGGAGCCTTCTGTCCCTCACTGAAATATACCATTT
mping	TTA	A123_1	Chr4:9562248..9562250	+	10	14	CGCATGCTCCCCTACCCATGGCCTATACTGCTAGGAGCGAATAAAAAAATAACTCCTGGCCTTTCGCTTGCCCAGTAGTAAAAAAATCACTAACCACTTA	TAACCCACTATGCCAATAGTAAAAAATTTATTGACCGCAATGGTAATCTCAATGAGGCCCGTACACTATACTTTTCTGCCAGTTCCATAGTTATTTTCAC
mping	TTA	A123_0	Chr4:9562248..9562250	+	13	5	CGCATGCTCCCCTACCCATGGCCTATACTGCTAGGAGCGAATAAAAAAATAACTCCTGGCCTTTCGCTTGCCCAGTAGTAAAAAAATCACTAACCACTTA	TAACCCACTATGCCAATAGTAAAAAATTTATTGACCGCAATGGTAATCTCAATGAGGCCCGTACACTATACTTTTCTGCCAGTTCCATAGTTATTTTCAC
mping	TTA	A123_2	Chr4:9562248..9562250	+	42	40	CGCATGCTCCCCTACCCATGGCCTATACTGCTAGGAGCGAATAAAAAAATAACTCCTGGCCTTTCGCTTGCCCAGTAGTAAAAAAATCACTAACCACTTA	TAACCCACTATGCCAATAGTAAAAAATTTATTGACCGCAATGGTAATCTCAATGAGGCCCGTACACTATACTTTTCTGCCAGTTCCATAGTTATTTTCAC
mping	TTA	A123_1	Chr5:10234683..10234685	+	13	7	AGAATCTCACACATCTAGTGGATCTGTACGGTATCCAAGACTTCTCTTCTTAATTAATCTTGCTACTAGTCGCATCGGGAAATTCACTAGCTTGTAATTA	GCGAATTAATTTGTGCATTCTCGTCTAGTAATTAGCCGATATACTAGAAACGACAATTCAATAATCCAATATAATAATAACATTAGATATTACTTACAAA
mping	TTA	A123_2	Chr5:10234683..10234685	+	40	30	AGAATCTCACACATCTAGTGGATCTGTACGGTATCCAAGACTTCTCTTCTTAATTAATCTTGCTACTAGTCGCATCGGGAAATTCACTAGCTTGTAATTA	GCGAATTAATTTGTGCATTCTCGTCTAGTAATTAGCCGATATACTAGAAACGACAATTCAATAATCCAATATAATAATAACATTAGATATTACTTACAAA
RIRE3	CGTCG	A123_2	Chr5:11168887..11168891	-	2	2	TCTGAGCCTTAACTTTCCTTCTCGTCGCCGGTCGCCGTGGGCCTTCGCCGCAGCCTTCCAACCCCTATAAAAGGATCCCCAAGCCCGCCGCTACCCGTCG	CCACCCTCGCCTTCGTCTCTCGTCGCCGGTAGAGTCCTAGTCTCGTGAGACCTTGTGCCGCAGTCGTCGCCGTCGCTCCAGCCGTGCTTCGCCGTTGTTC
mping	TTA	A123_1	Chr5:13976476..13976478	+	13	9	TTCCAAGCATCATCCTTTTGTCAAAACAAAATATAGAACTATATGTCATTAGGACGGTTTCACCCACACACAATATCTAGCATAGAATAGTTTTCTCTTA	GGTGCATAGATGTTGCAAATAAAAAAAGTTGGAAATGCTACTTTTGCTGAAGTCCAAAAGTTGCACATAAAGACCCACCAATCTCACCAATTAATCATCA
mping	TTA	A123_0	Chr5:13976476..13976478	+	21	15	TTCCAAGCATCATCCTTTTGTCAAAACAAAATATAGAACTATATGTCATTAGGACGGTTTCACCCACACACAATATCTAGCATAGAATAGTTTTCTCTTA	GGTGCATAGATGTTGCAAATAAAAAAAGTTGGAAATGCTACTTTTGCTGAAGTCCAAAAGTTGCACATAAAGACCCACCAATCTCACCAATTAATCATCA
mping	TTA	A123_2	Chr5:13976476..13976478	+	32	47	TTCCAAGCATCATCCTTTTGTCAAAACAAAATATAGAACTATATGTCATTAGGACGGTTTCACCCACACACAATATCTAGCATAGAATAGTTTTCTCTTA	GGTGCATAGATGTTGCAAATAAAAAAAGTTGGAAATGCTACTTTTGCTGAAGTCCAAAAGTTGCACATAAAGACCCACCAATCTCACCAATTAATCATCA
mping	TTA	A123_1	Chr5:16788401..16788403	+	10	14	TTTTTTTAAGAATATTTGGGAGGCAGTGTTGCTGTCAAGTGTCAAAAGGACATTATTTAGCTAGGTCGCCGTGATCCTGTGACCCAGAGGAGTTGAATAA	TAATAATCCGGCCAGTTAAAAGTAAAAGTTGGCAAGATCAATGTGAGGTGAGGTGATTACCTCCCAGACAGTGGCATGTGGGGGTAAAAAGGTTTTGACC
mping	TTA	A123_0	Chr5:16788401..16788403	+	18	11	TTTTTTTAAGAATATTTGGGAGGCAGTGTTGCTGTCAAGTGTCAAAAGGACATTATTTAGCTAGGTCGCCGTGATCCTGTGACCCAGAGGAGTTGAATAA	TAATAATCCGGCCAGTTAAAAGTAAAAGTTGGCAAGATCAATGTGAGGTGAGGTGATTACCTCCCAGACAGTGGCATGTGGGGGTAAAAAGGTTTTGACC
mping	TTA	A123_2	Chr5:16788401..16788403	+	36	40	TTTTTTTAAGAATATTTGGGAGGCAGTGTTGCTGTCAAGTGTCAAAAGGACATTATTTAGCTAGGTCGCCGTGATCCTGTGACCCAGAGGAGTTGAATAA	TAATAATCCGGCCAGTTAAAAGTAAAAGTTGGCAAGATCAATGTGAGGTGAGGTGATTACCTCCCAGACAGTGGCATGTGGGGGTAAAAAGGTTTTGACC
mping	TTA	A123_1	Chr5:17983774..17983776	-	13	18	AGTAGCTTTTGGTGGTTGTTTTGGTGGGGAGTGGGGACAATGTGCTTCGGTTTCTGGAGAGGTGACGGGGGACTCGATGTTCAGAAATTTCTTACTATTA	GCGGACGGAAATGTGCCTTGTTTGCGTATGAATTACTACTACGACTTTGTCCTTTTCGTTTTGATTACTCGCGTGTTTTCCTCCGTAACAACATTGATGT
mping	TTA	A123_2	Chr5:17983774..17983776	-	51	68	AGTAGCTTTTGGTGGTTGTTTTGGTGGGGAGTGGGGACAATGTGCTTCGGTTTCTGGAGAGGTGACGGGGGACTCGATGTTCAGAAATTTCTTACTATTA	GCGGACGGAAATGTGCCTTGTTTGCGTATGAATTACTACTACGACTTTGTCCTTTTCGTTTTGATTACTCGCGTGTTTTCCTCCGTAACAACATTGATGT
mping	TTA	A123_0	Chr5:17983774..17983776	-	9	11	AGTAGCTTTTGGTGGTTGTTTTGGTGGGGAGTGGGGACAATGTGCTTCGGTTTCTGGAGAGGTGACGGGGGACTCGATGTTCAGAAATTTCTTACTATTA	GCGGACGGAAATGTGCCTTGTTTGCGTATGAATTACTACTACGACTTTGTCCTTTTCGTTTTGATTACTCGCGTGTTTTCCTCCGTAACAACATTGATGT
mping	TTA	A123_1	Chr5:18695566..18695568	+	12	15	AAGATGCTGCTGCTGCTGCGCACCACTTCGATCACCAGTAGAGCTACGGCGCTAGTAGAGCCTAGTACTCCTCCTCCCTCCCTTTCTCCTCCCACTATAA	AAGAATCTCTCTCCCAAGCAAAAAAGAAAGAAACCCCTCTATACTAGGCTTACTAGCCTCTACCCCCTAGCCTCTCCTCCTTTCGTCTCTCTCCCCCCTA
mping	TTA	A123_2	Chr5:18695566..18695568	+	57	39	AAGATGCTGCTGCTGCTGCGCACCACTTCGATCACCAGTAGAGCTACGGCGCTAGTAGAGCCTAGTACTCCTCCTCCCTCCCTTTCTCCTCCCACTATAA	AAGAATCTCTCTCCCAAGCAAAAAAGAAAGAAACCCCTCTATACTAGGCTTACTAGCCTCTACCCCCTAGCCTCTCCTCCTTTCGTCTCTCTCCCCCCTA
mping	TTA	A123_0	Chr5:18695566..18695568	+	8	13	AAGATGCTGCTGCTGCTGCGCACCACTTCGATCACCAGTAGAGCTACGGCGCTAGTAGAGCCTAGTACTCCTCCTCCCTCCCTTTCTCCTCCCACTATAA	AAGAATCTCTCTCCCAAGCAAAAAAGAAAGAAACCCCTCTATACTAGGCTTACTAGCCTCTACCCCCTAGCCTCTCCTCCTTTCGTCTCTCTCCCCCCTA
mping	TTA	A123_1	Chr5:18960105..18960107	-	10	9	ATGCGGTCCATATTTGCTCTTCCTGAGCATTATTGATTGGCACTACCGCACCACAACCAATAAATGTTCTCTCACTTATCACCGTCTGTATCTTTCCTTA	TGGGAGGAAAAGGGTTCATCTCTGCAGCTGAGCTTTCCATGTCGGTATTAAGTCGTGTGTCTTTACTTTTACTCTTGGTACTATTTTTAAAGGTTAAGTA
mping	TTA	A123_0	Chr5:18960105..18960107	-	15	11	ATGCGGTCCATATTTGCTCTTCCTGAGCATTATTGATTGGCACTACCGCACCACAACCAATAAATGTTCTCTCACTTATCACCGTCTGTATCTTTCCTTA	TGGGAGGAAAAGGGTTCATCTCTGCAGCTGAGCTTTCCATGTCGGTATTAAGTCGTGTGTCTTTACTTTTACTCTTGGTACTATTTTTAAAGGTTAAGTA
mping	TTA	A123_2	Chr5:18960105..18960107	-	43	36	ATGCGGTCCATATTTGCTCTTCCTGAGCATTATTGATTGGCACTACCGCACCACAACCAATAAATGTTCTCTCACTTATCACCGTCTGTATCTTTCCTTA	TGGGAGGAAAAGGGTTCATCTCTGCAGCTGAGCTTTCCATGTCGGTATTAAGTCGTGTGTCTTTACTTTTACTCTTGGTACTATTTTTAAAGGTTAAGTA
mping	TTA	A123_0	Chr5:19041507..19041509	-	11	17	CAAATAGAAAAAATTTCTATAAAATTCTTCTACTAAATTCTTTTGATTGAAAGGGTCTTAGGCCATTCTCAACCCAACACACTAGACATAGTTTCCATAA	GCTCCACATCATCAAAAAAACTAGTACTAGACACTACTCTTACAATGCAAAAACCATTATTCCATACTTAAATTTAGTGCTACTTATCTCACATGATGTC
mping	TTA	A123_2	Chr5:19041507..19041509	-	31	33	CAAATAGAAAAAATTTCTATAAAATTCTTCTACTAAATTCTTTTGATTGAAAGGGTCTTAGGCCATTCTCAACCCAACACACTAGACATAGTTTCCATAA	GCTCCACATCATCAAAAAAACTAGTACTAGACACTACTCTTACAATGCAAAAACCATTATTCCATACTTAAATTTAGTGCTACTTATCTCACATGATGTC
mping	TTA	A123_1	Chr5:19041507..19041509	-	7	16	CAAATAGAAAAAATTTCTATAAAATTCTTCTACTAAATTCTTTTGATTGAAAGGGTCTTAGGCCATTCTCAACCCAACACACTAGACATAGTTTCCATAA	GCTCCACATCATCAAAAAAACTAGTACTAGACACTACTCTTACAATGCAAAAACCATTATTCCATACTTAAATTTAGTGCTACTTATCTCACATGATGTC
mping	TTA	A123_0	Chr5:20247964..20247966	+	2	1	TTAGTGAGCAGTACGGCACATGCAGTACTGGAGAGGATCTCAACTGTTGTTGGTGGGAGTGGGACTAGTACTACTCTTTCCTGTAGTGTTTGGTTGGTAA	TAGTAGCATTCGTTTTTTGTTTATTGGGCTAATGATTCCCGTTTGATATCCACTTAATTCAAGTTTAGTTTTCAAACTTGGGTAGGTGAGCATCATCTAC
mping	TTA	A123_0	Chr5:20301999..20302001	+	14	21	TTTCGTTTTAATAAGCACTATCCAACTTGGACTTCTCCGGCTTCGGAGTTGAGAGCCGTTGGGTTTTTGGTTCTTGGGCCCTACCCTATCCAGCCTATTA	CCACCTGCCGAGGGAATGCGATGCACATTCCCTTTGCTCGAGGTCGAATACTCGGAATCCACGACACGAGACGAGACGAAAGCTTTTGCCGCAATGGCGT
mping	TTA	A123_2	Chr5:20301999..20302001	+	50	46	TTTCGTTTTAATAAGCACTATCCAACTTGGACTTCTCCGGCTTCGGAGTTGAGAGCCGTTGGGTTTTTGGTTCTTGGGCCCTACCCTATCCAGCCTATTA	CCACCTGCCGAGGGAATGCGATGCACATTCCCTTTGCTCGAGGTCGAATACTCGGAATCCACGACACGAGACGAGACGAAAGCTTTTGCCGCAATGGCGT
mping	TTA	A123_1	Chr5:20301999..20302001	+	9	11	TTTCGTTTTAATAAGCACTATCCAACTTGGACTTCTCCGGCTTCGGAGTTGAGAGCCGTTGGGTTTTTGGTTCTTGGGCCCTACCCTATCCAGCCTATTA	CCACCTGCCGAGGGAATGCGATGCACATTCCCTTTGCTCGAGGTCGAATACTCGGAATCCACGACACGAGACGAGACGAAAGCTTTTGCCGCAATGGCGT
mping	TTA	A123_1	Chr5:21321064..21321066	+	10	3	TTTAAAAGAAGACAGGCTGTGTCAGACCCCTCTATTATCTTTAGCCCCGGTTGGTGTTATCAACCGGGACTAAAGATCCATTTTTAATCCTGGTTCCTTA	TAACAACCGGGAGAAAAAAAGAAAACGAAAAAAAAATCGCAGAGCAAGCGCCGCGCCTCCTCGATCCTCTCGCGCGCACAGCCTTACCCTCTCATCTCTC
mping	TTA	A123_2	Chr5:21321064..21321066	+	43	23	TTTAAAAGAAGACAGGCTGTGTCAGACCCCTCTATTATCTTTAGCCCCGGTTGGTGTTATCAACCGGGACTAAAGATCCATTTTTAATCCTGGTTCCTTA	TAACAACCGGGAGAAAAAAAGAAAACGAAAAAAAAATCGCAGAGCAAGCGCCGCGCCTCCTCGATCCTCTCGCGCGCACAGCCTTACCCTCTCATCTCTC
mping	TTA	A123_0	Chr5:21321064..21321066	+	9	2	TTTAAAAGAAGACAGGCTGTGTCAGACCCCTCTATTATCTTTAGCCCCGGTTGGTGTTATCAACCGGGACTAAAGATCCATTTTTAATCCTGGTTCCTTA	TAACAACCGGGAGAAAAAAAGAAAACGAAAAAAAAATCGCAGAGCAAGCGCCGCGCCTCCTCGATCCTCTCGCGCGCACAGCCTTACCCTCTCATCTCTC
mping	TTA	A123_0	Chr5:2162852..2162854	+	9	4	GTGTTCACCAATCAATTCCAATACTGTTCACATGCTTGGAACAGTACGGTCTGAGGTGGCCTTGCCGGTCGTCTTCCTCCCCTCATCTTCTTCCTAATTA	GCATGTTTCTGTCAGAAAATAGATAGTGGCCCTGATTAGTTCCAAAATAATTTTTTAAACTTCCAACTTTTCCATCACGTCAAAACTTTCCTACACACAC
mping	TTA	A123_1	Chr5:21678135..21678137	+	12	7	TTGTGTCTTGAAATCCGTACTGTAGCTGGCTAAAAATCTGTAGCTCGCTGCTTATCTCTCTCTTCTTTAATCTTCTCGATATCTGTTTATAGCTGACTTA	TAATATGTTATTGTACCCGTTTTAAAACGGGTCCTATAAAGTAAGTCAGAAAACCCGATCACGATTATATCGGAAAAATTGGCCTATTAAAAAAGCTAGA
mping	TTA	A123_0	Chr5:21678135..21678137	+	15	5	TTGTGTCTTGAAATCCGTACTGTAGCTGGCTAAAAATCTGTAGCTCGCTGCTTATCTCTCTCTTCTTTAATCTTCTCGATATCTGTTTATAGCTGACTTA	TAATATGTTATTGTACCCGTTTTAAAACGGGTCCTATAAAGTAAGTCAGAAAACCCGATCACGATTATATCGGAAAAATTGGCCTATTAAAAAAGCTAGA
mping	TTA	A123_2	Chr5:21678135..21678137	+	35	55	TTGTGTCTTGAAATCCGTACTGTAGCTGGCTAAAAATCTGTAGCTCGCTGCTTATCTCTCTCTTCTTTAATCTTCTCGATATCTGTTTATAGCTGACTTA	TAATATGTTATTGTACCCGTTTTAAAACGGGTCCTATAAAGTAAGTCAGAAAACCCGATCACGATTATATCGGAAAAATTGGCCTATTAAAAAAGCTAGA
mping	TTA	A123_0	Chr5:22244055..22244057	-	2	2	TTATTACTTGTTACATGATAGTAGTGCTACTACCCAGATGATACTATTGCTCACTTTATTACATGCCTCATAATAGTAAACTAGGTAGTAGGATTTCTTA	CTACCTACTTTTTAGCACATTGTAGATGCCCTACTCTATACGAGCGAAATGAAAACATGAACCTGCAGTGATGCAAGCCCGGGGTGTCCTGTGTCGGATC
mping	TTA	A123_0	Chr5:22595015..22595017	-	2	2	ATTGAACTGTAGTGATTTGACGGCCCATCAATGACGTACAAAGGCCTTTGCTCGAGGAAAGCTCAACGAGAAAGCCCAGTTCATATTTCCCTTCCCCTAA	TCAACAGGTGGCCCACCTCTCTAATGTCCCAAAAGTAAAAAGTGTATTTTGCCTCTCTCATCTCTTCCTCCATGCTTGAATAGCCTACTTCAACCGTAAA
mping	TTA	A123_0	Chr5:22645236..22645238	+	25	9	ACCGGTCGGCTGCGGCGGCTGCTGCTACTTTACTTGCTCAGTTTCAGATCGAACTCACAAAACCACATGATTTAACGTGAAGCTAGTTATCAAACTGTTA	ACAATGCGTATCGGTAAAAAAAAAGAAAAAACTTGTATATAAAACCTTCAAATTTATAATAGTAAAAACTTGATTAATCATGTACTAATAACAGCTCGTC
mping	TTA	A123_2	Chr5:22645236..22645238	+	54	34	ACCGGTCGGCTGCGGCGGCTGCTGCTACTTTACTTGCTCAGTTTCAGATCGAACTCACAAAACCACATGATTTAACGTGAAGCTAGTTATCAAACTGTTA	ACAATGCGTATCGGTAAAAAAAAAGAAAAAACTTGTATATAAAACCTTCAAATTTATAATAGTAAAAACTTGATTAATCATGTACTAATAACAGCTCGTC
mping	TTA	A123_1	Chr5:22645236..22645238	+	7	6	ACCGGTCGGCTGCGGCGGCTGCTGCTACTTTACTTGCTCAGTTTCAGATCGAACTCACAAAACCACATGATTTAACGTGAAGCTAGTTATCAAACTGTTA	ACAATGCGTATCGGTAAAAAAAAAGAAAAAACTTGTATATAAAACCTTCAAATTTATAATAGTAAAAACTTGATTAATCATGTACTAATAACAGCTCGTC
mping	TTA	A123_0	Chr5:23105412..23105414	+	3	3	TCCAGAAACTCCGGCAGCGTCGAGCCGCCCTCAACTCCGCTGCGTCCAGAAACTAGTGTACCACTCCAGTAGTTTATGGCATGTGGAAAATGTGTAGTTA	GAAAGATTTCGACTAGTGTACAAGCAAGCATCATACCAGACATTTCATCAGAATCGAAACGGTTCCCTATGAATGATGAAGACAATCCCTGGTATAATTA
mping	TTA	A123_0	Chr5:23257991..23257993	+	25	23	AGCCGTAGGCCGTAGGCAGTGACCCGGTGTACGCCCCGTAGTTTTTTTTTAATTTTTTACAAGAGACTTTACGCCCAGCTTTTACTTGTAAGAGTTCTTA	TTAGGCCAGTAGTTGTTGACTTGTGACTTGTGAGTTTAGGAAATTAGAAGTGTGGAAAAGCCAGCTCACCAGGTTGGGTTGGTGGATGGTTCGTTCTCCG
mping	TTA	A123_2	Chr5:23257991..23257993	+	48	56	AGCCGTAGGCCGTAGGCAGTGACCCGGTGTACGCCCCGTAGTTTTTTTTTAATTTTTTACAAGAGACTTTACGCCCAGCTTTTACTTGTAAGAGTTCTTA	TTAGGCCAGTAGTTGTTGACTTGTGACTTGTGAGTTTAGGAAATTAGAAGTGTGGAAAAGCCAGCTCACCAGGTTGGGTTGGTGGATGGTTCGTTCTCCG
mping	TTA	A123_1	Chr5:23257991..23257993	+	8	9	AGCCGTAGGCCGTAGGCAGTGACCCGGTGTACGCCCCGTAGTTTTTTTTTAATTTTTTACAAGAGACTTTACGCCCAGCTTTTACTTGTAAGAGTTCTTA	TTAGGCCAGTAGTTGTTGACTTGTGACTTGTGAGTTTAGGAAATTAGAAGTGTGGAAAAGCCAGCTCACCAGGTTGGGTTGGTGGATGGTTCGTTCTCCG
Retro1	AAATG	A123_2	Chr5:26231786..26231790	-	16	16	TTTTAGCAGGATTTCTTATGTATTTACTAAAGTTTGGTAAAAAAACTAAATGGATGCACATCTTTAACAACTTTATCAAAAATTGATATGGTTTAAAATG	ACATTAATCTGAACAACCCAAAAAATGTGAATATACATATAACACGTCTCTCTATAGGGGAGAGAGCGTTAAGGATCATGTTGTCAAGTTTGTCCTAGGG
mping	TTA	A123_0	Chr5:26931224..26931226	-	4	7	AGGGTGATTGGATGGTACCACTCGCACCCGCATATCACCGTTCTGCCTTCCCATGTAGGTAGGTGGTTCAAGTTACCTCCAATTTGCTGTGCTTCACTAA	GGCTGGAGCGCCTTCTGATAACCCCCTTGGTGTGCAGTACTTTGTCGCATTCCGTATTTGTGATGTCGTGAGATGATATGGAACTTTGCACGGTTTTGAA
mping	TTA	A123_1	Chr5:27073212..27073214	-	11	17	ATCGACCGCGCACACATGGCGCGGCCCGGTTCGCCGCCTCATGATTGGCCGTTTGGCTTTGGCTCGTCGCGTGAGTATACTACTAGTAGTACCACTATTA	TATTGCTGATCTATGTTGGCTGCCATATTTTGACGCCACCGAACTTAATTAGGCTGAGCTGGTGATTATTTTGGTTAATTAGTTCGGTGGTATCATGGGG
mping	TTA	A123_0	Chr5:27073212..27073214	-	22	17	ATCGACCGCGCACACATGGCGCGGCCCGGTTCGCCGCCTCATGATTGGCCGTTTGGCTTTGGCTCGTCGCGTGAGTATACTACTAGTAGTACCACTATTA	TATTGCTGATCTATGTTGGCTGCCATATTTTGACGCCACCGAACTTAATTAGGCTGAGCTGGTGATTATTTTGGTTAATTAGTTCGGTGGTATCATGGGG
mping	TTA	A123_2	Chr5:27073212..27073214	-	69	38	ATCGACCGCGCACACATGGCGCGGCCCGGTTCGCCGCCTCATGATTGGCCGTTTGGCTTTGGCTCGTCGCGTGAGTATACTACTAGTAGTACCACTATTA	TATTGCTGATCTATGTTGGCTGCCATATTTTGACGCCACCGAACTTAATTAGGCTGAGCTGGTGATTATTTTGGTTAATTAGTTCGGTGGTATCATGGGG
mping	TTA	A123_0	Chr5:27123802..27123804	-	17	17	TCAACTCAAGACGAGTTTTGAAAAACTGTCCTAGTACTCCATGTCATACGACGATCCTTGACTTTTAATTGACGACGTGTCTTTGTTTAGAGTCCACTAA	TTAATTATAGCTTGCAGCCAAAAGTTAGGCCTACCAATCGAACATCCGAGTTCATAATATATGATAATGAGTACAGACAAACGCATCTTAGATAAGCTGA
mping	TTA	A123_2	Chr5:27123802..27123804	-	41	34	TCAACTCAAGACGAGTTTTGAAAAACTGTCCTAGTACTCCATGTCATACGACGATCCTTGACTTTTAATTGACGACGTGTCTTTGTTTAGAGTCCACTAA	TTAATTATAGCTTGCAGCCAAAAGTTAGGCCTACCAATCGAACATCCGAGTTCATAATATATGATAATGAGTACAGACAAACGCATCTTAGATAAGCTGA
mping	TTA	A123_1	Chr5:27123802..27123804	-	9	9	TCAACTCAAGACGAGTTTTGAAAAACTGTCCTAGTACTCCATGTCATACGACGATCCTTGACTTTTAATTGACGACGTGTCTTTGTTTAGAGTCCACTAA	TTAATTATAGCTTGCAGCCAAAAGTTAGGCCTACCAATCGAACATCCGAGTTCATAATATATGATAATGAGTACAGACAAACGCATCTTAGATAAGCTGA
mping	TTA	A123_0	Chr5:28384597..28384599	+	23	12	TTGGAGAATGGAGTGGAGCCCGTACTGGAAGAAGGGGACAAACTGTGCGCAGAGGCGACCACAGCTTCGGCTGTACTCCTATTCGGACTGCTTTCTGTTA	AAGCAGCTTCCTGGGCCTGAAGCAGAGGCCTGATGAATTTTAGCCGCATTCAGGTTGCCATTCTGGGTAAACAGCTTTCCTGGGCCCGCTACAACCGCTT
mping	TTA	A123_2	Chr5:28384597..28384599	+	36	65	TTGGAGAATGGAGTGGAGCCCGTACTGGAAGAAGGGGACAAACTGTGCGCAGAGGCGACCACAGCTTCGGCTGTACTCCTATTCGGACTGCTTTCTGTTA	AAGCAGCTTCCTGGGCCTGAAGCAGAGGCCTGATGAATTTTAGCCGCATTCAGGTTGCCATTCTGGGTAAACAGCTTTCCTGGGCCCGCTACAACCGCTT
mping	TTA	A123_1	Chr5:28384597..28384599	+	7	15	TTGGAGAATGGAGTGGAGCCCGTACTGGAAGAAGGGGACAAACTGTGCGCAGAGGCGACCACAGCTTCGGCTGTACTCCTATTCGGACTGCTTTCTGTTA	AAGCAGCTTCCTGGGCCTGAAGCAGAGGCCTGATGAATTTTAGCCGCATTCAGGTTGCCATTCTGGGTAAACAGCTTTCCTGGGCCCGCTACAACCGCTT
mping	TTA	A123_1	Chr5:28592209..28592211	+	16	14	TTATCTTAGATGGATGAGAAAAATCCAAGAGGAAGAAATGCAGGTAACAAGGAGAAAATGTCAATGACTTGCAAACATTCAGAGAGTGAATACACTATTA	CTACTAGTTCTCTTCTCCATGGAATCGGGGGTGGGGAACTCGAGAAAGATGAACAGAGAAAAAGGTTCTTGTTTTAACCTGTGTGTTGGTGTTAGAATGG
mping	TTA	A123_0	Chr5:28592209..28592211	+	16	20	TTATCTTAGATGGATGAGAAAAATCCAAGAGGAAGAAATGCAGGTAACAAGGAGAAAATGTCAATGACTTGCAAACATTCAGAGAGTGAATACACTATTA	CTACTAGTTCTCTTCTCCATGGAATCGGGGGTGGGGAACTCGAGAAAGATGAACAGAGAAAAAGGTTCTTGTTTTAACCTGTGTGTTGGTGTTAGAATGG
mping	TTA	A123_2	Chr5:28592209..28592211	+	76	26	TTATCTTAGATGGATGAGAAAAATCCAAGAGGAAGAAATGCAGGTAACAAGGAGAAAATGTCAATGACTTGCAAACATTCAGAGAGTGAATACACTATTA	CTACTAGTTCTCTTCTCCATGGAATCGGGGGTGGGGAACTCGAGAAAGATGAACAGAGAAAAAGGTTCTTGTTTTAACCTGTGTGTTGGTGTTAGAATGG
mping	TTA	A123_1	Chr5:28811999..28812001	+	10	8	TACAGAATTTGCATGGGTGAATGTCGTTGTATACCCTAGCAAATAGCAGCAATACATGAGGTAGGGTACAAAGAGGTAACTGCAAACTGCGTACCTCTAA	CTATCTCAAAAGATGCTCTCCCTGTATATCTCTCGTGCTTACCGCATAAAACCATTCTTAAAGCAATCTCGAGGCCTTTTTAGGCGACAGCCTTTTGAAC
mping	TTA	A123_0	Chr5:28811999..28812001	+	20	28	TACAGAATTTGCATGGGTGAATGTCGTTGTATACCCTAGCAAATAGCAGCAATACATGAGGTAGGGTACAAAGAGGTAACTGCAAACTGCGTACCTCTAA	CTATCTCAAAAGATGCTCTCCCTGTATATCTCTCGTGCTTACCGCATAAAACCATTCTTAAAGCAATCTCGAGGCCTTTTTAGGCGACAGCCTTTTGAAC
mping	TTA	A123_2	Chr5:28811999..28812001	+	53	49	TACAGAATTTGCATGGGTGAATGTCGTTGTATACCCTAGCAAATAGCAGCAATACATGAGGTAGGGTACAAAGAGGTAACTGCAAACTGCGTACCTCTAA	CTATCTCAAAAGATGCTCTCCCTGTATATCTCTCGTGCTTACCGCATAAAACCATTCTTAAAGCAATCTCGAGGCCTTTTTAGGCGACAGCCTTTTGAAC
mping	TTA	A123_1	Chr5:29636517..29636519	+	11	15	CTTGTGGTCCGATCACCATTAGAGATGATAATGCTATGGAATACGTTGTCTATAGAGTAGATATATATGATCTGAATTTAAGAGGAGGGGATCCCTATTA	AGCGAAAATGGAGGGTGGTCTAGGGACTACTTGGACCACCCCCCTTGGAATTGCCTATGGGTATGGTTAGCTATTGGCTGAGCTAATTAGTTGCACATAA
mping	TTA	A123_0	Chr5:29636517..29636519	+	27	19	CTTGTGGTCCGATCACCATTAGAGATGATAATGCTATGGAATACGTTGTCTATAGAGTAGATATATATGATCTGAATTTAAGAGGAGGGGATCCCTATTA	AGCGAAAATGGAGGGTGGTCTAGGGACTACTTGGACCACCCCCCTTGGAATTGCCTATGGGTATGGTTAGCTATTGGCTGAGCTAATTAGTTGCACATAA
mping	TTA	A123_2	Chr5:29636517..29636519	+	36	50	CTTGTGGTCCGATCACCATTAGAGATGATAATGCTATGGAATACGTTGTCTATAGAGTAGATATATATGATCTGAATTTAAGAGGAGGGGATCCCTATTA	AGCGAAAATGGAGGGTGGTCTAGGGACTACTTGGACCACCCCCCTTGGAATTGCCTATGGGTATGGTTAGCTATTGGCTGAGCTAATTAGTTGCACATAA
mping	TTA	A123_2	Chr5:334872..334874	-	31	1	GTATATGTTTATAGGTAACTATTGTATGAATTGGCTATTAAATTGACTATAGATTATTTGGAGCTAGTAGTTAGCTATACTAGTATTAAACTTGCTATTA	GTAATTTGCCTGCAACCAGTTAAATTGATAAATTCTGCTGTGTATATAGTATATAAATTTGTATAAGTGCCACGTGTTTTAAATTGATTTCTTTTTGGCA
RIRE3	CATTG	A123_2	Chr5:5694032..5694036	-	6	9	CTTCATTCCAACAAGTTTTAGTCGTCCAATTTAACATACTTACTTATCCTCACTGAATAGCCCGATGGAACTTTAATATCCTTCAAGCATGATAACATTG	CGATCTTCTCATCCTTCGACAATGTGTGGCAGGCTGGAGGGAGGTACACTCAACCTGTCTCTGCATCTCGTATGTGCTGGAGTTCACTGCGAATATTCAT
mping	TTA	A123_1	Chr5:5878603..5878605	+	10	12	GCAGTCGATTTGGGGGTTGGTAATTAATTAAGTATTCACACGTGATCATGTGTCCTTTATTATATATTAAATTTGCGTTGCCAACTGGTGATCCTTCTTA	AAATCTACTATTTTCCACGAAATCGTATTTATTTCATGTCAACTTTGTCTCAAGGTGCAAAACTGGAAGAAGAGCTGAAGAAGAATGTGTGCTTGCAGCT
mping	TTA	A123_0	Chr5:5878603..5878605	+	18	10	GCAGTCGATTTGGGGGTTGGTAATTAATTAAGTATTCACACGTGATCATGTGTCCTTTATTATATATTAAATTTGCGTTGCCAACTGGTGATCCTTCTTA	AAATCTACTATTTTCCACGAAATCGTATTTATTTCATGTCAACTTTGTCTCAAGGTGCAAAACTGGAAGAAGAGCTGAAGAAGAATGTGTGCTTGCAGCT
mping	TTA	A123_2	Chr5:5878603..5878605	+	41	51	GCAGTCGATTTGGGGGTTGGTAATTAATTAAGTATTCACACGTGATCATGTGTCCTTTATTATATATTAAATTTGCGTTGCCAACTGGTGATCCTTCTTA	AAATCTACTATTTTCCACGAAATCGTATTTATTTCATGTCAACTTTGTCTCAAGGTGCAAAACTGGAAGAAGAGCTGAAGAAGAATGTGTGCTTGCAGCT
mping	TTA	A123_1	Chr5:6151672..6151674	-	3	6	GCGGGGCCATCCCTGTTCATCCGTCATCACAAAGATGTTGCTGCTGATCACCAATCACCAAGGCATAAAAAGGGGTTATTTTTTTCTGTTTTGGTGCTAA	TAGAGCATTTGGCCTTCTTTGTAATTCATGAAATTAAAGGTTATTAAGTTCACTATCACAATTTTGCCTAAGCCATCTTAGTACTTCCTCCGTCCCATAA
mping	TTA	A123_0	Chr5:6663445..6663447	+	11	15	CTGCTAACGAATGTGATAGTGACTTAAAAATTTTATAAAAGAGGGTCTTAGTACTACTGCTAAGTGTAGAGAGAGAGAGAGGGGGTGTGGTTAGTACTAA	TAGCTTTGGGGGTGGCGTGGCGCAGGGCCAAATTGGTTGCAGGGACAGGCTGTGGGTTTGTAGGCGGTCAAACGAGAATTCCAAAAGCGCCCCTGAAAGC
mping	TTA	A123_1	Chr5:6663445..6663447	+	11	15	CTGCTAACGAATGTGATAGTGACTTAAAAATTTTATAAAAGAGGGTCTTAGTACTACTGCTAAGTGTAGAGAGAGAGAGAGGGGGTGTGGTTAGTACTAA	TAGCTTTGGGGGTGGCGTGGCGCAGGGCCAAATTGGTTGCAGGGACAGGCTGTGGGTTTGTAGGCGGTCAAACGAGAATTCCAAAAGCGCCCCTGAAAGC
mping	TTA	A123_2	Chr5:6663445..6663447	+	44	69	CTGCTAACGAATGTGATAGTGACTTAAAAATTTTATAAAAGAGGGTCTTAGTACTACTGCTAAGTGTAGAGAGAGAGAGAGGGGGTGTGGTTAGTACTAA	TAGCTTTGGGGGTGGCGTGGCGCAGGGCCAAATTGGTTGCAGGGACAGGCTGTGGGTTTGTAGGCGGTCAAACGAGAATTCCAAAAGCGCCCCTGAAAGC
mping	TTA	A123_2	Chr5:6738607..6738609	+	14	20	ATATACTAAAAATCCATTAAACTTCCTATAAACGCTCTCGAGTCGCCAAGTGTCATATTATAAACGCTCTCGAGTCGCCAACTGGAACTCTAATAAATAA	GAGAAATCCGACCATTGATTTTTATTTAAATTGGTAGACCTATTATTTTATTTTAGATCGTTAGATCTATTTTATAATGAAAACCACATCCGGACCACCC
mping	TTA	A123_0	Chr5:7250282..7250284	-	4	4	TTGATGGATGAACTCATGAACATGGAGTTCATTGAATTCTGATGAGAACGTAATATAAGTTTTTTTTTACTTATCTTTCGTTGTAACTTTTGGTTCATAA	GTATGTATGCATGTTAGCTAGCAAGTAGGTATATTTTGAAATCAAGTTAATAATTTTCAATTCAACTTGTTTCTGACTGCACTGCAGGTCGCCGCCGCGG
RIRE2	ATGTT	A123_2	Chr5:7865655..7865659	+	3	16	GTACACATAACTAGAAAGATCTCCGTGTTACAACATGGCCAATAACAGAACAATTACAAAAGCTTATGCAAACAGACGGGCATATTACAAATAATATGTT	TTTCAAAATATTTAATATACATGGACTTTTTATGTTAATTATCGTACTAAATTTTCTATAATCATGCAGCGCATCATGTAGTCGTAAACAAAAACCAATC
mping	TTA	A123_1	Chr5:898445..898447	-	11	20	ACACTTGCAGCATCAAGCAACTATTCAGAGAGAGAGAGAGCGCTCTTAGTTAAATTTACTGCTGATGTGAATGTTTTTAGCCCGCAGCCGGTTACTCTAA	GGATTCAAATTAGTATCATATTATCTTTTTTTAAAAAGAAAGTTTTCAAATAATCAAAATTTCGGAGAGTATTCTATAGAGTCCCTATTCTATACCGTAG
mping	TTA	A123_0	Chr5:898445..898447	-	18	17	ACACTTGCAGCATCAAGCAACTATTCAGAGAGAGAGAGAGCGCTCTTAGTTAAATTTACTGCTGATGTGAATGTTTTTAGCCCGCAGCCGGTTACTCTAA	GGATTCAAATTAGTATCATATTATCTTTTTTTAAAAAGAAAGTTTTCAAATAATCAAAATTTCGGAGAGTATTCTATAGAGTCCCTATTCTATACCGTAG
mping	TTA	A123_2	Chr5:898445..898447	-	35	29	ACACTTGCAGCATCAAGCAACTATTCAGAGAGAGAGAGAGCGCTCTTAGTTAAATTTACTGCTGATGTGAATGTTTTTAGCCCGCAGCCGGTTACTCTAA	GGATTCAAATTAGTATCATATTATCTTTTTTTAAAAAGAAAGTTTTCAAATAATCAAAATTTCGGAGAGTATTCTATAGAGTCCCTATTCTATACCGTAG
mping	TTA	A123_0	Chr6:10144770..10144772	+	22	7	AATGATGCTTAGGCTTCTAATCTGATCCTCTTGTTTTTCTTTAATAGCCGTGCAGTTTTCTCTCGAGGAGCATAGAAGCTTATCCTTATCCTTGCTCTTA	TGAGTACTAATCCCTCAGTTTCAAAATAAGTGTAACCATGAGTTTCCGTATCTAACTTTAATCATCTGTCTTATTTGATTTTTTTTAAAAAAAATAAAAA
mping	TTA	A123_2	Chr6:10144770..10144772	+	25	13	AATGATGCTTAGGCTTCTAATCTGATCCTCTTGTTTTTCTTTAATAGCCGTGCAGTTTTCTCTCGAGGAGCATAGAAGCTTATCCTTATCCTTGCTCTTA	TGAGTACTAATCCCTCAGTTTCAAAATAAGTGTAACCATGAGTTTCCGTATCTAACTTTAATCATCTGTCTTATTTGATTTTTTTTAAAAAAAATAAAAA
mping	TTA	A123_1	Chr6:10144770..10144772	+	9	20	AATGATGCTTAGGCTTCTAATCTGATCCTCTTGTTTTTCTTTAATAGCCGTGCAGTTTTCTCTCGAGGAGCATAGAAGCTTATCCTTATCCTTGCTCTTA	TGAGTACTAATCCCTCAGTTTCAAAATAAGTGTAACCATGAGTTTCCGTATCTAACTTTAATCATCTGTCTTATTTGATTTTTTTTAAAAAAAATAAAAA
mping	TTA	A123_2	Chr6:11552865..11552867	-	44	45	ATCAACAAAGTTTCTCCCTAGATAAGTTCGGCCAAGACCAATGTAATTAACACACTCTTGGAGGCCACGCCTACTGTGTATGTATCTCTGTATTTTATAA	GAACCCATAATCACCCAAATCGCTTTGGCCACTAGCTATCAACCAAATGGCGTTGCCTCATCCGCCGCTGGTGGTGTGCTTGCTCGTGCTGATCAGCTGC
mping	TTA	A123_1	Chr6:11552865..11552867	-	7	10	ATCAACAAAGTTTCTCCCTAGATAAGTTCGGCCAAGACCAATGTAATTAACACACTCTTGGAGGCCACGCCTACTGTGTATGTATCTCTGTATTTTATAA	GAACCCATAATCACCCAAATCGCTTTGGCCACTAGCTATCAACCAAATGGCGTTGCCTCATCCGCCGCTGGTGGTGTGCTTGCTCGTGCTGATCAGCTGC
mping	TTA	A123_0	Chr6:11552865..11552867	-	8	18	ATCAACAAAGTTTCTCCCTAGATAAGTTCGGCCAAGACCAATGTAATTAACACACTCTTGGAGGCCACGCCTACTGTGTATGTATCTCTGTATTTTATAA	GAACCCATAATCACCCAAATCGCTTTGGCCACTAGCTATCAACCAAATGGCGTTGCCTCATCCGCCGCTGGTGGTGTGCTTGCTCGTGCTGATCAGCTGC
mping	TTA	A123_2	Chr6:12822151..12822153	+	30	15	AACCATTTTGTCCTGTTTTCGACCGCATGTACTAAATGCTTACGCTCCTACTCCCTAGGCCAAACTCGACGGGGGGAGGGGGGTCGTCGAATCCCTGTTA	GAGGAACTCGTTCTCCAACGTAATAAATGTTAGAAATTCTTATATTTTGAAGAAGATTTACAATAGAAGTTCTTATATTTTTGGACGGAAGTAGTATTTT
mping	TTA	A123_1	Chr6:12822151..12822153	+	8	7	AACCATTTTGTCCTGTTTTCGACCGCATGTACTAAATGCTTACGCTCCTACTCCCTAGGCCAAACTCGACGGGGGGAGGGGGGTCGTCGAATCCCTGTTA	GAGGAACTCGTTCTCCAACGTAATAAATGTTAGAAATTCTTATATTTTGAAGAAGATTTACAATAGAAGTTCTTATATTTTTGGACGGAAGTAGTATTTT
mping	TTA	A123_0	Chr6:14533008..14533010	-	16	18	GCAAAAGAAGTTGCTGTTCGCCCGCGGGGTCATGTATGGATGCGATTGCCCCTCGCCGCCTCGTTTCGCTGCAAGCGTAGTTATTTGGTGCATCCTATTA	GGAAAAAAAATTTGGTGCAGACCGGCTGCAAACCAACGCGCTGCAGCCCCAACCTGGATAGATGCCGCGTGGACAGAAGTCTAATCGAACACTTGCCATG
mping	TTA	A123_1	Chr6:14533008..14533010	-	16	8	GCAAAAGAAGTTGCTGTTCGCCCGCGGGGTCATGTATGGATGCGATTGCCCCTCGCCGCCTCGTTTCGCTGCAAGCGTAGTTATTTGGTGCATCCTATTA	GGAAAAAAAATTTGGTGCAGACCGGCTGCAAACCAACGCGCTGCAGCCCCAACCTGGATAGATGCCGCGTGGACAGAAGTCTAATCGAACACTTGCCATG
mping	TTA	A123_2	Chr6:14533008..14533010	-	51	50	GCAAAAGAAGTTGCTGTTCGCCCGCGGGGTCATGTATGGATGCGATTGCCCCTCGCCGCCTCGTTTCGCTGCAAGCGTAGTTATTTGGTGCATCCTATTA	GGAAAAAAAATTTGGTGCAGACCGGCTGCAAACCAACGCGCTGCAGCCCCAACCTGGATAGATGCCGCGTGGACAGAAGTCTAATCGAACACTTGCCATG
mping	TTA	A123_1	Chr6:1543421..1543423	+	10	5	GGAAGAATTAAGCTGGACATTTGCTATCAATCATTCCTTCTGTCTTAAAGAAAGCACTTTGTACCAATAAGTACATGGCTAAACCTAATATATGTACTTA	ATCAAGTGCTTGGAATGATTTAAGATATCATTAGCAGAAGATCATCCTCATGATGGCCGCAATCAGTTGAAGATTAGCTAGAAAGCCCTGAAGATTCCTG
mping	TTA	A123_0	Chr6:1543421..1543423	+	20	31	GGAAGAATTAAGCTGGACATTTGCTATCAATCATTCCTTCTGTCTTAAAGAAAGCACTTTGTACCAATAAGTACATGGCTAAACCTAATATATGTACTTA	ATCAAGTGCTTGGAATGATTTAAGATATCATTAGCAGAAGATCATCCTCATGATGGCCGCAATCAGTTGAAGATTAGCTAGAAAGCCCTGAAGATTCCTG
mping	TTA	A123_2	Chr6:1543421..1543423	+	54	45	GGAAGAATTAAGCTGGACATTTGCTATCAATCATTCCTTCTGTCTTAAAGAAAGCACTTTGTACCAATAAGTACATGGCTAAACCTAATATATGTACTTA	ATCAAGTGCTTGGAATGATTTAAGATATCATTAGCAGAAGATCATCCTCATGATGGCCGCAATCAGTTGAAGATTAGCTAGAAAGCCCTGAAGATTCCTG
mping	TTA	A123_2	Chr6:17068638..17068640	+	23	22	AAGGAGTGTGGTGGCTCTAAGAGACGCCATGGTTGGCCTTCAATAAATCCTTCTTGTGTATGCTTGATATATGTACTACTTGAGATGCGTGTGGTATTTA	TAGCAAAAGAAAGGCATCCACTTGAGCACACATGCTTTTTTTTTCCGTTCTTTCGCTTGAAAGAAAAAAAGAACTTGTTCTACTATGGGCTCTATAATGA
mping	TTA	A123_1	Chr6:17068638..17068640	+	6	12	AAGGAGTGTGGTGGCTCTAAGAGACGCCATGGTTGGCCTTCAATAAATCCTTCTTGTGTATGCTTGATATATGTACTACTTGAGATGCGTGTGGTATTTA	TAGCAAAAGAAAGGCATCCACTTGAGCACACATGCTTTTTTTTTCCGTTCTTTCGCTTGAAAGAAAAAAAGAACTTGTTCTACTATGGGCTCTATAATGA
mping	TTA	A123_0	Chr6:17068638..17068640	+	6	6	AAGGAGTGTGGTGGCTCTAAGAGACGCCATGGTTGGCCTTCAATAAATCCTTCTTGTGTATGCTTGATATATGTACTACTTGAGATGCGTGTGGTATTTA	TAGCAAAAGAAAGGCATCCACTTGAGCACACATGCTTTTTTTTTCCGTTCTTTCGCTTGAAAGAAAAAAAGAACTTGTTCTACTATGGGCTCTATAATGA
mping	TTA	A123_0	Chr6:17290335..17290337	+	18	25	ATAAAGTAAAAAGAACACACAGTGGATCAGAGAGACCTGAAGAATATTGGAAGATATACACCAAATTCAGCTGCAGACTGCAACATTACAACTACAATAA	GGGTAAAAATGATCCATGATCTGATGATCACAAATGGTCCTATCGGCTAGCAATAAAGAGCATATTAATGACAGATACTCATCGTTGCATGGCCTAACCC
mping	TTA	A123_1	Chr6:17290335..17290337	+	26	17	ATAAAGTAAAAAGAACACACAGTGGATCAGAGAGACCTGAAGAATATTGGAAGATATACACCAAATTCAGCTGCAGACTGCAACATTACAACTACAATAA	GGGTAAAAATGATCCATGATCTGATGATCACAAATGGTCCTATCGGCTAGCAATAAAGAGCATATTAATGACAGATACTCATCGTTGCATGGCCTAACCC
mping	TTA	A123_2	Chr6:17290335..17290337	+	53	43	ATAAAGTAAAAAGAACACACAGTGGATCAGAGAGACCTGAAGAATATTGGAAGATATACACCAAATTCAGCTGCAGACTGCAACATTACAACTACAATAA	GGGTAAAAATGATCCATGATCTGATGATCACAAATGGTCCTATCGGCTAGCAATAAAGAGCATATTAATGACAGATACTCATCGTTGCATGGCCTAACCC
mping	TTA	A123_0	Chr6:19875148..19875150	+	13	12	CGCTGTCAAATTAATACTGAATTGAAGACAAACTACTGTCAGCAACTCAACGGCTACTGTCCACCTAGCTCACCAGTGGTAGGTACACTCTGTTTGCTTA	TATATGCATTTTTCTGATCTTCTCAAGTCATTTATAGAGAGGGCCAACCCCAATGTGTTTGTCTGTTTGATATACCACAAGAAAAAAAAAGTAAACAAGC
mping	TTA	A123_1	Chr6:2035335..2035337	-	11	15	TTAAACTAAAACTCTTACTCATAATCTCTCAGGCATGTTGAATTAGTAGTCTTCTACACAATCAGTGTCTGAAGATAACCAACTTGTTTGTGATCCATAA	GAGAGAATGCAAAGCATGAAGCATCAGCCCGTGACCGATACGGACACATTACTGTAGTACACAGCAATGCTTGACACAACTTAATACTACCTCAGTATAA
mping	TTA	A123_0	Chr6:2035335..2035337	-	14	8	TTAAACTAAAACTCTTACTCATAATCTCTCAGGCATGTTGAATTAGTAGTCTTCTACACAATCAGTGTCTGAAGATAACCAACTTGTTTGTGATCCATAA	GAGAGAATGCAAAGCATGAAGCATCAGCCCGTGACCGATACGGACACATTACTGTAGTACACAGCAATGCTTGACACAACTTAATACTACCTCAGTATAA
mping	TTA	A123_2	Chr6:2035335..2035337	-	55	36	TTAAACTAAAACTCTTACTCATAATCTCTCAGGCATGTTGAATTAGTAGTCTTCTACACAATCAGTGTCTGAAGATAACCAACTTGTTTGTGATCCATAA	GAGAGAATGCAAAGCATGAAGCATCAGCCCGTGACCGATACGGACACATTACTGTAGTACACAGCAATGCTTGACACAACTTAATACTACCTCAGTATAA
mping	TTA	A123_0	Chr6:20709177..20709179	+	17	27	GAGAATTATACAACCTGTGTTCGATAGCAACCTGCTGCAGTTTAATTTGATTTGCTACCTAATTACTAAGCAGCTAGCTAATACTCCCTCCATTCCATAA	TACTACACAACCACTTTTTAAAGATGTTTCATAATACAAGACATGCATATATGTAAGCAATTTACTATGACCCATTCTCCATTAAATTATTATTTTTTAA
mping	TTA	A123_1	Chr6:20709177..20709179	+	3	17	GAGAATTATACAACCTGTGTTCGATAGCAACCTGCTGCAGTTTAATTTGATTTGCTACCTAATTACTAAGCAGCTAGCTAATACTCCCTCCATTCCATAA	TACTACACAACCACTTTTTAAAGATGTTTCATAATACAAGACATGCATATATGTAAGCAATTTACTATGACCCATTCTCCATTAAATTATTATTTTTTAA
mping	TTA	A123_2	Chr6:20709177..20709179	+	39	41	GAGAATTATACAACCTGTGTTCGATAGCAACCTGCTGCAGTTTAATTTGATTTGCTACCTAATTACTAAGCAGCTAGCTAATACTCCCTCCATTCCATAA	TACTACACAACCACTTTTTAAAGATGTTTCATAATACAAGACATGCATATATGTAAGCAATTTACTATGACCCATTCTCCATTAAATTATTATTTTTTAA
mping	TTA	A123_0	Chr6:21861158..21861160	-	16	12	GCCACCGCTCGCTTTCCGGCCGCGGCCGATGGACGGACGGCCACGTGCCAACCACACACACGGTGAAAGAGAGTATACTGCTCCCTCCCGTTTCATATTA	TAACCATTTTTACCTTAAAAACGAGAGAAATGGGTTGAGAAACTTAGGGTAAGAACACAGCCATAGTTTCTTACCAAATGGTTTTTTAGGCAAAGAGGAT
mping	TTA	A123_1	Chr6:21861158..21861160	-	2	19	GCCACCGCTCGCTTTCCGGCCGCGGCCGATGGACGGACGGCCACGTGCCAACCACACACACGGTGAAAGAGAGTATACTGCTCCCTCCCGTTTCATATTA	TAACCATTTTTACCTTAAAAACGAGAGAAATGGGTTGAGAAACTTAGGGTAAGAACACAGCCATAGTTTCTTACCAAATGGTTTTTTAGGCAAAGAGGAT
mping	TTA	A123_2	Chr6:21861158..21861160	-	43	40	GCCACCGCTCGCTTTCCGGCCGCGGCCGATGGACGGACGGCCACGTGCCAACCACACACACGGTGAAAGAGAGTATACTGCTCCCTCCCGTTTCATATTA	TAACCATTTTTACCTTAAAAACGAGAGAAATGGGTTGAGAAACTTAGGGTAAGAACACAGCCATAGTTTCTTACCAAATGGTTTTTTAGGCAAAGAGGAT
mping	TTA	A123_0	Chr6:22181554..22181556	+	16	9	TTCAGTATCCTCTGCATGGGAAAACAACAAAAATGATTGCAGCTAAGTATATACTCATTTATCACAGTACCTGCTAGCCTATCAACCAAAGTCCTACTTA	TATCAATGAAACTGCTTAACGTAAAAAAAAATCCCGATGCATGGATATATAAGGAATACAAAACTACAAGGATATTTAGGTTGTGTTTAGTTCGCGAAAA
mping	TTA	A123_0	Chr6:227473..227475	-	24	26	TAAGATAGGACTGGACTAATTAATCACTACTGCTAGCTGGGTAGGTACTGTATTTGCAAGAGCAAAATAATACAGCATGCAGTTATTTTGTGTACAGTAA	TAAAAAGAAGAGAAATAATTGAGTAGAGCAGTAGTATGCAGGTAGTAGGTTGGTAGGTGGCGTGGATGAACCGTATACTCCTAGAAATAATTGAGCACGT
mping	TTA	A123_2	Chr6:227473..227475	-	28	37	TAAGATAGGACTGGACTAATTAATCACTACTGCTAGCTGGGTAGGTACTGTATTTGCAAGAGCAAAATAATACAGCATGCAGTTATTTTGTGTACAGTAA	TAAAAAGAAGAGAAATAATTGAGTAGAGCAGTAGTATGCAGGTAGTAGGTTGGTAGGTGGCGTGGATGAACCGTATACTCCTAGAAATAATTGAGCACGT
mping	TTA	A123_1	Chr6:227473..227475	-	6	6	TAAGATAGGACTGGACTAATTAATCACTACTGCTAGCTGGGTAGGTACTGTATTTGCAAGAGCAAAATAATACAGCATGCAGTTATTTTGTGTACAGTAA	TAAAAAGAAGAGAAATAATTGAGTAGAGCAGTAGTATGCAGGTAGTAGGTTGGTAGGTGGCGTGGATGAACCGTATACTCCTAGAAATAATTGAGCACGT
Retro1	GCGGC	A123_2	Chr6:23282015..23282019	+	7	1	TGATTCCCTCTCCCTTTCCCCCCATTTTTCCCTCTCTCTCTATCGAGTTCAAACGGGCGGACTTGCCCCCGCAAATCTCGCCGGCGCCATTGATGGCGGC	CGACCTCCCGCGCCGGTTTCCTTCCTTCCCCGGCCGCCCTCTCTCGCCCCGGCTCTATTTAAACCCTCCCCGTACCTCCTCCGTCCGTTTCCGCCTCTCG
mping	TTA	A123_0	Chr6:23366777..23366779	+	1	1	AGGGTGACAAGGGGAATCCGGAATCCCCAAATCCAAGCGCACGGATTTTTGGAGGTCATGTGGGCCCAATTTGTTGGCACAGGTGTCCGTAGAACTATAA	CAGCTCGGTCTTTTGTTGCATTTGCGTGTACAGTACTACTAGTAAAATTGTAATGGTCGTGTCATGTCGTTCTTGTTTTACTTCCTGTGAAGTTGGCAAC
mping	TTA	A123_0	Chr6:23888837..23888839	-	2	17	AAATTTTTTGCAAAAAACGCACCGTTTAGTAGTTTGAAAAGCGTGCGCGCGGAAAACGAGAGACAATCTCTCCTATCTCCACCTAACGAACACTCCCTTA	GTAGCCGGCAATAAAAATGTTTATCTCAGTAAAAGATACTCCAGCTTGAATGTACAATAGCTATTGCTATTGAGTAGGTACACACGGGTTCCAATAAATC
mping	TTA	A123_2	Chr6:23888837..23888839	-	34	54	AAATTTTTTGCAAAAAACGCACCGTTTAGTAGTTTGAAAAGCGTGCGCGCGGAAAACGAGAGACAATCTCTCCTATCTCCACCTAACGAACACTCCCTTA	GTAGCCGGCAATAAAAATGTTTATCTCAGTAAAAGATACTCCAGCTTGAATGTACAATAGCTATTGCTATTGAGTAGGTACACACGGGTTCCAATAAATC
mping	TTA	A123_1	Chr6:23888837..23888839	-	6	16	AAATTTTTTGCAAAAAACGCACCGTTTAGTAGTTTGAAAAGCGTGCGCGCGGAAAACGAGAGACAATCTCTCCTATCTCCACCTAACGAACACTCCCTTA	GTAGCCGGCAATAAAAATGTTTATCTCAGTAAAAGATACTCCAGCTTGAATGTACAATAGCTATTGCTATTGAGTAGGTACACACGGGTTCCAATAAATC
mping	TTA	A123_0	Chr6:23960301..23960303	-	10	13	GGCAGTGCGCCAGGTGGTCGGTGAGATCGACGACGATCGGAGACGCTGCTGCTGCTGCTTGATTGATGACAACACAAACGCCTGAGAGATGGATCTCTTA	GGATGATGACTTGACGACGCGAAGAGAGAAAAAAAAAGTTGGCCGCCCCCGGGAGATCGGAGCCCTCCCGGGGCGACGGTGACGGAAGCGTGAGCAGCGG
mping	TTA	A123_0	Chr6:24309354..24309356	-	11	17	ATTATGTTCACCAGGTGAGCGTGGACCATGGAGGACCCGACCTAATTAATAATATAGTACAAAACTAACAACATGTCAAGCTAGCATATCCCTTTTCTTA	GCTATCTCGTGTGATTCATATTGAAAGTTAATTTAATTAGTGGATATTCGGACCGTTGATCGATGATGACCACTTGATCTCTCATGACCCTTCGATTGTT
mping	TTA	A123_0	Chr6:24358872..24358874	-	15	15	TACTAAATTTCCGAAACAGGGTTTAACTTAGTTCCAAGAAAAATGGAAGCCTAGCAAGCGGCCACTGTTTCCTCAGTTGTCACCAGACGTCTGACTCTTA	TGAGTTCTGACACAGCGAGACCGGGACGCATAGCCCTCTCTCACTGAAAGTGGGCCCGGATAGGGGACAGCTCTCCAGAACCCAAGTGCACTGCAACCCC
mping	TTA	A123_1	Chr6:24358872..24358874	-	16	19	TACTAAATTTCCGAAACAGGGTTTAACTTAGTTCCAAGAAAAATGGAAGCCTAGCAAGCGGCCACTGTTTCCTCAGTTGTCACCAGACGTCTGACTCTTA	TGAGTTCTGACACAGCGAGACCGGGACGCATAGCCCTCTCTCACTGAAAGTGGGCCCGGATAGGGGACAGCTCTCCAGAACCCAAGTGCACTGCAACCCC
mping	TTA	A123_2	Chr6:24358872..24358874	-	39	51	TACTAAATTTCCGAAACAGGGTTTAACTTAGTTCCAAGAAAAATGGAAGCCTAGCAAGCGGCCACTGTTTCCTCAGTTGTCACCAGACGTCTGACTCTTA	TGAGTTCTGACACAGCGAGACCGGGACGCATAGCCCTCTCTCACTGAAAGTGGGCCCGGATAGGGGACAGCTCTCCAGAACCCAAGTGCACTGCAACCCC
mping	TTA	A123_1	Chr6:24738718..24738720	-	11	12	CTCATAGATTAGCTCAGGCAGGAATGTCTTTGAGTAGTTTTTCTACCTGGCTTTCAGTTGCTCAAGATTGTACGGAGTATTACTTCAATTGTGGCTGTAA	GAATTACAATCAAGATTAATTGAGTGTGAGATGCATCTTCTCAAAAAAAAAAAAACTCGGTGATTCAAACCATTAATTCTCTAGCCCCATCTCCAACGCT
mping	TTA	A123_2	Chr6:24738718..24738720	-	42	46	CTCATAGATTAGCTCAGGCAGGAATGTCTTTGAGTAGTTTTTCTACCTGGCTTTCAGTTGCTCAAGATTGTACGGAGTATTACTTCAATTGTGGCTGTAA	GAATTACAATCAAGATTAATTGAGTGTGAGATGCATCTTCTCAAAAAAAAAAAAACTCGGTGATTCAAACCATTAATTCTCTAGCCCCATCTCCAACGCT
mping	TTA	A123_0	Chr6:24738718..24738720	-	7	14	CTCATAGATTAGCTCAGGCAGGAATGTCTTTGAGTAGTTTTTCTACCTGGCTTTCAGTTGCTCAAGATTGTACGGAGTATTACTTCAATTGTGGCTGTAA	GAATTACAATCAAGATTAATTGAGTGTGAGATGCATCTTCTCAAAAAAAAAAAAACTCGGTGATTCAAACCATTAATTCTCTAGCCCCATCTCCAACGCT
mping	TTA	A123_0	Chr6:25121077..25121079	+	16	16	TGCCAGTTGCCAGGTAAGTGTGCCACACATGAAGATGAGGTACAGACTTTGTAGCCTTCTCGAGCTTCCCGTAAAATTAAAGCTCGATTTGGTGCAGTAA	GATTCCATCAAAGTAAAGATTAAAGACGCATCAACCCGCATGTTTAGTTTTACGCATTTTCTCGAGTTAAAGATGCCCACTCAAACAAATTAACCAAAGT
mping	TTA	A123_1	Chr6:25121077..25121079	+	18	10	TGCCAGTTGCCAGGTAAGTGTGCCACACATGAAGATGAGGTACAGACTTTGTAGCCTTCTCGAGCTTCCCGTAAAATTAAAGCTCGATTTGGTGCAGTAA	GATTCCATCAAAGTAAAGATTAAAGACGCATCAACCCGCATGTTTAGTTTTACGCATTTTCTCGAGTTAAAGATGCCCACTCAAACAAATTAACCAAAGT
mping	TTA	A123_2	Chr6:25121077..25121079	+	36	46	TGCCAGTTGCCAGGTAAGTGTGCCACACATGAAGATGAGGTACAGACTTTGTAGCCTTCTCGAGCTTCCCGTAAAATTAAAGCTCGATTTGGTGCAGTAA	GATTCCATCAAAGTAAAGATTAAAGACGCATCAACCCGCATGTTTAGTTTTACGCATTTTCTCGAGTTAAAGATGCCCACTCAAACAAATTAACCAAAGT
mping	TTA	A123_0	Chr6:25271453..25271455	+	3	11	TCGGGCACAATGGGTCCCATATGTAAGTGAATTAAAGGTAAATGGGTGGATTTAACAGAGAAACTAGGCATGGTGGGGCCCGCATGTTTGTGAGACATTA	GAGTGAGATTAGGGGAGGATTACAGTGCGGATCTGATTAGGAAATCGTGGGGCCCACGTGGGTCTACACGTCGGTGTCTTTGCTCCTCCTCTCCATCCTC
RIRE3	GAGAG	A123_2	Chr6:25824602..25824606	-	3	16	CGCCTCTCCCTGCTTAGGACTTTGGTGTGGAGGAGGCGGTGGAGTACGAGCTCGACGGCGTGGGTTTGGCTCCCCGTCGTCGCCGCTCACACTCGGAGAG	AGGTCGTGCGCCTTTGCTTGCCCGGCCATTAGGCTGAACAAGAAAAAACTTGGCGCACACGGAGGAGTACGAGAGCTCAGAAAACACACGCTGAGCCCCC
mping	TTA	A123_0	Chr6:25941376..25941378	-	10	6	TGTATCACAAACTTGAACCCTAATATTATCCTTAAGTCTTGCGGCACCCAGTTCTTTTGTTCTTCCTATTCTGCATTTACTTTTCTTGTTATTCCTATTA	GGTTAGCCACTGAGCCAAATCTTCTCTGAAATCACTGAAGTTTGAGGACTGAATCTGGCCGGTCCTTGACACAAACTCCCACGAGCACTCCACTTACTCT
mping	TTA	A123_2	Chr6:25941376..25941378	-	30	24	TGTATCACAAACTTGAACCCTAATATTATCCTTAAGTCTTGCGGCACCCAGTTCTTTTGTTCTTCCTATTCTGCATTTACTTTTCTTGTTATTCCTATTA	GGTTAGCCACTGAGCCAAATCTTCTCTGAAATCACTGAAGTTTGAGGACTGAATCTGGCCGGTCCTTGACACAAACTCCCACGAGCACTCCACTTACTCT
mping	TTA	A123_1	Chr6:25941376..25941378	-	9	5	TGTATCACAAACTTGAACCCTAATATTATCCTTAAGTCTTGCGGCACCCAGTTCTTTTGTTCTTCCTATTCTGCATTTACTTTTCTTGTTATTCCTATTA	GGTTAGCCACTGAGCCAAATCTTCTCTGAAATCACTGAAGTTTGAGGACTGAATCTGGCCGGTCCTTGACACAAACTCCCACGAGCACTCCACTTACTCT
mping	TTA	A123_0	Chr6:26067399..26067401	+	13	12	GACGGGCGCATCGTTGCGCCGTGTCCGTCGTCCTCCGCCAGACAGCGCCACCGACCTCTTCCATAATACTACTAGTACGGAGCTGTGTGTTGTAAACTAA	GTGACTACTAACTCTAATTAAAATATAAGAAATTATGTCTATATTGTTATTTGTATAAATTTCTTTATATTTTACGACAGAGATAAAGTAGCAGTATCAG
mping	TTA	A123_0	Chr6:26397558..26397560	-	18	18	GCAGGAGGATGATGCTAAAGGCTAAAGCAAAGCACTCCCCCTTCTGTCATGGTACTAGGAGGGATCAGGTGCTCCAATTACAACCTAAAGCATCCTATTA	ATGAACTGAACTACTTTAAGATTCTGCTGGGGTGCATTCCTGTAGGCCCAGTTGTCCTTTTAATGAGGGGGTGCCAGTAAATGTATGCCACCTAAGGTCA
mping	TTA	A123_1	Chr6:26397558..26397560	-	23	9	GCAGGAGGATGATGCTAAAGGCTAAAGCAAAGCACTCCCCCTTCTGTCATGGTACTAGGAGGGATCAGGTGCTCCAATTACAACCTAAAGCATCCTATTA	ATGAACTGAACTACTTTAAGATTCTGCTGGGGTGCATTCCTGTAGGCCCAGTTGTCCTTTTAATGAGGGGGTGCCAGTAAATGTATGCCACCTAAGGTCA
mping	TTA	A123_2	Chr6:26397558..26397560	-	40	39	GCAGGAGGATGATGCTAAAGGCTAAAGCAAAGCACTCCCCCTTCTGTCATGGTACTAGGAGGGATCAGGTGCTCCAATTACAACCTAAAGCATCCTATTA	ATGAACTGAACTACTTTAAGATTCTGCTGGGGTGCATTCCTGTAGGCCCAGTTGTCCTTTTAATGAGGGGGTGCCAGTAAATGTATGCCACCTAAGGTCA
mping	TTA	A123_1	Chr6:27249222..27249224	+	15	10	TCTAAATATAGAGACTAAAGTTAAGTACTTGGATCCAAACACCACCTAAACCATGCCTTAGTTTCTGGACCAGGACATTGCAGCTAGCCTGACACTATAA	CAGCACAATCATCTAGAATCTTTTGGAGGTCCAGCCTGCGAGGGTCTGGAATTTGTGTGTTTGTTATTTGGGTGGAAAGTTTTTAAAGTATACGGACACA
mping	TTA	A123_0	Chr6:27249222..27249224	+	16	10	TCTAAATATAGAGACTAAAGTTAAGTACTTGGATCCAAACACCACCTAAACCATGCCTTAGTTTCTGGACCAGGACATTGCAGCTAGCCTGACACTATAA	CAGCACAATCATCTAGAATCTTTTGGAGGTCCAGCCTGCGAGGGTCTGGAATTTGTGTGTTTGTTATTTGGGTGGAAAGTTTTTAAAGTATACGGACACA
mping	TTA	A123_2	Chr6:27249222..27249224	+	46	44	TCTAAATATAGAGACTAAAGTTAAGTACTTGGATCCAAACACCACCTAAACCATGCCTTAGTTTCTGGACCAGGACATTGCAGCTAGCCTGACACTATAA	CAGCACAATCATCTAGAATCTTTTGGAGGTCCAGCCTGCGAGGGTCTGGAATTTGTGTGTTTGTTATTTGGGTGGAAAGTTTTTAAAGTATACGGACACA
mping	TTA	A123_2	Chr6:27484913..27484915	-	48	77	GTGTGTTGCTAGAGGCCAAAAGTTGATGGCAAAACCATGTCTGCACTCTGCACCTGCCTATCAGAATTCAGAAAGCATGCATCATCCAGTTTGTCTCTTA	CCACTTCCACTCTCGTGTCACTGTCCCTTGTGCTAAGCTAGCCCTAGAAAGCAGGCAGAGATCCCTAGCTACTACTACTACTACGCGTCTACGCCCTAGC
mping	TTA	A123_1	Chr6:27484913..27484915	-	6	6	GTGTGTTGCTAGAGGCCAAAAGTTGATGGCAAAACCATGTCTGCACTCTGCACCTGCCTATCAGAATTCAGAAAGCATGCATCATCCAGTTTGTCTCTTA	CCACTTCCACTCTCGTGTCACTGTCCCTTGTGCTAAGCTAGCCCTAGAAAGCAGGCAGAGATCCCTAGCTACTACTACTACTACGCGTCTACGCCCTAGC
mping	TTA	A123_2	Chr6:27559148..27559150	-	34	25	ACGGTGCCGGTTGGTTGATAAATGGATGGGCAATCCTGTGTCTATCTAGCCATACTAGCTACGATCCATCCATCGTCTCAGCCAAAGCCAGAGCTGTTAA	GATCGCAGCTGCAGTAGTCACAGTGACAGAAACTACAGGCTACAGACCACAGAGAAGCCATTGGCGAGATGCAGTAAAAAAAAAAGTGAGCAGTGTCTCT
mping	TTA	A123_0	Chr6:27921619..27921621	+	10	2	CGCCCTGCCATCGTGTCTCGTGCTTGCTCTGACCCATATTTTGTCCAGTACTCCTACAGTCCTACTCCTACTTCTCCTGCGATAGTAGTAGCATCTGTAA	TAACCTGCACCTGCTCAGTCCAATCGCATTTGCCTTCCCCGTTTAGGTGTAGGCTGCGTTTACATCCAAACTTTCAACTTTTTTTTATCACATCAAACTA
mping	TTA	A123_0	Chr6:28128927..28128929	-	2	5	TAAAAAGAAAGACTATGATATCTCTTATTAAATGGTGTATAGGTAAGAGTGTAAGGGTGGTTAAGTGTAAAATAGGAAATTTTGAATGAGAAATAATTAA	TAAGACCATTAGTATTTTATTGTGACATTCTATAAGAAATACAAATAAAAAATATTATTATTATGTGACAGAGATAATACTTGCGTGCGGTGGCTCCAGA
mping	TTA	A123_0	Chr6:2855293..2855295	-	14	13	AAGTCAACAAAGAAGTAACTCCTTGTCTCCATTTTTAATGGCAACAAGATCGCCAGCGAGATTAAGGGACAGTAACTCCCACTGCTAAGCAAGATCATTA	GCAACCGCACTGTAATTAAAAAGTCCAGTAATTAAAGTCATCAGTGGCTGGCCGAGGAGGGAGGCAAAGAAGGATTAAAGAAAACAACTTGGGAGCAATT
mping	TTA	A123_2	Chr6:2855293..2855295	-	45	49	AAGTCAACAAAGAAGTAACTCCTTGTCTCCATTTTTAATGGCAACAAGATCGCCAGCGAGATTAAGGGACAGTAACTCCCACTGCTAAGCAAGATCATTA	GCAACCGCACTGTAATTAAAAAGTCCAGTAATTAAAGTCATCAGTGGCTGGCCGAGGAGGGAGGCAAAGAAGGATTAAAGAAAACAACTTGGGAGCAATT
mping	TTA	A123_1	Chr6:2855293..2855295	-	9	13	AAGTCAACAAAGAAGTAACTCCTTGTCTCCATTTTTAATGGCAACAAGATCGCCAGCGAGATTAAGGGACAGTAACTCCCACTGCTAAGCAAGATCATTA	GCAACCGCACTGTAATTAAAAAGTCCAGTAATTAAAGTCATCAGTGGCTGGCCGAGGAGGGAGGCAAAGAAGGATTAAAGAAAACAACTTGGGAGCAATT
mping	TTA	A123_2	Chr6:28915936..28915938	+	24	25	CTGAACATAATAACCCACGACTGCGTTTAAAATGAACGGAGGTAGTACTATTTTGGATTAGTACTCTACTTATGTGGGTTGTTGTGTTTTATGTTTATTA	TGGTACTACTCCAGTAGGAGAATGGGAGTATGGTTTATGTTGGTGTGCGCTTAAATGACAAGGTTGGTGGTCACACAGTGCTCGATTTATGAGCGTTTAA
mping	TTA	A123_1	Chr6:28915936..28915938	+	4	2	CTGAACATAATAACCCACGACTGCGTTTAAAATGAACGGAGGTAGTACTATTTTGGATTAGTACTCTACTTATGTGGGTTGTTGTGTTTTATGTTTATTA	TGGTACTACTCCAGTAGGAGAATGGGAGTATGGTTTATGTTGGTGTGCGCTTAAATGACAAGGTTGGTGGTCACACAGTGCTCGATTTATGAGCGTTTAA
mping	TTA	A123_2	Chr6:29756946..29756948	+	13	35	TTATGGTATGAATAGCATATTAAATTAGCTACAGATATTTATACTATTAAACAAACTTGGAGCCTATAGTTATTTATACTATTAAACAAACTTGCTCTTA	CCACCACTACTACTGCTAGGAGTACCAGAGATCGCAGTGGTGTGTTACCGTTTTTAATTTACCTATCGGGCCCCGTGTACGGTTCACGTGACAGGAGGGG
mping	TTA	A123_1	Chr6:29801347..29801349	+	15	12	CTGCACCAGTTCTATGGGAACCCTTTTTTTATACTGCCTGCAAGTGATGGAGAAGCTTTCTGCACAGAATTAATAAATTGCAGTCGATTCAGTCCAATTA	GGCCATAAAAAGTGCCTTAACTGAAAGTGTGCTCAATGATTGGATGCAATTAGCAATAGGAGAAAAAGATATACAAATATACACATATGAACTTACTGAC
mping	TTA	A123_0	Chr6:29801347..29801349	+	22	13	CTGCACCAGTTCTATGGGAACCCTTTTTTTATACTGCCTGCAAGTGATGGAGAAGCTTTCTGCACAGAATTAATAAATTGCAGTCGATTCAGTCCAATTA	GGCCATAAAAAGTGCCTTAACTGAAAGTGTGCTCAATGATTGGATGCAATTAGCAATAGGAGAAAAAGATATACAAATATACACATATGAACTTACTGAC
mping	TTA	A123_2	Chr6:29801347..29801349	+	42	60	CTGCACCAGTTCTATGGGAACCCTTTTTTTATACTGCCTGCAAGTGATGGAGAAGCTTTCTGCACAGAATTAATAAATTGCAGTCGATTCAGTCCAATTA	GGCCATAAAAAGTGCCTTAACTGAAAGTGTGCTCAATGATTGGATGCAATTAGCAATAGGAGAAAAAGATATACAAATATACACATATGAACTTACTGAC
mping	TTA	A123_0	Chr6:30122820..30122822	+	1	1	CAAAAATAAATAAAGGATTTATTTGAAGACGATTAAAGAAATAAATTAAATAGATTTACGACCACAAAAAAGGAACGTCTCCTTCCTCCTCTTGCTATAA	GCTTTCGCTTTCATAAAAGCCATTACTCCCTCTCCTCCATTGCTGGCCTCCCGCCTCCGCCTCCTCTCGCCTCGCCTCCGCCACCCATGGCTTCTCGAAA
mping	TTA	A123_2	Chr6:31117137..31117139	-	16	8	TCTATGTGATGCTACAATAAATATTATCTAATTATGGATTAGTCAGGCTTAAAAAATTTGTCTCGTGAATTAGCTTTCATTTATGTAATTAGTTTTGTAA	GTAGTCTATATTTAATACTCTAAATTAGTGTCTAAATACATGGACTAAAGTTAAGTCCCTGGATCCAAACACCACCTAAGACTATTGTTGATGTGAAAAA
mping	TTA	A123_0	Chr6:31117137..31117139	-	6	4	TCTATGTGATGCTACAATAAATATTATCTAATTATGGATTAGTCAGGCTTAAAAAATTTGTCTCGTGAATTAGCTTTCATTTATGTAATTAGTTTTGTAA	GTAGTCTATATTTAATACTCTAAATTAGTGTCTAAATACATGGACTAAAGTTAAGTCCCTGGATCCAAACACCACCTAAGACTATTGTTGATGTGAAAAA
mping	TTA	A123_0	Chr6:3808397..3808399	+	10	15	TCTATAGTACGATTTTCTCTCTCCTTTCTCCTATCTTCTTCGCATGTGGTTGTAGCTAAACTATAGTTTGCTATTTTCCTTGCTCCGATTAGTTAATTAA	GTAGTACTATCAGAGAGTCCGGGGTCAATTATTAGCGCGCCTTAGCTTCGCTTTTCAGTTGTCTAATTGCCCTGATTAATTTTGCTCCTCCACCTCTTTG
mping	TTA	A123_1	Chr6:3808397..3808399	+	14	10	TCTATAGTACGATTTTCTCTCTCCTTTCTCCTATCTTCTTCGCATGTGGTTGTAGCTAAACTATAGTTTGCTATTTTCCTTGCTCCGATTAGTTAATTAA	GTAGTACTATCAGAGAGTCCGGGGTCAATTATTAGCGCGCCTTAGCTTCGCTTTTCAGTTGTCTAATTGCCCTGATTAATTTTGCTCCTCCACCTCTTTG
mping	TTA	A123_2	Chr6:3808397..3808399	+	27	44	TCTATAGTACGATTTTCTCTCTCCTTTCTCCTATCTTCTTCGCATGTGGTTGTAGCTAAACTATAGTTTGCTATTTTCCTTGCTCCGATTAGTTAATTAA	GTAGTACTATCAGAGAGTCCGGGGTCAATTATTAGCGCGCCTTAGCTTCGCTTTTCAGTTGTCTAATTGCCCTGATTAATTTTGCTCCTCCACCTCTTTG
mping	TTA	A123_1	Chr6:4093156..4093158	+	12	16	AATCCTCTCGAATACATGTTTTCTCACCATTTTCTCCTCTATCAACCATGGATGCTCCAACCCATTTTAAAATTTTCGTTTTTTTAAGGCAGTGTTATTA	GTTTATTACACGGTTACCAAGCTGCAAACAGATGGATTAACCCCCCAACTTCCCCGCGGTGTTACGGGGGAGCGGGTCACCTGCCTCCTCCTGCCGTGCC
mping	TTA	A123_0	Chr6:4093156..4093158	+	19	14	AATCCTCTCGAATACATGTTTTCTCACCATTTTCTCCTCTATCAACCATGGATGCTCCAACCCATTTTAAAATTTTCGTTTTTTTAAGGCAGTGTTATTA	GTTTATTACACGGTTACCAAGCTGCAAACAGATGGATTAACCCCCCAACTTCCCCGCGGTGTTACGGGGGAGCGGGTCACCTGCCTCCTCCTGCCGTGCC
mping	TTA	A123_2	Chr6:4093156..4093158	+	53	45	AATCCTCTCGAATACATGTTTTCTCACCATTTTCTCCTCTATCAACCATGGATGCTCCAACCCATTTTAAAATTTTCGTTTTTTTAAGGCAGTGTTATTA	GTTTATTACACGGTTACCAAGCTGCAAACAGATGGATTAACCCCCCAACTTCCCCGCGGTGTTACGGGGGAGCGGGTCACCTGCCTCCTCCTGCCGTGCC
mping	TTA	A123_1	Chr6:7240934..7240936	-	13	11	CCTGATCAAACCCAACATTAAATTCTTAGAGCAAGTTTAATACAGTAGCATATAAGAGCAAGTTTAATGGTATAGCCAACTACTAGCTTCAAATCACTTA	TAGCCAACTTAATAGCTGATTCATACAATAGCTACCTATAAACATATAATACACTATTAATACATAGTCCCACCTATCATATATACATTGTGTCTTAAAG
mping	TTA	A123_0	Chr6:7240934..7240936	-	21	12	CCTGATCAAACCCAACATTAAATTCTTAGAGCAAGTTTAATACAGTAGCATATAAGAGCAAGTTTAATGGTATAGCCAACTACTAGCTTCAAATCACTTA	TAGCCAACTTAATAGCTGATTCATACAATAGCTACCTATAAACATATAATACACTATTAATACATAGTCCCACCTATCATATATACATTGTGTCTTAAAG
mping	TTA	A123_2	Chr6:7240934..7240936	-	48	33	CCTGATCAAACCCAACATTAAATTCTTAGAGCAAGTTTAATACAGTAGCATATAAGAGCAAGTTTAATGGTATAGCCAACTACTAGCTTCAAATCACTTA	TAGCCAACTTAATAGCTGATTCATACAATAGCTACCTATAAACATATAATACACTATTAATACATAGTCCCACCTATCATATATACATTGTGTCTTAAAG
mping	TTA	A123_1	Chr6:7628082..7628084	-	12	20	TAGATACATACACTAGATACTTGTATTGCTGAATGATATGTTAACTTTGTTTAGAAACAGTTGATGTTTTGCTAATGACCGTGGAGGACAAGTGTTCTTA	GTAAAAGATCCCCAAGGTAGAGTAGAGGCCAACTGCAGCCCAAGCTCTCTGGCCAATGACAAAACATTGTTTTATTGCAGCGTTTATTATTATTATTATT
mping	TTA	A123_0	Chr6:7628082..7628084	-	24	15	TAGATACATACACTAGATACTTGTATTGCTGAATGATATGTTAACTTTGTTTAGAAACAGTTGATGTTTTGCTAATGACCGTGGAGGACAAGTGTTCTTA	GTAAAAGATCCCCAAGGTAGAGTAGAGGCCAACTGCAGCCCAAGCTCTCTGGCCAATGACAAAACATTGTTTTATTGCAGCGTTTATTATTATTATTATT
mping	TTA	A123_2	Chr6:7628082..7628084	-	49	39	TAGATACATACACTAGATACTTGTATTGCTGAATGATATGTTAACTTTGTTTAGAAACAGTTGATGTTTTGCTAATGACCGTGGAGGACAAGTGTTCTTA	GTAAAAGATCCCCAAGGTAGAGTAGAGGCCAACTGCAGCCCAAGCTCTCTGGCCAATGACAAAACATTGTTTTATTGCAGCGTTTATTATTATTATTATT
mping	TTA	A123_0	Chr6:8173158..8173160	+	2	1	GTAGCCTATTAAAGCAAGGAAGAGCAAGGTCAATAGTATGGTTCGGTACCGGCGGTAATATTTGTCCACGTAATATATAGCCACTGAGAGAGAAAGCTTA	TACAGTAAATTAGATGTTACACTAGCTATACTAAATAGAAAATCAATTAATTCATGCATGGGCATCCAAGCTGTGGTGATCAAAACTAGCATTCATCCTT
mping	TTA	A123_0	Chr6:8183199..8183201	+	6	12	CTGCTAGTAGGTTGATTCTCATATAGTTCACCTCGCCTCTCGTGACTCGTCACGTCAGCAACACAGTTACTAACTTTACCACAAGCAGTAGTGTCAATAA	GAGTAGCAGTAACTCGAGTGCAGTGGTACTAGTTGCTAGTACTACCTTGGAGATGAGGACGTTGATGCCGGCGTGCTTGTTGTCCCAGCCGAACTCGTTG
mping	TTA	A123_0	Chr6:8850089..8850091	-	1	6	TCTGCTATTGTAACTGTTCTTAACAAAAAAATAACACGACGAGGTGGTGAGATGCTACTCCAAGTCTAGATTAAATCGGTGAGTGGGTCATATACTATAA	GTAATAGTACTCCGTAGTTTACGTCCACTAGATCGGCGGCACATGCTGATGCCCTTTTTCCAGTGCACCTCCACTAGCTACTAGTTCTGGTACTCCATTC
mping	TTA	A123_2	Chr6:9339555..9339557	-	28	27	GCATATACAGGAATACAGGATACATCTAATCGTTTTTGGCTAAGCTTGACTGTATCGGTTAGATATTGCACAAAAAACAGAGTTAGGAATTAAGCCCTAA	GAGATGGTAATTGGAAACTGGAAAGTGAACTTTTCATTTCAAATATCAACAAAGAGAGGTCAAAAAAGTAAAGTGAAATAAAGCACACGGGAGATACAGA
mping	TTA	A123_0	Chr7:1246395..1246397	-	20	30	AGGGGCGGTGGTGCAAGTGGTGTTGCTGCGTGGCGAATCGATGTGGTTGAGCTGCCTGTCAGTCACTGAGAGCAGGGATAATAATAGGACTCACTTCTTA	CTATTAATTAATCTTAAAGCCAACACATATAATAAATTAGTTATAAGGTTGGCTACAATTTTCTTCTCCTCTCTCTATCTCTCACTTATACATTAATTGT
mping	TTA	A123_2	Chr7:1246395..1246397	-	49	59	AGGGGCGGTGGTGCAAGTGGTGTTGCTGCGTGGCGAATCGATGTGGTTGAGCTGCCTGTCAGTCACTGAGAGCAGGGATAATAATAGGACTCACTTCTTA	CTATTAATTAATCTTAAAGCCAACACATATAATAAATTAGTTATAAGGTTGGCTACAATTTTCTTCTCCTCTCTCTATCTCTCACTTATACATTAATTGT
mping	TTA	A123_1	Chr7:1246395..1246397	-	7	14	AGGGGCGGTGGTGCAAGTGGTGTTGCTGCGTGGCGAATCGATGTGGTTGAGCTGCCTGTCAGTCACTGAGAGCAGGGATAATAATAGGACTCACTTCTTA	CTATTAATTAATCTTAAAGCCAACACATATAATAAATTAGTTATAAGGTTGGCTACAATTTTCTTCTCCTCTCTCTATCTCTCACTTATACATTAATTGT
mping	TTA	A123_0	Chr7:16258989..16258991	+	16	8	TTAATTAATCCAAGCGTGAAGCATGCATGCTTACGTGGAACAATTAATTATATATAAGCCTTGCGGACTTGCACAAACAAAGATGTATATAGAGGCATAA	GTACATAGTACTCCCTCCGTCAAAAAAAAAAAATAAACCCTGGATTTCCGTGTCCAACGTTTGACTGTCCGTCTTATTTAAAAAAAAATATGAAAAAAAA
mping	TTA	A123_2	Chr7:16258989..16258991	+	58	43	TTAATTAATCCAAGCGTGAAGCATGCATGCTTACGTGGAACAATTAATTATATATAAGCCTTGCGGACTTGCACAAACAAAGATGTATATAGAGGCATAA	GTACATAGTACTCCCTCCGTCAAAAAAAAAAAATAAACCCTGGATTTCCGTGTCCAACGTTTGACTGTCCGTCTTATTTAAAAAAAAATATGAAAAAAAA
mping	TTA	A123_1	Chr7:16258989..16258991	+	8	10	TTAATTAATCCAAGCGTGAAGCATGCATGCTTACGTGGAACAATTAATTATATATAAGCCTTGCGGACTTGCACAAACAAAGATGTATATAGAGGCATAA	GTACATAGTACTCCCTCCGTCAAAAAAAAAAAATAAACCCTGGATTTCCGTGTCCAACGTTTGACTGTCCGTCTTATTTAAAAAAAAATATGAAAAAAAA
spmlike	TGT	A123_2	Chr7:17061529..17061531	-	25	18	TGGTTGGTTATGCTATTTCAAAGAATCAATATGTCGATGTCTTATGTATATACTTCCTAGTAGGAGTAGTAGTTATCAAAGCTGACGTCATACGAGCTGT	TAAGGAATTTTTCTCCTCAGGGGAGATGCCGGAGGGTGTTAATGATACTGCTATTGTGCTTATTCCGAAAACCCAACAGCCGTTAGAGTTGAAAGAGTTT
mping	TTA	A123_0	Chr7:1765518..1765520	+	20	28	CACTGCTGCCTGTCTCATGCATACATGAGGTGCATAAATTATTTAATCGAAACAGCTCTGGTACATGCATGGTTCGGTGAGCTAAGGTACATATATATAA	GGCCAAGGTTTATCGATAATTAAGTTGCTAGTACAGTAAATGGAAGTACTATACCAACAACATATACTCGCCTTAATTAATAAATAAAGAACACTGCTAC
mping	TTA	A123_2	Chr7:1765518..1765520	+	34	47	CACTGCTGCCTGTCTCATGCATACATGAGGTGCATAAATTATTTAATCGAAACAGCTCTGGTACATGCATGGTTCGGTGAGCTAAGGTACATATATATAA	GGCCAAGGTTTATCGATAATTAAGTTGCTAGTACAGTAAATGGAAGTACTATACCAACAACATATACTCGCCTTAATTAATAAATAAAGAACACTGCTAC
mping	TTA	A123_1	Chr7:1765518..1765520	+	6	10	CACTGCTGCCTGTCTCATGCATACATGAGGTGCATAAATTATTTAATCGAAACAGCTCTGGTACATGCATGGTTCGGTGAGCTAAGGTACATATATATAA	GGCCAAGGTTTATCGATAATTAAGTTGCTAGTACAGTAAATGGAAGTACTATACCAACAACATATACTCGCCTTAATTAATAAATAAAGAACACTGCTAC
mping	TTA	A123_0	Chr7:1788058..1788060	-	17	19	CAGTAGAGTTGAATGCTGTAAAAGATTTGGAGAGTTTGGCGAGTAGTAGTTGTTGGTCAACACTTTGCTTGAAACTTCATCCCCTGCTGATTCTGACTAA	TGAGTAATACCATGATGCAAGTCATGGTGTATACTTTTTTCAGATGTTGCAAGTCTTGATATCCTCTCCCTTTCTTTCTTTTGCTTTTTCATAAGTCTAA
mping	TTA	A123_2	Chr7:1788058..1788060	-	46	56	CAGTAGAGTTGAATGCTGTAAAAGATTTGGAGAGTTTGGCGAGTAGTAGTTGTTGGTCAACACTTTGCTTGAAACTTCATCCCCTGCTGATTCTGACTAA	TGAGTAATACCATGATGCAAGTCATGGTGTATACTTTTTTCAGATGTTGCAAGTCTTGATATCCTCTCCCTTTCTTTCTTTTGCTTTTTCATAAGTCTAA
mping	TTA	A123_1	Chr7:1788058..1788060	-	8	13	CAGTAGAGTTGAATGCTGTAAAAGATTTGGAGAGTTTGGCGAGTAGTAGTTGTTGGTCAACACTTTGCTTGAAACTTCATCCCCTGCTGATTCTGACTAA	TGAGTAATACCATGATGCAAGTCATGGTGTATACTTTTTTCAGATGTTGCAAGTCTTGATATCCTCTCCCTTTCTTTCTTTTGCTTTTTCATAAGTCTAA
mping	TTA	A123_0	Chr7:18616402..18616404	-	24	17	GTTGACTATACTGTTAAACTTGCTCTGATGACTGATGATGGAGCTATGGGTGATATGCAGCCATTGGAAACTGAGACAGATTAAAAAATAGTACTACTAA	TGAAGTTTAGAGAATTTAAAGATGGATGGTGTTGCAGAGGTGTATAGAATGATGCAAAGGCTTTTAAACTGCAGGCTCTCACATGCCCTGCTCCTTGAGA
mping	TTA	A123_2	Chr7:18616402..18616404	-	48	51	GTTGACTATACTGTTAAACTTGCTCTGATGACTGATGATGGAGCTATGGGTGATATGCAGCCATTGGAAACTGAGACAGATTAAAAAATAGTACTACTAA	TGAAGTTTAGAGAATTTAAAGATGGATGGTGTTGCAGAGGTGTATAGAATGATGCAAAGGCTTTTAAACTGCAGGCTCTCACATGCCCTGCTCCTTGAGA
mping	TTA	A123_1	Chr7:18616402..18616404	-	9	11	GTTGACTATACTGTTAAACTTGCTCTGATGACTGATGATGGAGCTATGGGTGATATGCAGCCATTGGAAACTGAGACAGATTAAAAAATAGTACTACTAA	TGAAGTTTAGAGAATTTAAAGATGGATGGTGTTGCAGAGGTGTATAGAATGATGCAAAGGCTTTTAAACTGCAGGCTCTCACATGCCCTGCTCCTTGAGA
mping	TTA	A123_0	Chr7:1924670..1924672	+	15	12	GATCCTTGGCAAACCAAATCCTAGCCTTAATTAGCTTAGCAAAGCGAGGTGTTTGGTAGAGCGATTAAAAACTTGCTTTGCCAGGCAATGTGGGCTATAA	CCGCCCAAAAAAGCTTGCTCCCGGCGGAGAGCCAAATCGGCTCTCCCGAGTGGGCAAGCGATCGTCTGGTTGCACCAAACCCTCTGTGAGTGGCTCTTTG
mping	TTA	A123_1	Chr7:19446275..19446277	+	13	16	GCATTGCATCGAGAAACACAATACATAGACTTGGAGTCAGCAGGGATGGTAAGCCGGCGACACTGTCTTTTTTTCTGTGCTGTAGCCGGCGACAATATAA	GCGCCCGTTCTTCCATCTCTCCTCGTTTCTCACTCTTCCAGCTAGGATATTGATGACGTGGACAGCTATGCAGACCAAAGGCCATATATATAGACTGGAG
mping	TTA	A123_0	Chr7:19446275..19446277	+	14	20	GCATTGCATCGAGAAACACAATACATAGACTTGGAGTCAGCAGGGATGGTAAGCCGGCGACACTGTCTTTTTTTCTGTGCTGTAGCCGGCGACAATATAA	GCGCCCGTTCTTCCATCTCTCCTCGTTTCTCACTCTTCCAGCTAGGATATTGATGACGTGGACAGCTATGCAGACCAAAGGCCATATATATAGACTGGAG
mping	TTA	A123_2	Chr7:19446275..19446277	+	56	58	GCATTGCATCGAGAAACACAATACATAGACTTGGAGTCAGCAGGGATGGTAAGCCGGCGACACTGTCTTTTTTTCTGTGCTGTAGCCGGCGACAATATAA	GCGCCCGTTCTTCCATCTCTCCTCGTTTCTCACTCTTCCAGCTAGGATATTGATGACGTGGACAGCTATGCAGACCAAAGGCCATATATATAGACTGGAG
mping	TTA	A123_1	Chr7:20587126..20587128	-	10	11	GATCTACCAATTTAAATCTGCCTGATCTGGCACCAATTAATAGCATATGCTAGTAATTCTGTTATGCATTTATAATTAGGGCATGTACAATGGTGTCTAA	TAACGGGCGCTTTTTTTTTTTGTCATGCAAGACGTGGAAGAAAGAGATGTAAGAAAGGAGAAACATCGTTGCTACGCATGACAACGGCTTAGGGTCGACT
mping	TTA	A123_0	Chr7:20587126..20587128	-	18	21	GATCTACCAATTTAAATCTGCCTGATCTGGCACCAATTAATAGCATATGCTAGTAATTCTGTTATGCATTTATAATTAGGGCATGTACAATGGTGTCTAA	TAACGGGCGCTTTTTTTTTTTGTCATGCAAGACGTGGAAGAAAGAGATGTAAGAAAGGAGAAACATCGTTGCTACGCATGACAACGGCTTAGGGTCGACT
mping	TTA	A123_2	Chr7:20587126..20587128	-	38	24	GATCTACCAATTTAAATCTGCCTGATCTGGCACCAATTAATAGCATATGCTAGTAATTCTGTTATGCATTTATAATTAGGGCATGTACAATGGTGTCTAA	TAACGGGCGCTTTTTTTTTTTGTCATGCAAGACGTGGAAGAAAGAGATGTAAGAAAGGAGAAACATCGTTGCTACGCATGACAACGGCTTAGGGTCGACT
mping	TTA	A123_1	Chr7:20612319..20612321	-	11	11	CCCACTACTGCTCCTCTTTGCCCACTCCCTCTCTGTCACTTCTTCCTCTCACCGGTGGTGCCGGCACTGCCTCTCCCCTCCTCGTCGAGGGCATCGCTAA	GAAAGAGAGAAGCTACTCCAAATGGTTGTGTGAGGTGGCACTCACATGTGGACACAATGGTCGCGACGGCTGTCTCGAGCTCCCCTCATTGCCAAATCGG
mping	TTA	A123_0	Chr7:20612319..20612321	-	22	16	CCCACTACTGCTCCTCTTTGCCCACTCCCTCTCTGTCACTTCTTCCTCTCACCGGTGGTGCCGGCACTGCCTCTCCCCTCCTCGTCGAGGGCATCGCTAA	GAAAGAGAGAAGCTACTCCAAATGGTTGTGTGAGGTGGCACTCACATGTGGACACAATGGTCGCGACGGCTGTCTCGAGCTCCCCTCATTGCCAAATCGG
mping	TTA	A123_2	Chr7:20612319..20612321	-	55	41	CCCACTACTGCTCCTCTTTGCCCACTCCCTCTCTGTCACTTCTTCCTCTCACCGGTGGTGCCGGCACTGCCTCTCCCCTCCTCGTCGAGGGCATCGCTAA	GAAAGAGAGAAGCTACTCCAAATGGTTGTGTGAGGTGGCACTCACATGTGGACACAATGGTCGCGACGGCTGTCTCGAGCTCCCCTCATTGCCAAATCGG
Retro1	TCATG	A123_2	Chr7:20723104..20723108	-	38	10	AGAGATTTTTCAGTGCAAGAGAAGCTACCATCTACTAGCCTCAAGTTATGAAATTCACTGTCCCTGTAGTAAAATCATTCTAATTATAATCAATATCATG	CATATTGATCTGTGAGACATTTCAAATTAGGTAGATCATTTAAGCTTGTCTGCAATGATAAAAAACAAATAAAAATGACTTTGTCTCTTTTCGTTTATAT
Retro1	ATGGC	A123_2	Chr7:21219132..21219136	+	58	1	TTTTTTTAGCGGTCCTCTTTACCTAGCGCTAGTGAAAATTGTGTTTTTGCTGGCGGAAACATAAGAGATCCGCCTCGAAAAATAGTGTTATTTTTATGGC	GGACCTCTTAGCGTGGCCGCCAGGGAAAATCGGTTTTCGCTAGCGGTCCGTAGCCCCCGACCCCCTAGTTACGGTTTTGCTTGTGGTTTTCACGTACGAC
Retro1	ATCTA	A123_2	Chr7:21400515..21400519	-	31	7	GATTATTTCCTAGAAATACACATAGTCAAATCTTTCTTTTTTGCTGGATGTATACTCAAACCTTTTTAAATAATTCATTGATAAAAAATATTATGATCTA	ATATGCAATATTAGTAGATTTGTTATGAAAAATACTTTCATATAACAATATTTTTTAATAATTTATATAAAATATAGTTAGAAAAAAAATATGAATGAAA
nDart	GTTCATGG	A123_2	Chr7:21686113..21686120	-	1	5	GTTCTGTTGATTTGTTTTTTTATATATGGGAGAAACTTGACGGCACATACACAGTTCATTTACAAGTTACCTGTGAGCGTTAAGACTAACAAGTTCATGG	TGACTCCGGTGTCCTTTTTGCATGTCTCCGCACCTAGACGTACGGCGTGTTAGCGAGCGTCTCAGCACACTGGCGCCTGTCGTTTAGGCATATTACACTC
mping	TTA	A123_0	Chr7:23220761..23220763	+	1	3	ATTTACCATTGATTGGCTATCTGTTGATGCTTTTATTATTCAACCAAACTGGTGGAGGAGCCAAGGTCACAGTAATCTTATTAAAGGTAGTACGTACTTA	TAGAACCTCCATTTTCATCGGTACATGTGAGAGTGAGCTTTAATAATGTATTCCATGATGAAATGTATTCCATAGCATTAGGATTGGATGCTACAGGGAG
mping	TTA	A123_1	Chr7:24315405..24315407	-	10	11	GCGGCGCGGTGGCGAGGATCTCGTCGTCGGCGATGGCGAGTGAGAAATCGCGGGGACGCGAGGCGAGGCGATCGAGCGATAGGAGTAGAAGGGTAACTAA	GACGCAACGACACGTGGTCCACCCCGGCCACACCATACATGCATCCCCAGGGAAAAAGTGAGCAGGGCACCCGATTTAGCAAAATCTTGGAATTTGTTCT
mping	TTA	A123_0	Chr7:24315405..24315407	-	3	8	GCGGCGCGGTGGCGAGGATCTCGTCGTCGGCGATGGCGAGTGAGAAATCGCGGGGACGCGAGGCGAGGCGATCGAGCGATAGGAGTAGAAGGGTAACTAA	GACGCAACGACACGTGGTCCACCCCGGCCACACCATACATGCATCCCCAGGGAAAAAGTGAGCAGGGCACCCGATTTAGCAAAATCTTGGAATTTGTTCT
mping	TTA	A123_2	Chr7:24315405..24315407	-	50	61	GCGGCGCGGTGGCGAGGATCTCGTCGTCGGCGATGGCGAGTGAGAAATCGCGGGGACGCGAGGCGAGGCGATCGAGCGATAGGAGTAGAAGGGTAACTAA	GACGCAACGACACGTGGTCCACCCCGGCCACACCATACATGCATCCCCAGGGAAAAAGTGAGCAGGGCACCCGATTTAGCAAAATCTTGGAATTTGTTCT
RIRE2	GGTAG	A123_2	Chr7:24466975..24466979	+	2	21	GTGAACCTCGTGCTCCGGCGGCAGCTCCGCCGTGGGCAATGGCGGCAGCTCAGGCTTCGGTGGCAGCCCGTGCTTTGGGAACCCCGGCACGGCCGGGTAG	TGCGGCAGCTCCGGCACGACGGGGTGCGGCAGCATCTCCGGCACGACGGGGTGCGGCGGCAGCTCAGGCTTGGGCAACGGTGGCAGCTCCGGCACGGCGG
mping	TTA	A123_2	Chr7:24773098..24773100	-	22	33	CATATCTTCCCCTCTTGAGCCAACCATCCCAGATGTTGTTGGTAGGCACCATGTCCATGGCCATGCAAATCAGTCCATGCCCCAGTAGTAGTGATAATAA	GTCAAGCAAAGCACCAACTCCAACAACGGACCACCCACACTCACACTCACACTCACACAGCTCCCTTCCCTTCCTGTACACGCAAAGCCCAACAAAAAAG
mping	TTA	A123_1	Chr7:24773098..24773100	-	5	10	CATATCTTCCCCTCTTGAGCCAACCATCCCAGATGTTGTTGGTAGGCACCATGTCCATGGCCATGCAAATCAGTCCATGCCCCAGTAGTAGTGATAATAA	GTCAAGCAAAGCACCAACTCCAACAACGGACCACCCACACTCACACTCACACTCACACAGCTCCCTTCCCTTCCTGTACACGCAAAGCCCAACAAAAAAG
mping	TTA	A123_0	Chr7:25542894..25542896	-	1	3	AATTTGGCAGCATGCTTTCTGAAGGTCGGACATGACATAATGGCCATCTTGTACCTAGAGTGAAGATTATGTTGCTTTCTGAAGCTCGGACATGACATAA	TGGCCATCTTGTACCTAAAGTGAAGGCTATGGATTCACGGTTGGTCCCTCCGTTCCAAAATATTGTTACCGTGGTGATGATTAATGACGGCAACAACAAA
mping	TTA	A123_1	Chr7:26909814..26909816	+	12	20	CCTTCGTCCTAATAGTCATCTCCACCACGTTGGTATTGTTTACACCAATATTATCCCCTACAACCATTACCCCACACCCCTAGAAGCAATCTCAACCTTA	CCGACCCCATTTCGCCTACCTTTCCCTAGGAGATCCATTACTGGCTTCTTACATATTCATCACGCTGTCATTAATCGCTTGCCTAAACTAGCGGAATAAT
mping	TTA	A123_0	Chr7:26909814..26909816	+	14	21	CCTTCGTCCTAATAGTCATCTCCACCACGTTGGTATTGTTTACACCAATATTATCCCCTACAACCATTACCCCACACCCCTAGAAGCAATCTCAACCTTA	CCGACCCCATTTCGCCTACCTTTCCCTAGGAGATCCATTACTGGCTTCTTACATATTCATCACGCTGTCATTAATCGCTTGCCTAAACTAGCGGAATAAT
mping	TTA	A123_2	Chr7:26909814..26909816	+	59	45	CCTTCGTCCTAATAGTCATCTCCACCACGTTGGTATTGTTTACACCAATATTATCCCCTACAACCATTACCCCACACCCCTAGAAGCAATCTCAACCTTA	CCGACCCCATTTCGCCTACCTTTCCCTAGGAGATCCATTACTGGCTTCTTACATATTCATCACGCTGTCATTAATCGCTTGCCTAAACTAGCGGAATAAT
mping	TTA	A123_1	Chr7:27443316..27443318	+	20	6	CGGGGACTTTGCGGTTGCAAGGTTTGATTCAGCATCACCATATCTTGATGTTGGTTGATTCGGGAAGCACGCACAGTTTCGTTGCTGCTGAGTTGGCTAA	CAGATTAGGGGGCAAACAACGTTCTGTTCCTGTTATCAAGGTTCGCATAGCGGATGGGGGACTTTTGCAGTGCAACAGAGAATTGGTTGACTGTCTTTGG
mping	TTA	A123_0	Chr7:27443316..27443318	+	29	12	CGGGGACTTTGCGGTTGCAAGGTTTGATTCAGCATCACCATATCTTGATGTTGGTTGATTCGGGAAGCACGCACAGTTTCGTTGCTGCTGAGTTGGCTAA	CAGATTAGGGGGCAAACAACGTTCTGTTCCTGTTATCAAGGTTCGCATAGCGGATGGGGGACTTTTGCAGTGCAACAGAGAATTGGTTGACTGTCTTTGG
mping	TTA	A123_2	Chr7:27443316..27443318	+	46	67	CGGGGACTTTGCGGTTGCAAGGTTTGATTCAGCATCACCATATCTTGATGTTGGTTGATTCGGGAAGCACGCACAGTTTCGTTGCTGCTGAGTTGGCTAA	CAGATTAGGGGGCAAACAACGTTCTGTTCCTGTTATCAAGGTTCGCATAGCGGATGGGGGACTTTTGCAGTGCAACAGAGAATTGGTTGACTGTCTTTGG
mping	TTA	A123_0	Chr7:29154625..29154627	+	21	11	AAAACAAATTATTCAGAGTTCCAATGCAACATACACTTTCGGAGTGATGTAATCGTTTCTTAATGTCAAGCTCAAAAGTTAAACAGATCTGGTGCACTTA	TAGTTAACCACTGAGGTATTCCTTCACTTCCACTCAATAAATAATGTATACACAGTGTCCAGACTTAGGGTGCGTTCGTTTGGAGAACAAAGCGAGTGAG
mping	TTA	A123_2	Chr7:29154625..29154627	+	39	41	AAAACAAATTATTCAGAGTTCCAATGCAACATACACTTTCGGAGTGATGTAATCGTTTCTTAATGTCAAGCTCAAAAGTTAAACAGATCTGGTGCACTTA	TAGTTAACCACTGAGGTATTCCTTCACTTCCACTCAATAAATAATGTATACACAGTGTCCAGACTTAGGGTGCGTTCGTTTGGAGAACAAAGCGAGTGAG
mping	TTA	A123_1	Chr7:29154625..29154627	+	7	11	AAAACAAATTATTCAGAGTTCCAATGCAACATACACTTTCGGAGTGATGTAATCGTTTCTTAATGTCAAGCTCAAAAGTTAAACAGATCTGGTGCACTTA	TAGTTAACCACTGAGGTATTCCTTCACTTCCACTCAATAAATAATGTATACACAGTGTCCAGACTTAGGGTGCGTTCGTTTGGAGAACAAAGCGAGTGAG
mping	TTA	A123_1	Chr7:29460821..29460823	-	14	8	AGATGTAGCAGGATCACGTGCCAGGAAAACCAGTTTCAACGGCTCCAAAACTACTCCAACCTTCTCTTCTCTTGCTCCAATACTCTCCTACGTTTAATAA	TAAAAAAAGGGTAATTACACATTTAACCCTATTTTAAGGTCTAACTACCAATTTGACTCTGATTTTGTCACTCTGCTTATTTGCCCATCCTTTTCAAAAC
mping	TTA	A123_0	Chr7:29460821..29460823	-	19	12	AGATGTAGCAGGATCACGTGCCAGGAAAACCAGTTTCAACGGCTCCAAAACTACTCCAACCTTCTCTTCTCTTGCTCCAATACTCTCCTACGTTTAATAA	TAAAAAAAGGGTAATTACACATTTAACCCTATTTTAAGGTCTAACTACCAATTTGACTCTGATTTTGTCACTCTGCTTATTTGCCCATCCTTTTCAAAAC
mping	TTA	A123_2	Chr7:29460821..29460823	-	66	52	AGATGTAGCAGGATCACGTGCCAGGAAAACCAGTTTCAACGGCTCCAAAACTACTCCAACCTTCTCTTCTCTTGCTCCAATACTCTCCTACGTTTAATAA	TAAAAAAAGGGTAATTACACATTTAACCCTATTTTAAGGTCTAACTACCAATTTGACTCTGATTTTGTCACTCTGCTTATTTGCCCATCCTTTTCAAAAC
mping	TTA	A123_0	Chr7:29484349..29484351	-	11	6	GGAAGTACAAAGGTTGGTGTAAATCTGTCCCCAAGCCTCCAGGGGGAGGGTGGGTTGGTTGGCTGTGAGCCTGTGATTCCATACATTGTGATTAGACTAA	GAAACAAGAGCATTAAACACCAGATAATGAAATCACTAATAATAATAATAATAATAATAATAATAATAATAATAATAATAATAATAATAATAGAGTAATA
mping	TTA	A123_1	Chr7:29484349..29484351	-	15	7	GGAAGTACAAAGGTTGGTGTAAATCTGTCCCCAAGCCTCCAGGGGGAGGGTGGGTTGGTTGGCTGTGAGCCTGTGATTCCATACATTGTGATTAGACTAA	GAAACAAGAGCATTAAACACCAGATAATGAAATCACTAATAATAATAATAATAATAATAATAATAATAATAATAATAATAATAATAATAATAGAGTAATA
mping	TTA	A123_2	Chr7:29484349..29484351	-	50	38	GGAAGTACAAAGGTTGGTGTAAATCTGTCCCCAAGCCTCCAGGGGGAGGGTGGGTTGGTTGGCTGTGAGCCTGTGATTCCATACATTGTGATTAGACTAA	GAAACAAGAGCATTAAACACCAGATAATGAAATCACTAATAATAATAATAATAATAATAATAATAATAATAATAATAATAATAATAATAATAGAGTAATA
mping	TTA	A123_0	Chr7:3580865..3580867	+	13	5	AATTGAGTGATGGCACGAAGGAACTGCCCACCAACCCTAATAGAGACGCACGCACCAACGTGGTAATGTGGCGCCACTCGATCCCATACGCTCGCATTTA	TCGACCAAATTAATTCTTCTTTAAGCTTTCTTTTATTAGAGCTAGTTACTGCTTTCTCTTCACATTCTTTTAGTGTCAGTTAAAAGGGCTTCTTCACTTT
mping	TTA	A123_1	Chr7:3580865..3580867	+	23	9	AATTGAGTGATGGCACGAAGGAACTGCCCACCAACCCTAATAGAGACGCACGCACCAACGTGGTAATGTGGCGCCACTCGATCCCATACGCTCGCATTTA	TCGACCAAATTAATTCTTCTTTAAGCTTTCTTTTATTAGAGCTAGTTACTGCTTTCTCTTCACATTCTTTTAGTGTCAGTTAAAAGGGCTTCTTCACTTT
mping	TTA	A123_2	Chr7:3580865..3580867	+	50	44	AATTGAGTGATGGCACGAAGGAACTGCCCACCAACCCTAATAGAGACGCACGCACCAACGTGGTAATGTGGCGCCACTCGATCCCATACGCTCGCATTTA	TCGACCAAATTAATTCTTCTTTAAGCTTTCTTTTATTAGAGCTAGTTACTGCTTTCTCTTCACATTCTTTTAGTGTCAGTTAAAAGGGCTTCTTCACTTT
mping	TTA	A123_0	Chr7:3981858..3981860	+	20	9	CTCCACGACTCTCTCACACAAGAACTCAGGTAGTTTCATCGACTCGATCCAACCGGATCAAGCGCCGCCACCGCCAAGCCGCCACCAATTTCTTCGATAA	GTAAAACCGAGTCAGGAATACAGTTTAGTATTTATCTCTCTCTCTTACAGTCAGCTCATACAGTTCTTTCCCCTATTACAAGAAAGAACCTATTCTACCC
mping	TTA	A123_2	Chr7:3981858..3981860	+	38	24	CTCCACGACTCTCTCACACAAGAACTCAGGTAGTTTCATCGACTCGATCCAACCGGATCAAGCGCCGCCACCGCCAAGCCGCCACCAATTTCTTCGATAA	GTAAAACCGAGTCAGGAATACAGTTTAGTATTTATCTCTCTCTCTTACAGTCAGCTCATACAGTTCTTTCCCCTATTACAAGAAAGAACCTATTCTACCC
mping	TTA	A123_1	Chr7:3981858..3981860	+	6	9	CTCCACGACTCTCTCACACAAGAACTCAGGTAGTTTCATCGACTCGATCCAACCGGATCAAGCGCCGCCACCGCCAAGCCGCCACCAATTTCTTCGATAA	GTAAAACCGAGTCAGGAATACAGTTTAGTATTTATCTCTCTCTCTTACAGTCAGCTCATACAGTTCTTTCCCCTATTACAAGAAAGAACCTATTCTACCC
mping	TTA	A123_0	Chr7:4528887..4528889	-	9	28	GGGCTCGTGCGGTGTGTTTCGCTGCGGGTCGCGTCACCGCGGAACGGAACGGAACGGATCGGCGGCGTCTCGTCCGTTTTGGGTGTGTGTGTGGTAGTTA	GAGAGTGCTTAGCTTGGGAGATTACAACCTTAATCATGCCGTTTTCGTTATCTCACATCTGGCAAGTGGTGTGAAGATGATGTTTAAAATGTGGGTGGTT
mping	TTA	A123_2	Chr7:4692621..4692623	-	25	24	GACAAAAAGATCAGCAATAATTTTATAACTAGGATAACAGAGACCTGGAGACCATATAGTCTTAAAGCCAGATGCTGCAATAATACTGCAAAGACGCTTA	TGATTCAAGTCATGCAGAGTAGTCATTAGTCAATACTCTAACTACCACAGCATCATCCAGGAAAATGGTAGTACTTCCTCCGTAGAGGTTGGCACGGATA
mping	TTA	A123_1	Chr7:4692621..4692623	-	4	9	GACAAAAAGATCAGCAATAATTTTATAACTAGGATAACAGAGACCTGGAGACCATATAGTCTTAAAGCCAGATGCTGCAATAATACTGCAAAGACGCTTA	TGATTCAAGTCATGCAGAGTAGTCATTAGTCAATACTCTAACTACCACAGCATCATCCAGGAAAATGGTAGTACTTCCTCCGTAGAGGTTGGCACGGATA
mping	TTA	A123_0	Chr7:7541940..7541942	+	13	12	AGTAAGATTTTTTGTTGACATAAAAAAAGACATGGCCTAGTAATTTTTTAACTCCACCGGGATGAATCGCGTGCATGTAGTGATGATCTTGATACACTTA	TACACACGGTGGGAAAAAAAGAACAAAAAAAAGAAGAACATGGACACGGGGTGAGGAAATAAACATGGGTTGCTCTCGATGATGTCTAGATAGAAAAAAC
mping	TTA	A123_1	Chr7:7541940..7541942	+	18	6	AGTAAGATTTTTTGTTGACATAAAAAAAGACATGGCCTAGTAATTTTTTAACTCCACCGGGATGAATCGCGTGCATGTAGTGATGATCTTGATACACTTA	TACACACGGTGGGAAAAAAAGAACAAAAAAAAGAAGAACATGGACACGGGGTGAGGAAATAAACATGGGTTGCTCTCGATGATGTCTAGATAGAAAAAAC
mping	TTA	A123_2	Chr7:7541940..7541942	+	41	53	AGTAAGATTTTTTGTTGACATAAAAAAAGACATGGCCTAGTAATTTTTTAACTCCACCGGGATGAATCGCGTGCATGTAGTGATGATCTTGATACACTTA	TACACACGGTGGGAAAAAAAGAACAAAAAAAAGAAGAACATGGACACGGGGTGAGGAAATAAACATGGGTTGCTCTCGATGATGTCTAGATAGAAAAAAC
mping	TTA	A123_1	Chr7:8541855..8541857	+	17	12	GATTATATCTGATTTATAATAATGCTATTGTACCTGCTCTTGTATCGAAGAACACGGCAAGATCACACTTTCTGATTCACTTTCTTGTATGATTTTATTA	GATACAAGAGAAAGGTACTACTGCTTTTAAAAGTAACGAGCTAAAAACAATCACCTAGACTCATTAAAGTACTTGACTCCTTAATTACCTAACTGACTCT
mping	TTA	A123_0	Chr7:8541855..8541857	+	28	6	GATTATATCTGATTTATAATAATGCTATTGTACCTGCTCTTGTATCGAAGAACACGGCAAGATCACACTTTCTGATTCACTTTCTTGTATGATTTTATTA	GATACAAGAGAAAGGTACTACTGCTTTTAAAAGTAACGAGCTAAAAACAATCACCTAGACTCATTAAAGTACTTGACTCCTTAATTACCTAACTGACTCT
mping	TTA	A123_2	Chr7:8541855..8541857	+	35	40	GATTATATCTGATTTATAATAATGCTATTGTACCTGCTCTTGTATCGAAGAACACGGCAAGATCACACTTTCTGATTCACTTTCTTGTATGATTTTATTA	GATACAAGAGAAAGGTACTACTGCTTTTAAAAGTAACGAGCTAAAAACAATCACCTAGACTCATTAAAGTACTTGACTCCTTAATTACCTAACTGACTCT
mping	TTA	A123_2	Chr7:8782989..8782991	-	22	35	AGGTCAATGATTCCTCGAACGACCCGTACTTCAGCTAATTTAGATTGGAAGAATCCCACTATGGATGTATCCAACTTAATCACTACTAATAGTATTATTA	ACAATGAACCCGTGTATTAATCTCGATCAAGTTGATCTTAGATGGTACTACGTGCAGTAGTCAACTTCTCGTACTGACAAACCTTAGCTTTCGTTGCTTC
mping	TTA	A123_0	Chr8:1015025..1015027	-	3	1	CACAGTACAGAATAACCAACCGTCCTGGAATTCCATTGTTTGTCTACTGTCTCTACCTAAGAACATCATGAATGCACTCACTACACACTAGTACCACTAA	CAGCATCAAATTCCCCCTATGTACATAGCTCTCCCAACTTTTCTACTGCTAGGCTCTAGGCTCTAGTACTCTAGTATCATCTTGTTCCTCCTCCCTTGGG
mping	TTA	A123_1	Chr8:10729277..10729279	+	12	8	GTGTGATGGAATCAATTCCAAAAGCAGGGTTGAGATTAATCTCAACAATTTCGACCACTCCAAACGTCTACTGGTTTGTCGTTTCAATATATTGTTATTA	GATTGATTCTTCTAATCATGGATTGCTCTTCTGTGAGACGCTTTGTTTGTGTGCATGCACTGGCGGCTGATGAGATCTGCTGATCGCCTCCGGATAACCA
mping	TTA	A123_0	Chr8:10729277..10729279	+	23	11	GTGTGATGGAATCAATTCCAAAAGCAGGGTTGAGATTAATCTCAACAATTTCGACCACTCCAAACGTCTACTGGTTTGTCGTTTCAATATATTGTTATTA	GATTGATTCTTCTAATCATGGATTGCTCTTCTGTGAGACGCTTTGTTTGTGTGCATGCACTGGCGGCTGATGAGATCTGCTGATCGCCTCCGGATAACCA
mping	TTA	A123_2	Chr8:10729277..10729279	+	34	50	GTGTGATGGAATCAATTCCAAAAGCAGGGTTGAGATTAATCTCAACAATTTCGACCACTCCAAACGTCTACTGGTTTGTCGTTTCAATATATTGTTATTA	GATTGATTCTTCTAATCATGGATTGCTCTTCTGTGAGACGCTTTGTTTGTGTGCATGCACTGGCGGCTGATGAGATCTGCTGATCGCCTCCGGATAACCA
mping	TTA	A123_1	Chr8:11774719..11774721	-	12	7	GAAAGTGGCTGGGTTTGGCTTCCCCGTGGGCGCGAGCGTCGCGGAGCGGAGGATGATTATTATTATTTTTTTTATAAAAGAGAAACAGGGAGGATGATTA	TTGGGAGTGGGAATGAATGCGTGACGGGGGACGGCGAACCGGACGAAGAACGCGTTGGGGACGCGGGGCTTGGGGACCAGACCAATAGACCATCATCCAT
mping	TTA	A123_0	Chr8:11774719..11774721	-	19	23	GAAAGTGGCTGGGTTTGGCTTCCCCGTGGGCGCGAGCGTCGCGGAGCGGAGGATGATTATTATTATTTTTTTTATAAAAGAGAAACAGGGAGGATGATTA	TTGGGAGTGGGAATGAATGCGTGACGGGGGACGGCGAACCGGACGAAGAACGCGTTGGGGACGCGGGGCTTGGGGACCAGACCAATAGACCATCATCCAT
mping	TTA	A123_2	Chr8:11774719..11774721	-	39	39	GAAAGTGGCTGGGTTTGGCTTCCCCGTGGGCGCGAGCGTCGCGGAGCGGAGGATGATTATTATTATTTTTTTTATAAAAGAGAAACAGGGAGGATGATTA	TTGGGAGTGGGAATGAATGCGTGACGGGGGACGGCGAACCGGACGAAGAACGCGTTGGGGACGCGGGGCTTGGGGACCAGACCAATAGACCATCATCCAT
RIRE2	AGATG	A123_2	Chr8:14929140..14929144	+	2	24	GAGAGGGATGCGGGGAAGAGCTGCAGAGGACATGCCGGCGGCCACTCAATGTTCGTGCAGCCTGCCAGGCTGCTACTGCTGCATTACTGGGGAAGAGATG	AGCTCTGCCCGATCAGGATAGGGACTAATAAAAGAGGAAGATGAATGGCTGAGGCTGACATGTGGGTCAACTAGTCCAAATTGCATAGTTTAGTAACAAA
Retro1	AGTTC	A123_2	Chr8:15034332..15034336	+	6	1	GCCATGCTATTTTGATACCATGCTCCTTTGTTAGCTTGGGTTATAACCTGATTAGAGTTAGGACTAGGGTTTGCTTAGCCATGCTTAGTTCAACTAGTTC	ACAATGGGGAAAATCATATTAATGTTTAGACTGTTAGTTCTAATGGTAATGTTGGATTAGTGACATCGCTTTGGTGTTGGTTAATTAAAATGAATCACAT
RIRE2	TTGGT	A123_2	Chr8:15181988..15181992	-	15	2	CTATAAACGCTCCTAAACCGCCATGTGGCGTTCCTAGAAACGCTCTTAAGTCGCCACATGGCATTTTATAATCTCACCGTTGATTTTCATTTAAATTGGT	GGACCCATAATTTTAGACCGTTAGATTAGATCTATTTCCTTCCTCTTAGTATCACGTGCATATGAGTAAAAACTAGCGTAAGTACTTATGATGAAAAAAA
mping	TTA	A123_2	Chr8:19453286..19453288	+	19	27	CATGCATACAACCAATCAAGATTAATTTATATTGATTCAACCCATGCAATATTTAAAGTGTGAATAAATTTTCGTTAGACACGAAGAGATGGAACACTTA	GTCAATGAGAATTAATTTCAGAATGATGGATGTTTCAGGATAATCAAATTGGGATAAGGGGATTACTTATTTATGGAGGAAGGAGTACTTCGTGAAAAAC
mping	TTA	A123_0	Chr8:19456159..19456161	-	16	16	AAAGCAAATAGAGTATAATCGGCATCCTAGGTTTGCAAACCAACGGTCCACAAAAGAACCATCGCGGCGCCATAAGAGCAAGTATAATAGTGAGCTATAA	GTCTATACTTACGTGGAGGAGAGATGTAACAAAAAGTTAAGGGTGTTGGCTCTCATGCAAGAGCTAACTTAATACAAGCTCCAAGACAAATACAATTAAT
mping	TTA	A123_2	Chr8:19456159..19456161	-	41	40	AAAGCAAATAGAGTATAATCGGCATCCTAGGTTTGCAAACCAACGGTCCACAAAAGAACCATCGCGGCGCCATAAGAGCAAGTATAATAGTGAGCTATAA	GTCTATACTTACGTGGAGGAGAGATGTAACAAAAAGTTAAGGGTGTTGGCTCTCATGCAAGAGCTAACTTAATACAAGCTCCAAGACAAATACAATTAAT
mping	TTA	A123_1	Chr8:19456159..19456161	-	5	10	AAAGCAAATAGAGTATAATCGGCATCCTAGGTTTGCAAACCAACGGTCCACAAAAGAACCATCGCGGCGCCATAAGAGCAAGTATAATAGTGAGCTATAA	GTCTATACTTACGTGGAGGAGAGATGTAACAAAAAGTTAAGGGTGTTGGCTCTCATGCAAGAGCTAACTTAATACAAGCTCCAAGACAAATACAATTAAT
spmlike	CTA	A123_2	Chr8:19577400..19577402	+	13	1	TCCTGCTGTTCTTCTTCTTCCTTTGCCCCCTGTCTGTTCTTCACCCGATTCCCCAATTTCTTCCTAAATTATCTCGAGTTATCAGTGTATTCTGCTGCTA	GTTTGTGTGATTCGATCCCTCACAAGCTCAGGTCATAACAGTTTGTTTTAACTCATAGTTAAAAATACTTATATTTTAGTACGGAGAAAGTATATGTTAT
RIRE2	CTATG	A123_2	Chr8:19628311..19628315	-	22	2	CCTCCATCCACTCACCACCTTCACGTTTTTTTTTTTTTGCCTACCACCAGTCTTTCACCACCCAAGCCATCCCTTTGAAGCCCTCTCACCGTTTCCTATG	TCTTAAACCTTCCCCAACACAAAAACTTTAGTCCATAGGTAGTCTATCAGAGGTTTCATTGCCGCAACCGTCTAATCTATCAGTCCGCCATCTCCCAACC
mping	TTA	A123_0	Chr8:19671060..19671062	-	19	14	TCATTGTTCCCTTTTTGTGACTCTCGACAAACACTGCCACTGTCGACTTGGAGTCACCAGTGCAAGCCGATTGGGGTATTCTCTCGGCAGTCGGCACTAA	CTATGGCTCCGCCACATCGGGCCGAACAAGGACAGGCAAAAGAGCCAGCCACCACGCACTAGCAGTCAACCTCCACGCCCGCCTCGTGCCTATTCTATGA
mping	TTA	A123_2	Chr8:19671060..19671062	-	55	43	TCATTGTTCCCTTTTTGTGACTCTCGACAAACACTGCCACTGTCGACTTGGAGTCACCAGTGCAAGCCGATTGGGGTATTCTCTCGGCAGTCGGCACTAA	CTATGGCTCCGCCACATCGGGCCGAACAAGGACAGGCAAAAGAGCCAGCCACCACGCACTAGCAGTCAACCTCCACGCCCGCCTCGTGCCTATTCTATGA
mping	TTA	A123_1	Chr8:19671060..19671062	-	9	8	TCATTGTTCCCTTTTTGTGACTCTCGACAAACACTGCCACTGTCGACTTGGAGTCACCAGTGCAAGCCGATTGGGGTATTCTCTCGGCAGTCGGCACTAA	CTATGGCTCCGCCACATCGGGCCGAACAAGGACAGGCAAAAGAGCCAGCCACCACGCACTAGCAGTCAACCTCCACGCCCGCCTCGTGCCTATTCTATGA
mping	TTA	A123_0	Chr8:19840876..19840878	-	28	28	TCGCGTCTTTTCGAGGCGATGGTTTATTACTGCGGATAATTACAGGTTGGAATTTTATTTTTACTTAATGTATTTTCTTTGCTTAGGTAAAGGTGCATTA	GTGTACTAAACCTTACTAGTTAATTAAGGGCTAATCGTGATTAGTTTAGGGGTTTACTACGAGTATGCGCCGCGACGACTCGAAGGGCGTGACGTTGCGA
mping	TTA	A123_2	Chr8:19840876..19840878	-	55	44	TCGCGTCTTTTCGAGGCGATGGTTTATTACTGCGGATAATTACAGGTTGGAATTTTATTTTTACTTAATGTATTTTCTTTGCTTAGGTAAAGGTGCATTA	GTGTACTAAACCTTACTAGTTAATTAAGGGCTAATCGTGATTAGTTTAGGGGTTTACTACGAGTATGCGCCGCGACGACTCGAAGGGCGTGACGTTGCGA
mping	TTA	A123_1	Chr8:19840876..19840878	-	8	13	TCGCGTCTTTTCGAGGCGATGGTTTATTACTGCGGATAATTACAGGTTGGAATTTTATTTTTACTTAATGTATTTTCTTTGCTTAGGTAAAGGTGCATTA	GTGTACTAAACCTTACTAGTTAATTAAGGGCTAATCGTGATTAGTTTAGGGGTTTACTACGAGTATGCGCCGCGACGACTCGAAGGGCGTGACGTTGCGA
mping	TTA	A123_2	Chr8:19850940..19850942	-	23	27	TTTCGAAAAACAGGGAGAAGGGGAGAACCTAGTGTAGGGCTGAATCGCCGGTCATCGACAACCGTGATATATCAAAGCTGACAAATGATCGTTCCTATTA	ACGCACCTTGCTCACCTTGCTCGAGACCTTGAGCGTTGACCGTGCTCACAGAACGACCAGGTTCTATTAACGCACGTGCTGCACTGCCCCGCTGCTTGAT
mping	TTA	A123_0	Chr8:20130312..20130314	+	1	3	CTGATTCTCTCTCTATATCACCAAGGCCATCTTTGCCTTTTGATTTTGATGGCGGAGCTGCTAATCATCCACTGTACTTTGTGGCATTTATGTTCTCTTA	GCCGTATAGATTTGCAGCATTGATGATGTCGATGTCGATGTCGGCCTCCTAGGTTTGCTTGTGTTGGTTGGTTGTAGTTTGTGGTCACTTCACTCTGGTG
RIRE3	GCAAT	A123_2	Chr8:20295729..20295733	+	2	2	ATTATTTCCAGGCGCATCGGGTCGCTGTGGTTACGTCTTACCCCCTCGGTCAAATCTTGCATAATCGAGAGGGTACAGGACGAGTGGTAAAATGGGCAAT	CGAGCTTTCCGAGTTCGATCTGCACTTTGAACCACGCCACGCTATCAAGAGCCAGGCCCTCGCCGATTTTGTGGCAGAGTGGACCCCGGCTCCAGAGACC
mping	TTA	A123_0	Chr8:20628372..20628374	-	1	3	ATTATTTAAAGCCTCGTGCGACGACGCCTCGGGGGGAGTAAGAGCAAGGATAATAGTATATAATAAGATTAGCTCTTCTTAAAGCCAACATAGTATATAA	TAAGATTAGCTATAAAATTGACTATAATTTTCTTCTCCTCTCTCTATCTCTCACTTATACATTTAATGTATTTGTCTTGGAGATTGTGTTAAGCTAGCTC
mping	TTA	A123_0	Chr8:21038865..21038867	+	1	2	GAGGTATAGTATCAACAAAAAAAATGTGAAAGTTTCTTAAAAAGAACGATGTGAACGCAAAAGGTTGAAGGGTATATAGCTCTCGTATTAGTATGAATTA	TAGATAGAGGTTACTGGTTAAGTGTCAAACTCTGCTGTAATCGGACGATCAACCCATTGCCAATCGAGCTCGTTTGTATCCGTACTACGTGTGAACTCAA
mping	TTA	A123_0	Chr8:21303492..21303494	-	11	13	CTACCAACCAAGCAACCAAATCTTGTGGGGAATTGCAGACCTATCAAGGGCAGTTGTTAAATTAAAGCAAGATCATGCATGCATCTAAGCTTAGTTATAA	TAAGCTTAAACACCAATCTGAACTTTCAATAGTCCAACCCAGTAGCCAAAAGGAGTCCAACTTTAATTTTTCTTCTTTGCAATTACACAAAAGACACACC
mping	TTA	A123_1	Chr8:21303492..21303494	-	15	12	CTACCAACCAAGCAACCAAATCTTGTGGGGAATTGCAGACCTATCAAGGGCAGTTGTTAAATTAAAGCAAGATCATGCATGCATCTAAGCTTAGTTATAA	TAAGCTTAAACACCAATCTGAACTTTCAATAGTCCAACCCAGTAGCCAAAAGGAGTCCAACTTTAATTTTTCTTCTTTGCAATTACACAAAAGACACACC
mping	TTA	A123_2	Chr8:21303492..21303494	-	40	50	CTACCAACCAAGCAACCAAATCTTGTGGGGAATTGCAGACCTATCAAGGGCAGTTGTTAAATTAAAGCAAGATCATGCATGCATCTAAGCTTAGTTATAA	TAAGCTTAAACACCAATCTGAACTTTCAATAGTCCAACCCAGTAGCCAAAAGGAGTCCAACTTTAATTTTTCTTCTTTGCAATTACACAAAAGACACACC
mping	TTA	A123_0	Chr8:21582222..21582224	-	7	11	AAAAAACACGGCATCAGATTCGAAAACATCCAAGGGATATTTCTATAGTATTTTATAAGTTGTAACAGAGCTATAGCTAGTGGCGGCTGGAATAGAATAA	GAAGACGAATGCACGAGCAGTGGTACTAGGGAGGAGTAGTCCATACTTGAATGTTCTTGTGGGGAAGTGAGGAACAGGGCCAGTGAGGTTGTTGTAGGAC
mping	TTA	A123_2	Chr8:21744859..21744861	+	53	37	TAAGTACTTTTTACAACAGAATCTTGACTGCAAGATTTTCAGCCATTTACTGCAGGCGCCACCCCTTTATTGGATACGATGCACATTACTTTAGCTATTA	GCATGGCACGTTCTCAGTGTGCAATCCACTGTTATTTGTGAGTATTAAACTAGTAGAAAACAATTCTATGATTATGACTGATCTAGATTGTAATGTAAAA
mping	TTA	A123_0	Chr8:2252479..2252481	-	2	2	CTAAAATTAGAAATTGTAGAAACGGTACCACCTCTATAAAAATAATGTTAGGTTCATTGAGAAATTTTCATCAACGATTTCACCCGTAACTTTATTATTA	CTCCCACTAGTATACTCCCTCGGTCCCTCGTTACTCCTGGGGGCAGTGGACCAAGTCCCAAGCCATTTGAGCCATAGCGCGGGGTGGAAGTAAAAAAACC
mping	TTA	A123_1	Chr8:23289527..23289529	-	10	20	ACGCACGTACACTGAAGGATGAGTCACTCTCGGTCCAACCAAAGTCCAAAAGATTCGCGGCCTAATCTCCGGCTGCTAATGCTCGAGAGATTGTATCTTA	GTGAGCCTAAATTAACCTTTGTACTCTAGCTAGTGTTTGGTTTGGACTTGGCCGCGTGCATGCACAACACTTAATTAGCTGCCACCTGCTTACTGAAGCG
mping	TTA	A123_0	Chr8:23289527..23289529	-	25	20	ACGCACGTACACTGAAGGATGAGTCACTCTCGGTCCAACCAAAGTCCAAAAGATTCGCGGCCTAATCTCCGGCTGCTAATGCTCGAGAGATTGTATCTTA	GTGAGCCTAAATTAACCTTTGTACTCTAGCTAGTGTTTGGTTTGGACTTGGCCGCGTGCATGCACAACACTTAATTAGCTGCCACCTGCTTACTGAAGCG
mping	TTA	A123_2	Chr8:23289527..23289529	-	56	37	ACGCACGTACACTGAAGGATGAGTCACTCTCGGTCCAACCAAAGTCCAAAAGATTCGCGGCCTAATCTCCGGCTGCTAATGCTCGAGAGATTGTATCTTA	GTGAGCCTAAATTAACCTTTGTACTCTAGCTAGTGTTTGGTTTGGACTTGGCCGCGTGCATGCACAACACTTAATTAGCTGCCACCTGCTTACTGAAGCG
mping	TTA	A123_0	Chr8:23612060..23612062	-	2	1	TAAAAAGCATGTCTTAAAAAAGCATTGGCATTTAAGGCTGTGTTTGAGAAAGGGGAGATAGAGAAGATTTGGGAGATACACAAAACGAGGTGAGCTATTA	GTGTATGATTAATTGAGTATTAATTATTTCAAATTTAAAAAATGAACTAATATAATTTTTTAAAGCAACATTCCTATAAAAAATTTTTACAAAAAACACA
mping	TTA	A123_2	Chr8:24175361..24175363	-	32	41	ACACTGTGTTTTGGAGTTCGTGCTGCTCTTCTCTCTCATTTTTTATCTCATTAAAATATATTTGTAGCTGGCTAATAGTATGCTATTGTACCTGCTCTTA	TGCTGTGTTTGTTGGTAGGGATTCCCAACTTACCATATCGTTTTCCACGTGCACGCTTTTCAAAATACACCAGTCCCAATAAACTGAACCCGCTGGCAGC
mping	TTA	A123_1	Chr8:24175361..24175363	-	6	10	ACACTGTGTTTTGGAGTTCGTGCTGCTCTTCTCTCTCATTTTTTATCTCATTAAAATATATTTGTAGCTGGCTAATAGTATGCTATTGTACCTGCTCTTA	TGCTGTGTTTGTTGGTAGGGATTCCCAACTTACCATATCGTTTTCCACGTGCACGCTTTTCAAAATACACCAGTCCCAATAAACTGAACCCGCTGGCAGC
mping	TTA	A123_0	Chr8:24175361..24175363	-	9	32	ACACTGTGTTTTGGAGTTCGTGCTGCTCTTCTCTCTCATTTTTTATCTCATTAAAATATATTTGTAGCTGGCTAATAGTATGCTATTGTACCTGCTCTTA	TGCTGTGTTTGTTGGTAGGGATTCCCAACTTACCATATCGTTTTCCACGTGCACGCTTTTCAAAATACACCAGTCCCAATAAACTGAACCCGCTGGCAGC
mping	TTA	A123_0	Chr8:2433355..2433357	+	12	12	AAAAAATTGTTTTCATGACCTAAGAGCAGTAGCAACAAGAGCAAATTCTCTCTTGGATTCTCACCCTAGAATCAACAGAATTCAAGTAGGTTTGCCGTAA	GAGACTGGGATTCAAAATCGCACAGATTACAAAACAGATAATCCACCGTTTATCTTGCCCATACCTCTCAAAATATGGACCGTCCAAACTCCAAAGCGTG
mping	TTA	A123_1	Chr8:2433355..2433357	+	16	14	AAAAAATTGTTTTCATGACCTAAGAGCAGTAGCAACAAGAGCAAATTCTCTCTTGGATTCTCACCCTAGAATCAACAGAATTCAAGTAGGTTTGCCGTAA	GAGACTGGGATTCAAAATCGCACAGATTACAAAACAGATAATCCACCGTTTATCTTGCCCATACCTCTCAAAATATGGACCGTCCAAACTCCAAAGCGTG
mping	TTA	A123_2	Chr8:2433355..2433357	+	48	54	AAAAAATTGTTTTCATGACCTAAGAGCAGTAGCAACAAGAGCAAATTCTCTCTTGGATTCTCACCCTAGAATCAACAGAATTCAAGTAGGTTTGCCGTAA	GAGACTGGGATTCAAAATCGCACAGATTACAAAACAGATAATCCACCGTTTATCTTGCCCATACCTCTCAAAATATGGACCGTCCAAACTCCAAAGCGTG
mping	TTA	A123_1	Chr8:24622994..24622996	-	3	3	ACACCACACCAACCCCTGTTTGAACATCCAGTAGTCCTCGGTTTTGGTGGTTAATTGCATCTTTGCCATAAAATTCTATGGCTTTCTACACCTTCTATTA	GAAGGCTCTCTTCGTCCTAGATTGTGACTTGTGAGCCTCATAAATGTGTCGGTTTTGGGTTCCATGCTGGAAAAAATCGTGCACATAATACGTATGTCTA
mping	TTA	A123_0	Chr8:26430165..26430167	+	1	16	TTTTTAACCCTTAGTAGATAATTATAAATCAATTGCTTTTGTCAATATTATTTAGGGCATGACAGAAATTTGAGAACATGCAAAGGCATGAATCAGCTTA	TAGAGCATACAACCATCTGTGCAAATTGCAAAAGACTGTCATTATATTTTGATTTCGATATTGATTTGTGATTAAATTTCGTTTGTATTGTCATTTGATT
mping	TTA	A123_1	Chr8:26430165..26430167	+	1	17	TTTTTAACCCTTAGTAGATAATTATAAATCAATTGCTTTTGTCAATATTATTTAGGGCATGACAGAAATTTGAGAACATGCAAAGGCATGAATCAGCTTA	TAGAGCATACAACCATCTGTGCAAATTGCAAAAGACTGTCATTATATTTTGATTTCGATATTGATTTGTGATTAAATTTCGTTTGTATTGTCATTTGATT
mping	TTA	A123_2	Chr8:26430165..26430167	+	1	51	TTTTTAACCCTTAGTAGATAATTATAAATCAATTGCTTTTGTCAATATTATTTAGGGCATGACAGAAATTTGAGAACATGCAAAGGCATGAATCAGCTTA	TAGAGCATACAACCATCTGTGCAAATTGCAAAAGACTGTCATTATATTTTGATTTCGATATTGATTTGTGATTAAATTTCGTTTGTATTGTCATTTGATT
mping	TTA	A123_0	Chr8:26602701..26602703	-	12	20	CCCTCTCCTTTTTGGCAGAGGAAAGGTGGCTTATCTGGAATCTGTGATTCTTATGCTGCAACCCTAGTAAAGAGGCTTTACAATCCAACTGTCCCTCTAA	CCAACTTACAAATGGACTGTTCCCCATTTAATAAATGGATTCCAAATTAGCTTGTATCCTAGTATTGTAGTATATGAGTTGTTGCTAATTCATTGCCACC
mping	TTA	A123_1	Chr8:26602701..26602703	-	3	10	CCCTCTCCTTTTTGGCAGAGGAAAGGTGGCTTATCTGGAATCTGTGATTCTTATGCTGCAACCCTAGTAAAGAGGCTTTACAATCCAACTGTCCCTCTAA	CCAACTTACAAATGGACTGTTCCCCATTTAATAAATGGATTCCAAATTAGCTTGTATCCTAGTATTGTAGTATATGAGTTGTTGCTAATTCATTGCCACC
mping	TTA	A123_2	Chr8:26602701..26602703	-	47	36	CCCTCTCCTTTTTGGCAGAGGAAAGGTGGCTTATCTGGAATCTGTGATTCTTATGCTGCAACCCTAGTAAAGAGGCTTTACAATCCAACTGTCCCTCTAA	CCAACTTACAAATGGACTGTTCCCCATTTAATAAATGGATTCCAAATTAGCTTGTATCCTAGTATTGTAGTATATGAGTTGTTGCTAATTCATTGCCACC
mping	TTA	A123_1	Chr8:27152478..27152480	+	2	16	GTAGACATACTGTTGAGGTGATTTACTATTAATCTAGTCTATTGCTGAGATGTACATGTTTTATAGATAGCACCTTACTTTACCATTGTGGGTGCTCTAA	TAGACTACTCCGTGCGAACTGTGTATGCTTTGGAACTAGCTCCAGCGAACACACCTAGGTACAGGACCCAACGACCAACCAAGTGATCACCAACCGATCG
mping	TTA	A123_0	Chr8:27152478..27152480	+	4	23	GTAGACATACTGTTGAGGTGATTTACTATTAATCTAGTCTATTGCTGAGATGTACATGTTTTATAGATAGCACCTTACTTTACCATTGTGGGTGCTCTAA	TAGACTACTCCGTGCGAACTGTGTATGCTTTGGAACTAGCTCCAGCGAACACACCTAGGTACAGGACCCAACGACCAACCAAGTGATCACCAACCGATCG
mping	TTA	A123_2	Chr8:27152478..27152480	+	4	57	GTAGACATACTGTTGAGGTGATTTACTATTAATCTAGTCTATTGCTGAGATGTACATGTTTTATAGATAGCACCTTACTTTACCATTGTGGGTGCTCTAA	TAGACTACTCCGTGCGAACTGTGTATGCTTTGGAACTAGCTCCAGCGAACACACCTAGGTACAGGACCCAACGACCAACCAAGTGATCACCAACCGATCG
RIRE3	CTTAT	A123_2	Chr8:2736909..2736913	-	11	2	TGGATAGAGTCCTGAGAAGGCAATTGTATTTATTAATTAGGATATTTTATGTAATTTCCTTAGGGATATGCTTGGGCAAAAGTCTGCCGCAAAGACTTAT	GGTATATTAGAGTTTGTTAGAGATAATAGTCGTGTCCGGTATGGACATATCTTGTAATTCTCGGGTATAAATAAGACCCCGAGCCCTATGTAATTTTTTA
mping	TTA	A123_0	Chr8:28049380..28049382	-	2	3	TTGGTCGGCAGGTCAGACGACATGTAGTTGACTTCGGTCTGCTGTAGGCCAATGTATCTGAATCCATGAGGACACCTGGTTGATTCTCAGAATAGGCTAA	GAGCAAGTATAGTGAAGCACAGTCAGCCGGCGAAATAACTTACCACGTCACCCAAATCTGAGGTGGAAAGAGAGAGAAATCCTAATAGAGAATAGGACGG
mping	TTA	A123_0	Chr8:28049611..28049613	-	1	2	GAACCGAGATAAAAAGCTTCTTCTCAGCCTGCTGCATGCGACTGAGCCTGCAGCTCCTTTTCTCCCATTTGCTACTAGTACATGCAAGCATTAACTCTTA	TAGCCAACCTCTACGCCAGTTTACTATATGCACTGGCTTTCTCAAATGCTTAAAGTGACATGGCCACCTTATTGCGCCAGCTGCCGGTGAAACCATTAAC
mping	TTA	A123_2	Chr8:28049611..28049613	-	4	3	GAACCGAGATAAAAAGCTTCTTCTCAGCCTGCTGCATGCGACTGAGCCTGCAGCTCCTTTTCTCCCATTTGCTACTAGTACATGCAAGCATTAACTCTTA	TAGCCAACCTCTACGCCAGTTTACTATATGCACTGGCTTTCTCAAATGCTTAAAGTGACATGGCCACCTTATTGCGCCAGCTGCCGGTGAAACCATTAAC
mping	TTA	A123_0	Chr8:28264256..28264258	-	5	3	GTAGAACTAGAAGCCGACTTGGTGTGGCCTAGTGGACCAGGCTTGTTGTGCAAGGCCACGTGCCTTTTCTTTTCTATTAGTCCAGTAGTCTCTCTATTTA	TAAACATGTCGTCCCCTCTTACCACCAGCCATAAGCCATTAGGCAAGGCAATCCTCCTCCTCCTCCTTGCTCACAGTCACAGATGGGAAGAGAGGAATTG
mping	TTA	A123_1	Chr8:28359811..28359813	-	17	12	CTAGAGTAGCTAGCATGGAGCCGCCATGGAGTGAGTGCAAATGAAAAATGCATAGGTGTGAGCGAGCGAGGTGCAAGCTAGGTTAATTGCAAATTATTAA	TGAGTTTGAGCTAGTAGGGATGGAGGAGGAGGAGGAGGGACCTGCCATCCGGCCTCGATGCTGTTGAGGTCGGAGCCGTTGAAGGAGCCGGAGAGGATCC
mping	TTA	A123_0	Chr8:28359811..28359813	-	29	26	CTAGAGTAGCTAGCATGGAGCCGCCATGGAGTGAGTGCAAATGAAAAATGCATAGGTGTGAGCGAGCGAGGTGCAAGCTAGGTTAATTGCAAATTATTAA	TGAGTTTGAGCTAGTAGGGATGGAGGAGGAGGAGGAGGGACCTGCCATCCGGCCTCGATGCTGTTGAGGTCGGAGCCGTTGAAGGAGCCGGAGAGGATCC
mping	TTA	A123_2	Chr8:28359811..28359813	-	61	59	CTAGAGTAGCTAGCATGGAGCCGCCATGGAGTGAGTGCAAATGAAAAATGCATAGGTGTGAGCGAGCGAGGTGCAAGCTAGGTTAATTGCAAATTATTAA	TGAGTTTGAGCTAGTAGGGATGGAGGAGGAGGAGGAGGGACCTGCCATCCGGCCTCGATGCTGTTGAGGTCGGAGCCGTTGAAGGAGCCGGAGAGGATCC
mping	TTA	A123_0	Chr8:4893419..4893421	-	11	14	AAGTCCACACTACTTGTAAATTCGAGAAGCGTGTGCATTAATCATTTTATCATAGTATAGTACTCTTGCTCCCCAAGAAAACGAACCAATTGTTTACTTA	GTACTCTACGTTATACTAGTTTCTACTCACGACTGGTCACAAACACGGCCGCTGAGTCATCTGAGGAACAACAAAGAGCAAATCAAAGATGGATGAGTCA
mping	TTA	A123_1	Chr8:763041..763043	+	16	14	CAAATATAAACTTTGCGCTGAGCTAAAAACAGCCCCAACCACAAATTGTTGTGTGCTTGTCACATTGATAGCTTCTGCAAACTCTGTTGAATTCCAGTTA	GCAAGTGCTACTGGTATATTTCATTCATTCTTTTTGGTATACAAATCCCAAAGCCATGAGACATTGTCAGTCAAAAAGGAAAAAAGAAATGCTCACTTGG
mping	TTA	A123_0	Chr8:763041..763043	+	16	17	CAAATATAAACTTTGCGCTGAGCTAAAAACAGCCCCAACCACAAATTGTTGTGTGCTTGTCACATTGATAGCTTCTGCAAACTCTGTTGAATTCCAGTTA	GCAAGTGCTACTGGTATATTTCATTCATTCTTTTTGGTATACAAATCCCAAAGCCATGAGACATTGTCAGTCAAAAAGGAAAAAAGAAATGCTCACTTGG
mping	TTA	A123_2	Chr8:763041..763043	+	45	57	CAAATATAAACTTTGCGCTGAGCTAAAAACAGCCCCAACCACAAATTGTTGTGTGCTTGTCACATTGATAGCTTCTGCAAACTCTGTTGAATTCCAGTTA	GCAAGTGCTACTGGTATATTTCATTCATTCTTTTTGGTATACAAATCCCAAAGCCATGAGACATTGTCAGTCAAAAAGGAAAAAAGAAATGCTCACTTGG
mping	TTA	A123_0	Chr8:8653..8655	-	2	3	CGGTGACATATGCCATTTATTGTCATGCAGCCGCATGGCCACGTGACACCATGCGGGTGTACAGGAGACCAACGACCGAGCACACCTGTTGACCTGATAA	GAATCGGACTTTGATCAGCTCTGATGGTGGGCATTGGCTCCGGGGCGGCCGGCCCAATACTGAATAAATATCCTCTGTGGCGGCGACGTCTTCAAATTTG
mping	TTA	A123_0	Chr8:8939727..8939729	+	11	9	GCCAGGTCGGCCATGGAGGAAGAGGAGAAGCTGCACAAGACCGTGCAGCGCGATCTGTTGGTTATCTCGGACGAGTTTGAGATGATGCACTCCTTCCTTA	ATGATGCCAAGGGCCGCGTCACGGACAACGTGACGAGGACCTTGGTGAGGCAGGTCCGCAACACGGCCCTAGACGTGGAGGATTGCATCGAGACCATTGT
mping	TTA	A123_1	Chr8:9778572..9778574	-	13	15	TCAAGGACCTGATTAAGGAGTCCTCTTTGGAAAATGGAAATGTCAGCTTTTTCTCCTGTAACAATATTTGGCATTAATGAGGACTATTTAGGTGTTATTA	GGGTCCAAGTGGGGGCTAGTCCACCATGTGCTAGCATGTGCATGGTCTGCCTTCCATCCCATTCTCTCTTCCCAACCTCTTATAACATGTCCCCAAAAAA
mping	TTA	A123_2	Chr8:9778572..9778574	-	19	24	TCAAGGACCTGATTAAGGAGTCCTCTTTGGAAAATGGAAATGTCAGCTTTTTCTCCTGTAACAATATTTGGCATTAATGAGGACTATTTAGGTGTTATTA	GGGTCCAAGTGGGGGCTAGTCCACCATGTGCTAGCATGTGCATGGTCTGCCTTCCATCCCATTCTCTCTTCCCAACCTCTTATAACATGTCCCCAAAAAA
mping	TTA	A123_0	Chr9:10338431..10338433	+	4	3	TTTTGGGACGGAGGGAGTAGTACGTTAACCCTGCTGTCAGTGTCAGCCTGTCATAGCACAACTCCGTATGGTCTCTCTCTCCTAAACTTTTGGAGAGTAA	TAAAAGATAAGAGAGAAAAAAAACTTTATTAAACCCACCAACCCAAACAAAAAAAAAAGAAAAAGAAAAAGAAAAGAAAAGAAAAAAACCGAACCACCTC
mping	TTA	A123_2	Chr9:11188613..11188615	+	10	3	TAGGTGCTGATATGATATTTGTGTTAAGCGGAGATAATAGTAGGAGATAGAGAATGACATAAGTTCCTCGATCTGCTCGCAATCCCACCGCTGCTGATCA	TAGCTTACGAAGACCTTTAGAGTATAGGGGTTTTAAATGGATTTGGATCATCAACTATCAACTGCACGTGGTAAACGGTCATGTATTTCTAGTTAATGCG
mping	TTA	A123_1	Chr9:12538485..12538487	+	15	16	ATCTGCATAGTAGTTGTACTAGCTCAGGTTTTGGATCTCAATTAAAACAGGGGAATTCTTGTGATAAGTAAGTGGAGTACTATTTCCGTAGGTTTAATTA	GAGCAAGTTTAATAGTGTAGCTAATTGTTGGTTTCAAAACAACTATAGCTAATCTAATAGTCCACTCATATAATAGTTAACTATAAAAATATACTACAAC
mping	TTA	A123_0	Chr9:12538485..12538487	+	18	14	ATCTGCATAGTAGTTGTACTAGCTCAGGTTTTGGATCTCAATTAAAACAGGGGAATTCTTGTGATAAGTAAGTGGAGTACTATTTCCGTAGGTTTAATTA	GAGCAAGTTTAATAGTGTAGCTAATTGTTGGTTTCAAAACAACTATAGCTAATCTAATAGTCCACTCATATAATAGTTAACTATAAAAATATACTACAAC
mping	TTA	A123_2	Chr9:12538485..12538487	+	36	38	ATCTGCATAGTAGTTGTACTAGCTCAGGTTTTGGATCTCAATTAAAACAGGGGAATTCTTGTGATAAGTAAGTGGAGTACTATTTCCGTAGGTTTAATTA	GAGCAAGTTTAATAGTGTAGCTAATTGTTGGTTTCAAAACAACTATAGCTAATCTAATAGTCCACTCATATAATAGTTAACTATAAAAATATACTACAAC
mping	TTA	A123_0	Chr9:13755559..13755561	-	3	2	TATTTATTTCCAAGAAGAAATCCAGGGGCATATGCTGGGAGCTAGTAGCACAGAGGACCATTTAACAAACAATAATCTATAGCCAGGGGTGGTATTATTA	GTGGCAATTTTCTCTAATCAAAGAATGTGTCAAATGAAAAGGCCAGTTGGAACCGACATCCACACACACTTGACACATGCAGCTTGAAAGAAACTCACCC
mping	TTA	A123_2	Chr9:15254891..15254893	+	5	21	CAGTAGACACGTCTCCTATCCAAGTACTCTATCATGCCCATGCATGAGAGCAGAACAAGAACAGCTACTATTATACTCCAGTACAACACTTACACAGTTA	TATGTATCTATCCAAATGGTCGATGTATTTGAGTATTTCTAACTGTTTGTCAACGATGACAGAATTGCACACCTAGCAATTAACTAGCCACACACACTAA
mping	TTA	A123_1	Chr9:15710721..15710723	-	28	6	TATATAGTTTTTCCCTATGCGTGTTCCTGAGTAAGGATCAGTAGTACATCGGCTGAAACCGACACAACAATAGGATGCCGCCAGGCGAAGCTGTTTCTTA	GTGGGCCTGTTACTGTTTCTCGATCGGTGGAAGACTGCACGCACACACAAGTGGTGACCCTAGTAAAGTCCAAAACCCAAACAAGGATGCTTTCACTTTT
mping	TTA	A123_2	Chr9:15710721..15710723	-	45	45	TATATAGTTTTTCCCTATGCGTGTTCCTGAGTAAGGATCAGTAGTACATCGGCTGAAACCGACACAACAATAGGATGCCGCCAGGCGAAGCTGTTTCTTA	GTGGGCCTGTTACTGTTTCTCGATCGGTGGAAGACTGCACGCACACACAAGTGGTGACCCTAGTAAAGTCCAAAACCCAAACAAGGATGCTTTCACTTTT
mping	TTA	A123_1	Chr9:16182069..16182071	+	11	17	CTTTTTCTCTGAAGTTTTGGGCAGGATTTCAGGTTACGAGAAGCGCGTGATGCAGTTAAACGGACAGTGGCTTTAGCCAGGGGATGGCACTTTCTAATTA	GTTGGGGATATGATCAATTGATCATGCATTCCCAATGTTAAAAGTGATGGGGTCATGGGAAATGGCCGGGCTGTTATCGGCCATGCCTTCGCTGTCCATC
mping	TTA	A123_0	Chr9:16182069..16182071	+	14	16	CTTTTTCTCTGAAGTTTTGGGCAGGATTTCAGGTTACGAGAAGCGCGTGATGCAGTTAAACGGACAGTGGCTTTAGCCAGGGGATGGCACTTTCTAATTA	GTTGGGGATATGATCAATTGATCATGCATTCCCAATGTTAAAAGTGATGGGGTCATGGGAAATGGCCGGGCTGTTATCGGCCATGCCTTCGCTGTCCATC
mping	TTA	A123_2	Chr9:16182069..16182071	+	38	47	CTTTTTCTCTGAAGTTTTGGGCAGGATTTCAGGTTACGAGAAGCGCGTGATGCAGTTAAACGGACAGTGGCTTTAGCCAGGGGATGGCACTTTCTAATTA	GTTGGGGATATGATCAATTGATCATGCATTCCCAATGTTAAAAGTGATGGGGTCATGGGAAATGGCCGGGCTGTTATCGGCCATGCCTTCGCTGTCCATC
mping	TTA	A123_2	Chr9:16275413..16275415	-	42	25	GTCTCCGCCTCGCTCGTCGTGACGGGCGGGGCAAGCGAGGCTACCTACGAGCAGTAGCAGTGCAGACGCCTGAAACACGTGAGCAAATATCAAATGCTAA	TATAGTGTGGTGGTGGTGAGAGCGACGGCGGCGAGGACGACGACGACGCGAGGCGGGGATCGCGTCCGCGGGTGGTCCACAGCCGGCGCGAAAAGGTTGG
mping	TTA	A123_1	Chr9:16275413..16275415	-	8	4	GTCTCCGCCTCGCTCGTCGTGACGGGCGGGGCAAGCGAGGCTACCTACGAGCAGTAGCAGTGCAGACGCCTGAAACACGTGAGCAAATATCAAATGCTAA	TATAGTGTGGTGGTGGTGAGAGCGACGGCGGCGAGGACGACGACGACGCGAGGCGGGGATCGCGTCCGCGGGTGGTCCACAGCCGGCGCGAAAAGGTTGG
mping	TTA	A123_2	Chr9:16552918..16552920	-	28	15	ATCCGCCATTAATGCCCTTAACTCCAAGCTCGATATCAGAGGAGGAAGAAGAGGCGTAGGAGTAGTACGGCTCCGCCGCCTCCCTCCCCTGCCATTATAA	GCTCACGCGCGGCGCTCGCCCGGGCGGCTCTGCCACCTGTGACCTTGCTGTTGCTGTCACCGGAGAGGCGGAGGGGATGCTCACGTGCATCGCGTGCTCG
mping	TTA	A123_0	Chr9:16865570..16865572	-	11	19	TAGAACTGTAGAAGTAGTTGGTGGGCAAGCAGAAAAAGCGCGAGACGGGCCAGGGTGATGACTCCTAGCGGCTAGCCGGCGCGCAGTCCTCCCAGCGTAA	CCGGACCCGTACTTTCCCTACTTTCGCCGGGGGCCACGCATACCGAATGTGACAGCCTAACCGTACGTGCGTACTCGAACAGTTCGATCTCTTTCGTGAG
mping	TTA	A123_1	Chr9:16865570..16865572	-	3	10	TAGAACTGTAGAAGTAGTTGGTGGGCAAGCAGAAAAAGCGCGAGACGGGCCAGGGTGATGACTCCTAGCGGCTAGCCGGCGCGCAGTCCTCCCAGCGTAA	CCGGACCCGTACTTTCCCTACTTTCGCCGGGGGCCACGCATACCGAATGTGACAGCCTAACCGTACGTGCGTACTCGAACAGTTCGATCTCTTTCGTGAG
mping	TTA	A123_2	Chr9:16865570..16865572	-	39	49	TAGAACTGTAGAAGTAGTTGGTGGGCAAGCAGAAAAAGCGCGAGACGGGCCAGGGTGATGACTCCTAGCGGCTAGCCGGCGCGCAGTCCTCCCAGCGTAA	CCGGACCCGTACTTTCCCTACTTTCGCCGGGGGCCACGCATACCGAATGTGACAGCCTAACCGTACGTGCGTACTCGAACAGTTCGATCTCTTTCGTGAG
mping	TTA	A123_0	Chr9:17343761..17343763	+	11	6	TTTGAACAAATTTACCGTTATTTACGTGGAAAGCCGCGCCTGTTCGCAGCGTCGTTGCATGCAATGCAATGCAATGCCGGCGTGTCGTGGATTCCAGTTA	GAGCAAGATAATAATACAGCTAGATGCTTATATTTTTGTACGGAGGAGTATATCTTTATAGTCTATTTCTCAGCTCACTCGTATAGTGGTTAACTCTTCA
mping	TTA	A123_0	Chr9:17908908..17908910	-	3	1	AGCTGCGCAAGCAAACTTTAGGGCAAGAGGAGCACGAGGTAACAGGGAAGAGAAGATAAGATTGGAGGTTGTATGGTGATGAAATGCATGGAGTCCCTAA	TGCACCCAATATTCCATCTTGTGTCGAATGCTCAATCTTAAACATTTTAGGATCATTTTTCTAGGCAATGGAAATTGTCGAGTATGGTAATAGGAATCTT
mping	TTA	A123_1	Chr9:18734559..18734561	+	2	3	CATGCACACATTAGCTAATTAACCTCCACAGTAAATAGTAAATATACTCATTCCCAATCCCCTTCGGGGGCCTTCCCTCTCACACTCACACGCCCTATAA	TAACCCCTCGCCAACTACCACGCCCACGCCACCACACACGCACACGAGCTGTGTCGATCTCTCCATAGCAAGAGGCGCAAGCTACCTTGCCAGCCATGGA
mping	TTA	A123_1	Chr9:19637391..19637393	+	10	8	GGCTGCATGTGGTCTCATTTATTTTTAATTTGTTACGGGGGTAAAAACTTGTCGCTTTGGGTAGTAAAAACTTCAAAGGGGGAAATATTTACTATCATAA	TTGCGTGTTCTTTTTTAGGTAGGTCGCTCCGTGATAATCGTAACGGTTAAATCTGGTGGAAACACACGATGAAGCGGTTGACAACTATATGATCTCTAAA
mping	TTA	A123_0	Chr9:19637391..19637393	+	13	11	GGCTGCATGTGGTCTCATTTATTTTTAATTTGTTACGGGGGTAAAAACTTGTCGCTTTGGGTAGTAAAAACTTCAAAGGGGGAAATATTTACTATCATAA	TTGCGTGTTCTTTTTTAGGTAGGTCGCTCCGTGATAATCGTAACGGTTAAATCTGGTGGAAACACACGATGAAGCGGTTGACAACTATATGATCTCTAAA
mping	TTA	A123_2	Chr9:19637391..19637393	+	39	46	GGCTGCATGTGGTCTCATTTATTTTTAATTTGTTACGGGGGTAAAAACTTGTCGCTTTGGGTAGTAAAAACTTCAAAGGGGGAAATATTTACTATCATAA	TTGCGTGTTCTTTTTTAGGTAGGTCGCTCCGTGATAATCGTAACGGTTAAATCTGGTGGAAACACACGATGAAGCGGTTGACAACTATATGATCTCTAAA
mping	TTA	A123_0	Chr9:19950389..19950391	+	4	2	AGACATAGTTTTCATAAACTCCACATCATCAAGAAACTAGTACTAGACACTACTCTTCCAATGCAAACACCACTATTCTACTTAAATTTAATGCTACTTA	TCTCACATGATGTTTTGGATGTTGTGTAGAAACCATGTCTCATGCAATACATGGTTTCCTTCTCTTTCCTCATTTATTTACTTGTCACATCACTTTTTAT
mping	TTA	A123_0	Chr9:19950663..19950665	-	2	2	ACGTTTTATAGTCCGTGTTACAGCTAACTATGGATAGACTGCTGATTATCTCTTTCATCTTTTTTATCTTTTTTAAATATATGTTTATAGCTGGCTATTA	TAGCTGGGATGCTCGAGGGGTAGATGGTTGGCTACCTCGTCCCCTCCCCCGCACGCTGCACGCATCCCCTCTCCTCTCCCCCTCGCCATCCTCAAATCCC
mping	TTA	A123_0	Chr9:20250175..20250177	+	21	17	ACAAGCTAAACTGCTGCTGCTGCTGATGATGCATGTGTTGTCTCTTGCTGATCAGAACTCAGAATGGATCGATTAGTTAAGAATTAAAGATAAGTCATAA	GTATGTAGTAGGTGCTTGCAAGTTAGTGCATCTCTCTAGTTTAGTACAACTCCATGTTAAAATATGTATTGTTCTAGACATGCATTAAGCTAAAACTTTA
mping	TTA	A123_2	Chr9:20250175..20250177	+	51	49	ACAAGCTAAACTGCTGCTGCTGCTGATGATGCATGTGTTGTCTCTTGCTGATCAGAACTCAGAATGGATCGATTAGTTAAGAATTAAAGATAAGTCATAA	GTATGTAGTAGGTGCTTGCAAGTTAGTGCATCTCTCTAGTTTAGTACAACTCCATGTTAAAATATGTATTGTTCTAGACATGCATTAAGCTAAAACTTTA
mping	TTA	A123_1	Chr9:20250175..20250177	+	8	10	ACAAGCTAAACTGCTGCTGCTGCTGATGATGCATGTGTTGTCTCTTGCTGATCAGAACTCAGAATGGATCGATTAGTTAAGAATTAAAGATAAGTCATAA	GTATGTAGTAGGTGCTTGCAAGTTAGTGCATCTCTCTAGTTTAGTACAACTCCATGTTAAAATATGTATTGTTCTAGACATGCATTAAGCTAAAACTTTA
mping	TTA	A123_1	Chr9:20462000..20462002	-	5	4	TTTATTAGCCAGTGCATGCATGCACTTCTTATCAAAATATGCAGCAAATACAGCACTACTAGTAGCACGTAGTACTAGTACCTAGCTAACACTTCAGTAA	GTACAGTTGCATACAAGCAGTGAATTAATTCAGGCAAAGTTTGTCACAGTAATCTGCTCCGATGTTCCCATCAGCATTGATTCTAAGCTCATAACTGCGC
mping	TTA	A123_0	Chr9:20804030..20804032	+	33	15	AGTTTCAAGCATCCAACAGTAGCAGGAGTGCTGCACTGCTGCTACTATAGGAGTAGAACTGGTGGTCACTTCGTAATTTGTATCCAAACTTTGAATCTAA	ACACAATCTTAGCAGAACCAAATCGTAGGTGTATCTGCAGTTGGGAAGCGAAATATACTGGGGAAGCAGCAGCGCCGGCGCCGTGGCGGCTTGAGTAAAT
mping	TTA	A123_2	Chr9:20804030..20804032	+	54	42	AGTTTCAAGCATCCAACAGTAGCAGGAGTGCTGCACTGCTGCTACTATAGGAGTAGAACTGGTGGTCACTTCGTAATTTGTATCCAAACTTTGAATCTAA	ACACAATCTTAGCAGAACCAAATCGTAGGTGTATCTGCAGTTGGGAAGCGAAATATACTGGGGAAGCAGCAGCGCCGGCGCCGTGGCGGCTTGAGTAAAT
mping	TTA	A123_1	Chr9:20804030..20804032	+	8	10	AGTTTCAAGCATCCAACAGTAGCAGGAGTGCTGCACTGCTGCTACTATAGGAGTAGAACTGGTGGTCACTTCGTAATTTGTATCCAAACTTTGAATCTAA	ACACAATCTTAGCAGAACCAAATCGTAGGTGTATCTGCAGTTGGGAAGCGAAATATACTGGGGAAGCAGCAGCGCCGGCGCCGTGGCGGCTTGAGTAAAT
RIRE3	GTGTT	A123_2	Chr9:4883005..4883009	+	22	8	ATGGAATAAGGACTTTCGTGAGCTTCCTGTAGTATCAGCTGTTTAAGTTCTCTGTTATCCGGAACGCATACTCGATTTCCGTTCCATAGGGTTCCGTGTT	CATCCTCTGTGAAACCAGTGGCTTTACCCTGTTTCATATTCTTGAGGAGTCCATGCATGTCCGGATCATTCCTCTGAGCCTCGCGGATTTGAGCGAGCAA
spmlike	TGC	A123_2	Chr9:5123547..5123549	+	13	5	AGTACCCATCAAATAAATTTGATTCTATCCATCTGTAGAATTACTTTGTCCGTTTTGGTAGTTTGGTCTCCTCTTCAGCTGTTTCTCACTTGTATATTGC	TAGATTCGCATCCTGCTGAGTCAACATGACTTGGGTTGCGGTAGAAAAAAATGCCAGATGGAATATTAGGACGCGGCTTTAAATCAACCACATCATGTCT
mping	TTA	A123_2	Chr9:5857838..5857840	-	20	37	TGAAGATTCCGTTCTTCTGAATGAACCAAAGAGTTTACTCACTGCCTTTAACATAAAAAAAAGGAACAAAAGAAGATCACAGGGACAATGGGGTCCCTAA	TGGATCAACTCACAGCCAATTCCTCTTGACCAACAAACCAGGATTAGATTTGATTGCAAAAAGAAGCAGCCAAATAGTTTCGCTCGTGCAGTGGATTTTG
mping	TTA	A123_0	Chr9:6735982..6735984	-	2	1	CCCTGCTTGAACAAAAACAACACCGGAATATCGGTAGAGAACTTCAATGACTAGTCACTTGAGGCTTGGGATAAAGCATGCATGGGTCCAGATTACCTAA	TTATTTTCTTTACTATGTCGATAGTACGAATAAAAGAGATTTTCAATTGTTTTGTTTAGTAGTATGCTTTTATTCAACGCATGAAAGAGTTGTTTTGAAA
mping	TTA	A123_0	Chr9:7309512..7309514	-	1	2	AAAATTTTCAGTAAAAAGAAAAAATTAATAAAAAAGCGTGGAATTTTTTTCAAGTTGTTGGATTTCCTAGAGGGAGTTATTTAATATAATCGGCTTGTTA	TAGTCTGAGTGTTGATCATTTGCTTTTTTGAGCTAGGGTTAAGTCTAGACCAGGGCCGTTCCTAGGCCATGGCGAGAGGGGCGACGGAGGCCCCCCAAAC
RIRE3	CGATG	A123_2	Chr9:8363978..8363982	+	41	56	TTGTCGGGTTATTTTCTCGGCTTCTGCATCATCATCGGGCAACTCGTCGCTACTCAGGAACATGATGAGTGGGGTCCACCAGCCGTCTGTGGTCTCGATG	TCGGCAACGACGTATTCTGCCTCTGTAGCCCCCGAGCTAATGTCGGGGGTAACTGTGCTATCTTCATCGTTGGCCTCTTTCACCGATGGTTTTGTCAGGA
spmlike	CCA	A123_2	Chr9:8939748..8939750	-	26	10	CCTATTGATTACTCACAATGTCAGGGCAGTACCAAAAGTTATTGGGCATACTTCCTATGATTGCTTCTATCTTCATCTGGAGAAGTTAGTTGATTATCCA	GCTAGGCTTAAGTGATCTCCAATTCTAACGTGGCTGCTAGTGCTCCTGTGTTTTCTCGGACATCACAGTCGCTGGTCTTTCTAGTACAAGTGCCACCAGC
