# Supplementary material for: The Use of RelocaTE and Unassembled Short Reads to Produce High-Resolution Snapshots of Transposable Element Generated Diversity in Rice
Source: G3 (Bethesda). 2013 Jun 1;3(6):949–57. doi: 10.1534/g3.112.005348 (PMC3689806; doi:10.1534/g3.112.005348)
Supplement: Supporting Information [file supp_g3.112.005348_FileS2.zip]

Archive with 41 entries (36 files):
- srobb1-RelocaTE-6c1cb50/
- srobb1-RelocaTE-6c1cb50/LICENSE
- srobb1-RelocaTE-6c1cb50/README.md
- srobb1-RelocaTE-6c1cb50/TSD_lengths_table.txt
- srobb1-RelocaTE-6c1cb50/master
- srobb1-RelocaTE-6c1cb50/sample_relocaTE_run/
- srobb1-RelocaTE-6c1cb50/sample_relocaTE_run/create_bam.sh
- srobb1-RelocaTE-6c1cb50/sample_relocaTE_run/data/
- srobb1-RelocaTE-6c1cb50/sample_relocaTE_run/data/MSUr7.sample.fa
- srobb1-RelocaTE-6c1cb50/sample_relocaTE_run/data/fq/
- srobb1-RelocaTE-6c1cb50/sample_relocaTE_run/data/fq/sample.unPaired.fq
- srobb1-RelocaTE-6c1cb50/sample_relocaTE_run/data/fq/sample_p1.fq
- srobb1-RelocaTE-6c1cb50/sample_relocaTE_run/data/fq/sample_p2.fq
- srobb1-RelocaTE-6c1cb50/sample_relocaTE_run/data/mping.fa
- srobb1-RelocaTE-6c1cb50/sample_relocaTE_run/data/sample.sorted.bam
- srobb1-RelocaTE-6c1cb50/sample_relocaTE_run/data/sample.sorted.bam.bai
- srobb1-RelocaTE-6c1cb50/sample_relocaTE_run/run_characTErizer.sh
- srobb1-RelocaTE-6c1cb50/sample_relocaTE_run/run_relocaTE.sh
- srobb1-RelocaTE-6c1cb50/sample_relocaTE_run/run_relocaTE_qsub.sh
- srobb1-RelocaTE-6c1cb50/sample_relocaTE_run/run_relocaTE_shell.sh
- srobb1-RelocaTE-6c1cb50/sample_relocaTE_run/sample_readme.txt
- srobb1-RelocaTE-6c1cb50/scripts/
- srobb1-RelocaTE-6c1cb50/scripts/cat_fq_shell.pl
- srobb1-RelocaTE-6c1cb50/scripts/characterizer.pl
- srobb1-RelocaTE-6c1cb50/scripts/clean_pairs.pl
- srobb1-RelocaTE-6c1cb50/scripts/clean_pairs_memory.pl
- srobb1-RelocaTE-6c1cb50/scripts/compare_strains.pl
- srobb1-RelocaTE-6c1cb50/scripts/construcTEr.pl
- srobb1-RelocaTE-6c1cb50/scripts/fastq_split.pl
- srobb1-RelocaTE-6c1cb50/scripts/merge_bam_shell.pl
- srobb1-RelocaTE-6c1cb50/scripts/move_files.pl
- srobb1-RelocaTE-6c1cb50/scripts/process_raw_reads.pl
- srobb1-RelocaTE-6c1cb50/scripts/relocaTE.pl
- srobb1-RelocaTE-6c1cb50/scripts/relocaTE_align.pl
- srobb1-RelocaTE-6c1cb50/scripts/relocaTE_fq2fa.pl
- srobb1-RelocaTE-6c1cb50/scripts/relocaTE_insertionFinder.pl
- srobb1-RelocaTE-6c1cb50/scripts/relocaTE_trim.pl
- srobb1-RelocaTE-6c1cb50/scripts/run_construcTEr.pl
- srobb1-RelocaTE-6c1cb50/scripts/sam2bam.pl
- srobb1-RelocaTE-6c1cb50/scripts/sam2fq.pl
- srobb1-RelocaTE-6c1cb50/scripts/splitSam_byTarget.pl
