# Supplementary material for: The Use of RelocaTE and Unassembled Short Reads to Produce High-Resolution Snapshots of Transposable Element Generated Diversity in Rice
Source: G3 (Bethesda). 2013 Jun 1;3(6):949–57. doi: 10.1534/g3.112.005348 (PMC3689806; doi:10.1534/g3.112.005348)
Supplement: Supporting Information [file supp_g3.112.005348_FileS2.zip › srobb1-RelocaTE-6c1cb50/TSD_lengths_table.txt]

Data collected from: 
	Wicker, Sabot, Hua-Van et al., 2007
	Yuan and Wessler, 2011

Class 1 elements (Retrotransposons)
			TSD_len	TSD_pattern
  Subclass 1 LTR	4-6	TG..CA
    Superfamily Copia	4-6
    Superfamily Gypsy	4-6
    Superfamily Bel-Pao	4-6
    Superfamily Retrovirus	4-6
    Superfamily ERV	4-6

Class 2 elements (DNA Transposons)
  Subclass 1 TIR
			TSD_len	TSD_pattern
    Superfamily CACTA	2-3
    Superfamily Mutator	9-11
    Superfamily hAT	(5-7)-8
    Superfamily Tc1/Mariner	2 TA
      example Group Stowaway
    Superfamily	PIF/Harbinger	2-3	T/A rich, TWA, AT, or AWT
      example Group Tourist
    Superfamily Merlin	8-(9)
    Superfamily Transib	5
    Superfamily	P	7-8
    Superfamily	PiggyBac	4	TTAA
    Superfamily Zator	2	TA
    Superfamily MULE	9-10
    Superfamily Kolobok	4	TTAA
    Superfamily Novosib	8
    Superfamily Sola1	4	WWWW
    Superfamily Sola2	4
    Superfamily Sola3	4	TTAA
    Superfamily CMC	2-4
    Superfamily Academ	3
    Superfamily Ginger	4-(5)
  Subclass 2 Maverick
    Superfamily 2 Maverick	6

Parentheses in the TSDs indicate exceptional cases.
