# Supplementary material for: The Use of RelocaTE and Unassembled Short Reads to Produce High-Resolution Snapshots of Transposable Element Generated Diversity in Rice
Source: G3 (Bethesda). 2013 Jun 1;3(6):949–57. doi: 10.1534/g3.112.005348 (PMC3689806; doi:10.1534/g3.112.005348)
Supplement: Supporting Information [file supp_g3.112.005348_FileS2.zip › srobb1-RelocaTE-6c1cb50/sample_relocaTE_run/data/MSUr7.sample.fa]

>Chr3
NNNNNNNNNNNNNNNNNNNNNNNNNNNNNNNNNNNNNNNNNNNNNNNNNN
NNNNNNNNNNNNNNNNNNNNNNNNNNNNNNNNNNNNNNNNNNNNNNNNNN
NNNNNNNNNNNNNNNNNNNNNNNNNNNNNNNNNNNNNNNNNNNNNNNNNN
NNNNNNNNNNNNNNNNNNNNNNNNNNNNNNNNNNNNNNNNNNNNNNNNNN
NNNNNNNNNNNNNNNNNNNNNNNNNNNNNNNNNNNNNNNNNNNNNNNNNN
NNNNNNNNNNNNNNNNNNNNNNNNNNNNNNNNNNNNNNNNNNNNNNNNNN
NNNNNNNNNNNNNNNNNNNNNNNNNNNNNNNNNNNNNNNNNNNNNNNNNN
NNNNNNNNNNNNNNNNNNNNNNNNNNNNNNNNNNNNNNNNNNNNNNNNNN
NNNNNNNNNNNNNNNNNNNNNNNNNNNNNNNNNNNNNNNNNNNNNNNNNN
NNNNNNNNNNNNNNNNNNNNNNNNNNNNNNNNNNNNNNNNNNNNNNNNNN
NNNNNNNNNNNNNNNNNNNNNNNNNNNNNNNNNNNNNNNNNNNNNNNNNN
NNNNNNNNNNNNNNNNNNNNNNNNNNNNNNNNNNNNNNNNNNNNNNNNNN
NNNNNNNNNNNNNNNNNNNNNNNNNNNNNNNNNNNNNNNNNNNNNNNNNN
NNNNNNNNNNNNNNNNNNNNNNNNNNNNNNNNNNNNNNNNNNNNNNNNNN
NNNNNNNNNNNNNNNNNNNNNNNNNNNNNNNNNNNNNNNNNNNNNNNNNN
NNNNNNNNNNNNNNNNNNNNNNNNNNNNNNNNNNNNNNNNNNNNNNNNNN
NNNNNNNNNNNNNNNNNNNNNNNNNNNNNNNNNNNNNNNNNNNNNNNNNN
NNNNNNNNNNNNNNNNNNNNNNNNNNNNNNNNNNNNNNNNNNNNNNNNNN
NNNNNNNNNNNNNNNNNNNNNNNNNNNNNNNNNNNNNNNNNNNNNNNNNN
NNNNNNNNNNNNNNNNNNNNNNNNNNNNNNNNNNNNNNNNNNNNNNNNNN
CCTAAACCCTAAACCCTAAACCCTAAACCCTAAACCCTAAACCCTAAACC
CTAAACCCTAAACCCTAAACCCTAAACCCTAAACCCTAAACCCTAAACCC
TAAACCCTAAACCCTAAACCCTAAACCCTCAATCCTAACCCCTCAATCCT
AAGCCGTCTGCAGTGGCCATCGCAGGGTGAGGTGGGTGGAGGGTGAGTGA
GGACTAAGTCATCCCTTCGCCGCCTACCCGAGGACCACGATGCCGCCTCC
ACCCAAGGACCGTGTTGTGCCATCGTCTGCTCCCCTACTCCGTCCAAATC
TAGGAGGGAGAGGAGGGGAGTGCCGCCTCCACTGTCGTCTGCGATGGCCA
CCGCTGACGGCTCCCCTCCTCTATTCAGATCTAGGAAGTATGGAGAGAGG
GACGGAGGGGAGTAGTGTGGTTAGGCAGTGAAGGGTGAGGTGAAGGGAAG
GAGAGGTGGGTGGAGGGTGAGTGAGGACTTACTGCAGTGCGGAAGGTTGC
GGATGTTTAGGGTTAGGGTTTTAGGGTTTAGGGTTTAGTTAGTTTTGTAC
CACAAATCAATAGAGAAACTAAGAAAATGACAATAAAACTAGAGCAAATC
ATTTTAATCCCAGCAAGCAAATAGATGCACGGTTACATCATATAGAAGCA
TAAATTTATCTACCAAAAATATATGGAGAATTGGTAACCGTGCAAAATTG
ACTATGAGTTCTAAAACAATTACGAATCAGTCCCTAATCTCAAAGTAACC
TTCAATTTTAAAGACCCTAAGGGACTCAAGTGCAAAAGTACCTAATTGTA
TCAGAATTTATCTAACTAGAAAAATTTAGTGAAATCCCACATTAGTCCAC
CGATCAAGCACTCCTTAGGTGTCAGTCAGTGAAACATCCATCAAAACTAA
AGCAGGTGAGTCATACCGAGAACGATCTAGTGAGTACGACAAGTCACTAA
TGAGAGAAGTCGCAAACGACACTGCCAGAGTTACAGGTAAGGCATACCTC
TTATCTTACGACTTATGGAACATACCGATAAGGTATACCTTCACGTATAC
GGATTGTCCCTGTAAATGTCGCATGGAAACCACTTCAAATTATGGAAAAT
ATCTCTACGAGTCAAGTGATTTCCAAAGTCCTACTCAGAAGGGATAGATT
TTCTATTATACAGTACCAGGTCCGATATCCCCAAACCTTTCTTGGGGATC
AAGATGATCCACGATATAAAAGGGACCCCTGGGAGGAGTTCAAGGCATCT
AATTCAATCGCCAACACACCCACCAAAGTTTACGAAGCCAAAGTATACGG
AATCAACTCGCCAGGAGATCTCGTCGAATCCCTTGATTACGATCTCATCA
GTACCATCTGTTTCGACTACTCTCTTTGTAATCTGTTCTCATCATCATCA
ATCTCATATAAACTAGATTAGGGCTGTCGGTGACATGGGACCGGGAGTAT
CATGACTAGAGGCTTGGGCAGCCGCGATCACCCACGTGGCCTGACCCCCT
CGGGGGGGTCGGGCCCGAGGGTGATGTGGCTGCCCCTCCCTTTGTCTCCC
CCAGGGGTCGGATCGCTCCCGTTTCAGCCCCGAGGGCCGGGGCGCCCCGA
CCCCCTGTGGGTTTGGCGCCACGTATATGGGTTAGGTGAGGACAGCGGGG
CTCACCTAACCGCATTTATTGCGGGGTTAACGAGCGCGTCACGCCGCATG
TAATGCAGCGCAGCGCGCTCGCTTATCCGGTCCGTGACCGGGCGCAGCGT
GTGACCGGTCACAGACCGGTCAGATCGCGGGTTAGGTGGTGGCAGGTGGC
CTGTTACACGCCTCGCCCCGTCCCGTCGGATTGATGAGAGCCTCCAGGCA
CTTGTCCCTAGCCGGAGACGGCGTGCCAGCTCCTGAAGATGGCACGTCGG
TCCCGGTCAGATATATGCCAGGCTTCATCCCAACCATTGCAAGGAAGTCA
TTGTATGAAGAAGGGCAGACATGCAGCTTGCTAAACTGACGCGTGGTGGA
CGAGAGTGACCGGTCTGTGACTGGTCTGACGCCTGTCATGTCATAGGCAG
ACAACCGCGCTCCCGTTTTGCACCTCCTTCCAGCGGAGTGGAGGTAGGTA
TGACCCATCCCATCGGAGGGTCATTCGGACAGCAGCCATTGCAAATCTCC
GCCCATTTAATGAGGGAGGACAGGGTTATCCCAATGTCAGACGAAGGTAC
AAGCCAAGTTTTGGTCAAAGTAGGATGGATCCCCACCCAAAAGAATGGTA
GGTAGAAATAGTGTATGTGGTATCCCCTTGAGATATAAAAGGAGGACCAT
ACCTACCAAGAGAAGAAGGAGAAAAGGAGACGAAAAAAGAGAGAGAAAAA
AAAAGGAGGAGGACAACTGAGAGAACACCTAGACTCTCTAGCTCTTCTGC
TCTCTGTAATTCCTTCACACTCAGATCCACCAGAACACAGGAGTAGGGTA
TTACGCTTCTCAGCGGCCCGAACCTGTCTACATCGCCCGTGTCTTGCGCG
TTTGCTCTCTCGTGTACATTCCACAGATCGAGGGCTTAGAACCTCACTTA
GCGCCCCCGGCCGAACCGGCAAAGGGGGGCCCGCGCGGTCTCCCGGTGAG
GAGCCCCACGCTCCGTCAAGGGCTATTACCTGATAAGGGACCTGAACCAG
TATAATCCTTGTTTTTTGTCTGCTTGATGTCGTACTACGTAGACCCTCGT
TCCAACGTACCCCAATACTCTACTTATTCGGTCCGCGAGTATCACTCGTC
GACAAATATGGCCATTTTTATTCTTCTTTATTTTTTCTTCCCATATTTTC
TACTTGTCTTTTGATTTCTCATTGGTATAGGAAGACTTTTGATTTCCCTT
TCTCTTAGAATACAATTTTTGTCTCTAGTTTGTGCTGGAGCATTTGTCCA
TGTCGGCTCGTTCCACTCGATTCTAGATGGCTTTGCGTTCCACATCTTCA
TGTTCTTTTTCTCATTTAAGTTATAATAGCTTACTGGCAAGAAGATACTT
GCCCGTTCGTCCGTTCGATGCAAAAGGCTAGACACATGTCAACACAGTAA
TGGGCTGCCATTCCAACCAATTAGCTGAAACTAATAAAAATTAATAATGA
GATCAAGGGGTAATTTGTAAAATTTATAACGAGACATGTGAGATACTCCC
TTGTTTCACAATGTAAGTCATTCTAACATTTCTCATATTCATATTGATGT
TAATAAATCTAATATTTACATTGTGAAACGGAGGAAGTAGTAGATTATCT
GCCGCCTTCTTTTAAAATAGTATAGATTTTTCCTATAGATTTGTTGCCCA
AAGAGCTCATTTGTAGAATATATCTTCTAAAGGGGCTAGAGTGTAAAAGT
GGCACCCACGTGGCCGCGGCCCGCGTGCGAATGTCAAAGGCCCGGCCGTG
CCGCGCGCGCGGGGGGGCGCGAGCGGCAAAACGAATAAGGTAAGGAGGCG
CGCCAAAACCCACCGATTGATTCAATTCGCGCGCACTCTCCCTCTTTGTT
GCTAACTGCATCCCGCGCAGAAATCTATGAAATGAAGTGAAATCCATTCC
TGAGCTGGAGTAGCCTAGATCGCATCTGCTTCTAGGAGAGAAAGAGGAGC
AGAGAAGAGGGGAGATCTGCATCTGCCTGCCTTGACATGGCGCCGCCGCC
GCCCAGGAACACCTCTCCCCCCACCTCCGCCTCCAACAACAGCAGCAGCA
GCAGCAGCAAGGCCAAGAAGAAGGCGGTCACCCCCGCCCAGGTCGCCTTC
CTTGTCGAGCGCTACCTCGCCGACAACGGCTTCTCCGCCTCCCTCGCCGC
CTTCCGAACCGACGCCGCCCACCTCTTCACCAAGGCCGCCCCCGTCCCCC
CCAAGGGCCTCCTCCCCCTCTCCGACATCCTCCACGACTACGTCGCCCTC
AAGGAGGCCCGCCTCGCCGTCGACTCTGCAATGCACGCAATGCACAACCT
CGTCTCGGCATACTACCCCCATCATCCTCCTCCCCCCGCGCCGGCGCCCT
CCTCACCCACGCAGTTCTTCGCCGCCTCATCACCTCCAGGTTTGCTCTGC
ACCCCACCTGCTCGACGATTTGTCTTGCCGCGCTCCCCGACATCTGCCAG
TGCTAGGAGTAAGGAGAATACCGTTCAATTGTTGCCTAATAGAGTAGTAT
ATATGCTTGTTGTGTTGCTGCAGCCGTCCCTGCTGGTGCTGGTGCTGTTG
CTGGGTATGCTTCGCCAATCATACGCTACACGCAGACATCCTCCTCAGTT
GTTGTCCACAACTCCAGCACATCAGAGGCCAACGCCATGTCCACACCAGC
TCAGGCGCCAGCCGCAGCGCCTATCTCGTTCCCTGCCAAGAAGAGGAAGG
CGGCGACTACAAAGTCTGCTGCAAAGTCCAAGAAAACCTGCATCGCGCCA
ACTATCAGCTCGCATCCAAAAGGTAAGTATCATCTTAACAAGGTTTGGAC
AAGAATTAGCAATAGGCTCTTGATTCCTGCTGTAACATTGCAAATATTGC
TTGCTTACCACGTTCCAATCTAATCCCAGGTAAAACTGTGGCCTCTCAAT
TGTCGCTTGATAACTCAGAACGACATTCAGCCATGGCTAAGCTCCCTGTG
CAAGGCTCATCTGTTGCAAAAAGCTTATTCAATCCTCTCCAACCTCAAGT
CCATTCTTCTCCATGCACACCTCAACAAAACAATCCCATCGTTGCTTATC
AAACAGAAAGGGCATCATCCTCCGTGGTTGCTAATGCTCATACCCAACAG
GAGGTTGCTTCTTCTCAATGCTCAATGGTTTCTTCCAAGACTCTTATCGT
CAGTCCTCTCAAAGGTGCTGCATATTATGCTGTTGAGAGAAGTTACCATG
TCAGCTCCCCCTTGAAACCAAGCTCCCACAAATCATCCAAAAGGGAGCAT
GTCAAAGGGAAGCTGGATTTTGGTACTTGTGATGATAGGCCATGTTCAAA
TGAAGCGATTTGCGAAGAAGCCTCTACCTCCTCTGATGTCGAGAAGCAAG
ATGATTTTGACATCGACTTCACAAACCTAGACATATTTGATGGCGATTTT
TCATTCTCTGAGCTTCTAGTTGACCTTGATCTTGACTCTGAAGGCGTTCA
TTGCCTCAACCCTCCCACCAATGCTGAAGTTCAAAGGTATGTGATAATGC
TGCCTTTTGTTGTCGTGTGATGTATGTCCCTGGTGAAACTACAGATGCTA
AGTGGTTCTGCCGTGTGCATCTGAATGAATACAGATTGGAGGGTGTAGCA
GATCCTATGAAGGCAATGGCAGAAGATCCCACGGAGGATATCAATTCACA
AGGTTCAGGGCTAACACTAATAATATCCTGCAGGCTGCAGCGTTATCATC
CTATTTTTCCTAACATATGCTTTCTTTCTTGATGCCTAAATCGGCAGGAG
CAGCATCAGCAGTCACTTGTGTTAGAGCTATAACTAAGAGGATAAAGATT
GTTAGCCCTGGTATGAGTCTTCGCTTGGAGCTTGTGTCATGTTCGCAAAC
GCTCGAGAGATGTTTTTAACATGGTGTTGGTTGTTTGCTTGCAGTGAAGG
GTCGTGCAGCCGCAGCTCCTTAGTTGATTGAGCACATGACAATTGACATA
GGATACGAGGAGGATTCAGCATACATAACCGAAAGCAAAGGGATCGATGC
GACGCTTCTAACTGACATGATCCATATATCTAGATGGCCAACCCAAGATG
ATGATATTTTTTTTGTTTTTTGATTGTAGTGTATTCTGCTACATTTTATC
TATATGTTGCTTTGGACGGCAAGCATGTATCTTGAGTAGTTTTTAATTCG
CTATGTTCATCTTTTTAAAAAAAAATTCTCACATCACTTGCTAGCTAGAA
ATGCCGTGGTGATGCGGTGACTGGTGTATAATTACTGGTTAATTCATTCT
GTGTTGTTATTTTTGCTTTGCCCTATAGTTTTGACGTCTTTGCCTAAAAC
GAACTTGCTACAGTTGGTATTCATGCTCTTTAAAAAAAAAGAAATACTCT
GGCCATTAAATTCGTGCTTCAAACAATTCATACTCTGACCATCAAATTCG
TGCTTTAAACAATTTTGTCTTGTCCATATTATCTCTAGAGTCAATAATTT
TCTATAAGGAACTACTGATCTTAATCACTTGCAAATTTTGAATTTTCCGG
GCTCTAAATGAAATAAAAATGAAGTGATAAAACATTCCAAGGCCGTCAGA
AAAAAATCTGCCATCTTGGTCCCTACATGTATCTACCCTCTCGATTAAGA
GAAGAATGTAGTCATTCTGATGTCTAGGAAGAGGAGAGCTGCGATAGAAA
ACAACAAAAGCCGCCGCAGTAGTAGGCACGCCCACTACCTTCACGGAAGC
AGGGGCGGAATTTTTTTTTTGCTATACATCATCTATTTTCACCATGTATG
CACCCCCCTCGATACAAACTTAGACACCCGTATCAGTTTAAACTCGATCT
AAAATAGAGTAAATTAAGCAAGTGGCACCACCCTCTATTTCGCTCTAGCT
CCGCCGACGGAAGCCCTCCACCCGCTCATATCTAGATTGCATGCCTCCAT
ACGCGCCGCCGTCAAGCGCATCATATATATTTGGTAATTTCAGTTCATCT
ATTATTTGTTTACTGGTTTTGAACTTCTGAAATTTGACTAGTTGATGAGT
CCATATATTAATTTCTGAATAATAAATTCATATTTATGCAAATTTAGGGA
GGACATTATGGATACATATATGGAAGAAAAGAAAAGGGCACTAACCTATA
TGGCTGGAGCTAAGTCTAGAGTGGCTATTAAGAAGTCTATCTGTAAAAAT
TGATTTTCGCAGGCGATATATAAAGTCGTACACCTATAAAAAGGTAATTG
GCCTCATAAAATTGGGCATCCAGCCGGCTAAGTCCTCACTCACCCTCCAC
CCACCTCTCCTTCCCTTCACCTCACCCTTCACTGCCTAACCACACTACTC
CCCTCCGTCCCTCTCTCCATACTTCCTAGATCCGAACAGAGGAGGGGAGC
CGTCAGCGGTGGCCATCACAGGCGACAGTGGAGGCGGCACTCCCCTCCCC
TCCCTCCCAGATTTGGACGGAGCAGGGAAGCCGACGACGGCACGACACTG
TCCTTGGGTGGAGGCGCTGCTGTCCTTGGGTGGAGGCGGCAGCGTGGTCC
TCGGGTAGACGGCGGAGGCATGGCTCCCCTCCCCTCCCTCTCCGTCCTAG
ATCTGACTGGAGAAGGGAGGGTGACGCCGGCGCAGCCCTCCTCCCTCTCC
CTCTCAGATCCAGCCGGAGGCGGGGGATTATTTTTCACTGAGATTTTTGT
CGCAGGTACTAGTGCCTACGAAAATGTAGAGGTTGCTTTGCGAAAGTGAT
TTTCGCAGACAGGGCCAATAGCCGTATGTAAAAATCATGTATTTTCATAT
GCCTTGAAGTGCAGGCGGGGTGGATGGCTGCCTAAAATCTGTTTGTCTGT
TTGCAAAAATCTAATCGTCATTCTAAAGGTAGCATATGCATTTTTTGGTT
TGCAAAAATGTAGCGTCAACAATTGAATTAAATTATCTTTAAATAAGTGT
TGACAGAACAAAAAAAGATTTCCAAACGAAAACGCATGTAAAATCAAAGT
AAAAAGGATGAGAGTTGGAAATTACTTAAAGCACTAGTACTCCAGTATAT
ATATGCACGATCGAGCTACGTTACGTGTAGCCCTGCCTGTAGCGGCGGAA
GAGGTCGTCGGTCTTGGCGGTACGGAAGGCGTAGCAGGCGAATGCGTAGA
CGGCGAGGAGCGCGACGGTGGCGACGAGGAGGATGAGATCAGCTCGGCGC
CACTCCCTGCTGAGGTTGTGGAGAAGGCCAGCCTTGCAGGAGGAGCAGGA
GTAGCAGAGCTGAGAAGGGTCGTTGCTCCAGGCGCCGCAATCCGGGTCGG
CGGCGGCGCTGATGGGGCTAATCCACGAGATCGGGGTGACGAAGGTGTAG
CCACACCTGGTGGGAGGCTTGCAGCACCCGGACTGCAGCGGGGTGAGCCA
GGAGGCGGAGAAGAAATCCTGCGCCGTGGCGTATGTCTGGTTGACGTCGG
AGCAGATGGGCGTGGCGGCCAGGCACGTCTTGATCTGCTCCCATCTGCCT
GCAGGCTCGTCCACGCGGCCGCGTAGCCAGCTGCCCGAGAAATCGTCGAG
CTCGTACTCGAGGAAGGCCCGGCTGGGCACGGTGTGACCACCCGACGACG
CGCCGCCGGTGACGACGAAGACGAAGACAGCGAGGCAGGCGAGCGCCACC
ACGAGGAGGAGCATGCCGACCAAGTAGGCGAGGAGAAGCCAGGGCAGGCG
CCAGAAGGCGGCGACGAAGCCGGCGAGACCGACGGCGAGGACGGCGACGC
CGAGGCCGATCAGCGGCCACTGGAGCAGTTGGACGCAGGCGCTGTCCACC
TGTGCGGAGAGCCAGATACCGGCGGCGATGACAGGGATGGAGAGCAGCGC
AGCCACCAGGTTGATGGCCGCCAAGCCCACATAGTTGAGGGCCATCGCTC
GCTTCGGATCGATCGGAATCGGATCGAACACGCGCGCCCAGGCTAGGTAT
AGCTAATAATAGCCTAATACTGCACTTAGATGAGTATGTACGTTGTGCTA
CACTGCAGCTGAGCTGATCTCGATGCTTAATCAGATCATCACAGAAGAAC
CACGTACAGCTAGCTTCGTTTACGTAAGCACAGCCTCCGCTCGATCCTAA
CCCTCTCTTCCAATAATTCCTTTCTTCCATTCATGCATCGATCCACCGTC
TCCTTTTGCTTTTCTTATTTATAAGATATATATACTACAGCTGTCTGTTT
CGTGTGTACGTGGACCACGGAATATATGCATCGCTAGCTATACCTTATTC
TTTGCTTCTGGTGTAATTCATCCCATCGCCATATGTGCAGTGCCTGTAAA
AAGGCCAAGGGATCATGCGCGCACAAGGAACGTGCATGGCACATATGCAT
CGATATCGTATTTAAATTTTAGGGCTTAATTAATTTTTTTTAGAAAAAAA
TGAAAATATATGTTTTTTCGACCAAATTCACAAGAAAATACTGGTTTGGA
GGAGATTTACAGAAATATACCGTCGTCGCTATTTTGATGAGCAAGAGCGT
CGCTATTTCGAAGATCTTATTTTGAATAATCCAAATAAAAGGAGGAGACA
ATTTATGTCATGTTTTGCGAAATTTTGATTTCGTCTAGTGCTTACTTTAT
GTTTAGGACCAAGACAATTTCTGTCATACCTTAGTAAATAACTTCTAGAA
ATTTCATTTTAATTTTCATGTTCCGACACTCTATTTTGTTGAAAAATTGG
TTTTAAAAAGTTAATTTTCATGGTTGGGAATTTCTAATTGTTTTTGCTCT
TTAATGTTGTCCTAAATTTTGAAACTATCATGTAGATAATAATTAATGAC
ACATTTTGTCAATCTAGATTTTGCTGTGTAGTAATAAGTTAATAACTAGC
ATGCCTCAATATTGCCTAATGTCACCATTGTTGCTGCCCTAGAGATTACT
TGTGGTCGTCGTATCCCTCGATCTCACCTGACGCCATCGCTGTTGCAGTG
GCGGAGTCAAGATAAAATTATAGTGGGGGCTCCTCAGTCTTTTGGGCCTT
CTAACAATCTTAGACAAAATTTATTTTAGCCCCCTTCAAGATATTTGGAT
TTAAATTTTAGGGGGGGTCTTAATGGGGGCTCTAATGATTCATTAGAGGA
TAGGGGGGTCTAAAGACCCCCCCAGCCCCCACGCTGCCTCCACCACTGCT
GTTATTGTTGCTCTTGAGCTCATTTGTGATTGCCATCCCCCTCGATCTCA
CTGAATGCCACTGCCCTCGAGCTCACTTGTGGTCACCACCTTCTTCGATG
TCGCCCAATGCCACCGCTATCACCGCCTCAATCCATCTGCACCATGCTAT
GCATGTCGGCACACATATGTAGTGTTTTCTCCCGTGATGATGATAGAGTG
GATGAAATTCAAGCTTCAAGGAGAATTGCTCAACTGCCACATGGATAAGG
GAGGATGAAGTGGCCATGCACACTTCTTTTAGATCATACTGTAGATTTGA
TACGATGATCGAACAGGGCTCGGATTTGACATTGTATTATTGACAATATA
GTTGTATTTGATATATAATTATTGTTTCTGTATCTATAATAAATTGTGGT
ATTCTTATAGAATTATACTAGAAAAAATGCTCGTGCGTTGTAACGGGTGA
AGGTTATTTTAATATTATTATTGTTATACAGTTTAGTTAAGGTGAAATTC
AATATAAGAATTCACTTGGATATATATTTTTCTAGAAAATCATGAACTGC
AATTAGGAGTTCGATCATCTCAAGTTAGCATGCAAATTTTTTTAAAGAAA
TTTCTTATACGACTCCTTCTGTATTTCTTAAAGAAATTTCTAAAAGTGAA
CGAATTTAAAACCCAACTCAAATACGTATATGTATTTCCAAAAGCGAACG
AACTTAAAAACAACTTATACACGGATGACGTACCAAAGTACCGATAAAAA
CATATTCAATTTTTATAATAGTAGAGATTGGAGAGCCTACATTATTATAA
TATGGACTAACACGGTCTAACATTGTAATATATTTTTCTATTTTCTCTGA
TTAATGTGGTTATTTTCTAGGCCTCCAAAGTAAATGTGGTGATAGTTTCT
CTATATTATTTCTTTGTCTTTGAATTGGTTATTATATTTTTGACCTAAAA
CAACAGATGTTGTACATCTTTGTTTTTTTTACTTTTTGTTTAACATGCCA
AAATTTTATCATTTGAATTAAGTCATCAGTAAAAATAAATACAAATATAT
AGTCAGATACATTATTCAAGCTTATAGTGCCTCGTAGGCGCCATGTTAGC
TAAAACCGTCCTCCATATATACTACCTTGGGATATTATTTGCACTGATTT
TAGGAGATGCGTTGTACTCTATTTTACGGTTGAGGGGCATGATTCGAACT
CAACCCTTACATGAGAAACCCAAATTGAACTTTTTACCTGTCAAATATAG
CATGTCCTTAGGCCCTTGGCCTTCACTTCAACTATATAGTGTTTTATTAT
TTTACTCAATATACTATATGTGATGTGAGAAACATAAAATAAATGATAAT
GTTATTATTTTATCTTGGCATGTGTTGTTAGGGAGTATAAATGCTTTTTA
AATAAAAATAGAAGCATAAAAAGTTTATTAGAAAACTGACTTAAGCGAAA
TTAAGCAAAGCAGCAGTTATTGAAGATGAGCAGCTTAGCATAACCAAATG
AAACAACTTCATTTTACTCCCAAAACTATTTCATTGGTTCGCTTAACCCA
CTAAACTATTTTTTTATCATTTTACCCCTAAACTAAACTTTTGTATTTCT
TTTTCTTTGTTTCTCTTTATACGAGTAGTATTTAAGCTAAAATTTTGTAG
AGCCATAGATGACACCATTATCATTCCAAAATATTTTCAAATTTTTTCAT
GACTAAATGCTTGAAATTTCAAACCTCAAAGTAAATCAGTCTCAGAGCTT
CCAATCTAGTAAACGGTGATTAGAAAAATTATAAACAAAGTTGAGAGGCA
AGTTATACTGTATATATCAATCCTACCAAATTTCATTGCAAAATGATACA
GCCCCCATCCCAAAATATAAGGAATTCTTTACAAAGCAGATCAATCCGGT
CAAAATCTCTTATATTTTAGGGCATATGGAGTACTTATAGAGGGAGAGAA
AAAAGAGAAATACCTTTAAGGGGTTACGTGTTTGATTTTCAATAGTTCAA
TATGTAAAATGAGAAAAAAAAAGGTCCATAGGGTTCTAAAACAGTTGGAC
ATGTATGAAGATGTAAAATGAGAAAAAAAATAAATGTTAAGTGAAGCAAT
AAAATAGTTTAATGGTGTAAAATAACAAAATTAACAATAGCACGCGCAAC
GAAGGGTGTTGATGGAGGGAAGGATGAAATCTGCGCGTGATCCGTATTTC
TTATCAACTGGTTGACGCGGCAAGCGGTGATTGGGCGTGGAAATCCCTGC
CATCCGTGGGCGCCCAGTCGCCTCGCGCCACGCCGCTTTCGTCCCGCAAC
CGTCCACTAGCCAGCCAGTCCATGCAATTGCCTCCCGGCCTCTCTCCTCA
TCAGCTCAGCTAGACAAATACACCTTCGCTAGCTGCTGGCTGCTTCTGCT
TCTAATTTTTTTTATATAAAAAAATGGATTACTAGTAAAAGAAATCCAGC
ATCCAATGGTGGGTAGAGTAGAGAAATATAAGTCTAGTAAACCGAGGGAA
GAGAAAGAGAAGGGGAGAGTTGCAGAGCAAAACCGGCGGCCACTAGAAAA
CTAATGGCGGAAACCCATTAATCAAAATCAAATGGCGCATGAGTCTCCTC
CTCCTCCTATGCTAGGAGTACATTTCTACTAGCGTAGGACAACAAGATAG
ACAGAGTATACTTCTAATAGGAGTAGGAGTAGGAGTATTAAAACAAAAAT
CGATCTTCCGTCCTCCTAGTTTAGTTGTCTCTCCTCTTGGCTCTGCTTTA
ATTTGTCTCTCCTCTTGCCCCTCTTTGATCCGCTTGGCACTCTCTCCTCC
TGCTGCTGTAGAATCGAGATCGAGAGAGAGAGAGAGATTGAAAAGGCAGC
CAGGGATCTTGTGAATTAATGGAGCTGGCCCCTTTTGCGGCGGCCTCCTC
CTCCTCCTCCTCTTCCACAGTCACAAACACGTGCAAGCTCAGGCTCAGGC
TCAGCTACACCCACTGTTCCATCGGCTTCGCCCCCCGAGTTCGCAGATGG
ATCCGAGCGGCAGCTGAGGGCCGAGGCGGCGACCAACGGAGGAGCGGCCG
CTTGGCTGCAGATGGCCCCAGAGTCGTGGAGGTCGCTGCCCCACCTGCCG
CCCCCGTCGTCACCGGCGGAGGCGGAGGAGGCGGGGGCTTCGCAGCCCGG
GACGCGGAGCTGGCCATGTGGGAGAGGCTGGGAGCGGTTGTCAGGCTCAG
CTATGGCATTGGTACTAACGACTCCTGTTATTTCATCTACTTTTAGTATT
TAAATTAATTCCATTTTAGTAATAATCGATGCTACTATGCAACAATTAAG
TAATAATAGAATAATAATCTGATGGGTGCAGGGATTTATGCCGCCATGGC
ACTTACTGGGAGATTCATATGCCAGATGGCCGGAATAGACTGCACAGGGG
GCTTCCATCCATCTCTCTCTGCGCTTGTTGAGGGACTCGGATATGCAGCT
CCGCCGATTATGGCTTTGCTCTTTATCCTCGACGTACGTATTTATATATA
AATATTTACTAATTACTTGCTCTCTTCTCTTCGATTTGATTAATCTCTGC
CTGCAGGATGAAGTTGTCAAATATTCACCTCATGCTCGCGCCATCAGGGA
TGTCGAGGATGAGGAGCTTCGCAGCTTCTTCTATGGCATGTCACCATGGC
AGGTGTGTTCTTTTCATTCAATCTCTCTTTCTTTTCCCTCATACCAACAC
TACTTCTAATATTCACTCCAAATTATTCTAAGAACCAAATGCATTTTTCA
CATCATTATTTTAGGCTGTGTGCGGTCGATCATGCTGTTTTAATTTCACT
AAAATTAATACAGTTGCAATTACTTTAACTGCTGGACTCCAAAGAGGATA
TATTTAATAGCTCTAGAATGCTTCTCACCCCCATCTCATGTCCCTTAAAG
TACTACTCCAAACACGAAAGCACGATTTAAAAGCAAGGTCAAAATGAGCC
TCTCTCTCAGTACTCAACTCTCAAGGACCAGAAATTATCAGTCCTAGATT
ACAATGGTTTGAATCGAGACAGAGTCTGTCTCAAACAGTTTAGGCATAAC
GGAAGCTCGTATTACAAATTAAGAGCCTTGTCAACATGATCCAGCCATAA
CTAAAAGTTTGGAATAAAACCCCCTAATCAAATAATAGGAAAAATCTAAG
TACGGTTTACATGTTCATTATCTAGCCACCCAACTGTACCAGAAAATTAT
CCCAAATGTAGCTAATAATTGCCTAATTTCCTTATGCTTTTTAGTTTACT
ATATGGATTTCTTGAACATTTCAGTGTTCTCTACTTTTGCCAAGCTAAAT
TCTCCTAAGATGTTAGCTTATGGACCACTGCTTGATGAAGAACCTGATTT
AAAATTGTATCTTAAATTTTGCAGTTCATTCTTATTGTAACTGCTAGCTC
AATTGGAGAGGAGCTATTCTATCGTGTCGCTGTCCAGGTATTTGCTTCAT
GTCCATTATCTATTTCTGCTTAATTAGATTTCTTTCGAAGTCCTATTACA
GATTACTTACCTTACCTACATGGCTTGTAATTGTAAATGGTACTACAGTA
ATGATCTGTGCAGTAATTGGCATGCGTTTTCTTTTCCTTATTCTCACGTT
GTAGAGCGAATATAACTGAAATTGTAGGGTGCGTTGGCTGATATTTTTCT
GAGAGGCACAGAGCTCATGAAAGACGCTCGAGGGATTGCATCCCTGGTAT
GAATTCTACTGCTTTCAGTTCGATGGAAATGGAGTCCTGAATTTGGGATA
TTTGCGCTGATCTTAACTGTGCTGATTGATATGTGTAGAGTGGCATGGTG
CCTCCATTTGTTCCATTTGCTCAAACGTTTGCAGCAGCCATCACTGCGGC
TCTCACAGGATCACTCTATTATGTGGCTACTGCCCCGAAAGGTGACTCTA
ATTTGCATGCTTTTCTGTTTGGAAGGAAGTGGCATTGATTCTTGAAACCA
AGTGTGACATATATATATACATGTTGTGATATATTTGTATGATTGCAGAT
CCTACTTATGTGGTGACACCAGCAATGCGTTCAAATACTGGGCGAGAGAA
TCTCAAGAAACTATTTGCAGGTGTATATATAGTCTTGTTCTAGCTAGTGC
AGTCGCAGTAGCAAAATCGTACTAGTAGCAGTCATATGCTCATCACTACA
GAGATATATTACTGAACTCTCCAGCTTTGGATTTTTCAGCATGGTATGAA
AGGCGGCAAATGAGGAAGATATATTCCCCTCTTCTTGAAGGAATCTTGGC
TTTCTACCTTGGCTTTGAGTGGATCCAGGTATAACCTCTTCATCCCATGT
CCCATGTGTATTGAACTTCACGGGTCGATCAATAATAGAAACAAATAATT
AAATTATTATGTTGCTCTATTTATTATGGCAGACAGATAATATTCTTGCA
CCTATGATCACCCACGGCATATACTCTACCGTTGTGCTTTGCCATGGGTT
GTGGAAAATACACGACCACAGGAGAAGGCTACGGCAAAGAATTCAGGAAA
TCAGACAGGAAGGAACAACAAATTCAGACACGTTGTAACAGATCATGAGA
TGGTAGCTAGCTAGCACCGCTTTTCTTGAATGGCAAAATGGGATGATCAG
ATCAGATCACAGAACCATGTACAAGACACAGCTGACAATTTTTGATGATC
CTTAGGTAGGTATGTACTTGTACGTAGAAGATAGAAAGATTAAGTCAACA
TGTACATAGACAGTATATTTGTTGTATATCCTCAGTATAAGTGTGTATAC
ACAGTAGCAATATTTCTACACTTATGCAACTAAAATGGGTGAGCATTTCT
CCGCGCAGTTGCACGAATAGTGACTAGTACTTTCCCTTTTGGAGTGCTGA
GTCCTTTCTGGGTTCACTGAATCCTGGTATACGCGGAAGAGAGATGGCTG
AGTTCTTTTCGTTGCATCAGTAATATGTTCTTGTTTTCTTTTGTTAGAAG
CGCAGCTGGAAAGCAAGTGTTGTTTGTGCATTTCCTTATGCGGTTCATGT
ATATATATAGCGGCTGTCTATATTCATCAGCCCGCTGATTTATTTTCTAA
GAAAATATCATTCACTTTTGAACGGTCGAGATTGTTCCAAGATTCGTGCA
GCTCCCGAATCTCGTCCCATGCGACTGTCGCATGCCTCCCTATCCGATAC
TCCGTCACACCTTGGCGCCATACTATCACTCTTCCTCAAATCCGGCGCGG
ATATCCTGCCCTGCCCTTCTTCGTCTCCAGTGGCGTGACACGCCACCGGC
CCCATCTCCTAACCATTACAACAAGAAGCGACGATGTTTGGCCATCTTAA
TTTTTTTCCTCCCAAATGCAAATGAGTTTGGACTTGTGATTTGTTAGAAA
TGTAGTTCATTCCTATATATACTTGTCTCTTGTACTTTTTTTAATGAATT
TAGGAAAATTTTAGTCTAGTCTTCATCTATTCGATGGTTTTCATGGGATA
ATCCCTGTATATGTGGCTAGGAAAGGAAATGCTAATGCATATATCGTACT
ACCTCCGTCCCATAATAATTATATTTTTAGGATTCAAATTTTTCCCAACA
ATAGAGTACTAATTAACTATCCCATTAATCACTTTTGATTTGAATTTCTT
CCTATTCTACCTTCAACAGATATAGAAGCCGGTTTAATCCATTATTAAAA
AAAAATTCTACCTTCAACCATTTTATTACCTATACACATTTAATTAGGGA
CACCTTAGTCTTTCTTCTTAAACCTTAATATATGCTAAACAATCTAGAAT
TGCAATTATTTTGGGAAAGAATGTAGTAGATTTGGAGGAAAGTCATTTTA
CATATGGGTGCCATCAAACAGCATATTTGCAAACGAAAAATAATATGTGA
ATAGAATTTTTATATGCGTGTTTTTAGTGATCTAAAAGCAAATGCTGAAA
AATAAACTTCAATAAAAAACCTTCAAAATCAACTCTAAATTTAAAGTTGA
AATTCAAGGCTGATAAGTATAAGCATAAGCAAAAAAATGATAGTGACAAA
AGGTGCGTGTCTCGTTTCATGCGTGATAACAAAATAGTTATGAGTTTCTC
TTTTTTCTAAAAGAAAAATGACAAAAGATCAATATATGCGAGGCAGAAGC
TTGGTGGGCCGGCCTCAAGCGCAGTGGATGTTCTCATCGTCTTTATGTTA
ACTAGCATGGTGGCCCGCGCAGATTGCGCGGCTAGCATCATTATATTTTC
TCTCATATAATAGTATATATGTTTTCTCATTATATTATTCAAATATATTG
AAATGACAACATAATTTTAAATTTTGCAATAACTTTACAAAAACTACTAA
TGTGTAATATTCATATTATATTTTATATATGTGTTAGTTATTAATTATTT
TTAATATCAAATTTTAGTTAGTTGTAAATTATATATATTCCTATATAGAC
TCTAGACTCGTCTTTTAATATTTCTTTTTTTTTAATTCCGAATTTTCTGT
AAATTGTATTTCTATATAAACTCTATACTCTTCTTTCAATATTATTTATT
TTATTTCTGAATTTTTATTATTTCTAATTGTATTTCTATGTGGAATCTAA
ACTCATCTTTCAATATTCTTTAATTTTTAATTTTGAATTTTAGTTACTTC
TAAATTGTATTCCTATATTTGTATTCCTATATTGACTTTAAACTCTTCTT
CCCATGTTTTTCTTAATTTCAAATTTTAGTTACTTGTAAATTATATTTTT
ATACGGACTCTAAACTCTACTTTTAATTTTATTATGTTTATTCCAAATTT
TAGTTAGTTTTAAATTCCTATATGAACTCTATACTCTACTTCTAATATTT
CTTATTTTTAATTACAAATTTATATTATTTCCTAATTGTATTTCTATATG
AACTCTATACTCTACTTCTAATATTTCTTATTTTTAATTACAAATTTATA
TTATTTCCTAATTGCATTTCTATATGGACTCTATACTCTACTTCTAATAT
TTCTTATTTTTAATTCTGAATTTCAGGTATTTCCTAATTGTATTTCTATA
TGAACTCTAGTCTCATCTTTTAATATTCCTTTTTTTTAATTCAGAATTTC
AGTTATTTCCTAATTGTATTTCTATATGGACTCTAGTCTCCTCTTCTAAT
ATTCTTTATTTTTTAATTCCGAATTTCAACTATTTCCTAATTGTATTTCT
ATATTGACTCTAGTCTCCTCTTCTAATATTTTTTATTTTTTAATTCCGAA
TTTCAGTTATTTCCTAATTGTATTTCTATATGGATTCTGCTTTTTCTTTT
TCTCCGATTAATGTGAGAATTTCTAGGCCATGCGAACGAACGTGGAAGCT
CATTTTTCTATTTCTTTAATAATATAATAGATTCTTATCCGACCGAGATG
CTGCTGTGTGGAGAGGATACGTCGGTGGTTGGCCATGGCCTTCTTCGTCA
AGATTTCGGCGCCGTGCTCGCTTGCCGGCCATGGCACCACCAGCAGTAGC
AGTGGCAGCAGCAGGTCAAAGAGGGGATTGTTGCTTCCAGTTGGGGCTGG
GGCTGGGGCTGGGGCCTACGGCGGCAGGCAGTACTCGGACGTGGTCCCGG
TGCCAGCGCTATCGCAGGCGCAGGCGAGCTCTAGCGGTGGTCGGCTGCGC
ATCTTCTCCGGCACGGCGAACCCGAGGCTGGCGCAGGAGGTGGCGTGCTA
CCTGGGGATGGAGCTGGGGAGGGTGAAGATCAAGCGGTTCGCGGACGGGG
AGCTGTACGTGCAGCTGCAGGAGAGCGTGCGTGGGTGCGACGTGTTCCTG
GTGCAGCCCACCTGCCCGCCGGCAAACGAGAACCTGATGGAGCTCCTCAT
CATGATCGACGCATGCCGCCGCGCCTCCGCCAAGACCATCACCGCCGTCG
TGCCCTACTTCGGGTACGCCCGCGCCGACCGCAAGATGCGCGGCGGCCGG
GAGTCGATCGCCGCCAAGCTGGTGGCCAACCTCATCACGGAGGCCGGCGC
CCACCGCGTGCTGGCCTGCGACCTCCACTCGGGGCAGTCCATCGGCTACT
TCGACATCCCCGTGGACCATGTGTACGGGCAGCCGGTGATCCTGGACTAC
CTGGCCAGCAAGACCATCTGCCCCGACGAGGTGGTGGTGGTGTCCCCGGA
CGTGGGTGGCGTCGCCCGGGCCCGCACCTTCGCCAAGAAGCTGTCGGACG
CGCCGCTGGCCATCGTGGACAAGCGGCGGCAGGGGCACAACCAGTCGGAG
GTGGTGCACCTCATCGGCGACGTCAGGGGGAAGGTGGCGGTGATGGTGGA
CGACATGATCGACACTGCGGGGACGGTGTCCCAGGGAGCGGAGCTGCTGC
ACAGGGAGGGCGCCAGGGCCGTCTACGCCTGCAGCACCCACGCCGTGCTC
AGCCCGCCCGCCGTCGACAGGCTCTCCAGCGGCCTCTTCCAGGAGGTGAT
CGTCACCAACACCGTCCCCGTGCTTCACCACCGGACCTTCCCCCAGCTCA
CCGTCCTCTCCGTCGCCAATCTCCTCGGCGAGACCATCTGGCGCGTTCAC
GACGACTGCTCTGTCAGTAGCATCTTCCAGTGACCATTCATATACATATA
CACCACGTACTCCATTAACTCAATTAATTTAGTACATTCCAAGCATACAT
CATGATATATACTCTCCTAGTAGCTTGAGAAACATTTGTACATACATAAC
GCATGGCAGCTCTAGCTAGCCTGCATCCAGTTCTTCAGCAAGTTTTATGG
CGCCGCCAGCTGCACCATCGGCTCTTGACTTGCCTGCTGCTACACCTTGC
ATCTTCTTAACCTTTTTCTTTCCACTGAGCGAGCCGCTCGCTGCAAGCAA
ACACACCAATATAAGTATATAACCACAAAACAACATCTAATAAGATAGCA
TACTCGACGAAATAAAAATAGCACCACATTATCTGTCAAACAGGTCAATA
CTTCTCTGCTTTATTAGTTGGTGGAACTAATAAAGCAGGAGCCATGTTTG
TACCTTGCCACTCATAAACAACTTTCGACTCTCCCTTGACCACTTTCGGG
TATTGATCTATGCGAGAATCTTCCAGTATTAGTTCTTCCACCTATGCCAC
AATACAACAGAGAAAGGGAAATTAGTTTACCAACAATGGAGAGTGAAATG
ACAAATTTTCAGCAGCAGAGCTATATAAATTACAAGGTTAGACCAATGAG
GCTACGACTTGCTGAGGCAATTTTTTTACTTCTCTATTATGCCCATATAC
TAGTACATATATTGAGCCTAGGACAATGCACTTGTCAATAAATTAGGGGC
AGTGTGTTTCTCCTTTTCCCAAGATACTTCTAGTGCCATATAAGGCCAGT
TCCAACCCAAGACACTAGGGATAGTTTTCATAAACTCCACATCATCAAGA
AACTAGTACTAGACACTAATCTTTCAATGCAAACATGATCATGAGAAGAT
TAATGCCCACTCAACGCTTCCTTTTAGTAGTCAAGTTTTGATAAGTTAAA
GATGAGACTCATGTCAACTTTCTACTCAGAAATAAAGCTGCAACGTTGCG
CTGCTTGAGCCATTCCCTCAACAGCATTTTTAACTGAAAATTACGTGTAC
TGAACCAACAGCGACGGTGGTCAAAGAACAAAATACCATGGGAGCAACCG
AAGAAAAAGCTGTGTAGGTAATGATGAACACCTAGGACTAAAAATGTGAA
ATTTAACTTGTCGCCATCAAAAAATAAAATGTAACGCGTACAAGTGTCTT
CTCAAATACTACACAGTAACCTAATCGGTTATCCAAAGAAACCAAATTTA
TTGAATTTTATTGTGCCCCATTGTTTAAACGTTGCTTCTAAACATTTTAA
ATGTTTGAATTATTGCTTCAGATGCTCGAAAATATGACGTACTTTCATCT
ACTAATATAAAACATGTACAGAAAAATTGTAGCTCCATGGAACTTTCCTT
TAAGAATTCGAATTTGGGTAATGCTAATCAATACAGGTCAAAATCTATGT
ATTGAGTGGAATATACTGCAAAGTAATTACCTTCTTCCAAAGGAAAGCAT
TCCTTCTCTCTTGTGGGACTAGCAGATGATCTCGCAGCCAAGACGTGACC
ACCCAAGGCTCACATTCAGAGTTGCCAATCTTTGCATCTATGGCATTATC
TTCAAGGACCTCACACACCTATTGTATGAGAACAGGCAAAAGACAAATAC
AAGAAGGTCCAAAGAAGTTATGGAAAAATTAAAATGCAACAAACAAATGA
TTTACTACTGTTTTTTGGACAAAGGAAAGTATCCACCTTTCCCCACAGCC
ACCACCTCCCTCATGCTTGGAAAAGGTGAAAGAGATGGTGGAACTGCTGA
CGTACTAGTGAATTGCGCCAGAAAAGTGAATGCTAGTACTGCAGTAACTC
CAATCAAATTTTGCCAACAAAAAACAATAACAGCTATAGCTTACAGCAAG
AACAACGTTTACTATACGGTTAATCAGACTTCGTCGTTTTATGCAAATTA
GCAGCAAATAACCCTTCGTCATGGGATAAAGAACTGGAAGAATTGTGTGT
GTGTGTGTGTGTGAGTGAGAGAGAGAGAGAGAGAGAGGAATTTCATACCT
GAGCATATATTTGTTCGGCCCTCTTTGATAATGCTTGTCTCTTGTAAATA
GTCCAAAGAATCCAGAGCAGTGCTGAAAACTTGGGTACAATAATCAATTG
AACTGCCTTTAAGCAAACTGCATGACTAAGATGGTAATGCTATAGACGTA
CCAGGACACCAAAGGCTGTCACAGACATGATATTTCTTGAGATCCATTGC
CGAATTTGACAGGTCAGGGGCCTATAAAGCTCGGCAACCAGGTCTGGACA
TTTAAACTCTTCGACTCTAAACAAGAAAGGGGAAACAGCACATACGTAAA
GAGAGCGTACATATAGTCAGAGATAGGGGGAGAAGTAGTGGTGAAGCATA
CCCGTCGGAGCTGAATGTTTTCTCAAAGAAGGCCCGCGCACTGTCCAGAA
CCTTAATTTTTGCAACCTTAGCTCCATCCTGACTTAGGCCAACAAAACCC
TTGGATAACAGCTCATCAGCCATGTTTAAGATATCGAGCTCTTGGAACTG
AAAGCGAGGCAACAGAAGTACACGAGGATGAGGGCATGGAAAGCAGGGGG
GGGGGACATAGTCGTAATGAAGAAGATGAGGATGGGGAGCAGTAAAACGA
AAACAGACCAAGATTTTGGCAGGTTGGCCACATAAAGCACGGGCATATTG
ATCGCAGATCCTCCGCTCTAGCAACTGTGACTATATAGAGATATGTGGAG
AAGCAGTAAAAGGAAGGTATGCATAGCAAAATGAGAGGGAAAGGAACAAG
AGAGCAAGCAAAGGGGCAGTACAATCTTGGTAGCAGTTTGGCTGACCAGC
CCATCCTCTATGCACAGGTTGCCATATTTGTTGAATCCCTGGACGCACTC
CAGGTTTCCGTCTACGCATCGTCCATGGGGAGGGCATGGTTGGCATGAAT
CTGCGTATTATTAGTATAATCAGCTACAGCTAGCCAAAGGAAAAGAAACG
GAATACGCGCGAGAGATCGAGAAAGCAGTGAGTGAGTGAGTCACCATGGT
GGGTATAGGCGGCGCCGCCGCTGTCGCACAAGGGTTTGGGGCGGCGGTTG
AGAAGGCTGCAGGCAGCGGCTGCTGCGGCGGCGATGGAGACGACGGCGAG
CAGGCGGAGGAGGTCGTCCCTAGCGGGGAAGAGGCCGGGAGGGGGCTCGC
CGAGAGGCCACCGGGATTTGGACCTGCGCCGCGCCCGCGACGGCATCGGC
ATGGCTCCGCCGCCGCCTGCTCACACTTGCCCCTTTTGCTGGTATATCAT
CGAGTCGACGGGATGCTGGGCTGGAGCCTGGACTGGGTTGGTCTTGGATT
TGATTACAAAGTTTTGTTGAGGAAAAGGTCCAATTGGACTCCCTAAATAT
TTGTATCCTCAACCCCAAAACCGACATAACACTCCTCCCTTACTATTTCG
ATAGTTATTTTCTCTAACGTGGCATCCTTTTCTTTAATAACGGCTGTCAT
GTGGACGCCACGTTAGTAAAAACCATCAATACCACCACCACCGAGTGAGT
CATTTTTATACGGTTCGAGTGGTTCATATACCCATTTTAGCGAATGAGGG
ATTTGAGGGAGTTGTATCAGACTTTACCAAATCGTTGAAGGCCAGGCTCT
TCTCATGTCTGCGCTGGGCTCCAAGGCCACGAGAGGCTGTGACGTCCACT
AACAAGAAAGAAGAAAGAAAAAAAAATGAAGATATGGAGAGAGACAGCAT
CATCTGCTCTATAATTCACAAAGTCTATTTACTCATTCATCATTGGACAA
ATCTAACGGATGCGGATAATACGTATTTACTCCGTACCGCGCCTGCCCCC
TCCAGTTTTCGCTCGTGTCGTGACGTGTTGGCCAGAGCCAGATCAGTGAT
GGCAGCATCGTCGCACTCTCCGCGCACGTCATCAAGATCTCCTTGTGGAG
TCCAATCGCCATCGATCCCTACTGTGCTCCCGTTTTCACCACTGCGCAAT
CCTGTGGGGTCTCCTGTCGATCTCTTCCTATCATATGTATGTTTCTGCAG
AGAAGGTGGCGTTGTAAAGATATAGTTTATACATCATAAATCAATCTATA
ATTAACCCACCATAGTGTAAATGTCGGAATCTTATAATTTAACTAAGATT
TCGTTTAGATATATTTTAGTCCCGAGACATATTGATCCATTCACATATAT
GATCAAAATTTTACTTAACTTCCCTAGACTATAGAGACAACTTCTAAAAT
ATCAAAATCCACCTCTATTATCCGGATGCTTCTATTGCCAAGTCACGAAA
TGAGTTTTTGCCACGAACGCACCCAGTACACTCCAATATGTCCAAAAATC
ATGTTTTGGTGCTTTTTGAACTTTTTCATTCCAGATAAAAACAACACACC
CACGTGTGCCAATATCGGCATTAATTGATAAAAGTTCGTCGCGCGAGTCA
CGAAGTGAGTTTTTGCCACGAACGCACCCAATACACTCCAATATGTCCAA
AAATCATGTTTTTATACTTTTTGAACTTTTTGATTCCGGTATATAACATC
GCACCCGCGTGTGCCAATATCGACATTAATTGACAAAAGTTCACCTCGCG
AGTCACGAAGTGAGTTTTTGCCACGAATGCACCCAATACATTCTAATATA
TCCAAAAATCATGTTTTGGTGTTTTTTGAACTTTTTCATTCCGGTTAAAA
ATAGAAATATGTGGCACACAAAAGATTCATTTCTAAATAATTAGTATAGT
GAAAAAGGACATAAGAGAACTATGATATAATTGTACTTCTATATTCCTAA
TGTCTAAGTATACACTTAACACATACAAGCTTACAAGGCTAGGACTTAGT
TATAGGCACCCATGTACTACCGAGAGAATACTCCCTGCTGATCTGCCAGC
GTGGTTATAGAATTTACGCACTCTTACGTCATACCCGAATTGGAGGAGTA
CAAAGGACGGATTGGCCTCACTTTTCATGGGACATATCTGCATCCAATGG
CATTTATCTAAGCACCATACTTATGCTAGTAAATAATGACATTAATTCCC
CTAGAACTCCCACTATATGGATGGACAAGTTAAAGCTAGAACAGCCCATC
AAGGTCATTGGATCGTTATCGTACCATAGATGACTAGTCTAATCAAGTGA
AACATGTAAATAAAGTATATTATATTTATAAAGCATATAACTACTAAAGT
AGTATATGAATTATAAACACAGGAAGGTAAAAAAAAAGATAATTCTATTA
ATTCAACTATAGTCTTACAAGGAGAGAATGGAGAGGGTAGAAGAGGAAGA
GTAACAAGGTTAAGGAGGAAGAAGAAGATGAGCCCATTCAGTTGTATTGC
AATCGCCCCTGAAGGAAATTACCAACTAACGTACGCGCGACAAGAAAAGA
AGGGAAATGAGGGAGAAAGAACCTACCAAGGGTAAAACAGTCATTTCGTA
TCACCAATCCATGCTGACACGTAGATGTGTCATGCCACATAGACAAGAGT
GGCAAAAAATATATTAAGAACTCTTATTTGTCCAACGATAAAAACGTAAA
GGAATAAGTCCAAATACCCAACCCCCTCCCCCCTCACAAAAAAACATTAA
TTCGAAGTCCATTTAGCACCTAAACTTTAAACCGGATATTTAACTTCCAA
ACTTTGCACTACCATTCATATAAACTCCTAAGACGGGTTTGCAAAGTGTT
TTTTTTATCAAATTTATATGTACGTTGGATAAGTTTGATGACGTGACATA
CACATTGTGCATATATGGTAAAATCTTTATTTAAATATTTCTTTTCACTT
CCTTGCTCACTGACTTATAGAAGAGTACCAATATAATAAAAGTGTGACAT
CGCTATGATATAAATGGATGAGATACGTAAAATATATTAATATGCAAAAT
CATCCTACGGGTAATACGAATGGTATAGCAAGGATTGGCGTCCAATTTTA
AATTTTAAGGTGGTAAACGGATTTTTATCGAAAGTTTTTATTCGGAGGGT
ATTTGGACCTTTTTACAAATTTAAAAGTGGCATTTAGAGAGTTGATACTT
TTTATGTCGCAAAGTAATAATTTAAATGATGTATGGTTTTTGTGCTTGTT
GAATTCGTTTGAGAAGAAAACAAAATTAGTAGTGCCTAAATTGGCGGGAG
TGCCCTTGGGCGGGCTGCCGCATGCGACCACACACTTGTTGGCGCCCGCG
TGGATCTCTCCATCTATACATGGGTGTTCGTCCACACATGTCTTGTTTAA
AACCCAAAAAAAAACAAAAAAATAGATGCTCACAGATAGAAAGAAAAAGG
AGGAGAGCAAGAATGAGAATGAGCAAGGCCCTCGCCGCCGTGGTGGCCAT
CTCCGTGAGCCTGAGCGCGGCCGCTATGGGCGTGGACGCGACGGTGGAGA
GCACCTGCAGTGACGCGGCCGCCAGCGACAAGCGCGTCCACTTGGCGATG
TGCCTGTCGCAGCTGGGGCACCACCGCGACGCGGACGCGTGGGGGCTTGC
GAAGGCGGCAACCCTGGTGGGCGTGGACAAGGCGGACCTCGCCGCCGATG
ACATAAAGGAGCTAGAGGCCGGGGCAAGCACGGCGGGCATCAAGCCAGCG
CTGGCGGAGTGCGCGAAGCAGTACCGGGGCGTGGGCTTCGCCTTTGCCAG
CGCGCACGACGTGATCAACAATCGCGCCTACGACGTCGGGGAGAAGAAGC
TGGACGAGGCCCTGTCCCTGACGCAGAAGTGCAACGCCGCCTTCGCCAAG
ATCGGCGTCCCGCTGCAGCAGCCGCTGGCCCAGCTCACCGCCGACACCAT
CCAGATCGCCATCATAGCTAAGGCTATCACCTGCCTCGTCAACGTCAACA
ATAATCCAGCTCTGGTTGCGGCTGCGGCTGCGGCTGCTGCAGCCAAGGCT
CCCCAACAGAGCCAATACCCATAAATTTAATATCATATCATCCCTTTTTA
TTTGTTTTTTGGTTTTGGGCACAAATTCTGCCGGTGCCTTTGCTTTGAAA
GACTACTAAATATTTTATAAATTCAAAACAACAACTACTCCGTAGTAGTG
TACTACTCCACAAGCGATTGAAAGCCAAAAAAAAGATACTACTAATTGAT
TGATTGGTTGATTGATTGATTAAGGGGATATATGTGAATGAAGAATCAGG
CCCAGACTCTCTTCTTGGGGATAAGGTCGACCGTCTTGACCTTGTCTATG
CGAGCCGCGACGATGAAGTCATTGACGGTGAGGCCGCCGGCGGAGGGCGT
CTGCAGCTCGGCCCTGACCTGGTTGGGGGCCTCGAAGACGACGGTGGCCG
GGGCGCCGTCAACCGCGGCGTTGATCCTGGCGACGAGCTCGTGGCCGCAG
GCTTCGTCCCTGACCTTCCAGACGCACTGCAGACGCATGCCGTCGGCGTC
GTCGAGGAGGCGCCAGCCAACCACCTTGTGGAGGAGGCGGCGGGCGTCGG
CAGCGTCGACGGGCGCGGGGTTAGGCTCGAGGGGGAGGCGCGCGATGGAG
AGCACGGAGAGCGTGGGGATGAGGATGTTGTGGAGGGTGTCGACGTTGCC
CAGCACCCTCTCGCCGAAGTTGCTCTCGATCTCCTCCGGGAAGGGGTCGC
GCGCGCCAAAGTCGCCCAGCAGGTCGGCCATGGCCACCACCACGCTCTTT
TGCTTCCTCCGCACGGCGAGCTGATGAGGCGGCGGCAGAGGAACCCGCCG
TCCGAAGCAGCAGGCTGCTGCGGCTGCCGGCGCGAGGATGTGGTTGGTGA
GCGCCATTGGATTGGATTGGAATGGCGATGAGGAACAGCTGCAGCCACCA
GTCCACCACTCCACTCCAGCAGCGAGCCTCATCCTTTATCGTCATCGCCA
CACAGGCCCATGGGCCCACGCACCCCCCACTTCCTTCCTTCTAGTCCCTT
CCAGTAGTACCATTCTTCTAGCCCCTTCCTCCATTTGTCCTTCATCAGCC
GGCCACACATTTTTTTCTCTCTTCAAACATCCACTACTACTGGACTACCT
TCGACAGAAAGAAGGGCTACATTTCACAACACCAAAGCACCACTAGCATC
AATCCAAATGGTTGACTATTCAAAGTATAACAACATTACACAAACAAACA
TTGACAGGAAAAGCAACTCCTCGTGTATTTTTTTCCTTTTTCACGAAAGA
TAATATACAAGTCATACATGACAACCCTCATACGTCTGGAATACGATTCC
TAGCGCACTCTTAAAAAATATGGTTAATTAGATCCATGCCATTAAAATTA
TGCAAGTTTCGAAACATGTCATTAATGTACGCCCGCTATGTTGCCCTGGG
AGCTCAAGGTGCCGGAGAGCACCGGGTAGGTCCACCCGGGGCTCTTCACA
AAGGTCGGCCTTGTCGCGTCAAGCACCAAGGTGGTCGTTGACGGCGAGTT
GGAGCGCGTTGGGCAGCTGCTAGACGGAGGAGGCTATGAGGGTACATCAG
GCAACGTTAGTGCAATGAGGGAGGTTGGAAGGAAGGTGCACGAGCTCGCC
AGAGAGGAGAAGCAGCCGCTCTTTCCTCGGTCCTCGTTGCTTCGACATCG
TCGTTGTCGGTGATATGGGCCCGGGGGTATGCGAAGTATGGGGAAGTCTC
CTTCCCGTCCAGCCACGCGACCCTACAGCCTGGCTCTCCCCTCACATCTC
GGACGACGCAGAGGCAGCCAGGGGGCCTCGGGGTGCCACGTCAGACCCCT
CGGGCCCTCGTGCTACCTCGCCCCGAGGCCCTCGCCCGACCGCCACGTGG
CGGGGGGGGGGGGGGGGTGGGGATGAGTGGGTGTAAGTTCAAGTGCCTTA
ATTTGGTTTCGGTGATTAATGACAAATCTAATTATATGAGACTAACGTTT
TTATGAGCCTTTCTTTGACTAGTCTCATTTGGATATGGAAGTAAAAATGA
TGAGAGGTATGTATTAAACTTCACATACTCTAACTAGGTCTCTCTTGTGG
ATCCAAAATATAGTGTGAGCTTCATATTTGATCTTTATTGATTATGTGCA
TATGCGTTCCTTCATATCCATATGTATGCACATCTTGAGAGGGAGCTTAT
TCTATATTTTGTTTATTATAAGATTTCTATCTTGATTTGAAATCATTTTT
CATCTCATCTCTCTATATTGTTTATATCGGGTTATTATCCATCACCAAAG
AGAGAAAAGATTGAAAGATCTTGGATTAAACAATTTGTGTAATTGTTATT
TTGGTGATAGATGATAAACCGATGTTTATGGGATTAACCTCTCTTTTGCA
TAAGTTGTCTACTAGGTTATTTCCCGATAATGAGATGTGGAAGACATGCA
TTCTTTTGTGATGGACCTTAATCATGACAAGGATGAAATGCATAGAGATA
AAACGATATGTACCACTTCTTATCTCCTACTTTTTGATAGGTTCATATAT
ATGATTTCCATGTTATTGATATATAAGTGTGAGACTAATGTTTACTCGAA
TGTTATCTTATTTAGTCTCATTTACATTGAGAACATGGAGATCATGAAGG
TATATGTTTTATGTTGGTCTACATCATTACTACATATGCCTTCTCTATAT
GTATAGGATAAACCCCATTGGCCATTCTCTAATTATGCATACACTTGCAT
CTCTTGTATATTTATTTGTATGCATATATTTAGGGGGAGCAAATCCTATA
CATTTATTGTGCATGTTCTAGATCCATGTTGTTCACCTATTATTTATATC
TGATCTTTGCACTTGAGCTTGCATACGAGTATATGACACTTGTGATGTTA
ATGAATACTCAACAAACATATCCATATCTTTCATATGCAACTGGTTGGTC
ATCAAGTGAAGGATGACAACTGATTTGTTGAGACTAATGTTCTCCTTTGA
GGTGTGAAAAGGAATAGGTCCTACTACGATGAGGCTAATGAATGACACCA
TGGGTTAGTGGTCACCAAGCCAAGGACATCGTCATGTTGGCAAGAATGAA
GTCAAGCTTGTGATGAGAATAAAGTCTTGACAAAGGATGGACAAGACCTC
AGCATAAACATGGTTCAACTGGATGGTCACAAGTGTTGATCTCGGCTCAA
GCTTGACCCCAAGATGGATGGCGCAAGGCAAAGGTATAATGTAGCTAAGA
ATGTTTTCTTAGTCTTTTCCCGGTCTTGGTGTTTGGTGTAGACCGGATTT
GCTAGATAGGCGCCGTACTATCAAGAGGGGTCTATGAAGCGAGCTTGTGG
ATGATCTTGTGCCATATTAGTTCATATGCATGTAGGTGCATTTTGTGGGC
TTGTCTAACCAAGTGTGATGAGTTTTCTCAAGTCCTAAACCAAGAGATAA
GTGGGCATGTCTAATAGGAGTGAGTGATATCTTGTGGGTATGTCCGGTGG
ATATCCTTTGGAGTGTGAGCCCTTTATCCTTGACTTAAGTTGTGTTTATT
GGATGGATTTTTCATGGGTTGGATGGCCCTTTGAATAAGCTTTCCATAGA
GTCCAAGAACGCCAAATTTCGAGACCCGAGTCAAGAGATATCGCCGTTTT
ACTAACGGTCGGTTGAGCTGAAAAGTGACCTGCGGTCTGACCGTGGGCCT
TAGGCCGGTCTGATCGGGTCTGTTAGCCGGTCTGACCGGCGTGGTAAGGC
CGGTCTGACCGGCCCCACTGGTCTGTTGCACTGGTCTGGTTTTTGGTGGC
GATACAGAGCTGCCAGAGCCGTAACCGGTCAGACCGAGTCGACGGCGGTC
TGACCGAGCCGTGGACGGTCTGACCGGCCACTACACTGCGGTCAGACCGG
CCAGGTTGAGTAGGCTCAATGATTGCCCTGTAATGGCTAGTTTTCTAGCC
GTTACAAAGTAGTCCGGTCTGACCGGCCTCACAACGGCGGTCTGACCGAC
AGAGCACAAAGTTGGGGATTTCGGTTCCAACGACTAGTTTTGGTGGTTGG
GGGTATATATACCCACTCCCCAGCAGCAAGGGTAAGGTTTTGGCACTCCA
TTGCATTATCTTGAACCCTTCCAAGAGCTCTCACACCCTTGTGCACTTAG
TTTATCTAGTGAGGTGTTAGAGAGTGAGTTAAGCCAATCCAAGTGTGTCG
GTGACATGGGACCGGGGGTATCTTGACTAGAGGTTTGGGGCAGCCGCGGT
CACCCACGTGGCCTGACCCCCTCGGGGGGGTCGGGCCCGAGGGTGATGTG
GCCGCCCCTCCCTCTGTCTCCCCGAGGGGTCGGGCCGCTCCCGTTTCGGC
CCCAAGGGCTGGGACGCCCCGACCCCCTGTGGTTTTGATGCCACGTGTAT
TGGTTAGGTGAGCACAGCGGGGCTCACCTAACCGCATTTATAGCGGGTTG
GACAAGCGCACCACGCCGCATTCAATGCGGCGCAGCGCTCGCTTATCCGG
TCCGTAACCGGTCACAGTGTGTGACCGGTCACAGACCGGTCAGATCGCGG
GTTAGGTGGCAACAGGCGGCCTGTCACACGCCTCGCCCCGTCCCGTCGGA
ATGATGAGAGCCTCTAGGCACTCGTCCCTAGCCGGAGCCGGCGTGCTAAC
TCCTGAAGTTAACACGTCAGTCCCGGCTAGATTCATACCAGGCTTCATCG
CAACCATTACAAGGAAGTCATTTTATGAAGAAGGGCTGACGTGTGGCATG
CTAAACTGACGTGCGGCATGCTAAACTGACGCGTGGTAGACAAGAATGAC
CGGTTTGTGACTGGTCTGACGCCGGTCACGTCATCAGCAAACAACCGTGC
TCCCACGTTGCACCTGCTTCCGGTGGAGTGGAGGTTGGTATGACCCATCC
CATCGGAGGGTCATTCGGACAGCAGCCATTGCAAATCTCCGCCCATTAAT
GAAGGAAGGACAGGGATATCCCGGTGTCAGGCGAAGGTACGAGCCAAGTT
TTGGTCAAAATAGGATGGGTCCCCACCCAAAAGAAGGGTAGGTAGAAATG
GTGTATGTGGTATCCCCTTGAGATATAAAAGGAGGACCATGCCTACCAGG
ACGGGGGGAACGGGAGGAAGAGAAAAGGGAGAAGAAAAGGGGAGCTCGTG
AAAGGAAGAGCGGAGCTCATAGAGGAGAGAGAGAGGGAGAGGGTCTCTAG
AGTTTGAACTCTCTTGCTCTCCAGCTCTTTGTAACTCCTTCATACACAGA
TCCACCAGAACACAGGAGTAGGGTATTACGCTTCTCAGCGGCCCGAACCT
GTCTACATCGCCCGTGTCTTGTGCATTTGCTCTCTCACGAAACATTCCAC
AGATCGAGGGCTTAGAATCTCACCTAGCGTCCCCGGCCGAACCGGCAAAG
GGGGGCCCGCGCGGTCTCCCGGTGAGGAGCCCCACGCTCCGTCATCTGGC
GCGCCAGGTAGGGGGCGCGTGTGTTTTTCTAAGCTCTCGTCCTCTTTCGT
GTGCGCCAAGCTTCTCCCGCTCAGCCCAATGGCCGAACGGGAAGTGGCGC
ACAACCTCTCTCCAAGCGCTAGCGGTGACGACGGGGAGCAGAACCCGCGC
CGTCGAGCTCGTACTCCACCGCCCCCCTCTCGCCGAAGTCTTAGGTGGGA
GGAGGCGCTCGAGGGGGTCAAAAGATCCACGACTTCGCCGCCCACGAGCG
ATGAAGAAGGACGGCGAGACGGGGAGCGTCGCCTCCTCGTCTACGGCGAT
GGTAGCACGCCCCAGGGCGCGCTCCAAGCTGCGGGCGCGCTCTTGCGTCA
CCCGCCTGTCGTCCCCGATCCAGAGACTCCAGCCCGACGTTGGCTGGATG
ACGTGGCCGACTTGGTCATGACGGCACAGCAGCGCCTAGGCGCCGGTGGG
CGGTCCTCCGCCACCAAGGCCTCTGGCGCTGCTACCGTCGGCTCCGTGTC
GTCGAGGCGGAGGGCGCGGCGAGCGGCGGCCGTTACCCGCCGTTCGTCAG
CCATTCCCTCGTCAACGCCTCCGACCCAAGAAGATGTGCGTAGGGGGCCG
GATGCCCGCCTCAGTATCGAGCGCCGGCGCAATGGTCGTCGTGCTGCCCA
CGCAACGGAAGGCGCTTCCTCGTCCGGAGCGCCATTTCGGTTCGGGTGCG
GGGACCAGCCCCCCGTGCCCCCGGTTGGTGGTGTCGGCTGTCGAGCCTTC
GGAACGTCCATTGGCCCCCAAGGTTCCGGCCCACCATCACCGAAAAATAT
GACGGAAGCGTCAACCCCGCCGAGTTTCTTCAGGTCTACACGACCGGGAT
CGAGGCCGCCGGGGGTGACGACAGGGTCATGGCGAATTTCTTCCCCATGG
CCCTGAAGGGACAGGCGCGGGGTTGGCTAATGAACTTGCCACCCGCGTCG
GTCCACTCTTGGGAGGATTTGTGCCAGCAGTTCACCATGAACTTCCAAGG
CACATATCCGCGCCCAGTTGAAGAAGCCGACTTGCATGCGGTACAGCGAA
GGGACGATGAGTCTCTTCGCTCGTACATTCAGCGGTTTTGTCAAGTCCGC
AACACACAACCATGCATCCCCGCACACGCGGTAATCTACGCGTTCAGGGG
GGGCGTGCGGCACAACCGCATGCTCGAAAATATCGCCTCCAAGGAGCCCC
AGACCACCGCGGAGCTTTTTCAGCTCGCGGACCGTGTGGCTCGCAAGGAG
GAGGCCTGGACCTGGAATTCCACCGGTTCCGGTGTGGCAGCTTCGGCCGC
CCCCGGATCCGCCGCTCGGTCAGGGCGGCGGGACAGGAGGAGGAAGAAGA
GGTCGGCCCATTCCAACGACGAGGGACACGTCCTCGCCGTCGAGGGAGCT
TCGCGGGCCACCCAAAAGGGGAGGCCTGCGAGCGACAAAAAGAAGGAGGC
CGGCGCTCCCAGCAGGGAGCGCCCGACCGGCAAGTGGTGCACCGTGCACA
ACACCTCCCTCCACGACCTCGCGGACTGCCGCGCGGTCAAAAGTTTGGCT
GAGCGGACGAGGAAGTGGGAGGAGGAGAGGAGGCAGGAGCGCCGTGAGGG
CAAGGCCCCGGCGGCTCCCTCCGGCAACCGGCGAAGTGAGGCCAAGCAGA
AGGCCCCCGCCGAGGACATCGACGATGGCGACGATGACCTAGGGTTCCAG
GAGCCTGGGGCCACCATCGCCACCGTCGATGGGGGAGCGTGCGCTCACGC
TTCTCGTCGGAGCCTCAAGGCCATGAAGCGAGAGCTTCTGGCCGCGGCCC
CTACCCATGAGGCGATGCGGCGGGCGCGGTGGTCGGAGGTTGCCCTCACC
TTCGACCAGACCGACCACCCGCCGTGCGTTGCCCGGGGAGGACAGATCGC
GATGGTGGTTTCCCCCACCGTTTGCAACGTGAAGTTGGGGCGTGTCCTCA
TAGACGGGGGTGCAGCCCTCAACATCCTTTCCCCCGCAGCCTTTGACGCC
ATCAAGGCCCCGGGGATGGTGCTTCGGCCGTCCCAGCTGATTATCGGTGT
GACGCCGGGGCACACTTGGCCGCTAGGTCATATCGACCTCCCGGTCACCT
TCGGTGGATCCGCCAACTTCCGCACGGAGCGGGTGAACTTCGATGTGGCG
GACCTCAGTCTGCCCTACAACGCGGTCCTGGGGAGGCCCGCGTTGGTGAA
GTTCATGGCGGCGGTCCACTATGCCTACCTCCAGATGAAGATGCCGGGCC
CCGGTGGCCCCATCTCTGTCCATGGCGACCTCAAAGTCGCGCTTGCTTGT
ATAGAGCAGCGCGCGGACCACCTCGCCGCCGCGTCCAAGCCCGAGGGTGG
CAACGAGAGGCTCAGCACCTCCGTCCCAGCCACCCCGAGGCAGCGGATGA
TCACGTGTGACGAGGTCCCGGTCAAGGAGGTTGCCCTGGGCGATGGCCCG
TCCAAGACCACACGAATCGGTGGTCTTCTGGACGGCAAATAGGAAGACGC
GGTCGTCTCCTTCCTGCGGGCAAACGCCGACGTCTTCGCCTGGAGACCGG
CTGACATGCCCGGGGTCCCCAGAGAGGTGATTGAGCACCGTCTCGCCGTG
CGGCCGGGCGCAAGGCCGGTCCGGCAGAAAGTGCGGCGGCAGGCCCCGGA
ACGTCAAGCCTTCATCCGCGAGGAGGTGGCGCGACTTCTGGAGGCCGGAT
TCATCCGTGAGGTCCTCCATCCGGAGTGGCTGGCGAACCCGGTCGTCGTT
CCTAAGGCGAACGGCAAGCTTCGGATGTGCATCGACTACACCGACCTTAA
CAAGGCATGTCCTAAGGACCCTTACCCCCTGCCACGCATAGATCAGATTG
TCGACTCCATCGCGGGGTGCGACCATTTGTGTTTTCTAGATGCATACTCT
GGTTATCATCAGATTCGCATGGCTAGGGAGGATAAGGAAAAAACTGCATT
CATTACCCCCATAGGAACTTATTGTTATACGACAATGCCTTTCGGGTTAA
AGAATGCAGGTCCTACTTTTCAGCGTACTACTCGAATTTCTTTGGGTAGC
CAAATAGGACGTAATGTTGAGGCCTATGTTGATGACTTGGTTGTGAAAAC
GCGCAACCAAGAGACCTTACTCTCGGATCTAGCGGAAACTTTCGAAAGTC
TCCGCTCCGCCCGCATAAAGCTGAACCTCGATAAGTGCGTGTTCGGCGTG
CCTGCGGGCAAGCTTCTCGGGTTCTTGGTCTCTGCCCGAGGCATCGAGGC
CAACCCCGAGAAGATACGAGCTATAGAGCGGATGCGCCCCCCAGCAAGCT
TAGGGATGTGCAATGCGTCACCGGCTGCATGGCCGCCCTAAGTCGGTTCA
TATCGAGGCTGGGAGAGAAGGCGCTACCCCTATTTAAGCTCCTCAAACGC
TCCGGGCCGTTTATCTGGACGGAGGAGGCTGAGCGGGCCTTCACTCAGTT
GAAGGCGTACCTCAGTTCTCCCCCAGTCCTGGTCGCCCCGGAGCCAGATG
AGCCGCTGCTACTTTACCTGGCGGCAACCCCGCAGGTGGTCAGCGCGGCG
TTGGTTGTGGAGCGCGACGAGGACAACCCTCACCCCGCGCATCCCCACCT
TGTGTCGACTCGACCCGGGAGAGAGCAGGCAGGAGAGGCCCCCGAGCCGA
ACGGCGGCCCGAGGCCCCCGACGGCCGGAGCTGGCCCTCCGCCTGCTTGT
CCGACGGTGCCAGGCTCCCCCGACCCCCAGGATGGCCCCGGGGCCACTGC
GGGAAGGCCGCGCCTGTCGCCCGACGACCTCCGACCCCGAGGTCGTCGGC
ACAGAAGCCGAGTGCGCCCCGCGCGGCCTCTCGGACGAAGAGCGCCCTGG
AGATGCGGCCCCTAGCGAAGGGGATCGGCCCCGCCGAAAGGTGCAGCGGC
CCGTCTACTTCGTTAGCGAGGCCCTCCGGGACGCTAAGACCCGATACCCT
CAGGCCCAGAAGATGCTTTATGCTATTCTGATGGCTTCAAGGAAGTTGCG
CCATTATTTTCAGGCGCATCGGGTCACGGTGGTTACGTCTTACCCCCTTG
GCCAAATCTTGCATAACCGAGATGGTACTGGACGGGTGGTGAAATGGGCA
ATCGAACTCTCTGAGTTCGATTTGCACTTTGAACCACGCCACGCGATCAA
GAGCCAGGCCCTCGCCGACTTTGTGGCAGAGTGGACCCCGGCCCCTGAGC
CCATCTCCGTCCCCGAGACCAGCTCGGGCCCCTCGCAGCTGCCTCACACC
GCCTACTGGGTGATGCAGTTCGACGGCTCCTTGTCTCTTCAAGGCGCCGG
TGCGGGGGTCACGTTGACCTCGCCGAGCAGAGACGTCCTCAGATACATGG
TCCGCCTCGATTTTCGGGCGACCAACAATATGGCGGAGTACGAGGGACTC
CTTGCGGGACTCAGAGTGGCAGCTGGACTGGGGATCCGCCGCCTCCTGGT
GTTAGGCGACTCCCAGTTGGTCGTCAACCAGGTCTCCAAGGAGTACCAGT
GCTCTGACCCGCAGATGGACGCTTACGTGCGCCAGGTTCGGCGTATGGAG
CGCCATTTTGACGGGATAGAGCTTCGGCACGTGCCCAGGCGGGATAACGC
GGTCGCCGACGAACTCTCAAGGCTCGCTTCCTCGCGAGCCCAGACCCCAC
CGGGCGCCTTTGAAGAAAGGCTTGCCCAGCCGTCGGCGCGACCCGACCCC
CTAGGGGAGACGGACACGCCTGAACGGCCCCCGAGGCCCGTCGGAGTCCA
GGCCTCGGGACCCGAGGGGAGCGTTCCCGGCTCCCCTAGATTGATTGCTT
GGATCGCTGAGGTCCAGGCATACCTCACAGATAAGACTCTACCCGAGGAC
CGCGAAGGGAGTGAACGCGTCCAGCGCATCTCCAAGCGCTACGTGCTGGT
GGAAGGGACCCTCTATCGGCGCGCGGCTAACGGAGTCCTCCTGAAGTGCA
TTCCTCGGGAACAAGGCGTCGAGCTTCTTGCCGATATCCATGAAGGCGAG
TGCGGAGCCCACTCCGCCTCACGCACCTTGGTTGGCAAGGCCTTTCGCCA
GGGTTTCTATTGGCCGACGGCTCTCAACGATGCGGTTGACCTGGTCCGGC
GGTGCAGGGCGTGCCAGTTCCACGCCAAGCAAACCCATCAGCCAGCCCAG
GCCCTGCAGACCATACCTCTTTCATGGCCGTTTGCTGTCTGGGGGCTCGA
TATCCTGGGTCCGTTTAGGCGGGCCCCGGGCGGTTTCGAGTATCTGTATG
TCGCTGTCGACAAGTTCACTAAGTGGCCCGAGGCTTACCCGGTCATCAAG
ATCGATAAGCACTCCGCGCTTAAATTCATCAGGGGCATTACTGCTCGGTT
TGGGGTGCCTAATCGTATCATTACGGATAACGGCACCCAGTTCACTAGTG
AACTCTTCGGTGACTACTGCGAAGATATGGGCATCAAGCTCTGCTTCGCC
TCTCCCGCCCACCCCAGAAGCAATGGCCAAGTGGAGCGCGCCAACGCAGA
AATCCTCAAGGGCCTCAAAACCAAAACCTTCAATATCCTCAATATGGAGG
AGTTGCCAGCGGTGCTCTGGGCGAACCGAACCACGCCAAGCCGAGCAACC
GGGGAAACGCCTTTCTTCCTCGTCTACGGCGCGGAGGCGGTTCTCCCATC
CGAGCTCACCCTGAGGTCCCCTCGGGCCACCATGTACTGCGAGGCTGATC
AAGATCAGCTTCGCAGAGATGACCTCGACTACTTAGAAGAGCGAAGGCGG
CGCGCGGCCCTCCGAGCCGCGCGCTACCAGCAGAGCCTGCGGCGCTACCA
TCAGCGCCACGTCCGGGCCCGATCACTCTGCGTCGACGACCTCGTCCTAC
GCCGCGTCCAAACGCGTGCTGGACTGAGCAAACTCTCACCAATGTGGGAG
GGTCCGTATCGAGTGATCGGCGTCCCCCGGCCGGGCTCCGTTCGGCTGGC
CACGGGCGACGGCACAGAGCTGCCTAATCCGTGGAACATCGAACACCTTC
GTCGCTTCTACCCCTAGTGGGAGTCGGGTGTCAGGTCTCGGGCTCGGGCC
AACCCCGCACCCCCCCGGGCGTGCAGGGTTGGCCGGGGGCTACCACATGC
ATATCCTTATCTTTTTTCTCTTCCGTATTTCAATAAAAGCATTTTCGATT
TCCTGAGGACTGTGTCTGTGCCATCGTTTCCTTTTGAAGAATCTTGGCTT
GAAGTAGCATGCTCGTGCCCGACCCTGCCCTCGGTGGCCCGGGCCGGCTA
AAATCGCCAAACGGGGCCCAGAACCGAGCCGTGCCCCGGGGCGTGGTGAA
CTCCGGGGGGGAATCGGCAAAGGCCCACAATCGGGTCATCCATAACCCTC
GGTCACCACGTTCTCGGCCTGGCCAGTCTCGACACGCGGATCTCCCTAGG
CACTAGCCCCGACCCGCGCCGCTTGAGGTTGGGACCTGGGCACGAGCCCT
CGTTCAATCCAAGACAAAGAAGGACCGCGGCACAGACCATCCTCGTCTCA
TACACTCAACAAACAGAGTTGACACAAAAATTTCTTCTTTATTTGATTGC
AGATTGAATTAGTTTATACAAGAAGGGGGCCCGAAGGCCTCAGAAGAAGA
AAGAAAAAGCTATTTAAGATTGGCGGGGGCCTGGGGGCTCACGCCGACGC
GCCCGGGTCGCCGGCCTCATCGTCGCTGTCGTCCGCACCACCGTCACCGC
CCTCCTCGTCGGAGTCGAGGGCGAACACGAGCCGAGGAGCCGTACCCTCG
AAGCTGTGGACGATGTGGTCGGCGGCGTCCCGGACCTGCGCGCGCGCACC
ATCCTCGGTTCCAGGAGGGAACTCGTCCAGCGCTGCCCACGGGGAGAAGT
CAGGGTCCTTGGCCTGGTAGCTTGCCAGTACGAGCTCCACCGTCCCCCGG
GCGAGGTCCCTCGAGGATGACTTGATCGTCTCCTCGAGCTCCTCGGGGAG
CCGCTGGAGGGTCCCGGCCATCTCTGAGAGGCGCTGGGCGAGGCCCCCCT
GGTTGGCGGCGTATTTCGCGGTCCGCCCTCCCCAGAGGCCCGCCTGTCGC
CCGGCACGGTCTAGACGGGAGACGGCGTCCCGAAGCATGCCGGGCCCTAC
CTCGCCCGCCAAGCGGAGGGCTTCGACCTCCCCGGCGGACGAGTCAAGCG
CGCCCTGCAGCTCGGCGATGGTGTGTTCAGCGGCTGCGAGACGGGCGGCT
AGGTCGCCGTCGCCTGCGGCCGCCCCGCCGCTGCGCGCCCTCGCGTCCAG
CTCCCTTGCCCGCGCCTCGAGCTTAGCGGCCCGCTGATCCAGTGCGGCCC
TCTCGGCGCGGGCACCTTCCAGATTGTGGCGCGCCTGCTCCTCCCGCGCT
GCCTCGCGGAGGGACAGGCTGTCCACCAGCCTTTGCGCCGCGGCCTCGGC
CTCCTCGAGAGCTCGCTCCCGCTCGGTGAGCGCATCCTCGCGGAGGCGGA
GTGCGGACTCCTCTTCGGCACAGGCGGCCTCGTGCGCCGCCAGTGTTGCC
TCCCGGATAGCGACGGCGGCCTCGCGGTCCGCCAGGTCTCTCTCCTTCGC
GCGGGCGCGCTCTTCCAGCGCCGCGGCGCGAGCCTCAAGGGCCTCTTCGC
GCCGCCGGGACGCCGCCTCGTTCTCCGCCGCCCGCCGTTCCCGGGCAGCG
GCGGCGTCAAGGACCCCCCGGGCGGCGTCGAGCTTCTTCTCTAGCTCCGC
CGCCCGGTTCCCGTATTGGAGGCGGAGGTCGTCCCGCGCCTCGTTCAGCA
CGGCGGTGGCGATGAGGGCAGTCTCCCGCTCCTCCTCCACCTCCCTGGCG
ATCTCCGCCAGCTCCCTCCGATGGGCCTCGAGCTCTGAAGTGTGCCGGCG
GTGTGCCTTGCGGCCCGCCTCTACCATGGCCTCCACCGAGCGTCTGTCAC
GTCCTGATAAATTCATCCCGAAATAAAAATCATTCCCTAAAAGGAATAAT
AGAATTAAATTAAAATTCGAAAAGAAATTGGCAAACACTAAAATACGTAC
CAGAAAAATTCGAATGTGGCCCGGAGAATTTTTGTTAAATTCTCCTTGGT
CTAAAAGGAGCCCTCAAATTTTACTTGAATTTTCAGAGCACAAATAATAA
TTAAGAAGAAATAAACAAAGTTAAAAAGGTTTTATAAAAAGAAAAACCCT
AAAAAAGTTCCCTTTCCCTCCCCCTCTCCCTCTTGGGCCGGTCCGGCCCA
GCTCCCTCCCCCTCCCTCTCCTCTCCCCGCGGCCCATTCGGCCTCCTCCC
CGCGCGCGTGCCGCTGACGGGCGGGCCCGCCCGCCTCCCTCGCTGACGGG
TAGGGCCCACCCGTCATCCCCTTCCTCCCGCCGCTCCCGCCGCCCCGCCC
GCGCCCTAGCGCCGCCGCCGCCGCCGTGAATCCCGCCGCCCCCGTCCGCC
CCGCGTGCAATCAAGAGGGGGGGAAATATTCCCCGTGATTCCCTCCCTCT
TTCCCCCCATTTTTCCCTCCCTCTCTCCCTCGGATTCATTTGGAAACCTC
TCTCCTAACCTCGCCGGCGCCATCAATGGCGACCGGATCTTCCGCGCCCG
TTTCCCCCTCGTCCGGCCGCTCTCTCCCCCTCCCAACCCTATATAAACCT
TCCCCGTGCCTCCCTCCACCGTTTCCGCCACTCGCCGCCCTCTCTCCCCG
TCGGAATCGAGCTCGCGCCGTCGCTCTCTCTCTCCGCCGTCACCGCCGAG
CTCCGGTCCGCCGCCGTCGTCGCCCCGGACCACCTCCCGCCTCGGCGTCG
CCACCTTCGGCTTCACCGCATCCCCGGCGACCTCGTCCACCCCTCCGTTT
CGCACGCCGACCGCCGGAGCACCGTCGACCCCGTCCACCCGAGCCGCGCC
GCCGCCTTCCTCCGCTCCGGTCGCCGTTCCCGTCGTCGCCGTCGACCCGG
GGTGAGCCGTGGACCGCTGATTCGTTTCCCCCTTCCCTCCCCTCTCTCGG
CCGCCGCTCCGCCGTACCTATGGCCGCCGCCGGCGACCATAGGGACGCGG
GCGCGCCGCCTCCCGTCGGCTGTGCCGGCGTGGCCGCCTTCGGGCGCGCC
CCGCGGCTGCCGTGTGGGGCCCGGCTGTCAGCCGCCCGCGCCCTTAGGTG
CGGCTGACGCGTGGGACCCACGGCGCCGGCCGGTGCGAGCCCGGGTGCGC
CCGGTCCACCGTGGACCGTGGGGCTGCCGCGTGGGCCCCACCCCCCGTGG
ACCCGGTCCGCGCGCCCCTCCCCTCGGCTGACGCAATAAATCTATTTTAA
ATTAAAATTTAAATGAAGAAATTCGCAAATATTCATTTAAAGAGCATATA
AACTTCAAATGGCCATAACTTGGCCATTTGAACTCGGAATTGGACCGTTC
AAGTCTCTAATTTTTCCTTAAGAAGTCAAGAACCCATTTTTGTGCTTTGT
TTCTGCTTGTTATATGGAGTTTATTAGAGTAAAAGCCTTTTCTTTTCCGT
TGGTCGTGTAGACGCTGCAGCTTCGGAAGATCCGCTCTTCGTGGAAGTTG
AAGCCGGCGTTTGGGAAAGCGAGCAAGGCAAGTCACATCATCCTTGAACA
TATTGAATCCCAGTTTATAAAATTATGTTGCTTTAAAATTATTGCATTAT
CGCTTTATTTAAATTCCCGCGTTATCACTGTTTTATCTAGCCATGCCTAT
TTACCTTTGTTATGACCTTATTATTATTATTGTTATTATTACCTTGTTCA
CCCTAGGATAAACAAAACCCCAACTAGTGGGTACTCTATTCATGGTTCCA
CTAGTATGAATTTAGGTAGATGCTTCGCTGATTAATTAGGCAACATTAGG
TGGTTTTATAACTTTAGACTTTGGGAATTCTCATATCATTTGGACACTAT
GGAATGGTTGGCTTATGTTGGAATTGGACACACACCTCCCCCTCTATTCA
AAACCCCCAAAATGGTTTTAGGCTGGGCTCGAGGTGCGTGGTTGGGTTTT
GTTAGTCGTACCTCGGGTACTATAAGGATTAAGCTCGGGCCTCTGTTGCA
AAGCACTACCGTACTTCCACATGTCTAGTGGGTAAGGCTTAGTTTGTGGC
TCAGTCTGGTTATAAACAAAAGTACACGGATGGAGATGGACGAAGTCGGG
GGTCGATGGACATCTCTAGGACAAATGAAGGCTACACGAGCTGCGGCCCG
GTAGTCGAGATGTCATGGCACAGGGCCGGTGTCCTGCTGCTGGGGGCTCA
GTCCTGCCTACTTGTCCCGGGGGTTCCGGCCGTAGGTAGGGTTGGGTCGG
TACTCTTGTTTATGGCTAGGATGGGTTGGGAACTATGTCACGTCTTCCGT
CCTTATACCGTGGTGGTATGTGGCACGTGGTTACACATGAGGAAGATGTG
TCTTGTGGGTAAAGATGTACACCTCTGATCAGAGTATAATCTATTCGAAT
AGCCGCGCCCTCGGTTATGGGCAAGCCGAGCAATGTACCCAAGTTAGTGT
TTTAATTCTTAAAACCTGCTTAACAACTAAAATGTGGAATGGTTGGCCTG
GGTTGGCTTGGGACGAGCTGGGACCCAGGGTCGGGTTGCCAGTTCGGTCT
GAATCATCGTAGGCCTTGGGTTAAGGCAGGTTCGTGTGGGTCCACGGCCT
TGATTAATAATATTGTATAGCTCTAGGATCGTGTTTACAAAATAGCTTTG
GGCAACTAAGTGACTTTTAAATGCTGTTTACTGCAAAACTTAACCCCTAT
ATTATTATCCCCTTGTACCCCCTTGCATTAATTATGCATCTCCGGTGTGG
CTTGCTGAGTACTGTGATTGTACTCATTCTTGCTCAATCTTTTCCCCCCC
CTTCAGTAAGAGAAGCTTTGGAGAAGATGTCTTAGGTGGAGTCCTGGCTT
ATACCCTAGTTGAGCGCCTGTGAAGATGGAGCCGTAGGCCCGCTAGTCCG
CTGCTGTTTATTTTTGATTGTCAGGCCTTAAGTGCCTTTGTAATAATGTA
AATATTATCGATATAATAAAGATGTGCCTTTTGTATCATGTTTGTGTGGT
GTACCCCGGCTTTTCCTGGGACGGGGATCAATACACTAGCGTTCGGGAAA
AGGCAATTTTCTCGGTCGCGACAGCGTCTCCCCTCTTCGACACGCGCCCA
CGCCGCGTCGAGCTCCGCCCGCTCTGCCTGTAGGACCTCCATCTGGGCAC
TTAACCCGTCCAACACCGTGGTGTTCGCGGCGGCCAAGGCCTGCAGAAGG
AGCTCCGCGCTCAATGGGGCAGCGGAAGGCATGGGGGAGAGCCGCCTCGG
TAAGGATGCCGCACGGCTCGGCCCGCCGATCGACGTGCCGGACTCGGGGA
CGTCCCCCGAAGCTGGCTCGTCCTGAGCGTCGCCCGAGGGGTCGGGCCCG
AGCGGTGCGCCAGCGGCCTCATCGTGGGTGGCCTCGGAAGTCATCGTCGC
CTCGGGCGGAGTCGGGTCGGGGGCTTGGCAGGCCGCCTGGCGTGCGCGCG
CCGCCTCCGTCTCCCGGACGGACTCCTCGGCCCGGCGGAGTCTGGTCTCC
TCCCAAACGGCTTCGTCAGCCTGGCGAGCCCGGACGGCCTCCTGGGCAGC
TTCTTCGGCTTCCTGGAGGTGGTTTGTGGCTTCTCGCCGGTCAGCTTCCC
GCCTCCGGGCCTCCGCGGTCGCCGTCTCCTCGGCCTCAGACCGGCCGGAC
TTGGAATGGCAGGAAGGGCGCGATGGGATCTCGCTGAGGCAGAAGAAAAA
CCAGAAGACGAAAAATGGGTGAGTGAAAACTTGCCTTGGGAGATGGGAGA
ATGAATACGGCCGCAGTGGGCGCGGGGACGAACCTGCGAGGAGGTCGGCT
AAACGACCACCTTGGGGGGAGATGAGCTTTCCCCGGCATGGTTCGATCCC
CCCTATCTTGCGGAGCCGCTTCTTTTTTCGCTCCCCCTCGGGCTGCGACG
TCGGCACAGCACCCTCCGGGCGCCTGCTGCTGGCACGCACCGCCCCGCCC
CCTCAGGGAGGAGATGGGGAGGGGGTATCCTCCTGTTTCCTCTTCCCCCG
GGCGTCGGCAGGGCGGCTGCCCCCCGGGCCCCCGTCACGGGGCCCAGAAG
CACGACCCCCTCCCGGGGTAGATTGTTCCCCCCTACGGCTCCCGCCCGCG
CCATCGTGGCCTCGAGGAGCCCGCTCCCCTGACGCCCCGACCGCCTGCAT
GATGGTCAGGATGTTGGCGCGCTCTGGATCGCTGCAGAGGGGGAGGACAC
CTTGGGGGATGAGGAATGCCTCCACGGAGCTGAGATTCAACACCCGTTGG
ATCACTATCTTGAAGTCCTCAGGGTCCCAGTCCCATTTGCGCCCATGGTG
GGTCCTCATGATGTCCTCGGGCCCGGTGTACTCCCAGGCGCCCCGGGCGC
ACCGCTGGGGTGGCGCGATCCGGTGACGAAGGTAATCGCCGTACACCATG
GCCCCCGTAAGCCCCTGGGATCGCAGACCAGCCAGGCGGTCAAGAACGGC
GTCGTAGCCGTCTCCCAGATCTACCGGCGCCCGCCAGCTGGAGGCCTGCG
CCGGGGGCTGGCTCGGAAGTCGGAGGCGCGCTTCGTCGGCGAGAGGGGTG
TTGAACCAGTCGCTCTTCCAGTCGTCCCACTTCTTGTGAAGGACGCAGGG
AATGTAGCGGTTCAGCACCGGCCCCCGCGGCTGGAAGTAGCAGCCACCAA
CTACCGACGGTGGCGACACCGGCTGTACGGTGAAGAACCACCGGAACTGC
CGAAGAGATGGGCGCACCCCGATGAACATCTCGCACAGGTGCGCGAAGAT
GGCCAATGTCATTACCACGTTGGGGGTGAGGTCCGCCATCTGGAGATCAT
AAAGCTCCAGAACATCCATGAAGAAAGAAGAGAATGGCGGGACCAGCCCT
GCCATTGCGAAAGAGAGGAAGAAGACGGACCGCCCCGGGTAGTGTGGCGC
CGGGCGTCCCTCGCCCAGCGCGACCACCTCCCGGCCGGTGGCAGATTCCG
GCATGAATCGGCGCGGCAGCCCGGCCTGCCTCTCGCTCACGATGCGAGAA
GGCGGCAGCACGCTACCATCGAGCGGTGCGGAGCCCCGTGCCATGACGCC
GGCGGAGGAGGGATTTGAGAGCGAGTGAGTGCGGCGAGGGTAGGGCACAG
GAAACGAGAAGTTAGAGCACAAGCGGCGAAGGCAAGGGGAATAATGGCGA
GAGGAAGGAAACGAATCTCTTCCTCGGCGTCTTTATACCCTCGCCAACGC
TATGCCCGGCTCCTCGCTTCCCGCTTCCACTATCTCGCCCCCTCGTTTCT
CGCGCCCACTCCTCCACTAATCCCGCTCGCCCGTTTGCGGCGCACGAGGC
GGATGTGCGGCCGTGGCAGTCGAGATGGGACATATCGTGCGCGCGTTAAC
TACGCTCGCCGACCGATGCACCATCATCACATCTCCAGGCGAGACGAACC
GACTCGTCCCGATTCGCGCGCTACTCAAGTAATGTAGCCGTCTTGAAGAA
AGCCGCTCATTATTGTCGGTCGTTTTTCCCTTGCCGATGCGCGCGATTTG
CGACCATTGGATTCCTGCCCGCCTGTAGAGACCGGCCCCACTTGTCACCA
GGCCTAAGGAGTGGCGTCACGCCCGAGCGTTTTCCTCAAGGAGGGCGATC
GCCCTGGCATAACGCCGGGGGTATCTTGACTAGAGGTTTGGGGCAGCCGC
GGTCTCCCACGTGGCCTGACCCCCTCGGGGGGGTCGGGCCCGAGGGTGAT
GTGGCCGCCCCTCCCTCTGTCTCCCCGAGGGGTCGGGCCGCTCCCGTTTC
GGCCCCGAGGGCTGGGACGCCCCGACCCCCTGTGGTTTTGGTGCCACGTG
TATTGGTTAGGTGAGCACAGCGGGGCTCACCTAACCGCATTTATAGCGGG
TTGGACAAGCGCACCACGCCGCATTCAATGCGGCGCAGCGCTCGCTTATC
CGGTCCGTAACCGGTCACAGTGTGTGACCGGTCACAGACCGGTCAGATCG
TGGGTTAGGTGGCAACAGGCGGCCTGTCACACGCCTCGCCCCATCCCGTC
GGAATGATGAGAGCCTCTAGGCACTCGTCCCTAACCGGAGCCGGCGTGCT
AACTCCTGGAGTTAACACGTCAGTCCCGGCTAGATTCATACCAGGCTTCA
TCGCAACCATTACAAGGAAGTCATTTTATGAAGAAGGGCTGACGTGTGAC
ATGCTAAACTGACGTGTGGCATGCTAAACTGACGCGTGGTAGACAAGAAT
GACCGGTTTGTGACTGGTCTGACGCCGGTCACGTCATCAGCAAACAACCG
TGCTCCCACGTTGCACCTGCTTCCGGTGGAGTGGAGGTTGGTATGACCTA
TCCCATCGGAGGGTCATTCGGACAGCAGCCATTGCAAATCTCCGCCCATT
AATGAAGGAAGGACAGGGATATCCCGGTGTCAGGCGAAGGTACGAGCCAA
GTTTTGGTCAAAATAGGATGGGTCCCCACCCAAAAGAAGGGTAGGTAGAA
ATGGTGTATGTGGTATCCCCTTGAGATATAAAAGGAGGACCATGCCTACC
AGGACGGGGGGAACGGGAGGAAGAGAAAAGGGAGAAGAAAAGGGGAGCTC
GTGAAAGGAAGAGCGGAGCTCATAGAGGAGAGAGAGAGGGAGAGGGTCTC
TAGAGTTTGAACTCTCTTGCTCTCCAGCTCTTTGTAACTCCTTCATACAC
AGATCCACCAGAACATAGGAGTAGGGTATTACGCTTCTCAGCGGCCCGAA
CCTGTCTACATCGCCCGTGTCTTGTGCATTTGCTCTCTCGCGAAACATTC
CACAGATCGAGGGCTTAGAATCTCACCTAGCGTCCCCGGCCGAACCGGCA
AAGGGGGGCCCGCGCGGTCTCCCGGTGAGGAGCCCCACGCTCCGTCAAAG
TGCGTTGCTTCATTGTTATAGCTAGTGTGGCACTTGATCATACTCGGCAA
GCATCCTAGACTTGTTACTCTTGGAGGTTGCCGCCTCCTAGACGGCTTGT
GGAGGTGTTGCCCGGTGACCTCTCCGAGGAGATTGTGGAGGAGGCCCGGC
ACCGTTTGTGAGTGGTTTGGAGTTCACCACCTTCGGAGTGAAGGAAGAAC
TACCCCGAGTGATCGAGGCTTGGGTAGTCCTCTCCATGGGCCGGCTCCCG
CCTTGCCCACCCCTTGACGAAGGGGGCGTGCGGTGGCTTCGTGGTTGAGC
GGTGGAGTTGGGCTCGCCTCAACGGGGATTAGGAAACCAGCGAGTTTCCG
AACCTCGGTGAAAAATTCCTTGTCTCTTGTCTCATTTATTTGTTGCATTT
ACATTTGTGCTATTTACATTCATAGAGACATATTTGAGCCCATATCACTT
AGGTTTGCAAAACTTAACTTAGTTGCTTAGTTAACCTTGCACCTCACCTT
GCCTAGTAACTTAGGTTAGTTTTGTTTAAGTGCCATTAAGTTTTAAAACC
GCCTATTCACCCCCCCTCTAGTCGGCCTCCTTGATCCTACAGTGGGGCGG
AGACCCAGGCTGAACCACCATCAATGCGCAGCGCCCCAACCGTCCCTCAC
CGCATTTAATGCGGTGAGGTTGGACGTGCGGCGTTGCCCGATTGACCCAC
ATCAATCGGGCGTGACCGGATTGTGACCGGCCTGTCGCCGGTCACGTCCG
ATCGGACGGGCGGTGGTGCCCCCACGTTCCGCCCTGTGCTCGGCGGAGTA
GGGGCAGGTATGCCCCGTCCCATCAATGCATCGTCTGGAGCCCCCCCCAC
GTGAGATGGACCGCAAAAAGTCTCCATTCATTTAAAGGGGAATGACAAGG
TGACGGAGCGTGGGGCTCCTCACCGGGAGACCGCGCGGGCCCCCCTTTGC
CGGTTCGGCCGGGGGAGCTAGGTGAGGTTCTAAGCCCTCGATCTGTGGAA
TGTTTCGCGAGAGAGCAAATGCACAAGACACGGGCGATGTAGACAGGTTC
GGGCCGCTGAGAAGCGTAATACCCTACTCCTGTGTTCTGGTGGATCTGTG
TATGAAGGAGTTACAAAGAGCTGGAGAGCAAGAGAGTTCAAACTCTAGAG
ACCCTCTTCCTCTTTCTCTCCTCTACCAGCTCAGGTGTTCTCCCCTTTCT
TTTTTCTCTTAAGTGGGCAAGGTCCTCCTTTTATATCTCAAGGGGATACC
ACATGCACCACTTCTACCTACTCTTCTTTTGGGTGGGGACTCACCCTATC
TTCCAAAAAAAAAACTGGCTTGCGCCTTCGCCTCGAAGCTAAATCACAGC
TTGTCTTTGAGTGAGGCCCAGCGTCATCACTCGCCTGACACCGGGGATCT
CCCTGTTACTCCCTCATTAATGGGCGGAGATTTGCCATGGCTGCTATCCG
AATGACCCTCCGATGGGATGGGCCATACCTACCTCCACTCCGCCGGAAGC
AGGCGCAACGTGGGAGCACGGTTGTCTGCCGATGACGTGACCGGCGTCAG
ACCAGTCACAAACCGGTCATTCTTGTCTACCACGCGTCAGTTTAGCATGC
CACACGTCAGCCCTTCTTCATAAAATGACTTCCTTGTAATGGTTGCGATG
AAGCCTGGTATGAATCTAGCCGGGACTGACGTGCTAACTCCAGGAGTTAG
CACGCCGGCTCCGGCTAGGGACGAGTGCCTAGAGGCTTCTCATCATTCCG
ACGGGACGGGGCGAGGCATGCGAAAGGCCGCCTGTTGCCACCTAACCCGC
GATCTGACCGGTCTGTGACCGGCCACACACTGTGACCTGTCACGGACCGA
ACGAGTGTGCTGCGCTGCATTAAATGCGGCGTGGGGCGCTCGTCCAACCC
GCAATAAACGAGGTTAGGTGAGCGCTGCTGTGCTCACCTAACCCACACAC
GTGGCGCCAAACCCACAGGGGGTCGGGGCGCCCCAGCCCTCGGGGCCGAA
ACGGGAGCGGCCCGACCCCTCGGGGAGACAGAGGGAGGGGCGGCCACATC
ACCCTCGGGCCCGACCCCCCCCCCCGAGGGGGTCAGGCCACGTGGGTGAC
CGCGGCTGCCGCAAACCTCTAGTCAAGATACCCTCGGTCCCATGTCACCG
ACAGTAGCCCCCGGCGTTATGCCAGGGCGATCGCCCTCCTCGAGGAAAGC
GCTCGGGCGTGACGCCACTCCTTAGGCCTGGTGACAGGTGGGGCCGGTGT
CTACAGGCAGGCAGGAATCCAGTGGTCGCAAATCGCGCGCATCGGCAAGG
GAAAAACGACCGACAATAATGAGCGGCTTTCTTCAAGACCGCTACATTAC
TTGAGTAGCGCGCGAATCGGGACGAGCCGGTTCGTCTCGCCTGGAGATGT
GATGATGGTGCATCGGTCGGCGAGCGTAGTTAACGCGCGCACGATATGTC
CCATCTCGACTGCCACGGCCGCACATCCGCCTCGTGCGCCGCAAACGGGC
GAGCGGGATTAGTGGAGGAGTGGGCGCGAGAAACGAGGGGCGAGATAGTT
GGCGCGGGAAGCGAGGAGCCGGGCATAGCGTTGGCGAGGGTATAAAGACG
CCGAGGAAGAGATTCGTTTCCTTCCTCTCGCCATTATTCCCCTTGCCTTC
ACCGCTTGCGCTCTAACTTCTCGTTTCCTGTGCCCTATCCTCGCCGCACT
CACTCGCTCTCAAGCCCTTCCTCCGCCGGCGTCATGGCACGGGGCTCCGC
ACCGCTCGACGGTAGCGTGCTGCCGCCTTCTCGCATCGTGAGCGAGAGGC
AGGCCGGGCTGCCGCGCCGATTCATGCCGGAATCTGCCACCGGCCGGGAG
GTGGTCGCGCTGGGTGAGGGACGCCCGGCGCCACACTACCCGGGGCGGTC
CGTATTCTTCCTTTCCTTCGCAATGGCAGGGCTGGTCCCGCCATTCTCTT
CTTTCTTCATGGATGTTCTGGAGCTTTATGATCTCCAGATGGCGCACCTC
ACCCCCAACGCGGTAATGACGTTGGCCATCTTCGCGCACCTGTGCGAGAT
GTTCATCGGGGTGTGCCCATCTCTCCGGCTGTTCCGGTGGTTCTTCACCG
TACAGCCGGTGTCGCCACCGTCGGTAGTCGGTGGCTGCTACTTCCAGCCG
CGGGGGCCGGTGCTGAACCGCTACATTCCCTGCGTCCTTCGCAAGAAGTG
GGACGACTGGAAGAGCGACTGGTTCTACACCCCTCTCGCCGACGAAGCGC
GCCTCCGACTTCCGAGCCAGCCCCCGGCGCAGGCCTCCAGCTGGCGGGCG
CCGGTAGATCTGGGAGACGGCTACGACGCCGTTCTTGACCGCCTGGCTGG
TCTGCGATTCCAGGGGCTCACGGGGCCATGGTGTACGGCGATTACCTTCG
TCGCCGGATCGCGCCGCTCCAGCGGCGCGCCCAGGGCGCCTGGGAGTACA
CCGGGTCCGAGGACTACATGAGGACCCACCAGGGGGTCAAATGGGACTGG
GTCCCTGAAGACTTCAAGATGGTGATCCAACGGGTGCTGAATCTCAGCTC
CGTGGAGGCATTCCTCATCCCCCAAGGTGTCCTCCCCCTCTGCAGCGATC
CAGAGCGCGCCAACATCCTGACCATCATGCAGGCGGTCGGGGCGTCAGGG
GAGCGGGCTCCTCGAGGCCACGATGGCGCGGGCGGGAGCCGCAGGGGGGA
ACAATCTACCCCGGGAGGGGGTCGTGCTTCTGGGCCCCGTGACGGGGGCC
CGGGGGGCAGCCGCCCTGTCGACGCCCGGGGGAAGAGGAAACAGGAGGAT
ACCCCCTCCCCATCTCCTCCCCGAGGGGGCGGGGCGGTGCGTGCCAGCAG
CAGGCGCCCGGAGGGTGCTGTGCCGACGTCGCAGCCCGAGGGGGAGCGAA
AAAAGAAGCGGCTCCGCAAGATGGGGGGGACCGAACCATGCCGGGGAAAC
CTCATCTCCCCCCCAAGGTGGTCGTTTAGCCGACCTCCTCGCAGGTTCGT
CCCCGCGCCCACTGCGGCCGTATTCATTCTCCCATCTCCCAAGGCAAGTT
TTCACTCACCCGTTTTTCGTCTTCTGGTTTTTCTTCTGCCTCAGCGAGAT
CCCGTCGCGCCCTTCCCGCCATTCCAAGTCCGGCCGGTCTGAGGCCGAGG
AGACGGCGACCGCGGAGGCCCGGAGGCGGGAAGCTGACCGGCGAGAAGCC
GCAGACCGCCTCCGGGAAGCCAAAGAAGCTGCCCAGGAGGCCGTCCGGGC
TCGCCAGGCTGAGGAAGCCGTTTGGGAGGAGGCCAGACTCCGCCGGGCCG
AGGAGTCCGTCCGGGAGACGGAGGCGGCGCGCGCACGCCGGGCGGCCTGC
CAAGCCCCCGACCCGACTCCGCCCGAGGCGACAACGACTTCCGAGGCCAC
CCACGACGAGGCCGCGGGCGCGCCGCTCGGGCCCGACCCCTCTGGCGACG
TTCGGGACGAGCCCGCTTCGGGGGACGCCCCCGAGTTCGGCACGTCGATC
GGCGGGCCGAGCCGCGCAGCGCCCACACCGAGGCGGCTCTCCCCTCTGCC
TTCCGCTGCCCCATTGAGCGCAGAGCCCCTCCTGCAGGCCTTGGCCGCTG
CGAACACCACGGTGTTGGACGGGTTAAGCGCCCAGATGGAGGTCCTGCAG
GCATAGCGGGCGGAGGTCGATGCGGCGTGGGCACGCGTCGAAGAGGGGCG
GCGCTCGGTGGAAGCCATGGTGGAGGCGGGCCGCAAGGCACACCGCCGGC
ACGCCTCAGAGCTCGAGGCCCGTCGTAGGGACCTGGCGGAGATCGCCAGG
GAGGTGGAGGAGGAGCGGGAGACTGCCCTCATTGCCACCGCCATGTTCAA
CGCGGCGCGGGACGACCTCTGCCTCCAATACGGGAGCCGGGCGGCGGAGC
TAGAGAAGAAGCTCGACGCGTCCCGGCAACGCGAAGAGGCCCTTGAGGCT
CGCGCCACGGTGCTGGAGGAGCGCGCCCGCGCCCTGGACACGAAGGAGAG
GGAACTGGCGGGTCGCGAGGCCGCCGTCGCCATCCGGGAGGCAACGCTGG
CGGCGCACGAGGCCGCCTGCGCCGAAGAGGAGTCCGCACTCCGCCTCCGC
GAGGACGAGCTCACTGAGCGGGAGCGAGCTCTCGAGGAGGCCGAGGCCGC
GGCGCAGCGGCGGGAGGAGCAGGCGCGCCTCAATCTGGAAGGCGCCCGCG
CCGAGAGGGCCGCACTAGATCAGCGGGCCGCTGAATTCGAGGCGCGGGCG
AAGGAGCTGGACGCGAGAGCGCGCAGCGGCGGGGCGGCCGCGGGCGACGG
CAACCTAGCCGCCCGCCTCGCAGCCGCCGAACACACCATCGCCGAGCTGC
AGGGCGCGCTGGACTCATCCGCCGGGGAGGTCGAAGCCCTCCGCTTGACG
GGCGAGGTAGGGCCCAGCATGCTTCGGGACGCCGTCTCCCGTCTAGACCG
TGCCGGGCGGCAGGCGGGCCTCTGGGGCGGGCGTACCGCGAAATACGCCG
CCAACCAGGGGGGCCTCGCCCAGCGCCTCTCAGAGATGGCCGGGACCCTC
CAGCGGCTCCCCGAGGAGCTCGAGGAGACGATCAAGTCATCCTCGAGGGA
CCTCGCCCGGGGGGCGGTGGAGCTCGTACTGGCAAGCTACCAGGCCAGGG
ACCCTGACTTCTCCCCGTGGGCAGCGCTGGACGAGTTCTCTTCTGGAACC
GAGGATGGCGCGCGCGCGCAGGTCCGGGACGCCGCCGACCACATCATCCA
CAGCTTCGAGGGTACGGCCCCTCGGCTCGCGTTCGCCCTCGACTCCGACG
AGGAGGGCGGTGACGGTGGTGCGGACGACAGCGACGATGAGGCCGGCGAC
CCGGGCGCGTTGGCGTGAGCCCCCAGGCCCCCGCCAATCTTAAATAGCTT
TTTCTTTCTTCTTCTGAGGCCTTCGGGCCCCCTTCTTGTATAAACTAATT
CAATCTGCAATCAAATAAAGAGGAAATTTTTGTGTCAACTCTGTTTGTTG
TGTGTATGAGACGAGGATGGTCTGTGCCGCGGTCCTTCTGTGTCTTGGCT
TGAACGAGGGCTCGTGCCCAGGTCCCAACCTCAAGCGGCGCGGGTCGGGG
CTAGTGCCTGGGGAGATCCGCGTGTCGAGACTGGCCAGGCCGGGAACGTG
GTGACCGAGGGTTATGGATGACCCGATTGTGGGCCTTTGCCGATTCCCCC
CCGGAGTTCACCACGCCCCGGGGCACGGCTCGGTTCTGGGCCCCGTTTGG
CGATTTTAGCCGGCCTGGGCCACCGAGGGCAGGGTCGGGCACGAGCATGC
TAATTCAAGCCAAGATTCTTCAAAAGGAAACGATGGCACAGACATAGTCC
TCAGGAAATCGAAAATGCTTTTATTGAAATACGGAAGGGAAAAAAAGATA
AGGATATGCATGTGGTAGCCCCCGGCCAACCCTGCACGCCCGGGGGGGTG
CGGGGTTGGCCCGAGCCCGAGACATGACACCCGACCCCCACTAGGGGTAG
AAGCGACGAAGGTGCTCGATGTTCCACGGGTTAGGCAGCTCTGTGCCGTC
GCCCGTGGCCAGCCGAACGGAGCCCGGCCGGGGGACGCCGATCACTCGAT
ACGGACCCTCCCACATTGGTGAGAGCTTGCTCAGTCCAGCACGCGTTTGG
ACGCGGCGTAGGACGAGGTCGTCGACGCAGAGTGATCGGGCCCGGACGTG
GCGCTGATGGTAGCGCCGCAGGCTCTGCTGGTAGCGCGCGGCTCGGAGGG
CCGCGCGCCGCCTTCGCTCTTGCAAGTAGTCGAGGTCATCTCTGCGAAGC
TGATCTTGATCAGCCTCGCAGTACATGGTGGCCCGAGGGGACCTCAGGGT
GAGCTCGGATGGGAGAACCGCCTCCGCGCCGTAGACGAGGAAGAAAGGCG
TTTCCCCGGTTGCTCGACTTGGCGTGGTTCGGTTCGCCCAGAGCACCGCT
GGCAACTCCTCGATCCACGAGTCGCCGTGCTTCTTGAGGATGTTGAAGGT
CTTGGTTTTGAGGCCCTTGAGGATTTCCGCGTTGGCGCGCTCCAGTTGGC
CATTGCTTCTGGGGTGGGCGGGGGAGGCGAAGCAGAGCTTGATGCCCATA
TCTTCGCAGTAGTCGCCGAAGAGCTCACTAGTGAACTGGGTGCCGTTATC
CGTAATGATACGGTTAGGCACCCTAAACCGAGCAGTGATGCCCCTGATGA
ATTTAAGCGTAGAGTGCTTATCGATCTTGATGACCGGATAAGCCTCGGGC
CACTTAGTGAACTTGTCGACAGCGACATACAGATACTCGAACCTGCCCGG
GGCCCGCCTGAACGGACCCAGGATATCGAGCCCCCAGACAGCAAACGGCC
ACGAAAGAGGTATGGTCTGCAGGGCCTGGGCCAGCTGATGGGTTTGCCTG
GCGTGGAACTGGCACGCCCTGCACCGCCGGACCAGGTCGACTGCATCGTT
GAGAGCCGTCGGCCAATAGAAACCCTGGCGAAAGGCCTTGCCAACCAAGG
TGCGTGAGGTGGAGTGTGCTCCGCACTCGCCTTCATGGACATCGGCGAGA
AGCTCGACGCCTTGTTCCCGAGGAATGCACTTCAGGAGGACTCCGTTAGC
CGCGCGCCAATAGACGGTCCCTTTCACCAGCACGTAGCGCTTGGAGATGC
GTCGGACGCGTTCACTCCCTTCGCGGTCCTCGGGTAGAGTCTTATCTGCG
AGGTACGCCTGGATCTCAGTGATCCAAGCAATCAATCTAGGGGAGCCGGG
AACGCTCCCCTCGGGTCCCGAGGCCTGGACTCCGACGGGCCTCGGGGGCC
GTTCAGGCGCGTCCGTCTCCCCTAGGGGGTCGGGTCGCGCCGACGGCTGG
GCAAGCCTTTCTTCAAAGGCGCCCGGTGGGGTCTGGGCTCGCGAGGAAGC
GAGCCTTGAGAGTTCGTCGGCGACCGCGTTATCCCGCCTGGGCACGTGCC
GAAGCTCTATCCCGTCAAAATGGCGCTCCATACGCCGAACCTGGCGCACG
TAAGCGTCCATCTGCGGGTCAGAGCACTGGTACTCCTTGGAGACCTGGTT
GACGACCAACTGGGAGTCGCCTAACACCAGGAGGCGGCGGATCCCCAGTC
CAGCTGCCACTCTGAGTCCCGCAAGGAGTCCCTCGTACTCCGCCATATTG
TTGGTCGCCCGAAAATCGAGGCGGACCAGGTATCTGAGGACGTCTCCGTT
TGGCGAGGTCAACATGACCCCCGCACCGGCGCCCTGAAGAGATAGGGAGC
CGTCGAACTGCATCACCCAGTAGGCGGTGTGAGGCAGCTGCGAGGGGCCC
GAGCTGGCCTCGGGGACGGAGATGGGCTCAGGGGCCGGGGTCCACTCTGC
CACAAAGTCGGCGAGGGCCTGGCTCTTGATCGCGTGGCGTGGTTCAAAGT
GCAAATCGAACTCAGAGAATTCGATTGCCCATTTCACCACCCGTCCAGTA
CCCTCTCGATTATGCAAGATTTGGCCGAGGGGGTAAGACGTAACCACCGT
GACTCGATGCGCCTGAAAATAATGGTGCAACTTCCTCGAAGCCATCAGAA
TAGCGTAAAGCATCTTCTGGGCCTGAGGGTATCGGTCTTAGCGTCCCGGA
GGGCCTCGCTAACGAAGTAGACGGGCCGCTGCACCTTTCGGCGGGGCCGA
TCCTCTTCGCTAGGGGCCGCATCTCTAGGGCGCTCTTCGTCCGAGAGGCC
GCGCGGGGCGCACTCGGCTTCTGTGCCGACGACCTCGGGGTCGGAGGGTG
ACAGGCGCGGCCTTCCCGCAGTGGCCCCGGGGCCATCCTGGGGGTCGGGG
GTGCCTGGCACCGTCGGACAAGCGGGCGGAGGGCCAACTCCGGCCGTCGG
GGGCCTCGGGCCGCCGTTCGACTCGGGGGCCTCTCCTGCCTGCTCTCTCC
CGGGTCGAGTCGACACAGGGTGGGGATGCGCGGGGTGAGGGTTGTCCTCG
TCGCGCTCCACAACCAACGCCGCGCTGACCACCTGCGGGGTTGCCGCCAG
GTAAAGTAGCAGCGGCTCATCTGGCTCCGGGGTGACCAGGACTGGGGGAG
AACTGAGGTACGCCTTCAACTAAGTGAAGGCCCGCTCAGCCTCCTCTGTC
CAGATAAACGGCCCAGAGCGTTTGAGGAGCTTAAATAGGGGTAGCGCCTT
CTCTCCCAGCCTCGATATGAACCGACTTAGGGCGGCCATGCAGCCGGTGA
CGCATTGCACATCCCTAAGCTTGCTGGGGGGGGCGCATCCGCTCTATAGC
TCGTATCTTCTCGGGGTTAGCCTCGATGCCTCGGGCAGAGACCAAGAACC
CGAGAAGCTTGCCCGCAGGCACACCGAACACGCACTTGTCGGGGTTCAGT
TTTATGCGGGCGGAGCGGAGACTTTCGAAAGTTTCCGCTAGATCCGAGAG
TAAGGTCTCTTGGTTGCGCGTCTTCACAACCAAGTCATCAACATAGGCCT
CAACATTGCGTCCTATCTGGCTACCCAAAGAAATTCGAGTAGTGCGTTGA
AAAGTAGGACCTGCATTCTTTAACCCGAAAGGCATTGTCGTATAACAATA
AGTTCCTATGGGGGTAATGAATGCAGTTTTTTCCTCATCCTCCCTAGCCA
TGCGAATCTGATGATAACCAGAGTATGCATCTAGAAAACACAAAAGGTCG
CACCCCGCGGTGGAGTCGACAATCTGATCTATGCGTGGCAGGGGGTAAGG
GTCCTTAGGACATGCCTTGTTAAGGTCGGTGTAGTCGATGCACATCCGAA
GCTTGCCGTTCGCCTTGGGAACGACGACCGGGTTCGCCAGCCACTCCGGA
TGGAGGACCTCACGGATGAATCCGGCCTCCAGAAGTCGCGCCACCTCCTC
GCGGATGAAGGCTTGACGTTCCGGGGCCTGCCGCCGCACTTTCTGCCGGA
CCAGCCTTGCGCCCGGCCGCACGGCGAGACGGTGCTCAATCACCTCTCTA
GGGACCCCGGGCATGTCCGCCGGTCTCCAGGCGAAGACGTCGGCGTTTGC
CCGCAGGAAGGAGACGAGCGCGTCTTCCTATTTGCCGTCCAGAAGACCAC
CGATTCGTGTGGTCTTGGACGGTCCGTCGCCCAGGGCAACCTCCTTGACC
GGGACCTCGTCGCACGTGATCATCCGCTGCCTTGGGGCAGCTGGGACGAA
GGTGCTGAGCCTCTCGTTGCCACCCTCGGGCTTGGACGCGGCGGCGAGGT
GGTCCGCGCGCTGCTCCATACAAGCAAGCGCGACTTTGAGGTCGCCATAG
ACAGAGATGGGGCCACCGGGGCCTGGCATCTTCATCTGGAGATAGGCATA
GTGGACCGCCGCCATGAACTTCACCAACGCGGGCCTCCCCAGGACCGCGT
TGTAGGGCAGACTGAGGTCCGCCACATCGAAGTTCACCCGCTCCGTGCGG
AAGTTGGCGGATCCACCGAAGGTGACCGGGAGGTCGATATGACCTAGCGG
CCAAGTGTGCCCCGGCGTCACACCGATAATCGGCTGGGACGGCCGAAGCA
CCATCCCCGGGGCCTTGATGGCGTCAAAGGCTGCGGGGGAAAGGATGTTG
AGGGCTGCACCCCCGTCTATGAGGACACGCCCCAACTTCACGTTGCAAAC
GGTGGGGGAAACCACCATCGCGATCTGTCCTCCCCGGGCAACGCACGGCG
GGTGGTCGGTCTGGTCGAAGGTGAGGGCAACCTCCGACCACCGCGCCCGC
CGCGTCGCCTCATGGGTAGGGGCCGCGGCCAGAAGCTCTCGCTTCATGGC
CTTGAGGCTCCGACGACAAGCGTGAGCGCACGCTCCCCCATCGACGGTGG
CGATGGTGGCCCTAGGCTCCTGGAACCCTAGGTCATCGTCGCCATCGTCG
ATGTCCTCGGCGGGGGCCTTCTACTTGGCCTCACTTCGCCGGTTGCCGGA
GGGAGCCGCCGGGGCCTTGCCCTCACGGCGCTCCTGCCTCCTCTCCTCCT
CCCACTTCCTCGTCCGCTCAGCCAAACTTTTGACCGCGCGGCAGTCCGCG
AGGTCGTGGAGGGAGGTGTTGTGCACGGTGCACCACTTGCCGGTCGGGCG
CTCCCTGCTGGGAGCGCCGGCCTCCTTCTTTTTGTCGCTCGCAGGCCTCC
CCTTTCGGGTGGCCCGCGAAGCGCCCTCGACGGCGAGGACGTGTCCCTCG
TCGTCGGAATGGGCCGACCTCTTCTTCCTCCTCCTGTCCCGCCGCCCTGA
CCGAGCGGCGGATCCGGGGGCGGCCGAAGCTGCCACACCGGAACCGGTGG
AGTTCCAGGTCCAGGCCTCTTCCTTGCGAGCCACACGGTCCGCGAGCTGA
AAAAGCTCCGCGGTGGTCTGGGGCTCCTTGGAGGCGATCTTTTCGAGCAT
GCGGTTGTGCCGCACGCCCCCCCTGAACGCGTAGATTACCGCGTGTGCGG
GGATGCATGGTATGGTGTTGTGAACTTGACAGAACCGCTGAATGTACGAG
CGAAGAGACTCATCGTCCCTTCGCTGTACCGCATGCAAGTCCGCTTCCTC
ACCTGGGCGCGGATATGTGCCTTGGAAGTTCATGGTGAACTGCTGGCACA
AATCCTCCCAAGAGTGGACCGACGCGGGCGGCAAGTTCATTAGCCAACCC
CGCGCCTGTCCCTTCAGGGCCATGGGGAAGAAATTCGCCATGACCCTGTC
GTCACCCCCGGCGGCCTCGATCCCTGTCGTGTAGACCTGGAGAAACTCGG
CGGGGTTGACGCTTCCGTCATATTTTTCGGTAATGGTGGGCCGGAACCTT
GGGGGCCAACGGACGTTCTGAAGGCTCGCCACAAAGGCTCGACAGCCGAC
ACCACCAACCGGGGGCACGGGGGGCTGGCCCCCGCGCCCGAACCGAAGTG
GCGCTCCGGACGAGGAAGCGCCTTCCGTTGCGTGGGCAGCACGACGACCA
TTGCGCCGGCGCTCGATACTGAGGCGGGCATCCGGCCCCCTACGCACATC
TTCTTGGGTCGGAGGCGTTGACGAGGGAATGGCAGACGAACGGCGGGTAA
CGGCTGCCGCTCGCCGCGCCCTCCGCCTCGACGACACGGAGCCGGCGGTA
GCAGCGCCAGAGGCCTTGGTGGCGGAGGACCGCCCACCGGCGCCTAGGCG
CTGCTGCGCCGTCATGACCAAGTCGGCCACGTCATCCAGCCAACGTCGGG
CTGGAGTCTCTGGATCGGGGACAACGGGCGGGTGACGCAAGAGCGCGCCC
GCAGCTTGGAGCGCGCCCTGGGGCGTGCTGCCATCGCCGTAGACGAGGAG
GCAACGCTCCCCGTCTCGCCGTCCTTCTCCATCGCTCGTGGGCGGCGAAG
TCGCGGATCTTTCGACCCCCTCGAGCGCCTCCTCCCGCCTAAGACTTCGG
CGAGAGGGGGGCGGTGGAGTACGAGCTCGACGGCGCGGGTTCTGCTCCCC
GTCGTCACCGCTAGCGCTCGGAGAGTGGTTGTGCGCCACTGCCCGTTCGG
CCATTGGGTTGAGCGGGAGAAGCTTGGCGCACACGAAAGAGGACGAGGGC
TTAGAAAAACACACGCGCCCCCTACCTGGCGCGCCAGATGACGGAGCGTG
GGGCTCCTCACCGGGAGACCGCGCGGGCCCCCCTTTGCCGGTTCGGCCGG
GGGCGCTAGGTGAGGTTCTAAGCCCTCGATCTGTGGAATGTTTCGCGAGA
GAGCAAATGCACAAGACACGGGCGATGTAGACAGGTTCGGGCCGCTGAGA
AGCGTAATACCCTACTCCTGTGTTCTGGTGGATCTGTGTATGAAGGAGTT
ACAAAGAGCTGGAGAGCAAGAGAGTTCAAACTCTAGAGACCCTCTTCCTC
TTTCTCTCCTCTACCAGCTCAGGTGTTCTCCCCTTTCTTTTTTCTCTTAA
GTGGGCAAGGTCCTCCTTTTATATCTCAAGGGGATACCACATGCATCACT
TCTACCTACTCTTCTTTTGGGTGGGGACTCACCCTATCTTCCAAAAAAAA
AAATGGCTTGCGCCTTCGCCTGGAAGCTAAATCACAGCTTGTCTTTGAGT
GAGGCCCAGCGTCATCACTCGCCTGACACCAGGGATCTCCCTGTTACTCC
CTCATTAATGGGCGGAGATTTGCCATGGCTGCTATCCGAATGACCCTCCG
ATGGGATGGGCCATACCTACCTCCACTCCGCCGGAAGTAGGCGCAACGTG
GGAGCACGGTTGTCTGCCGATGACGTGACCGGCGTCAGACCAGTCACAAA
CCGGTCATTCTTGTCTACCACGCGTCAGTTTAGCATGCCACACGTCAGCC
CTTCTTCATAAAATGACTTCCTTGTAATGGTTGCGATGAAGCCTGGTATG
AATCTAGCCGGGACTGACGTGCTAACTCCAGGAGTTAGCACGCCGGCTCC
GGCTAGGGACGAGTGCCTAGAGGCTTCTCATCATTCCGACGGGACGGGGC
GAGGCGTGCGAAAGGCCGCCTGTTGCCACCTAACCCGCGATATGACCGGT
CTGTGACCGGTCACACACTGTGACCTGTCACGGACCGAACGAGTGTGCTG
CGCTGCATTAAATGCGGCGTGGGGCGCTCGTCCAACCCGCAATAAAAGCG
GTTAGGTGAGCGCCGCTGTGCTGACCTAACCCACACACGTGGCGCCAAAC
CCACAGGGGGTCGGGGCGCCCCAGCCCTCGGGGCCGAAACGGGAGCGGCC
CGACCCCTCGGGGAGACAGAGGGAGGGGCGGCCACATCACCCTCGGGCCC
GACCCCCCCCCCCCGAGGGGGTCAGGCCACGTGGGTGACCACGGCTACCC
CAAACCTCTAGTCAAGATACCCCCGGTCCCATGTCACCGACACAAGGGTG
TCCCCAGTGTCAGGCGGGGGGCGGCGCTGGGCCCCTACTCGAGGACGGAC
GACTGCTTAGCTTCCGGGTGAAGGCACGAATGGTGGTCCGATCCAAGCGG
AGTGGGTTCCTCTCCCGTGAAGGAGTAGGTAGAGGTGGTGCATGTGGTAT
CCCCTTGAACTATAAAAGGAGGACCTTGCCCACCTAAAAAAGGGACGATT
CTCAGTAAGCCTAAGCCCCGGGGAAGAAGAGTGAGAGTGCTCCCTGGAGT
TTAGGAACCTTGGTAACACTCAACCTTAAATCCCACGCGCAGGAGTAGGG
TATTACGCTCCATAGCGGCCCGAACCTGTATAATCCCAGCTCTCACGGGC
GGTCTCAGGAGACTCTAGGCGGATATACGTTCTTGATCAGCGCGCCCTTT
CCCCCGGCCGAACTCACAAAAAGGGGGGGTCTCTCGATCACCCGCTAGAG
AGGATCACTCCTCGACAGTCGTCGTTGTCGCCTAGGACTTCTCGCAACGA
GAAGAGGTGGCCGAATCTCGGCTAAAGAGGAGAGGTGATTGGGTCTGGTA
TGCCGTCGTCGCTTCTCCATCACGCATCGGCATCCCTCTTCTCATCTCTG
CCTTGCTAGCCGTGCAGAGGGATTAAGGAAGGGAAGAGAGATGCTGTCAG
CGGCGACGACCAAGGGCCCCGTGGCGACATCGTCGTCATGTGTGGAGCTC
CGAACAGTAGGAGGACGGCGGTGGCGCGAGACACAGACCTCCCGGGCGAA
GGAGCGCCAAAAAGGGAGGATGCGGTGACTATAGTGGCCATGTCCATCGT
TGGTCATGCTTGCTGCTGTTGGCGCCGAGCCAAATCACCGATTTCTCACA
TTGTAGAAGAGAAAAGAGGGGAGAAAGCAGAAAGTGGAAGAAGGAATAAG
GGGGAAAAGGGCAATGTGAATCCAAGGGAAAAATAGTGGCATATTTCAAA
TATATGTAAAATTATAATGGCAATGTTACTAAATCGTTAATACTAGTAGC
ATATTTCAAAACCGACATATTTCTAATGGCATGAATTCAATTAACCCTAA
AAGTTAGAGACCAACGAGAATCCCTACCCTTACTAGTGTATAGTGGCGGA
AACAGGGGTAGGGTAGCTAGGGCTGCTGCCCTACTCCTAAGCCTAAATAT
CCATTAAAATTTACATGTCAAAACCTCAAAACATGGAAGATAAAGATAAA
TTATGTACATTATACTGGTTAAGCCCTAGGCTTGAGAAAATTCTGGCTAT
GCCACTGCTAGTATATACAACAACTAAGCATATTATCGCCTCTCATGCCT
CATGGGTCGACGCCCGAAACTTTGGATCACCACGCTACCTGGTCCCCTTC
CTCCTCCATTTCTTTGCATTAATGTCAGCAACGAGGGGAAGGGCTGAAGG
GGATCGGGGATCCGTATGATCCCTAGGGCCCCAAAAACGATATTTGGCGA
ACTTATTCAGTTGGACCACACCTATATTGTAATACCCTTGCGCTTTTGTC
CTCACTTAATGCAAAAAGGTTCGAATCGATATTACTAATGATCAAGCAAC
TCACCTTATCAATTAATGTGCATCAAGCTTGATAGCGGAGATATGCACTA
AATTGGACATAATACTTCATTATTGACTTCTATTTTCTTAACAAATCCAT
TCCTTCTATGTTCTTAGCTCATGCCACTCCTATCTAGTAGCCAATTGTCC
AAAAAATCTAGATTTTAACTCAATAAACATAAGGATATGACATTTGTAAT
TGTCGAGTAAATGCTCGTTCAAAAAAAAATGTTGAGTGAATACCCATCCT
TTAAAGCTACGGCCGCCACTATTGGGCATGGTCACCGGTATCTGGCAGTT
ATGGCTATTGTGTCTGGGTCTGACAAAGAAATATTGCATATCAGATCGAT
GTTATTTTTGCTCTATATGTGTCCAAACCGACCCATTGTAATCCTACCCA
CCCATAGATCTAAGGTGCGAAATAGTCCAACAAACTAATATATTTACATT
TGTTTTGACGCCATATGAAATTTGCAGTCAAAACTTAAACTTGTAAATTA
TTTATAGATGAGAAAAATCAAGATGTAAAATGTGAAATAGTAACTTCTTC
ATAAAAACTCCTTCATAAGGAGTAGTATTTCATATGGCGAATATACATTC
CTTATTATATGTTGGGTAGACAAGGGGTAGGGGCAAGTCAACTCGTGACG
GCACGCCTCGCCACGACACGACACGACACGACACGAGAGAGATCTCGGCG
CCGGCGGGCGGCGCCGGCGAGGCGTACGGCAATGCCTCCTTCCGCCGTGC
CCTTCTCCCGTCGCCCATCCGACGGTCCACGCGGCGCCCGCCCCATCCTG
GTTGTGATCCTCATCGCCGCCGCCGCCACCCTACTCGCCCTCGCCTACTC
GTCCTTCCCCTCCGCTTCGCGGGCTACCACCGCATCATCTTCCATGGCTG
TGGCGCCGACGGATGACGGCTGCTGCAGGGGCCTCGAGGGGCTCGAGCTG
TGGGGTCCGGCGGTCAAGTGGGGCTCCGACCACCGCCTGCTCTCCGCCGC
CGCGTGCTGCGAATCCTGCAAGGCCATGTGCAAGGCCAACGACTGCCGCT
GCGATTCCTGGGTCTTCTGCGGGGACAAGAAAAGATGCGGCCAAAGGTTC
GGGGAGGTCCGTTCGCCCACCCACCCACTGACTATTCATTCTCCATTTCT
ACTGGAGTAGCTATAATAGGAGGAGTATTTCTGTATGACCAAACCCCAAA
TTCAGTTTTAGTCACTCACTACTCCTGCATATACTAATATGATATTATAT
AATCCCCTTTCGCCTGCTTGCAATGCAGTGCTGGCTGAAGAAACAAAAGG
ATGTGATGGCACCCTCTGTTGTTGCAAAGGGAGATGATGTTATGTGGACT
TCTGGTCTAGTCTTCGCAAAAGGAGAGGTTAGTGTCTGTCTCGCCTGATT
CCCTTCAAATCCCAGCTGTTTCATGTGCTCCCTGCCTCTGCTTAATTTGA
AATATTTTGGTTCCAATCCAACTAGAGAATGTGTGTGTATCACCTTGCCT
ACAAGTTTGGAACGCTTGTTTCCTTATGCTTTCAAACAAACAAAAATGTA
CCACCAATTCATACCATGATTAATTCAGAGATTTATAATTTAATAATGCA
GGGCATTGTGGGCCTGGAAACAAACCTTGGGACCATTCGTATTCAAGTAA
GTGCTCTTTGCCTCTACAACAAGGCAACAATATTTTGAATCTTCTTTAGT
GTTCAATCACCGAATCAAGAATGTTACATGTAAAATGCTGTGCACCGGGG
CCCGGGGCCATATACAGCTATAGTTGCATCCACTGATCTAAGATTTCTCT
TAGCAATTATTTTATTTGCATATTTTTCTACATGTATCTCATTTTCAGTA
TTGTGCACTTACCTTTGGGCAATGTAAAACCCCTTTTTAATAGAATGGCC
ACAAGGTAGATATCTTTTGTCAACAAGAACATTAGATGCAGGTAGAGATA
GGGAAGCTGGCGGAGTGGTGTAGTGTCATTTACTTTTCTTTCCATGAATC
TGACACATTTTTTGTTTACTCATTAAGCATTCATTCAAGCCAACAAAGAT
ATGGTGTGCTAATCGTGTTGCTTCTCCTCTGCCCATCAGGGGTTTTTATA
GAATATTGTTTGTTCCAATCTGTTCTACTGAGAACATGGTATATGCTTGT
TGAGAATTGGCAACAACAAATAATGCACTGGGGTTACATTTGCTACATGG
ATTGTTTGGCTATATAGAGAGCCATGGCAAACACATGAGATTATGGATTT
AATATGTGTCTAAGAGTAAAACCATACATGCATTTAATGTAAGACCGCTA
AGCTGCCAAGTGAATATCGATCATTAGAGATTATGCTGTTAGCCCAGGTT
GCTCTGTCAAGAAGTTTGGATGGTAATTTCTTGACATTTTGTGCAGGTAG
TTCTAATTCTGTCTTCTGGATAATCCACTTGAGTTGAATGGAATTATACT
GTATCTGCGATTTTTCACCATGTCTTCCCTTTCTAATATACTTTCTTTGC
ATCTAGTTGCTGCCTGGCTGTGCACCCCATTCTGTGGACTATTTCATTGA
GGTTCTGGGCTTGCGGAACTGCGCTGGATGCAGATTTTATCGAGCTGAAG
GCCGTGGGAATTTGTGGGATGCAAAAGGCGACCACATAAAAAATGTATGT
CTTCTATGATCGATTGCATGAAAGGGGTTCCAATGTCACATTTGGGTTTG
GACTTGTTGGTGACAACAATTATACCCTAATGCCCCTTGTTTTTGTGTGA
CTAGGCTGCATATGGTCCACCGTATGCCTTGCTTCAAGGGACACTGGAAG
TCGATGGTTTACCCTTTAAGGAGAGAGCGAAAGAAGCCTGCCCAGCACTG
AGAAGAGGATCGGTTGCATGGGTTGGATCAGGGCCGGAGTTCTTGATCAG
CTTAGCAAACCATGGGGAGTGGAAAGGAGCCTACACTGTGTTTGGGTCTG
TTGTGCCCGAGGACATGGCGATTGCTGAGGAAATGGCACTGCTGTCGACC
AGCACAGACGTGTGGAGCAATGTAACCGTGAAGGTGCTGCGAGACCCTGT
GTATTTCAAGGTGAAGAGAAGCACCAGCAGTGGTGTTCCTTAGGTATCAC
TCATTCGCTCACTCACTTTCAGTCGGTTGGTCGGTTCTTGTGCTCATTGC
CGATTCCTTTCTGGACTATCTTTGTTTCTTATAGAGGACATAAAAGAAAG
GGAAACTAGATTAGAATCAGGCATGTTATAGCCCCTGACATGTAGTAGTA
TTACCCTAAAGAAAAGGGGATTACTGTGTAAAGAAAGAAACTAAAGTTGC
CATGTTCAACTGTTTACCTGCTCATCTTTATGTGGTCTGATAAGTGATGA
TGATGTTTCAGAGGTTTATTCACTTATACTGTTATAGTACATACTAGAAG
AGTTTCTTCTTCTTCTTCTGTCAATAGTATATATACTTCTATTTCTATAT
AGGTAGATAGAGGAGTTCAATCTTGGCTATATATACTGTTATACTATTCC
AAATCTTAAATGGCCTCCCTAGTCCCTAATATACATATGCTCTGCTAATG
CTTGTAATGGGCTACTGAGGAAAAAAAAGCAGTAATGGGTCTGGGCCGGC
CGAGGAGAAGGCCCACGAGCGTCATCTCATGACGGTTTCGCCTCTCTCTC
CTCTCGTTCTCCCTCCTCCTCACTCGGAAAGGAAAAGAGCGCCGCCGCCG
CCGGCGTGATGCTTCCCTTCGAGGAGCAGGTGGTGGCGGACCTCCTGGAG
GACCCCAACGGCGGCCTGGTGGTGGTTTCGTGTGGCCTCCCGGTGGCCTC
CCTGGCGTCCGCCGTCCTCCTCCAGCTCTTCCACCAATCCCCCGACGATG
GCTGCTTCCTGATCCTCTCCGCCCCCGAGCCGGTCAAAGCTCAAATCCGG
CGGCGCCTCCTCCTCAACTCCCAGAGCCAGCCTCCTCTCTTGCAGCTGCA
GGTCCACGACGTGGCCCCCGACCTCCCCGCCCACCACCGCGTCGCCCTCT
ACGCCTCCCGCGCCGCGCTCTTCCTCTCCCCCCGCGCCCTCGTCGCCGAC
TTCCTCACCTCCCGCCTCCTCCCCTCCCGCGTCCGCGCCCTCCTCCTCCT
CTCCGCCCACCGCTCCTCCGACACCTCCTCCGACGCCTTCGTGGCTCGCC
TCCTCCGCCACCACCACCTCCTCCCTGTTTATGCCTTCTCCGATCGCCCC
CATGCCATGGTCTCCGGCTTCGCCAAGGCGGAGCGCGCTATGAAGAGCCT
CTACATTCGACGCCTCCACCTTTGGCCCCGCTTCCACCTTCTTGCTGCCG
CTGACCTCGAGCGCTCCCCGCCCGAGGTCATCGACGTCCGCGTCCCCATG
ACTCAGCCTATGAGGGGCATCCAGGCCGCTATCCTCGATGCCATGGACGC
CTGCCTCAAGGAGCTCAGGCGGACCAACAAGGTCGACGTCGAAGACCTCA
CCGTCGACAAGGGCCTCTTCAAGTCTTTTGATGAGATCGTCAGGAGGCAG
CTCGACCCCATCTGGCACACGCTCGGCAAGAAGACCAAGCAGCTCGTCGC
CGACCTCAGGACGCTACGCAAGCTGCTTGATTATCTTGTCAGGTCTGCTC
ATCCACTCCATACCTTCACCTATCATTCTGCTCCATTAAGCTGTTGATGA
TTATTCCTTCCTGGATGGCATGAATCGCACACAAAAATTCTCTTATTCAA
ATAATAAAACTTCTTAGGCATTCTCTAGGTACGATGCTGTGACATACCTT
AAGTACCTGGACACACTCAGAGTATCTGAAGGCGTCCGATCTGTTTGGAT
ATTTGCTGACTCAAGCCACAAGATATTCGACCTTTCAAAAAGGCGTGTCT
ACCAGGTTGTGAGAGCAGACGGTACAAAGGTTGCAGCAGACAACAAGGGC
ACACCAACAAAGAAGAGGAAGGTGGCACGCGCTAGCAGCAGGAAAGGAAA
AGAAACTGGTAGCGGCTACCGGCCATTTCCTTTCAATCGCAACTAATGCC
TTTTCTTAAAGAATTTAGATATAGGCCTCTTAATTTCATGAAAAAAATAA
ATATTTTCCACTCAATAGGAGTGGCTTTAACGACTTTCCACTGCATAGAT
ACTAATTAATTATTTGCCACTCCATAGACAGTCTTAATATAAGATCTTCC
CAGTCATTTTCTTTGCGATCACCCCAAAACAAAACGCAGTGGCCACCTAT
CTTGTTGCTTTACGCCTCCTCTAACCAGACTTGGTCTGGTCAAATAAGCT
CAAGCAGAGCTGATCAGGGGACATGCCACTTATCTTCTTCCCTGACTTCT
CTATCCAAGCGACAATACAGGCGACATGGCACGCCGGCGCCGGCACCGCC
AAGGAAGGTGCACTAGCAGGGGAGCCATTAGCAAGTTGGATCCTGGAGCC
ATCCCCAATCCCCCTTTTTGGAGTAAATTTGCACAAAATCAAAGAAGTAG
CTTCTTCTTTCATCTACTCAGCATCATCCTTGGGTCGCATGACCACTGTT
TTGCAGTTTGCACAATCATCTGCACTCTCCACTAGTTCACATGTCCCCTG
CATCTTCTAGCCAGGAGCAATGTGTTGGAGTCAGCGACGCTGGCCACTGC
TGGTCACTGGACCATGAGGCGGCGGCACTGCTGCAGTTGAAGCATCCCGG
CACTGTCTAATCAGAGGCAAGGAAGGGAGGGGTAATTTTGGAAGAAGAAT
ATGTGTGCCTGGCATTTAGAGGGGAAGTTGCAGAGAAAGTGGCATTTCAT
AAAGCTCATGTGTCTATCGGGTGGCAATTAATTAACTGACATCTGTTGAG
TGGTAAATGTTAGAGCCACATCTATTGAGTTCACATGGTTAAATTCCCCA
TTTATTTCCTGTAGAAAATGAGGGTTCCAGTGATAACAAGGACAATACTC
AGAAGGTTAATGCAGAGATGGGCATTGTAGTGGAGGAGATTTTAGAGGAA
GCACCTAAATGGAAGGTTTTACGGGTGAGTGACCCTGGGTCTGTTTCCTG
GTGTTCTTTCAGGCAGCACTCAGCATTAAATATGTGCTTCATTTGTAATG
GAGAATTCTCCTTTAAATCTAGTTGGCGGAAATTTTTGCTTTTGTGCCCA
GCTATTTCTTGTAAATAATGTATTGAGAATATATATATGCAACCCACCCT
TTTCTGTTCTTTTATCAACTTTCCCTGTACCTACCAAATAATACAGGTAG
GTTATTATTAATCAAGGAAACTCCGTGCTTGTCCACAAATTACGAATAAT
GTGTAAACTGATTTACTATACATATCTTTGCAGGAACTATTGCAGGAGAT
AGCAGAAGAACAGGCAAAGGGAGATGGTGACAATGTAAACCCTGTTCATG
AAGACGGAATTAACGAGAGTGGCATAGTTTTGGTAGCATGCAAAGATGAG
CGCTCATGCGTGCAGCTGCAAGAATGCATATCAAAAGGCTCGCATCAGGT
AACAGTTGAAGTATAATGTAGTTAGCAACATAGCATCAATCAACATCTTA
AATGCAAGTTTTACTTTGATATATTTAAAACTAAACCATATTAATCCTTC
ACACGCTTCCTTGTTTTTAACAAGGTCATGCGGGCCGAGTGGGAGAAGTA
CTTGCTTGGCAAAGCTGAACTGCATGGATTGCATAGGAAGAACAAGAAAA
CATCTCAGCAACTAAAAGGGTTTGGTGTTCTGGATGGGGAAGTTCCTATG
AGGTCTGGTGAGAGTGCAGGTCCTGTTAGCATTAGCAAGGTTGAGGCTAA
TGCCTTACTTGCGGCTGCCTCTGAAATAAGCACTGTAACTAAGGAAGCAA
ATCTTGCTGATGATTCAAATGTCAGCTGCAAGAAGAGATCATTCGGAAAA
GGGAAAGGGAAAGGGAAATTTAAGAAAACCATGGCAAAGAGAGAAGCCAG
TAAGTTGAGAAACAGAAATACTACAGAACATACTGATTTGGAAGTTGAAG
GTCAATCAGGAAAAACAGATGAACAGGCTGAGACTGATGCTTGTAAGTTG
TCTGCAGAAGATGATTCTGCATCAGCTCCAGCTGTTGACAAAGCTGCTAA
CAATTTATCTGCTTTTGGAGACTCTGTGGATACCGAACCACTACCTCCTG
TGCAATTTTACGCCCTAGACAGTGATCAGCATGTACTTGATGTATGGAAA
CCTTCTGTAATTATCGTTTATCATCCAGATATAACATTTGTTAGAGAAAT
TGAAGTATACAAGGCAGAAAATCCATCGATGAAGTTAAAAGTTTACTTTC
TTTTTTATGAAGATTCTGCCGAGGTACAAAAATTTGAGTCCAGCATTCGC
CGGGAAAATGAAGCATTTGAATCTTTGATCAGACAGAAGTCGCTGATGAT
GATACCTGTTGATCAGGTGGTGTACCACTCTGCTAAAATTCGTTAAATCA
TCAAGGATTAATTTCAGCTTGATCCTTGCGTAATGTTCACTAGTATATGA
ATGCAGACATACTATGCTTGATTAAATTACTATTACACTTTTTATCTAAT
CTACATGTGAACCTCATATTGTACTTATCTTAGCTGTCAGTCAACCTTAT
GTGAGCAAAAGTGCCGGTGTGCACATGGAGAAAATTCCATATATTTCCCT
GATACATGAAAGCACATCTGTCTTCTTTTCAGAATGGCCGTTGCATTGGA
CCAACTCTTGCAAATGAACCAGAAGCTCTTTTATCTCAAAATTCACTAAC
AAGAAAGGCAGGTGGTAGAAAGCCACTAGAGAAGGAGATGCAGGTGATGC
TTCCGTCCATTATTTTGACTAAGGAACAATATTATTTGCTTTTACTGGCT
GAATTGCTGAGATGTTTATTGTTGCATATCCTTCTAGGTTATTGTGGACA
TGAGAGAATTCATGAGCAGTCTTCCTAATGTATTGCACCAGAAAGGTATT
CGAATAATACCTGTTACCTTGGAAGTCGGTGACTATGTTCTTTCTCCTTT
GATCTGTGTCGAACGAAAAAGTATTGCGGACTTGTTCCAAAGCTTTGCTT
CTGGTCGTCTCTACAATCAGATTGAAACCATGGTTCGGTATTACAAGATC
CCAGTGCTTCTGATAGAATTCTCACAAGACAAGAGCTTTTCCTTTCAGGT
ACCCCCTCGCCCTCCTCTGCCATGCATTTTCTTTTCATGCTACTATTTGC
CAATTTGGTAGGATATTCGTTCTTAGATGGATGGTATCTTGCTCCCTACA
AACAGCCATCCCATGTTGTCTTTCGATCTTGAGCAAATTTTAATCCATTT
CCGACTATGTGCTATTTTATATTGGTTTTCGTGTTCAAAGGTGCTGAATG
GTCTGTTTATTTTTCAGTCTGCAAGTGAAATTGGGGATGATGTATCTCCG
ACAAATATAATCTCAAAACTTTCATTACTAGTCCTGCATTTTCCTCGGCT
TCGCATAGTCTGGTCTCGCAGCTTGCATGCCACGGCAGATATATTCCTAT
CACTCAAAACAAACCAGGATGAACCTGATGAGAGCAAGGCAATGAGAGTT
GGTGTGCCCTCTGAGGACGGAGTTGTGGAGAATGACGTGAGGTAAGTTGT
TTTTTTTTGTATTTGGTAACGGCATAACGCACGCGGAAGCATACTTATAT
CTGATCTACTCTCCTCGGTAAAATATGTTTTCGTCAGGGCTGAAAATTAC
AATACGTCCGCGATTGAATTCTTGAGGAGGCTTCCTGGTGTGACAGATTC
AAACTATAGAAGAATAATGGAGGAATGCAATAGCTTAGCAGAGCTGGCCC
TGCTTCCGGTAGAGCGGCTGTCTGAGTTGATGGGTACTCAGAAAGGGGCA
CGCATGCTCAAGGAATTTCTCGATGCCAAGTGTCCAACTATGCTCTAGGG
CTGTGTAATCTTGTTTGTAATTGTTGAAAATGATCAATAATGAACTTATT
ATTCTACTTAGTAAAACCGATTTTAAGATGTGGATGGTGAAGAGTGATGA
ATGTACAACCCTTACTAGAAAGCTTGGGTCACTCGGTCGCTAAACCATCT
TGCATATGGTGCTGTTCTCACAATTTATTTACGAGGCGGTTGTCACAATT
TAACTCTTGCATTCTTTTATGAAAGATCTGTAGATTTTTTTTCTTTTTAC
AGAGATGGAGTTATCCGAGGAGATGCGGAGGAAATGAACAATTTAAATTC
GTTGGGAGACAGAATGGGTAAATGGGCCGAAGGAAAGCCCATCTAGAGAG
CAGGAAAGCCCAAGTATTAGGCCTTGCCTCCTCCTTTGAGGGAGGTGGAC
GGCGCCGCCAGCAGCGGAAAGGAAACCATGGCGCTCGCCGCCCTTGAGAG
GTGCTTCCAGGCTGTCCCGACGGACGCCGTCGCGGGCATCGTCGACTGCG
TCCTCGCTTCTTCGTCCTGGTCCTCGCCCTCGCAGCTCTTCCACGCCCTC
CTCCACTCCGACCATGCCGCCGCGTCATCTCTCCCTCACGCCGCCGCGCT
CTGCCACCTGCTCGCCCTGCTCGGTAAGACGAAGAAGAAAACCCCTATCT
ACTCCGTCCTACTACAGAGGCTACAGACCGAAGAAGAACTTATACATGAT
GATTGATTGATGAAATCCAGATCAGGAGCGGCCGGCGGAGGATTCTGTGC
GCGCGCTGCTATGGAGGGTCTTCCTGCCGCTGCTTAGGCAAGAAGACCAG
CTCCAGCACACCATTGCCTTGATGTGCGATGCCGTCTCCACCAACCAATC
CTTCTCTGACCTTCTAGGAGCTACCATCTTGCCCTTGTGTATTCGATCCT
CCGCCATCGCCATGGATATGGATTTGGATTCCACTCTACTGTTTGTGTAC
CAAACTGGGGAGGACCCGCCGCCTCCAGCTCCAGGGGGGCTTCTTCTTCT
ACCAATCTCCAAGGCCACCGCTGTCCTGGCGTCGTTGCTCCAACACACAT
TGGAGAGGAACAGGAAGAGCACAAGCCTCAATGCGCTGCTGCACAATTTG
ACCTGGGACCTCTCCTCGCTGGCGCTCAACATGTTTGGCCACAGCCAAGA
GTATCGATCCTGTGCCACCCGGGTCCTCCTACACCCCCTGCTCCTTTCGC
TCGCGGATGTTTCCTGTGTCACCGTGCACCTGGAGTTGGCTGCAGCTCCT
CAGCTTAAGCTCTCAAGGTTTCCGTTTCCTCTTCTCTTCTCTTCTCTCCT
CTTCTATATGCGCCTGCCTCACCCTACCTACTATTGATTGTTTGTCTCGT
GCAGGTCTGGCTTCTTGGAGTCTATATGGGCCTCCTGCCTTTCTCTCTTT
GCACTGGGGCCTGCTGAGCGCCTGGATGCTTATAATATACTCTCTCTCTA
CTTGTCAACACTGAAACATGTTATCTTGGGACCTGATGAGTATGATCTTA
GGAATTCCAATGATTTTTGGGATGAAATTCGCAGGGGACTGGTGCGCGTT
TCTGCTCTGACTGTTTCTGCTAGTCTTTTAGCTCTTTATACTCATCCTGC
TGCTTAACCTCTTCACACCAGGTTGACAAGGATTCTTTAGTGAGGAAGCA
GGCTTTGTACATCTTGAGAATATCACTAGACATCTTTTCCTCATCTGAGG
ATAATGGTGCTCAGCAATGCTCCAGGAGGAGGTCCGCCGCTCTGCCTGCT
CAAGACAAATCAAATACTGCAATGACAAAAAGAGAAAGGTGGGCTCAGAA
AGAGGCCAAATCCCTTGGCATTGGAGAAATGAGCCAATCAGATGAAAACT
GCTCAAGTGGTAAAGACCGGTGGAAAGTTTTCCTGTTACTCTACGAGATG
CTCCAGGAGTATGGAACACATTTAGTTGAGGCGGCCTGGACACACCAGGT
CAGTTGGTTCCTACATGCTCTTTCTTTAAGACCTGTATATCTAAGTGTCA
ACACAATATATACCAGGAACAACAGTCATAGCACAGCAATAAAGTAACCA
CATGCACGTTCTATTAGATGGGTTGATAAATTTAAATATTATTTCCCAGG
TAATGCTGCTGTTTGAGTCCACACCACGGAGTGATTACTCAAATCACATG
TCCTATACAGTTTTCCATGCTCAGATGGAATCTTTCGAAGGATTTTTCCA
CTGGATGGTAGTTCTTTGGGAGCGTGGGTTTACTCATGATAATCCCCAAG
GTCAGTACTGACATTGATATATACAGAGTGCATATGCTTAAAACTTACAA
TGTTGTCTTACAATCTGCTGTTATCAATGATTTTTACAGTGCGCTACCTG
GTTATGCATTCCTTTTTGGATATTACATGGGAACACTACTTGGTTTGCCC
TCAGATAGTTCCCAGAGGCTTTGTTCTTGGACCACTGTTACGTGGTTTGA
ACGATGTAGTTCATCACAAGGATTTTGGTCAGTTACACTCATATTACACT
AAATTCAATATAAAATCAACGTATTCTTCTCTGAGTAATACAAAGTTCTT
TTTTTTTGTTTTATCCCCAAACATGTGCCTTTTTTTTGTATGTTTTCTTG
TGCCCATTTCCTTTTTATGAGATATTCTTGAACCTCTAGCTATGGGGAAT
ATCATATTCTTCTACCTCAAAAATCCTTGCCTGGAACACTCGCCACCTAA
GCTTCCATTTCTTTGTGAAGTATAGATCTGAATATTTCAAATGGCAGACT
ACTTGTGAACCAAACCAATAAATGACTGAAGAAGCCTATTCGTTGATGTT
AGCCATTCTCAGCTCATATGTTGTGTCATCCTACTTTATTAGTACATTAT
TTGGTTTGATCTTTAGCTACCCCAACTTGCTTGGGACTAAAGGCTGATGC
AAATTTTTGTCCGTGATTATTACCTCCTATCATGCTGTCCTTGGACAGGT
GTTTCACTATTTATGTTTAGAATTTGAAGTTGAAATTCTAAAGAATACTG
CACTGCTACATCAAAACTATTTAGCAATTTTTCGTGCTGATTCTGTGCCC
AAACCAAAAGTTGATTGTGAGTGCACTACAAAGGGCGATTATACTTGGTT
TGTTACCTTGTTTAATACACCTGAGTTGCTCTTACTTTTTTTGAAGAGGA
AAAAAATGAGATACTAAGAAGAAACTGTTTGCATCATGAGATTCTTCTTC
TTGTTTGCACCGTTCTCTTCTAACTCTTTTATAATACTAGTATTTGATTT
ATTCTTTCTGGTTCTGTTACATACTGTTCAACAGTTTATTACCTTTTAAG
TACTGAGTTGTCTATCTAACTATTTTAGGTGTGAAGGGTGTTTATGATTC
AAAAATCATAAAAGGTGCAGAGAGGTTCTTTGGTCTTTACGCACAGAGAT
TGACAACACGGTACTGATTTTTAAACAACTACTACCTTTTTTCCTGTGTT
GCACCTCGATGAAAACATGGCATGCGAATTCTGGTACTTTGGATTTTGGA
AAGGATTTTAGTTATCTTCACTACTTTCAATGATTGAAACTATGGTGGTT
ATGGTTTGGCCTACACCACACCCTGTTCTCATTTCCCTACACACAGAAAT
TGCGCGCCAACGGCCAACCTGTGTTCTGTTTATCTTCCCCATCAATCCCC
TCCTTAGTTGGCCATCAAGAACTCATGTTCAAATCCAAACACTTCTAGTA
TTAAAAACAACATGCTTTTTGGAGAACGCTTTCTCCACATGTAAATGCGG
GTACATGGACTATCACCAGTTCACCACCACCAAATGTGCCCTTAGATTGA
CAGACTTTCAAAACTTAACCCAAATAACCCATCTTCTGTTCATCTTCTAT
CCATGATGTTTGCACCAACAGGCTCCTTGAGAAAATGTTTGCTTTGGGGC
AATAGGCCACCATGTATACAATGCAACTGTACGAATATGCAGAGAACACC
CTACACTAGTGGGTATATAGTATGTACACTGCTATACAAATACATCTAAC
AATGCTCAGCCTAACCAACTAGTTAGAGTAGGGATCAAGTTAATAGTGTC
TCTGCCTTGAGTTAGAGATGGAAAGCTTTGAGAAGAAGGGTGTCCACTTG
ATATTTGTTAGAAATCTGTTTAATCAGTTCACGCGGGTCTACTTAAAAGG
TTGCCAGATTATTGTGGATGTAAGCAAGAAATATGTAAAAGGTTTTCTTC
ACCAATCGATTATGATCAGAGCCTCCCATCACAACCGCGAGCCAACCTGC
CCTATGCACGTCTCATATTCTTCCCCACACATAACATAAAGGAAACAAAA
AGTTGTGAACTAATTAATTACCTACTTTTTTTTTCTAAAAGAACATATTA
TAGTGCATATAGTTTGTATGTAGTATGCCATATGCACTATAACTGGATAA
AACTTATTTGCAAATGCTGGAAGCTTACCTACTCTTTTCATATGTTGTCT
AAATTATTTGCAGTGACCGTTTACATCTAGTTTGGAGTTTGTCTTCTTCT
GCTAAGCAAGATTCATTTGGCCGAGCAGGATTAATGGCTCTTGCATTTTG
TGTTGCTTCATGCGCATGTCATTTAAATACAAATGATTTACCATGTGATT
CTGCTGGGCAAGAAATGGCAAAATGCAATGGTGATGCACATACAAAAGTT
AATATTGAAGATTTATTAGATGCTTTAATGATTCTTTGTGAGAAGAGTAA
ACAACACTTCAATCCAAAGTATCGTCTCAAAGGTAGGTCATTTCTTCCCC
AGGAAGAAATTTTGATCAAATGTTAAGTAAAGTAATGAATAATCAACTTG
TTAACCTGAAACCAAATGCAGTTTGTGAACAGGTCATGAAGGCCACAACA
TCATTGATAAGTGCAGCTGAAATCCCACTTAATCAGCTTTTGTACTTCAT
TTCTGCAATACCTCGAGAGTTTACTGATTATTATGGTATGTACACAGAAA
TGTTAAGAAAAACTTGATTATAGTACATGAGAAGTGGAGAAAATTGTCTG
CAATCAATATGTACTTTGCTATTATCATTTTCGAGAACGACAAGGTCTAC
TTTTGCCCCCCTATTATCATCTTATCTTCTCACTGCTGTTGTATCCTTGC
AGGAGAACTGAGACCAATGGTTCAAAAATGGTTTGTTGAGAAGAAAGAAT
GTTCTTCTGGAAACACTTTGTTGGAGAAGCTCATTGATTTCCCTACCACC
TTCGTGAAGCACACAGAGGTGAATGGACCATACTTGTTTGATGATGAGGA
TGTGGGTGCATGGGAAGCTGAAGCACGGAGGTGGGCAAGGACCCTTCTTC
TTGTAACCTCAGAGGAGCAGCACTTCACGCAAATATTTGTGGTTTGTTTT
GTCCACACTTGCTTTTAAGTTTCTAAAAAGCATTGCTCATTGTTACTGAG
TAAACGAGAGACACTAATATATTTCTATTTGATATCTATACGTTGACCTT
TTGCTTTTCAATAAGATGTTTTCATCTGTATCAGAAATTTTGCTTGTCAT
CTTCAACTTTGAATGGTATATATGTCTTTATTTTTTGTAGTTTTTGGAGA
AATATGGTAACAATCTTTCTGAAGAATATCCAACTGGAGAATGCATACAA
GTGAAGTTTTTTATCATTGTATTATGTTTGATCGAGGAACTTGAAGTGAA
ACACAAAAGGCTTATTCACCAGAACAATACCATCTCCAAAGAAGGTTCAG
ATAGCTCAAATGGATTAGAGCACCATGCTCTTAACAAGAAGCTTGCAAAG
TTTTTGCTTATCATTTTGGTAACCATATTTTTCTCCAACTTGTCTGATGA
TTATTTCTGGAATTCTCTTTTGAATATTGTGTTGCTTATGTGCTGCTTTA
GGAAAATATGGTGATCTTCAGCAGGACATCTTGTTCAATTTTCTGGTTAA
GAAATTCAGAGGACATGGATTTACCATCTTCTGTTAAAGGAAAGCTTGGA
GGCCCAAGCCAACGTCGTCTACCTACCTCTACAACCTCGTTGGTGTTGCA
GGCTGTATGTTGATTCCTCATAATTTCAGTTAGCTGTGTAGCATCTAATC
ATCTTTTTTTTTTTGGGGGGGGGGGTGGAGGGTTCGAAAAACAGTAGGCA
ATTTTCCATTGTCTGGTTGATTGTTCCTCTATTTCCAAACTTTCCAGGCT
TCCATACAACCTTTTTTTTTCTGAAAAATACATGCTGTCCTTTCAGTTTG
AACCAAGTTAATGTTTTAGAATTTAGTGTAGTAGCAACTGAGGTTTGCAT
CGTTCACCTATCAGAACTTTTTGTCGATGCTGTTTTATCATGCAATGGAA
GCAAGATTGTACAGTTACCTTTTCTCTTGATCGTGGAGGAAATTAAGTAG
TTTCTTGTCTGTTGAAAGCTGGGTTCTCCAGTATCATCTATTTGTTAATC
TGCTGTTTGTCCAGTTATGATACTGCCAGAGGATCTCTTCTAATAAGGGT
CTTTACCTTTGCTTTGATGCTTTCAAGACTATCTCACCATTTAATTGTAT
GGCCGATAACTTCTAATTGCATTATTTACAGATTTGGTCCATGAGAAGCA
TTAGTTCTATTGTCACATGGTGTAACAATTACTGTTCTGATATTTCTCTT
TGTTCAACATTGACATTCTTCTGGGAGTTCTGTTGGGAAGTTATCCAACA
TCACAGTTATGCCACAGAGGTTAGTCTCTTATTTAACAGGATATTGAATA
TTTTGTCTCCAGTAGCTTGCAGTTTCTTCATGTAAGATTTGTTGGAATCA
TTTTAACTGTTTTTTTCCCTGGGCAAGGTTGGGGGTGAACTTCATTTGGC
AGCTTATGAAGCTCTATCCTATGTGCTACCTACTCTATCTACTGCTTGCA
CTTCTCAGTTTCTTGATCTTGTAGAACCAAAACAAATAAATCAAAACAGC
AAATTTTCATTGGATTTTCTGGTCATCAGTTTTCTTGATAACATCAACAA
TCTCCTTGTGAATGGAGTTCTAAAGAGAAGCAGACGGGCTGTTTTAATGT
GTTGGAAGGTGAGAACGATGTCTTTTTCCTTTTTATAGCGCACATGGCTT
ATTTTGATAATGCATAAATAAGTTCATTACATGGATAGCTCCTAATTACT
TGTTTTGATATAGTGGCTTTGTCTAGATTCGCTGCTATCCTTTTCTTGCT
GCCGTGGTGAGAATGAATCGCTGTTGAAGATGCTCTATCCTTTATTTTCA
GAATCAACTCTCCGATCTATTTTTGTTGATATTATTGAAAGGTGAGTCTA
GCTGTTAAAATTTTTCTCTATGGTTTATTTTATTCACACTGTAATGTGTA
AACCAAACCATGGGATTGCTGCCTGACAGCCTGAGTAGGTTCTTGAACCC
AATTCACCACTAATTGTGTGTTTTATGGATCTCTAGAAGCTTTAATCTTT
TCATAACTTGTTACCTAGTGTGATTTCTACGAAAAATCTAGAGCTTTTCT
ATGTCAACTCAATTCACAGTCCGTTCAATTTAGGAAAAGGAAGCCAAAAA
TAGGCTCGAATACATTCTGATTGGCCCTTTTCTAATGTAAGTTAGGGTTA
TGTTTGCACGTGGTTATTTTCTTTTATTTTATCTTTGGTGGTTTTGCTCA
CATCGGAAACTTTAGATTCTTACATCAGTTTTTCTTTAAAATCTTCGCAG
TCTTGAAAATGCTGGTGAAAATTCTGTCTTGGCCATCCTTAGATGCGTGA
GATCTGTTTTGGGGCTTTTACACTTCAGCATGAGAACCAGAAATTTGTCC
TCGCTGGGCATCAGTTATGAGGTACTATCCAAGGCACCTTTCCCCATTTC
CATGCTACTATAACCATTTAACCACCAACTGTAGCTGCTAACTCAAATGG
TTATATTTGCTTTGAGTCTGTAATTTCTCACCTAGTTGTTTCTGCCTGAC
TTTACATTATATGTTGGCTCCCTCCAAATTTCAAAATCACCTACTTGTTC
AATAAGAAAAATCATAGTATTACTTAGACTAAATGCTTATTAAAAGCTAG
AAACTCAATTTGTTTTCCGTTGCAATGCACGGGCTCCAGGCTAGTATGTA
TAAGAGACCAAAGTTTAAAGCAGAAAAAAATACTGTTCAACATACCTAGC
AGTGTGGTTTCCTATGGGAACCATGCATTTCAACAAGGCCTTTAATTGTA
ACTAGCATTTATTGGACATTAATGTTTCATCTTATTTTCCACAGATGATG
ATGCAATTTGTAAAGTCTTCCTGGATCTTGCACCTTAGTTGCAATAAGCG
CAGAGTTGCACCAATTGCTGCATTGTTATCTGCCGTATTGCACCCAGCAA
TCTTTCCTAATTTGGAAATGCACCAGGAGAATGAAAAAGGGCCAGGTCCT
TTGAAATGGGTCAGTTCTCACACCTTCATTTATTTCCTCACCATTTTTGA
TGTAATGCAATAATCTTGTTGTCTAATCAGTGGCGTCAGAAACAAATTTA
TCGAAACAAAATGCCTAGTTACTGCTGCTGCTGATGTGTGTTCATCAAAA
GTGATACTTTATATATATATATATATATATATACATATACATATACATAT
ACATATACACATATACATATACATATACATATACATATACATATACATAT
ACATATACATATACATATACATATACATATACATATACATATACATATAC
ATATACATATACTCCCTCCATCCCAAAATATAAGCATTTTTGGCTATGAA
CCTGGACAACTTTATGTCCAGATTCATAGCTAAAAGTTGTTATATTTTGG
GACAGAGGTAGTATATACTAGAAAAAATGCCCGTGTGTTGCAATGGGTGA
AGTCTATTTTAATTGTATTATTGTTATATGGTTTAGTTAAGATGAAATTC
ACTGTGGGAGTTCGCTTGGATATTATATTTTTAGAAAATCATGAGCTGCA
ATTAGGAATCCGATCGTCTCAAGTTAGCATGCGAGTTTTTTTGAACAGAT
TTCTTATATGATTCCTTCTGTATTACCAAAAGTGAACAATCTTAAAAACC
GACTCAAATACGGATATGTATTTCCAAAAGCAAACGAACTTAAAAACCGA
CTCATACATGGATGACGTACCAAAATACCGGCAAAAACATCTTCAATTTT
TATAATAGTAGAGATAGAGATAGAGAAGAGATATAGATTAAAACCAAAAC
ATAAAATTAAAACCGACTCAAACACGGATGACGAACGGCGGAAACATCTT
CAATTTTTATAATAGTAGAGATATGCAGTCTGCGTTATGCACTTTAAGTA
CATACATTGTCTGTTGATAAGCGTTTTATGAATGATAAAGTATTGAGAAC
CTGCCCACCTTCTGAACGCCGAGTAACAATGACGGAAACATAGGTCATTC
ATATGATGTTCTGAAATATGAACATTATTTTGTGGTCTCAATTTCACATC
CTACATCATGTAAAAATGTGACTATTTTGCGTAGCATATTTATCTATTTC
ATTAAAGGAGTATAAACATCTTCTTTCCTGAGCACCCAAGTTTGTATTCT
GTAAGAAATGATGACAAATGACTCCTATCTGTTTTCAGTTTATTGAGAAT
CTTCTTGGCGAAGGTTCAAAAAGTCCTCGAACTATACGCCTAGCAGCTTT
GCATTTGAGTGGTATATGGTTAATGTACCCAAAAACTCTTAGCTTTTATA
TGGAGGAACTGAAGCTATTATCATTATATGGATCAGGTAGTTTTTTTTTC
AGCATCTTTCCTAGTGACTCATTCTGTCTTTAGTTTCATCTATGTTGTTT
TAAGAAATCCTAGCAGTATGTTTGTTCTCTAATATGATCTTCTTTTAAAC
CCCTATTTCATGTTTATTGTGTAGTGGCATTTGACGAAGATTTTGAAGCT
GAACTATCTGAAAACCATGAAGCAAGGCTTGAAGTTTCTATGTTAGCACA
AAGCCCAGATCGTGAATTCACAGAGGTAAGATTATTTGCAATCACCATGA
GGTACAGCTACATATATTATCACCTTAATGTTGTTGGTACAATTAAGCAT
CCTAACATATATAGAGGCATTATGAACAGGACAAAATGTGTGTGTCATTT
TTTGTTTCTTTTTTTTTATTTTTGCAGCATTAATGATAAAACCAATTGGG
TGTTCGATTTATTCACCAATGATGAACAATTTGATAATTTCATTGTATAT
CCATTGGCAATGTTGTTGCAGGTGTTCATTAATACAGAATTATATGCTCG
CGTTTCAGTTGCCGTCCTCTTTGATCATCTATGGAAGCAAATCGAAGTAA
AGAGCACATTGGAAACTGAAGAAGCCCTTCGATCTGGCAAATTATTTCTA
CTGAAACTTCTTGATTCAGCGGTACAACCTTTTTCCTTGTGAGCAGAGAG
TATGCTATATAGGGAAACGTTGCTTGTTGATATGCTTTGGCTGCTGTGTT
TTATTTTATGGCGATGGCAGAAGTGCATAATGAATATTTGAAAAAAAAAA
TTGATCTTTGGATCTGCCAGGAGTCCATTTAAGATCTTTCTAAAACACAA
CAGATTCTAAAACCTATCTGATGTTGCAAATCATACCTATTATGTTTACT
TTCCAAACCCTGCATAAGCTAATGCAGTTATGATATTCTGACAGTGTGTG
TTTACCTACTCTTACTCTTTTCTTGAAAGGTGAACGACAAGGATATTTCA
AGAGAACTTTACAAAAAATATAGCAGTGTAAGTCTTTTCTATCAGAATTG
TGTTTTGTTTCTCTTTGGAACTTTTTTGTTTTGTTCTCATTTCTAAGTGT
CTCATATTTATTAGGTACATAGGCGAAAAGTTCGTATTTGGCAGATGATT
TGTGTTCTGTCACAGTATGTGGAGGATGATATTGTTAAAGAAGTGACATC
TAGTATTCACATCTGTCTTTATGTAAGAATTTTCTTAATTTATGAATTTT
ATTTTAATCCTTTGTATCTCTGGAAACTCAACTTTATGTAGGTTTATTGA
AACATGTTGAATAGACCACTCCCTACTTATTTACATAATTTGTGGGCCTG
AAGCAATTTCACATTAGTTTATTACCATGCATTACTGTTATTTATTGCTT
TGCATCTGTGCAAGTTCAAATATCATCTTTTTTTTTCTGCAGAGAAACAA
TTTACCTGCTGTCCGGCAGTACTTGGAGACATTTGCTATACTTATTTATT
TAAAATTTCCAGCATTGGTGAGAACTCCATGCCTTGCTTGTATACCTGTG
TAACTGATAACTCTCTTATGCCAGTAGAATCCTCTATCCTTTAACTGTCA
ACGTTTATGATGAAATGCCATTTGCAGGCTGAAGAACAGCTGATTCCAAT
TTTTCATGACAATGAAATGCGACAACAGGTTAACATTGTTAGTCAGATGT
CTCTCCACTTTGATTTGTTTATTTATCTGCCCCCTCTCTGCAGGCACTAT
CTTCATATGTTTTTATAGCAGCAAATCTGATCCTTCATTCACGGGAGTTG
GCTGTCCAGATAAACCATCTGAATGAACTTTTTCCTCCAATAATGCCATT
TTTAACATCTCATCACCACAGTTTACGTGGTTTTACTCAGGTTAAACTAT
GTGATTAATTACCGAATTTCATTGTGCCGCATTCTTATGGAGCTTTACGT
TGTTCTAGTTACTTGAAGCTCCATTTTGTATCGCAGCTACTTGTCCACTG
TGTTCTATCAAAGATGGGGTCTGTTTTGGCACTCGGAAGTTCAGAAAATC
CAGTCTTTGAGAGGAGATGCTTTCAAGATTTGAAAAGATATCTGGCAGAA
AATACTGACTGCGTAAGGTACATCCATATGTTGTTCTTTTAATTTCTACG
TGTGTTCTTAGCATCATCCTGTCAAACTACTCTATGGAGTTATATGGAGT
TAACAGAGCCAAAAAAAAATGTCTTGTTTTTTAATTACCAAAAATCTCAA
CTTACATGCTGCGTACTCCATTTGTTTCTCCAAATTCCCAAATTTGTGGC
AAAGTTGGAGTAAGTGTTAAATTATAAATTGTGTTTCTGATTACAGGCTT
AGAGCTTCAGTTGAACGCTTCCTTGATGTTTTCAATCCTGATACTTCCGG
GACTCCTTCTGGAATATTTAGTTCTCGCCCTGAGGTTCATAACATTCCCT
TTCTCTTCTAGTACAAGTTTAGGATAATTGATTCCTGCTTCTTGAAAACA
ATTTGTTTGCTTTTTTAGACAAATTCTAGGGGTGTTATGGTTTCTTTATG
AGAACTGAATGTTTGATTCTTTTAAGAGAAGTCTGAATAAGATGATGTTT
TCTTAGGTCTCTTTTGACTTTGAATGTGTTCCTGTGTCAGTGATGGAGCG
AGTAATTAACTTCCTCAATGTAAGAACTTCAACCTGATCTTGCTTTTCCT
TCATTGGACTCTAAGCTAATCATACTTAGCTATGTTAGGATGTGAGGGAG
GATCTGAGACAATCTATAGCGAAGGACTCAATAACAATCAAGAATGAGGA
TCTCACAGCAGAAATGCATCACAAAGAGGACAGAACTGATGAGAACATAG
TTGAGTTGTTAGAGCCTAGTCAAGATGTGCTCAATTTTCAGAAGAAAATC
ACACCCTATAGGAACTTTGATCAACCATTAAACGTTGGTGGTCATTCAGT
TGTTGGCGATGACTATATTTCAAGATTACTTTTAGGTATGTAAAGCATCC
TTGCAATTTTACTATTACTCCTTTCTTCACATTCCCTCCCAAAATAGCTT
GCAAGATGGATTTGCACAGGCTTGTTACTTTCATTGCGCTTGGTGTGCTA
AGTTTTTATGTAATACTAAGTCATTTTGAAGAGCTAAGCTGCGGATGCTC
TTATTATCTACAAACTGAGCTTTTGTTTTTGCTCCCTACGCTATTTCACT
TGTCCATGTGCTGTCTTGTTTGCTGGGTGCAGATCTAGAGGGAGATGACC
AGCAGTTGGATTTAGCGCTAGAATCAAGAAATCACGCTGTGGAAACTATC
AAGCAAAGCCAGCAGCAATTAATAGTAGTAGCATCATTGGTAGATCGCAT
CCCTAATCTTGCTGGACTGACAAGAACATGCGAGGTATATATCGGTATAA
TTCCTGTTATTATCCCTGAAACGTGCATGATATAATGGTATTAGGTTTTT
GGTGACAGATATTCAAAGCAGTTGGATTGGCCGTTGCTGACAAAAGTATT
ATCGAGGACAAGCAGTTTCGGTTGATCAGGTATGTATATGGCTGGCAGAT
GTATATAGGTGATGATGATTTATTTGTGTTTCTCTGACTTGGCATGCAAA
TATGCAATGCATGCAGTGTGACGGCGGAGAAGTGGTTGCCCATGATGGAG
GTTCCAGTGAATAGCGTCAAAGTGTTCTTGGAGAAGAAGAGGCTGGAAGG
CTATTCCGTGATAGGGTTGGAGCAGACGGCCAACAGCAAGCCACTGGACC
ACTTCTCTTTTCCGAGCAAAACGGTATATAATTAGAAGATCCAAATCCCC
CCCTCTCTCTCTCTCTCTCTCTCTCTCTGTGTGTATGTGTTATGTTTGCA
TTACTGCACATAGGAGGAGGGAAAAAATCATACAAAAAAAGAACTAACAA
GGAAAATATATTTATTGACAAGGTGCTTGTGCTGGGACGGGAGAAGGAAG
GCATCCCGGTGGATATCATCCATGTGTTGGACGCATGCGTGGAGATCCCG
CAGCTGGGCATCGTCAGGTCACTCAATGTTCATGTCAGCGGTGCCATTGC
CGTGTGGGAATACACCCGCCAGCAACGCATCGCAACTTAATTTCTGTTTG
AGCAGAAATCAACTTAATTTTCTCAAAGCTGTTCCTTGTTACTAGTACTC
CTACTCCATAGTGGAGTCTGTATTATATGTATTCATCAATCGGTTAGAAC
TAGAAACAAATGAGAGATGATAGTACTCCACTTGTCTTGCCCGTACATAC
AGCACAACTCTACTGTCCTGACCTGCACCCCAGCTATTGTTATTACCAAA
AAACCCATATTTGTTCTTGCTAGTAATGCCACGCACTACGGCACTAGATA
GAGGTGAGTTTATAATACGAATAAAACGTTTGTGTTGGAGTATCACTTAA
ACTTTCCTCGTCATTTGGAACAGAGCTCGAAACGGGGGAAAAAAATTCGA
GGATTGGTTCCGTGTATTTGCATTTGAACCTTTTATTATTTATTACTAGT
CGAGGCATAGAATATTTTGTAAGCTATAGGTAACACTCCACCCGTTACAT
TCAAGCACAATAACAGGATCTCTAATTCTATTTGTGAGGTAGCAAAGCAT
ACACAATACTATGTTAATTCTACACTAACACCAGTGTATTAGTCCTAATA
ATTTTAATTTAAGAGTAAAATACGTTGGTGGTATCTTAACTTGTAACTTA
GGTGTAATTTATTTACTCATCTTGTAAAATGCTCAAATAAGTCAATTATC
TTGTTTTCTTTTTTCAAATCACATAAAAAATGTGTTATGTAGGAGCTCGG
TATTAAGTTGGATGCCATGTTGATTTCTTTTGCAAATATCCACAAATAAG
CCAACTGCCATATGAGATAGTAGAATATAAATTAAGATGAATTTTGTTAT
TGCTTGCTATGTTAAAACACGCAATAGCAGCTAGCATAGGTGAAAATATA
AATATGGGTGCTAATTTGCTATTTTATTGATTGGCAAAAAATATGTAAGC
TTGTCTTGTCCACATGTCTCACAAAATGTATGCTTGGCCCTTATGGCTTC
CAAGTTAGAAACAAACGGTATTTTCTAAGATTTGCACCATCGAAACAAGA
TTAGCGACTCATTTGTGCAAATTGTAAGATGAATGACTAAATTGCATCTA
ACTTGCAAATTGATACTGCTAGTGTATTTTACTTTTTAATTTATTTGCAT
GTCCAATATATTCTTCCTCTTTCTATCCATTTCTCTTACAGCATGTTTGG
ATGATGAGTTGTGAGGGGTGTGATTGGGAATGAAAATGAATGAAGGTCTA
AGATGAAAATGAAATGAGATATGAAGAATGAATGGTTATGATTTAAAGAT
ATCCTTTGGTGGATAGGAAATCATTTTCCTAACCCATTAGCCAAACATGT
CCTTGGAGCCGTGTATAGCTTAACCTCTTGTAGGAGGGTAGCTCCTCTTT
CTCACCTCTTTTCTAATCCAACTTATCATCGGAGCCTACGATGTAACTTG
GGCTAGTGTTTTGTATCTTATTGTACCTACTCAAGTTAATTTTAATTTTG
TGGATGTGTGCTCTTAGAGAGGTACAATTAATGCATAAGTGAGAGAAATA
GAGATAATTTTAAAGGCAAAATTTATGCGCACTATTTATTCTTATCGGAT
GCAGGTGACTGGTTCGCTTGAACGATAGCCACGCGTGAGAGGAGTGCTAC
TAATTAAATACAAGCACAGCAAATTCAAAGATTTTTTTGTGTCATGCATG
TCTTTTTTTCTCTCCTTTTTATAGTTTTTTTTTTCTCAAATTACTTATCT
GATTACACCATTGTATTTATTACAATAAAATATTTATAACAAGATATCAC
ATTATTATGATGGGAGCTGCTATATACCGGTATCCCACCGGTATCCCGTT
GGGATACTGTCCCAACGGGATCGCTCCCTCTTCACCTCCCTGAGACAGGG
GAGCACGGGCCACTGTGGGAGCAGCGAGCGTAGACGAGCTGACGCCGGCG
GCACCGACAACGAGCTCCAGCGGCGCCGACGACAAGCTTCGGCGTGGAGG
ATGCGGCCGCCGGCGACGAGCTCCGGCATGGAGGACACGGCCACCGGCGA
GCTCCAGCGTGGGGCATGGTCACATGGACGGCAGAGGATCCTGCGTGGTG
ATAGAGACGGCGCCGGCGCCGAGCACCAGTGTGGGGCATGGACGGCAGAG
GATCCTGCGTGGTGATGGCGGCAGCGCCGGCGTGGAGAACGCGGCCGCGG
GTTGAGGCGTGGACGACGGACGCGGCCGCCGGTGACGTGCTCCCAACGGA
GGATGCGGTCGCCAGCGACGAGCTCCGATGTGGACCGTGGACGGGGAAGG
ATGCGGCTGCCAGCGACGAGGATCGGGTTCGGTGTGGACCGTGGACGAGG
GAGGACGTGGCCGCCGACGACGACACCTCGACGCCCAGCTCCTGATATCT
AGTAAGTATCATCTGATACCTCGCAAGTATCATCCCGATACATCGTAGAA
ATCGCGCGATACCTGATAGGTATCACATAATACCTCGCGAGTATCGCCTA
ATACGTGATAGGAATCGTCTGATACCTGATGCGTGGTAGAATCGCATGAT
ACCTGGTAGGTATCACCCGATACCGGCTAGGTATCAGGCAAGTATCACCA
TCTATGTGGTAAGAATCGCATGATACCTCGCAAGTATCACATGATACGTG
GTAAGAATCGCATGATACCTTGCAAGTATCACCTAATACGTGGTAGGAAT
CGCCTGATACTTGATGGTTATACCTGATACATGTTAGGTATCAGGTCCTG
ATACCTTACCAGTATCAGGCGATACTTGCGAGGTATCAGGTGATACTTGA
TACCTATAAGGTATTAGGCGATTCCTATCACGTATCATGTGATGCTTGTG
AAGTATCAGGTGATACTTGTAAGGTATCATATGATTCTTACCACGTAGAA
GGTGATACTTGCAAAGTATCAAGTGTACCTATGAGGTATCAGACGATACT
TACTAGATATCAGGTGATTTCTACTGCGTATCAGAAACCGAACACCTACC
CGGCACCAACGCCGACAACCACTACCGCCCCCAATCTCCCCTGGCTCTAG
CCACCGCCGCCGCCTTGCCCCTCCCTCCCCTGGCTCCGGCCACCGCCGCC
GCTCCATCCCCCGGATCCGGCTACCGCCACCGCCGCCCCTCCCTTCCCTA
GCTCCGGCCAGGCGGCCACCACCGTCACTTCGTTCCCTGGCTCTGGCCAC
CGATGCCCCTCCTCTCTTCGTTGATGTATCCCCCGCCGGCGGCTTGGCCA
CGATGTGCTGCTGCCTCGACGCGACGCAAACGAGGTCCTCGATGTAGCAG
GAGCTTACTGCGCAGGGCTCGTCGCCGGCGGCCGCGTCCTCCTCTCGCCG
AGCGGGTCTTCTTCCCCAACCGCGCCGAAGGTCCTCACGGACAGGCGGCA
GCGATCTCCTCCACACGCTTAGGCGCTCAGCTCTCGCTTCTCTTTGGATA
GGCAAGCAGGACGAAGGATCCCATCCCGACGGGATCCCGGTATATAGCAT
TTCCGTATTATGATTATATTTTGATGAAATAAACATATATGTTGCAAAAT
ACTTTCACTACTTTTATTGTATATGTAAAAACATTATAATATATAGATTT
ATTGCAATATTATTTAAAATGTACTTTAGGACTTTAATATTGAATCCATT
CGTTTATACAATATTAGTTATAAAAAAATCAATCATTACCGTACCTTGTA
AGCGGGCTCAAAAGATGGGAGAGACGAGGGGGAAAAGGGCTAGAGTAGAC
GAGGACTGCGCAGTGGAGGAGGCAGAGGCAGAGGCGAGAGAGATGGAGAT
GGAGGCGGAAGAAGAGACATTGTAGGCGGCGAGAGAGAGAGAGAGAGAGA
GAGAGAGACGGACTAGACTAGGCGCGATTGCCTTGTTGTTGGGTCGTCAA
GCCCGATGACCATCGCAGGAGGAGGAGAGGGGATCCCTCTCGATCGCCGC
CGCCTCCATTCTCTTTATATCCGCCGCGCTCCCCGCTGCCTCCACCTCTC
TCCTCCTCCGCCGCCCCTCCCCGCCCCGTTTATAGATGAATGCTAATGGA
GGTTGCCAATGCCATGGATGCCATCACCAAGGAGACCGTCGACCTGGTTG
CTCATCTACCTCCTCCTTCTTCTTTCCCCTTTATAATATAATAAAATAGG
ATATTATTCTCCTATTTAATTTAATTATCTAGTGATCGATTCCATCTCTG
TGGAGTGGAGTTGAGTTGAGTGGATTAACATGCGGGCATTAGTTTTGGGT
TATAATGAACTCCCTCCGTTTCGAAATGTTTGACACCGTTGACTTTTTAG
CACATGTTTGACCGTTCGTCTTATTTAAAAGCTTTTGTGAAATATGTAAA
ATTATATGCCTACATCAAAATATATTTAACAATGAAACAAATGATAAAAA
AAGAATTAATAATTACTTAAAATTTTTGAATAAGACGAACGGTCAAACAT
GTGCTAAAAAGTCAACGGCGTCAAACATTTCGAAACGGAGGGAGTAGTAT
AATACTTATAATGCAATCGAATCGATTCCATCTCATCTCAGTATAGTGGA
TTAGCATGCATTGTGTTTTGGATTGATTGCTACCAAAAAAAAAGATATAC
TAATATGATGGACGCAGTTAATTGAACTCGCATCGATCGCAGGAGCACAT
CCCTGTGGAGGAGGTGTTGGATCACCTAAAATGCACGCGCGAGGGTCTCA
CCTCCGAGGTTGCCCAGCAGAGGATCCACTCCTTCGGCTACAACAAGCTC
GAGGAGAAGCAGGAAAGCAAACTGCTCAAGTTCCTCGGCTTTATGTGGAA
CCCGCTTTCCTGGGTCATGGAGGCGGCAGCCATCATGGCTATCGCCCTCG
CACACGGAGGAAGAGATGCCAGGGGAAAGGTATATTCTTCATCATCATCC
ACTCTTCTTATTGATTTTGGACAACTATAGAGTATACACTACCTACCTAG
ATTAGCTGCTTCTAATTGCAAGTGCAACCATCAATAAACCAACCACGCAG
AGAATGCGCATAGACTACCACGACTTCGTTGGAATTGTACTGCTACTCTT
TATCAACTCTACCATTAGCTTCATGGAGGAAAATAACGCTGGCAATGCTG
CCGCTGCACTGATGGCTCGCCTGGCACCAAAAGCTAAGGTGCGTATACCT
CTACTTACCTGGACAGCTGGACTTCCAATTCATAAATCATTCTACTAGTT
AATTGAATTTAACTTATTTCTAGGTTTTACGTGATGGAACCTGGGATGAA
TTAGATGCATCCTTGTTGGTTCCGGGCGATATAATCAGCGTAAAACTCGG
GGACATCATTCCTGCAGATGCACGCCTTCTCGAGGGAGATCCGCTCAAGA
TTGATCAGGTTTTTCTGGCAGCTCAGCCTTCTCCTTTGCATCTAGGACTG
TCGCTCAATTCTGCTAAGAGGAATAACTCCGCTACAAAAATATGCAGCAA
TAACAACACCACAATGTATCACTTAATTTGCAGTCTGCACTTACGGGTGA
ATCGCTACCTGTAACTAAGCATCCTGGAGATGGAATTTACTCTGGTTCAA
CCTGTAAGCAAGGTGAAATAGAAGCAGTTGTTATTGCCACTGGAATTCAT
ACTTTCTTTGGAAAAGCAGCCCATCTCGTTGAATCAACTACTCACGTTGG
TCACTTTCAAAAGGTGAGTCTTCAGCAAACAATGTCTCTTCAATTGGTCT
GGCATAAGTTTATATTTTGTTTCCTGTCTCACCATGTTTTTTCCTGTATC
ATGTTTCACCACATCTGACTGTGTATTCATTAGGATACAAACTGTAACTT
CTGTTGCCAATGTCATGATCTTGGCTGCCATCGTGGATGTTTTCCAGGTT
CTGACTTCGATTGGGAACTTCTGTATTTGTTCAATTGCTGCTGGAATGGT
TATTGAGTTACTTGTAATGTACGCTGTTCATGAAAGGAAATACCGCCAGA
TTGTTGATAATCTTCTTGTGCTTCTTATTGGTGGGATTCCAATCGCCATG
CCTACAGTTCTTTCTGTTACTATGGCCATTGGATCACACAAACTGGCACA
GCAGGTATGCCTATACACAGATGGCCAGAATTCTCTGGTTACCATGCCCC
ATGAAAAGAACTCTGGCTACCAACGAATTGAACAGCATTTTAGAAGTGAC
TACTTCCTTTTTATTGTTTACAGGGTGCTATTACCAAGAGAATGACAGCA
ATAGAGGAAATGGCTGGAATGGATGTCCTTTGTAGTGACAAGACTGGAAC
ATTGACACTCAACAAACTGAGTGTTGACAAAAATTTAATTGAGGTTGTAT
GGGTTCTTTTAGCATGTTATATTTTCGTAGCTGTAGTTCATTCATTAACC
ACCTACTGAGCTAACATTTTCAAACGAAGCACCTACCCCCACCTTCCCTT
CTGCGTGTGTGGCCCAATTGAAATGAGATATGGAAAGCAAGCATTTTAAT
GCAGTTTCAGCTCTGAAATGATTTCTCTTACAATGATTGTGACCTTTATC
AATAAATGACCATGAGCATGGTTTTAATTTTTTAATCCATGCTGACCCTT
CGCACTGACTATTGATGGCATTGCACCAACATTTATTTGTAGGTTTTTGA
AAAAGGCATTGAGAAGGACGATGTTGTATTGATGGCTGCAAGGGCTTCAA
GATTGGAAAATCAAGATGCTATTGATTTTGCTATTGTTTCCATGTTACCA
GATCCAAAAGAGGTACAAAACTCTTGTCTGCTGATTTCCTTCAAAAGAAT
TACCCATTCCAGTGACTCACTTCTACCTATCTCACTCGAACTAACAAATG
TGCACTGAGGAACAATGTCTATATCATCCTGTTCTTTGGAATTATCCCCA
TTGTAGTTTGATCTAGACATTTAGTGGCTTTCAACTATCATATGATTTTA
CAGCTGGGGTTGGCATCAATCATCTGTTAACTCAAGTTTACAACTCAAGT
GTTCCTTTTGCTCTATCTATAATTAATTTTCTGGTTCGTTGTTACAAGGC
CGATATAATGTTATCCTATGACAATGAGTCATATTGTTAGGCATTTCTAG
TTTATGGTCAACTTAACTTTCCTATACACTTCTGTTTTATTCTCTTCTGT
CTGCTGCTAGGCGCGAGCTGGCATTCAAGAAGTTCATTTCCTTCCATTTA
ACCCAACAGATAAAAGGACAGCTCTCACATACTTAGATGCTGAGGGTAAA
ATGCACAGGGTTAGCAAAGGTGCTCCTGAACAGGTATAGATTGACTCTGA
TAATAATCAAATTCTTATCTCTACTATTAAAAATTTGAAGATGTTTCCGC
TGGAAGTTTGGTACGTCATCCGTGTTTGAGTTGGTTGTATGTCGCTTGTA
TCCAATTCAACGTGAGTCTGGAATAACTATTAAACACCCCCTCCCAGCCC
AACCCAACAGGCCCACACCATCCCACCGCCCCCCCGCCTCCACTTGGGGC
CGCGCGTGCCCCTCCCCCAATCGCTGTCTTTTTTTTCTTTTTTCTTTTAC
TCCTTTTTTTCCCCAATCATCCTGATCCTCTCCCTCTCCTTCCGATCTCC
CTTTATCTTTTTTTTTTCTCTTTGATTTCTCTTCCAAATTTTTCTCGTCA
TAAATATTTTCCTTTTGAAATTATCATTGGTTAAGGTGTGTATGTGGCAA
GTTTGTCACTTTGCAAATACTTTCCATCTCAAGTAAAAAAAATCACTAAT
TGGATAATATTAATTTCAATCTTTAGTCGATGAGGTATAACAAAATACAC
GAGTCAACTTATGGAATAGTCACCCGATCGATTTATGAGGCTATGAAAAG
GTTTACATAAAGGGATTCTTCGTGTGATGACGCATGAAACAAGCACAACG
GTTTCAGTGATATATATGATTCTGACTTTGTTTTGTCATTGTTTTGTTTC
GGTTTGTCATTTAAATTAACAGAGTTTTTATCAATCGTGAAAATTGTTTT
TACCTATTGCAATGTACATGCATTTTTGCTAGTCATATCAAAAATACAGA
AATCAGATAGTTGAAAAATGTTCATGTACAAGTAATTAGATATTGTGGTA
CTTACAGTTACAGTTTACAACTTTTTTTGTGTGTGAAATTTATTTGATGC
ATTTTGATTAATTATTTATGTAATAATCTTTGTATAGAAAAATATAATAT
AGCACTGTAGATTTTTCTGTAACATCTTATGTGCTTAATATATATTTTTA
GCATCCGCTGAACTGCCTTCAGTCACAGGAATATATCTTGTTTTTATCCG
TTGTTCTAATTTATGACTTTATGTACATAATTCTATTTTAGTCCAAATGG
TTCTGCTGGTTATTTTTTGTTTATTCAGCTCTGTTCTATTTGGTATATTT
CTTGTTGAAAATAAATGGTGAAGATGATTAGATATGATGAGGTCTGAGAT
TTCATTTGGAGCTCTGCAGATCTTGAACTTGGCATCAAATAAATGTGAGA
TTGAAAGAAAGGTCCATCATGTAATTGGAAATTTTGCTGAGAGAGGGCTT
CGGTCGCTCGCTGTTGCCTATCAGGTGATTAACAGCTAGTTGCTACTGGT
CAGCTGGTCCATTTATCTAAAAAAATAGCTAAATCTTTTGGATCTTGATC
ATGCAGGAAGTACCTGAAGGGACAAAGGAAAGTCCAGGTGGACCTTGGCA
ATTCGTTGGTCTTCTCCCACTCTTTGATCCTCCTCGTCATGATAGTGCTG
AAACCATACGCAGAGCTCTTGACCTTGGAGTTAGTGTAAAAATGATCACA
GGTGCTTGAAGCAATTACTTTATGGCACTGGAATAGTCACGTCTTTTGAC
AATGGACTGATTGTTTTTCTCCCTTTATTGACCTCCTCAGTGGCTGTGTG
CACCATAGCAATCAATCTGAAGTTTAACTTCTTATATACCCTGATGTTAC
AAAAAAAAACCCTAAAGTGTTGATCTACACAGTACACCTAGTAGTTGTGC
TGTGCATCACAAATCTGTTCTCAGGATTGCTTAGCTATTTTGAGCTTCAG
AATAATTAGGAAGAACACTTCCGAATATTCACACAAGGAGAGTAAATCCT
TGTATAACAGCACATTGTTTGAGTGTTTCCCATTTTGGTGAAATGGAACA
ACTATCTATAACAGTCTCCATGGCAGTTGGAAGGTACATGGACAGTGGAT
ATCAAGCATAGTTCTTATGGGTCTTGTGATGCACCTGTAGTACAACAAAG
CTAAACATCTAAAGAATGAAAGGTTCCTTAGCACATAGTTCATCCTAAAA
CTCGCAATTAAACATCAATATGTAAGAAAATTAAGCAATACCAGGACTGA
CCATATAATTTGGTATTAGATGATTAATCAACTTTCATACTATATAGTTT
TTGTTCTTTTACTTTTGGTATTTCTTGCCCATTATCTAAAATTTTTAAAA
ATATAATGCAATTTCACCTCCTCTACTGTTTTCTTTCAAAAAATAATATT
TTTTGTGTGTACTGTAACATCAAGAGGAAGTTAAGGATTAAAACAGTACT
TTGAAGACTATGACTTAAGCCTAAAAGGCCACATTAATTTACATTCATTG
ACTGCTTTGAATTTACACCCTAAACTGGATACAGTATGTGCGTTATTTTT
TAATTTGAAATTCATGTGTTCCAAACTGGGCCGTTCTGCTGATCTACACC
CTTAGGGATAGTAGTAGCACTGTAAATCTGTAATAACTGTGCTTAGCCAA
CACCTCAAATCTGTAATTCATTATCTACATTGCAGAATTGCTGATACATC
CTGGACTCTGTCATTATCAATGTGGTTTGTTGGAAATATTTTCAGGTGAT
CAGTTGGCTATTGGTAAGGAGACAGGCCGGAGGTTAGGAATGGGCACAAA
CATGTACCCTTCTTCATCTTTGCTGGGTGACAGAAAAGATGGTGATATCG
CTGTCCTACCAGTGGACGAGCTGATTGAGCAAGCAGACGGATTTGCTGGA
GTATTCCCAGGTACAGATTAATTTTCTATCTCATTGTTAATGTCTGTCGC
TCTAACTTGTTTTCCTTCCAGAGCACAAATATGAAATTGTGCAGAGGCTG
CAAGCTAGAAAGCACATATGTGGGATGACTGGAGATGGAGTTAATGATGC
ACCTGCACTGAAGAAAGCAGACATTGGGATTGCTGTGGCTGATGCAACGG
ATGCTGCTAGAAGTGCCTCTGACATAGTTCTGACGGAACCTGGATTGAGT
GTCATTATCAGTGCTGTGTTGACCAGCCGGGCAATTTTCCAAAGAATGAA
AAATTATACGGTAAGTTTGCATTTAAATGCATTTTTTTGCCAATTCTAAC
TTGCTACCCTACTCATCTATCTTTTATGGACAATGGGGCATCATGCACGA
TTCAATTAAATATTTTCCACTATTTAATGGTTTTATTTGGTAGCAAACTA
GTGGGCAGCAAACAAAAAATGAAGTGTACGAAAGTAGAAGTATTCCTGGG
ATGAAAAATTAAGAAATTAAATCATGAATTAACTTTGGTTCTCTTATACT
GTATAAGATGCATTGGTACCTTAGGACCTGAATTTTCATTTCACATCCGC
TGAGATCCCAACCAATTCCGCCTAGTGGGTTTTTGGATCCTACCTACCTG
TTTCAGAGTTAACGGTCATGTGCTTTGCATCTGTGTATTTCTTTCTTGAA
TATCGTTCTTCCAAATCTTGAACATATTGGAGTTATGCTTTCTTTTAGAA
GAGAAAAGCGTCGCTTCCTTTTTCATGTTTTAAAGAAAGCTGTATTTCAT
TCTGTCAAAAAGGAAGCGGGCAGATGCTCTAACCATTTCTGACACCTTTT
GCAGATATACGCTGTATCTATAACTGTACGTATTGTGGTAAGTTTGTGTT
GCCTACCGTGTTCTTATTCTGTATTTATAACTCTACTGCTTACACTTTGT
CATTCGTCTGGTTTACCAAGGGTGCTTCACGTCCCTTCATCGCACCAATT
TGCGGACATCATGACCAAAGGCTTACCGGTTCAGTTATTTACTGACTTTC
GGTCCAGTCTTTGCGTTCGTGATCCTCCCGCTGCAACTGCGGGCGGGTAT
TAGGATTATTTATTAATCCTTAGACTGTTTCTCTTCTAGACTTTTGGGCT
TATGTAACTTATAGCATTTAGTGTAAACTCAGCACTAGCATTAAGTGTAA
CTCTTGGTCTTTTGTATCACTAACTGTAACTCAGCTATATATATGAGTTT
TCACCTCCACACTTTGTGTGAGGCATCTATTCTACTTCTTCTACAATTAC
AACCGATTAGTACAAGTATATACAAGTTGTAGTATCAAGCTTGATATTTT
ACCTCACTGATTCAATCTAATCTTTGCAGCTTGGTTTTTTGCTCTTGGCA
TGCTTTTGGAAATTTGATTTTCCTCCATTTTTGGTTCTTGTGATAGCTAT
TCTTAATGATGGTAAGAACATTGCTGTCTGCACTCATCATAGAGGTTAAT
TTTATTACCAAAAACAGGACAGACTCCTATTGTCCTATCATCATAGATGT
TATTGCTCAATGAATTTTCGTTTCTTTGTTTCCAATGATATCTGCTACTC
AGGAACCATAATGACTATATCCAAAGATAAGGTTAAACCATCTCCCTATC
CAGACAGTTGGAAGCTAACAGAGATATTTGCAACTGGAGTGATTATTGGG
GCTTATCTGGCTGTAACCACTGTGTTGTTCTTTTGGGCAGCCTACAAGAC
ACAGTTTTTTGTGGTGAATACCATTGCTTCACTAATGCGGTCCTTTATGT
ACCTCTTTTGATGGCAAGACATTTCTTTATATATTTTGCATGCTTGTATA
TTGATCATTTTAGACATCTAGCATGATGGATGAGCTAGTACCTTTTTGAA
AAAAAAAACAGAGATGAAACTCTTTATTTGGGATTATGGTATTTGATGTC
AACCGTGCCTAAAATACATAGTAATACTAGAATATCAGCTTATCAACTAA
TTTTCTTGTCCTTTCTGTTACTTATACAGCATTTTCGGAGGTACCTTATC
TTTATGCTTTCCAGTTATATGTATTTCTACTTTTCCAACAGAATTAGCTG
TCCTGAGCAAAACTCACTTGTATTTTCCACATTACTTGCAGCACCTTTTC
AATGTAGACACTCTGAACATAAACAAGGTTGACACCACAGACAATGAATT
GGTGGCAAGGAACACAGAGAAATTGGCTTCTGCAGTTTACCTTCAAGTGA
GCACCATTAGTCAGGCTTTGATATTTGTTACACGTTCCAGAGGTTGGTCC
TTCTTAGAGAGACCTGGCCTCCTGCTTATGGCTGCATTTGTCATAGCTCA
GCTGGTGAGTTCTTGTTTATTCCTATAATTTTCATTTATCAGTGTTTTAT
TTCAGTTTATAATAGCTATTTTTTGTTGATAGGATGATAATGTAGTCACT
TTATCCTATACTGAGCACTCGCGCAGCACATCTTAAAACTGCATGCTTTA
TGGAATGATAGTGCTCAGTCACACGTTACGTGTCCAGTTTTTTTGTAAAA
AAAAAAAAAAAAAAACTCTGTCCAGCGATGACACCAAAGTCATCAAAATT
AATGATAAGAAGAGCATTTTTACATGTTTGTCACAAGAATGATAGTGCTC
AGTCACACGTTACGTGTCCAGTTTTTTTGAAAAAAAAAAACTCTGTCCAG
CGATGACACCAAAGTCATCAAAATTAATGATAAGAAGAGCATTTTTACAT
GTTTGTCACAAGATGATTGATATTACTACTGATTAGGGCAACACCTTTTT
TGTGTTTTATGAAGCTTGATTTATGCAACATGCCATTAAATTGCCAACTG
AGGAAGAGAGTGAATCATACTTGGCCCCTTCCTTTCGAGGTTTCAATTGG
CCATTCGCGGGGCTAAGCTAGTTGTAGACTTGTCGCCTGTAGTTCATGTC
GTCCAGATTCCAACGTGGACTCTTGCCACATAGTCTTGAGTGAGATTTAC
CATGACTGGTGCAGACTAAGATTCAGTTTTTCATCGAACGCTATGTTTCT
TCCAACTGCTATATATATACTAGCGCGTGTGAAAAGATTCATTTGGAGTG
GATTTATGAGAAGTCTATTTGGAATGTAATTTTTGCAGTTAGTGTAAATT
TTTTGTGTAACAAATGAGGGTGCTTGATTTTTCTAATGCAGATTGCCACT
GTGTTAGCTGCCATTGCCACCTGGGAGGTTGCTAGCATCAGAGGTATCGG
TTGGCGCTGGGCAGGGGCTATTTGGGTGTACAACATTGTTGTCTACCTTT
TGCTAGACCCAATGAAATTCGCCGTGCGATATGGCCTTAGTGGGAAAGCC
TGGAACCTTGTCATTGATAACAAGGTTAGTGCATATACTTAGTACTAGTA
CCTCTCTGTGCTGCAGGCTGCAGCATGAAGCTTGAGTTGCCCATCATTTT
CAGGTAGCTTTTACAAACCGGAAAGATTTCGGAAGGGAAGCTCGCGTGGT
TGCTTGGGCACACGAGCAGCGCACACTACACGGGCTGCAGTCTGCTGCAA
GCCGGGAGAAAGCTGCATCAACGGAGCTCAACCAAATGGCTGAAGAGGCC
AGACGGCGTGCTGAGATTACAAGGTCAGTTAAGTCGTTATATATATATAT
ATATGTGTGTGTGTGTATGTATGTATGGGAGTCTTTCTTCAATTGCATAT
GCTCGATCTGCTGCTCACGAAATGACCGACATCTCTTTCAAAACAAAAAT
AAAATTGAGTGACATTTGTTTCCACAGGTTGAGGGAATTGCACACTCTGA
AAGGAAAGGTGGAATCTGTGGCTAAACTGAAAGGAATCGACTTGGAGGAT
GTCAACAATCAACACTACACTGTTTAACCTACAACACGACAATGCATTAT
GCATTATGCCATCTCTGAACATCGATCTGACTCCCTAGACAGTAGTATTG
TTTAGTATTTTCCTTTCCCATCCCATTTGGTTTATTGCATGTGGATCGAA
CATTTACTCTCCTCGTAATAAAGTTGGATTTATTGTACCTCACTCAGATC
TTTGCATGTACTACTATACTACTAGTAGTAGTCCATGAGACCATGAGGCA
GGTAACGTTGACACCTAATATAGAGTATAATGGTATTCTTAAGTTTTTGG
ACCATCAGTTCCTCCTTTTGTTTTTGGATGATCCATCAGTCAGTGGTCTT
TGCTGTAGCTAGCCTAGCCATACCATAGTGGGGTACAAGTACACCACATT
AATAAACAAACCTAGCTCCTGTTGTTTCTCTCTGTATGAGTCTGCAGGTT
GCTTAGGTTAGTATAATGCGGGTACGCATACTCTTGTAGTAGTGATGCGT
AGTGCCTGTCCACGCCATTTTTCAATGTCAACCTGTACTTTGAGGTAGAC
CTAACACACACTTTGATCAATTTAATCATATACAGTAAGTAGTTGTTGCC
ATGCTAGTAAACTTTATCTATTGAACCAGCTAATATAAGTACTACTCCCT
CTATTTCAGAATATAAGAAACCAGATATTTTTTATTACTACGAATCTGAA
TATGTATTAGCAGTTTAATGTGTCCGCTCAAGCTAGCTTAGCTCGTCATG
CGTTAAACTACAAGTCCATTGTTGATAAGTTGTAGGCGTACGTGCCACAA
AGTTTACAACCGCGCGCCCACTGACAGGTGGCTTCTTTTGAGTCCTTGTG
TAACATGTACTAGCTAGTATTGTTAACAAGCCAGGTCGAGCATGTTAACA
AGTTGAGCTAAGTAAGTTTCTTGTTTAACGTGTTAGTACATGTTAACAAG
CTGAGTTGAGATATGTTGTAACTTAATGTGTTATTACAAGTAGAGCTAAG
GGCTTTATTCACTTTCTTGTTTTTAATCATATCAGATTTTAACATTACCA
AATCTTGGTAGGGCAACAAAGCAAAGGGGCTGTTCACTTTGATGTCATTT
TTAACTTTACCAAATTTTGATAAAGTTACCAAAAAGTGGCTACATTTAGT
TTGTTGCCAAATTTTGATAACTATACAAGAAATCCTGCCAAAATTTTGGC
AAGTTGTCAAAATTTTGGTAACTATGCCAAAATTAGTTTTTTTGGCAACA
AAGTGAACAGTCCCAAACACATTCTTGCCATTGCTACCATACCAAATTTT
AGAAAATCCGGAATCTAAACTCTATTGATATCCGTAAGACTTTAAACTAA
ACGTGTTTAATAGTACTAAAAAATTGTTATATTTTTAGACTAAAGTAGTA
GTTAATTATGAAACGTTTAGAAAATATATTTATAAGAGTGGATTGTATGT
ACATGGAGGCATATAGAGACAGGTATTTGGTACTAGTGGTACTAGTGGCA
TAAAGAGAAGTTATGTTTGGATGAGGTGATGAAGGGGTTGGGTTGCCGGC
GAGCGACGAAAGAAAGAAAGAAGCAGCAGCAGCGGGTCTCGTCTGGTCTG
GTAGTAACTAGGAGTAGTAGACGGGCACCGGCGGCAGCAGAGTCACCTTC
CTTTCATTTCCTTTCTCTTTTCTCTTTCTTTCTCTCTCTTTCTTGGTGTT
GGAAGGCGAAGGCAACCCAGGGGGGGAAGCACCGGAGGAGCCGCAGATCC
CGCCATGCGGGTGCTCCCGGCGTCGTGGTCCTCCGCCGCCTCCTCCTCCG
CCTCCGCCTCCGCGGACCGCCTCAACTCCCCCACCCCGGCGCCGCCGCCG
CCGGCCCCTCCTCCTCCTGCTCCAAAAAGCAGCAGCAGCAGCAGCGCGGA
GCTGTACCTCAACATCTACGACATCTCCCCAATCAACCACTACCTCTACT
GGTTCGGCCTCGGCATCTTCCACTCCGGCATCGAAGGTCTATATCACTCT
ATCTCCTTCCCCCTTCCTTGTGCGTAGATTTACCTTCTCTACGCCACGCC
ACGCCCCGCCAGGGACCCTACCTCTAACCTGGTAGTATAGTAGGCGTACT
CCAGATAGGTCAGGATCGAGGTACCACCACACCTACATGCCTTGCCGTAT
GCCGTATGCTGCTTGCTTCCTTCGGGACCTGCTTTGCTCTTCTACTCTGG
AGTACTACCTTACTAGTACCATTTTCCCCCTTTTCTTTTCTTTCTCTTGT
ATTATTATTAATCCCAACCAACAATTCTCATGCTCTACAATTCACCACAT
CCTATAAGCCCCCCCCCCCCCCCTACACGGCACACGCCACCAATTCTTGT
GTGTGCCTACCGTTACTTCTAATTAGAAACAACATGTGCAACTTACCCTA
ACACCCTGTCAATGCCCCAAGTCCGACTCTCTACCAGGCAAGGTTCACAT
TACTTGTTGACCACCGGATTTATCACGCTTTGGGACAAAATTCTGCCTGC
ATTTTGATCAAGTTTACTGTTTACCATTTGAATTTGTCAAAACCACCAAA
TATTCCAACCGAAAATTGATTTCCATCCGCATCGAAACATTGAAAACCCG
CGAAAACCAATCGGCTTTCATTGGCTCTGCGAACCCTGCTCTCTACGCGC
AGCCTGTATGTGAGCTCAGCTGTTCAATCGCCTCATCGAGACTTCATTTG
GTCTCCAAATGGAGTACAAACGGCACAAACCTAAGCAGTATTGCTTTGCT
ATATCCAACTTTTACCCCCCCCCCCCTTTTTTTCTTTTGCTACACACGTA
TCTAGCACATTTGCTATATATTACTTGTGGGCTGGACCAACTGTTATTTG
TTCTAAGGTCTTCAGTCTGCTGATGCCTTAGCTGCTCATAGAATTCCCAT
GTTTGCTTTGCAACCATTACTTTTTTTTTGGTTTGACATCCAGGGATCAG
CACCTAACAACTCCAATACCATTTGCAGTGCATGGCATGGAGTATGGGTT
TGGAGCCCATGAATACCCAACCAGCGGAGTCTTCCAAGTAGAGCCCAAAA
GCTGTCCTGGCTTTATCTTCAGACGCTCCGTGTGCGTGGGTTCCACTGAT
ATGTCTCGTTCGGAAGTCCGCAGTTTCATAGAGGATCTTGCAGAGGATTA
TCACGGGGACACTTATCATTTGATTGCAAAGAATTGTAATCATTTTACAG
CAGACATCTGCAAGCGTCTGACTGGAAAGCCAATTCCTGGATGGGTCAAT
CGACTTGCCAGATTAGGTTTGCTTCTGCAACACAAACTCATAACCTATTG
TTCCTCGATTTTGATGATTCTAAACTATTGCTGGGATCGCAGGTTCTTTC
TGCAACTGTGTACTGCCTGAAAGCATCAAGGTTTCCGCTGTCAAAGATGT
AACCGATCCCCCCGAGTTTCCTGGTAAACTCTCTCTCTCTCCCTCCCCCA
GTTAGTGCGTATGGATGGATTCAATTGTTTATTTTCCTGCACACATCCAT
TTTTGGGTTGGACTGCTTATATAAATTAATTACCTAAGATGTTTCTACCA
GTCCAAGCACATGATTTGATGTTGACCTTTCTAGGTTGTACTGCCTGGGT
AAATTATTGGCATATGCTTCCTTCCTCCTTTTGTTCTTCTAGTTGGCTCT
ATCAACATTGCATTAGCTGGTCATACTCAAATCATTTATTTATACCACAT
TTCCTCCCAACGTGATGTTGAATTAGTGGAGATATTTTCCCGAGGTTTGA
TGTAATCTAGCTGCATCCTAATATTCGAGCGTTAGGTTTCTTATATGCTT
GAGTTTAACATCTCAAAAGTTATGCAATTAACGTTAGTGAAGTGCCATGC
TATGACTGACTAACAGTATAGTTACTCTTGTAGTCTTTTGTTTATATTCC
ATATATAATCCAATAATCGATCTTAGTTATAATGATTAACCGAATTAATC
AAAACATTCTGCTAATACATTCAAATCGTTAACCGTTTCACAAGTAGTGA
ACTAAATTTCTTATTATTAGAGCCAATAATTTCTACAAGTTTGGAACCAT
TTAATATATCCTACCGGTATTTTCTATGAATGGTTAGACATCATGGAAGA
TCTTGGTAAACCTAGCATGGCCGTGAGTTTAATTGCCATTTTCATATTCT
GTTTTCCATATGAACATATGATGTGAATTATACACACTGTAACTTGTCAT
TTGTAATTGGTAAGATTCTGTTGCTACAGATGATGATATGGAGTCTAATG
CATCCATTGTTGACGGAAGTGATGCGGATGATTTAGACCATCTTCTAATA
ACCCCAAGTAGCGATGTTGTATCTTCAAAAGATAAGATATTAACTCCTGG
CAGGGATAGCTTGTAATTGCATGTATTCTCCATTGATATAGTTCAAGTAT
TACTTGTGGGGTTGTTTTCTGAGGATCAATCTGATGATTTCTTGCTGAGT
GGCGATGTGGCTGGAGGAGGGGTATGCTGTGGGCAGTCAACCTTGAATAG
TTGAATGTATAATCCATGAATGGTAATTCTGTGTGTCTTACACTAGAGGT
AGTGAATGTGATTGTCTAACTGTGGCGAAGGGCCATGTTTCCATTATAAG
TATATGCTGTTTTGAGAGAGGGGAGGGGAGGGGAGGAGTGCGTTGACAGT
GTGGTATGTATATGCTGTAACTAGTTGGAGAATGATTGACTTCATTTGAG
TTACCTAGGTGGGCTTCCTGTTTTGTTTTGTTGTGTGTAACTGATTTGTT
TGTACAAATGAATGATTTGCAGTTGTGGAAGTTGAATAGATGTTCGGTCC
GTCTCTCTGTTGTTGTTCTGCCTGCTACTCTCTCTCTCTCTCTCTCTCTC
TCTATTGTTTGAGAGGGCTGATGCTTTACTGGAGTAATGTAGCCGTCTTA
ATTGTTGGCGAACCAAACAGATCGCTTGCTATGCTTTGATTCAACAAGAA
GTGTTGGGCGCATACATTATCCTGCCTATTGTCTTTTGTCTCTTCTTTTA
TCTTCTTTTTTCCTTTATGGCAAGTGCGTTCTTATCCCGTCTTTAACTTT
AGGAAAAAGTACGAATTATCCTCCGAATTATTGAGGTCGATCGAATTATA
CTCTCGAACTCAAAATCCAGACATTCTACACCCTCAACTATTGAAACCGG
ACAAATAATCCCTCTAATTCAATTCGGGGTGGTTTTGGATTCACGTGGCA
GTCCAGTCAGTATTTTTTTAAAAAAAAATCAGTGGACCCCACCTGTCAGT
TCTTCACCCCTCTCTATCTCTCTACTCTATCCCAATGTCTCCCTCTCTAC
GTCAGTGGACCCCACCAATGTGGCGGCCACGCGAGGGCGGGAGCCGACGG
CGGAGGGCGCCGGGAAGCGTCGAGGCGGGAGTTGAGCGTGCAGATGATGG
CGCCGGCCATTGGGATGCCGAAGTGGAGCTCGCACATCACTGGAATATTC
TACGCGAACACCGCGACCTGCACACAGAGACAACCAACCAGGCAACGATT
TCTTCTGAAAATACGAATCACTCAGCTGCTAATTCGGAACCAAATTAGAA
GATTCAACAAGTAAATTCTAAGCGATTTGGTTTTTTTTAGCATGAAAAAT
TGAAGAAGGGGGAGATTTGGGAGAAAAATCCAATTACTGTATTGATTGGC
GGCGGCGAACGGAGGTCAATCTTACCACGTGGTGGCGGTGGACGTCGAGG
GCGGCGAGGGAGGCGGCGAGGCGGAGGCAGCGGTCTCGCGTCTCCCGCCA
GGTGCGCGTGAGTCCGGAGGAGGAGGCGACGATGGCGGGGTGGTCGGGGT
AGACGAGGGCGGCGCGGTCGAGGAAGGTGATGGGGGTGAGCGACGCGTGG
TTGGCGGCGCAGAGCACGGCGCCCTCCATCGCCGCCGTGGTGGACGTGGG
CGTGTCCGGTGAACTCGGGACGACGAGATCAAAGTCAGAGAGACGAGCTG
AGGTGAGGTGAACAAGGGCAGGCGAGGCCACGCAAAAGGTGAGGGAAGAG
AAGCTTGTTTTATGACGACAAGGCAGCAGCACACCACGACGACGCTCCTC
AGCCGCCTCAACCTGCACGGCAACCTACGCGGGCGAGCTCTGCCTCCCGC
TGCTGGCCGCTTGCTCCGCCTCCGTCTCAGCCGCCCGGCGCCCTCCACCG
CCGGCAGCGCCGCCTACTCCCGCCCTCGCGCGGCCGCCGCCATGCTGGTG
AGAAGAGAGAGAGAGAGGGAGAGATTGGGATAGACTAGAGAGAGATAGAG
AGGGGTGGAGAACTGACAAGTGGGGCCCACTGATTTTTTTAAAAAAAATA
CTTATTGGACTGCCACGTGGACCCAAAACCACCCCGGATTGAGTAGGGGG
TTATTTGTCCGGTTTCAATAGTTGATGGTGTAGAATGACTAGTTTTTAAG
TTCAGGGGTGTAATTTGGTCGACCTCGATAGTTCAGGGGTGGGGGTAATT
CGTACTTTTTCCTTAACTTTAATTGTTATTTTACCTCCACATTTTCAAGT
AAAACTTGTATTTTGCCTCTGTTCTGTTAACAAGACTTAATCATGCTTTT
AAGTTTAAGAATTCCTGTAATTGGGTTGACGAAGCCCTAATTTTCTTGCT
GAACGTTCTAGTGAACGATGTAATTATGTTTGTAGATTAATAAAGCGCGC
CAAATGGCTTCCTTAAAAAAATAAGACTTAATAGTATTTAAGTTTATGTC
AACCTTGTGCTCGATCCTTTTCTTTTTTACATTAAACATGTGAATGTCAA
AACAGATGTCAAATTCATGTGAAAAATATAAAATATTTGGTGTCAAAATC
ATCAATTATTTCCAAAGACGAATAAACTTAAAAACCAACTCAAATATGGA
TGACATACCAAAATACTGGCAAAAACATCTTCAATTTTTATAATAGTAGA
GATAGGGGTTAGGAGTAAAATAAAAAATCTCAGATTTATACTCCTAAAAC
TATTAGAAATTTTATCTTTTTTTGTTACGGCTAAAATATTTTAAAATTAA
GGTCAAGATTTTATACATAAATGTAATACTATTGAAAGTTTATATACATT
TTTTTCTAGAGTTTTAGATGATATTTGTTAGTAGGTGTACACGATGTTAC
ACATAAAGTTTTGGTGGTTATGATTGGTTAAGACGATTGGTTAAGACGAG
GGATAAGTGGGAGATTATGAAACAAAAACCTAAACATTATAAATAATTAT
ATGTTAGGATGGAGGGGTTATATATTTTAAATATTATTAAGTCTTATTAA
TAATAGAGTAGGGGCAGAATAAACTTGGTTTACAAAAAATATTGAAAAAA
TGATGAAGTTGGGGTATCATTTTTTGTTTGAAAGGTTCCTGGTGGGCCAA
GGGGGAGCGATCGGATCAGGGGACCACCTAGAGAATAAGGGGCTTCGTCT
CCCCACGCTTCCCATTTTCTTTCATTTGGGTTGGAGAAGTTGGGGGTTGG
GGGGTTGGGCGAGGAGGAGGAAGAGGAGTACAAGAAAGAAAGAAAGATTA
GTAGTAGATGGCCGCTTATTCCCTCGTCTTCGTCTTCGTCGGCGTCGCCG
TCTTCGTCCTCGCGCCACCAGCCTCCGCCGTGCCCTTCATCGTCCTGCAC
GGTTAGACTCAGTCACCCCGTCCGTCCCTTGGCTTCCAACACCTACTATT
ATGATGGAGTACTTCGGTTTGACAAGTAGCAGCTACTGATACTCCTCCTG
CCGTGCCGTGCGTGCAGGGATCGGAGACCAGTGCGCCAACCATGGTGTCG
CCAAGTTCACCCGCCTTCTCGCCGACTGGTCCGCCTCCCATGGCTACTGC
CTGTACTACTACACTACACTACATCTCTCTTTCTTTCTTTTTCAGTTTCC
TTCCCTTCTCAATTAGATTAATTAATTAATTAATTAATTACTTGTGCTAC
TGCCTGCTAATGATGGAAAACGCATAGTGAAATCGGAAGTGGAACATGGG
ACTCTTGGTTAATGCCTCTTCAGAAACAGGTCCACTACTTGACTTCTTCA
ATCTAGCTAGCCTAGGAATCTTGTTTACCTACTAGTACCAGTAATAAAAA
CAACTCTTTCTATATTCTTTCCACATAGTACTAATTTCTCCCTCATGTCT
CAACAGGCTGATATTGTTTGCAGTAAGGTGATTCAACTTTCCCTTTTGGA
TAATACCTTCCTACGCTATGATGATGTATGTATCATCACTGGATTGTACC
CTTTTCTTTTCCAGGTAAAAGAAATGAAGGAACTCTCCAATGGTTACAAT
ATAGTTGGTCTTTCACAGGTATACTCTTGCACTGCTGTCTGTATTGTTTA
TGGTTCGCGCCACTTCCTTTTACCAACTGCAATGCTATGCAGCTGTTTTT
TTTCCACCTGCTGTATATTCTCTAAGAACAGAGCACTAGTTACTCAAAAC
ATTACAGGAAGAAAAATGATTCCATATCAATCGTTAATCTAATTTGCTCT
CTGTTTTTGTATGCTCATTTTAATTCTCATTTCTATCACAAATTTGTTCA
GGAAAAATGCTACACTTTTCATGTGACTAGTGGATTAGTTTGTTATAAGT
CGTTGGTTATTACTGCCTCCAGGCACAAGTTAGTGACATATTGGGCATTG
CATCTGTCCCCACTCCAAAAAGCAACTTCAGTCACTAACTTCTGTTTTAA
TGTATTCTCAAAACCTAGTAACCCCTTGTATCATATCCACAGGGGAACCT
GATTGGTCGAGCAGTTGTTGAGTTTTGTGATGATGGGCCACCGGTGAGTT
GTCCTTTCTGGGTACAAAGAACAGTTTTTTTTTTAGGTGTGTGTGTTTTT
TAGGGGGTGTCCCCCTCTTGACTCCTTTTCTGCCCTCCTACCTTGAATCT
ACCATGTACTTGACGTTACAATGCTCTTCAATCTCGTGGTGCTTCAACAG
GTCAAGAATTTCATTTCACTCGGTGGCCCTCATGCTGGTACTGCTTCAGT
GCCACTTTGTGGTGTAAGTTCATCTCATTGTTTCCAAGTGATACCTAGTT
TGTGATGAAAAGTTAAAATTTAATAATCCAAGATTGTGCATGGATCTTCT
CAGATGACACATACACTCATTATCTATTAAAAGTACTTGGTACTGACAAG
GTAGACTAACAACATCAGTATGTGGCATCTCTTATTTACCTGAATGCTAT
GACTGGTGAAATTCCACCATCACCACATCACAAATAATGTATGCCAACCT
ATATATATGGACATATATCCATCCACATGTTTGCTCCAAAATGGAAAGTT
ATTAGCATTGGTGGTGTGTAGGGATGGTAATGTGCATTTAGTCCATTTTT
CCAATCTGATGCAGGCTTGCAGAGCTTGAAAACTGGTACTAGATCAGATA
TATCGTTTTTAGCATTTAGGTAACTCAACTTGATTCTTGAGGGACTTGGC
ATGATTAGGAGATATGATTGGTCACACAATGGGTGAGCTGCTAGGATCTT
TAAGATTATGCCAAACCTTGTAATATTGTTACTGTTGTAAAGAATGTGAA
CTCTGCCTGGTTACAGTTATTTCACAAGAATACATGTGTGGTACCTTGAT
GTTAATTTTACTGCAGCTACCTATAATAGCTCATCTTTGTTTATTTGCAG
TCTGGTATTTTTTGCATTCTTGCTGATTCCCTGATTAAAATGGAGATCTA
CTCAGACTATGTCCAGGTTCGTGTAGTCATTTGCACTTGAAAATACTTAG
GTGGATTTTTTGTGGAATAATTTATTGAATGGTGAATTGCAGGCACATCT
TGCACCTAGTGGTTACATGAAAATCCCAACTGTGAGTTTTTTATGACTTG
AATTCTTTTTTGTCATCACCCTGAAGACATAATGCTTTTTATGTTGCTTG
GTTGAAATTTTAATTTGATTTTTCAATTATTGCCTTGTAGTTACAAACTA
TCAGAAAAAAAATTATAAGTTAGTAAAATGATGAAAACACCGATCTTTCT
TCAAGGCATGATAATTACTGGAAATAGAATTTGATGTGTATTTATGTTAA
TGTTTCGATTAACTGAAGTTTGCATAACCTTCCTATGCTTTTCAGGATAT
TTCAGATTATTTAAAGGGTTGTAGATTTCTTCCAAAGCTTAACAATGAGT
TACCAGGTGAAAGAAATGCCACCTACAAGGAAAGGTTTAGCAGCTTAGAG
AATTTGGTATTAATCATGGTAAGTTTAATATAGTCCAAGGTTGTATTTTG
ATTATGTTCATGTTCAACCTCCAAGACTGTTGGTAGCATCGGTTTATAAG
CGTCAACAATTGTGTTCCTTAACTCCTTGGTATCTACTTAGGTTTATCCG
ATTTCTACTTGTATAGCGCCCTGACTGTTCTAGAATTCTGGAGCATATCA
CCAGGGTATAGTTGTATGGACCCATCAGCAGTACCCTGGTGGCAATAAGA
TAAGTTGGGTAGATTGTTGGCCGATGCTGATCCCCTGCTAACCTGTTTGC
TACCTCTGTTCCATGGCTAAACTTGCTTCATATGTGGAGCTGGAGCTCAT
GCAGCAAGCCAGCAACTTGGAGTTGTTCATCATTGTGGTGTCACCGCATG
TGTTGACCATTAGTTCTATATTAGATTAAGTTAATAAAATCTAATGAGTT
TATGATATTATAACAGTGCTTTCGAAGAGAAATCTACACATAATATTTCA
TTTTAAACTAAGCATTTGGGAAATTATTGATGGTCCAATTTTTAAGAGTT
TGACTAAATCTTGTCCTAAATGTAAAATATTTATGACCAGAGGGGGGTAA
TTTATTACTCATTAGTCTGCCTTTAGTGTGTTTATCCATTGTTTAATGTT
TAGTTTCAGGATGACGCTGTCTTGATACCTCGGGAAACAGCATGGTTTGG
TTACTATCCAGATGGAGGTTTCGATCCTGTCCTGCCCCCTCAGAAGGTTG
AGCCTTGCATTGCATGTAGTGCAAATGGAATGAAGTAAATCCTCTGGCCT
TAACATTGGTAGCAACATGTCCTGGTGTTGTGGTTGCAGACAAAGCTGTA
CATGGAGGACTGGATTGGTCTCAAGACGCTGGATGATGAGGGGAGAGTGA
AATTCGTGTCCGTGCCAGGGGGGCACCTGGGTATTTCCAAGACTGACATG
ATGAAGTACATCGTGCCCTACTTGAAGGGAAAGGACAATGGAAAGGCTTG
GATTGCTGCGACTTGGCGTGCCATCACCAACACCATCGGTGGGGAAGCGT
TTGTGCTCAACTAGCTACTAGTACTAGTATCATGTTGCAGCCTCTTTCTT
GGCTCTGATGATGATTGTAAAAAGATACAGGTGTACAGTGCAGGATACGC
GTTTCATTCCCTGTGCAAGTATATGTATTCCTCATCATGTATACATTCAC
CAAACTAGGAGTTCAAGTAACAAGTACTCCTATATATGAAGACAAAATTG
AGCTGATCTTACATGATGGTATCACAAATGATTCGGAGAAGTAGTAACAA
ATTTATTTGTGGGTTTGCGGCCACCCTGGGACTTCCAGGCAGTGATGGCG
GTGAGCAGAGAGCGGTTGGGCACAAGTGTCTTGTTTGGCATCCGAACATT
GGTGACCGGAGACACATCCTTGTCGCACACCCACATCTCAATGGCGTGGC
GCTCGTACGAGTAGCCGTCCGACGCGATGCACGGCTCTTGCATAACCCTC
TGCATTGCATCTCATGGATGAGGTGTTAGTTAGGAGTTTGCATTTGCAAG
CTTGCCAAGGCAATAATAAGAAGAAGAGACAGAGACAGGGACCTTGAGTA
TGGGGCAGATGAAGTGCTCCGGCGGCGGCTGCGTTGGCAGTGCCCGGCGT
TTGAGGCGGTCCAGGTCGACGGCGACCCTGGTCTTGAGGTCAGGACGGTC
CTTGCCTCTCATCTCCAGGCACCTGAGCGCTAGGTCAGCCATCTCCTGCG
CCTCTTCCATGGCCCAAGTCCACCCTGCATTCTCATCCAGGATGTCCCTC
AACTTGCCGTCCTCCACCGCTCGCTCCACCACCTCCGCCAGCCCGATGGG
TGCCCTCGCCGTGAGCAGCTGCAGCATCACCATGCCAAGCGCGTACGTGT
CCGACTTCACCGACACCTGCCCGCTCCTCTGGTACTCTGGGTCTATGTAG
AACAGCGTCCCAGCCAGAGCCGTCTTCTTGTACATGGTACTGCTACTGCC
ACCACTACCACTTGACACCAGTGTTGACAGCCCCACATCACCAACCTTGC
TCACCAGGTTGCCGTCCAGGAGGATGTTCTCAGGCTTGAGGTCCCGGTGA
ATGATTGGGTTTGGTTTGCTGCTGTGGAGGAACACAAGGGCAGAGGCAAC
CTCCCAGGCGATGCGCAGCCGGTCACACCACGGCAGCGCCGCCGTACCGC
TTTTGCACCGCAGCCGCTCCTCCAGGCTGCCATTCTCCATGTACTCGTAC
ACCAGGCACCCCCTCTCCACACACGCTCCCAGGAGCATCACCAGATGCGG
GTGATGTATCTTCCCCAGAACCTCAAGCTGCAAAATTAACTTCTTAATAC
TGTATTACACTTTTGCTCTACATACATGCTTGGCATGGCAGTTCAACTAT
GCTATGAATATTAAAAATAAGGTGATATGATGTATGCCTATCCTAACTGT
TTGTTAGTATGAAAGCATATAATTTAATTCGGGTACTAGTACCTCTTGCC
TGAAATGCTTGTTACTGGAATTGTCATCAGAATGGAGGACCTTTATTGCC
ACAGCTGAGTGATTGAGATACCCCTTATATACTGTTCCGTTAGCTCCACT
TCCAATCTTGAGATTGTCCGCGAATGATGATGTAGCGTTATCAATCTCCT
CCCATGTAAACGTTGAGTATGAGTTGCCCTGAAGCACAAAGAGCTTCTCC
AGTCTCAACTTCTTATCAGCATCACGGGATGCTTTCACCTGCAGCATATT
TTTCTGCATAACCTCCCCTCTTACAAGATCCTGCACATGGTTCAGCGCCT
GCTCTGCAGCATATCGATGCGCCTTCTGCTTCTCTACGTTGTCGTTGGCC
TTATCCAGCCTAGATTGTATCTCTCTTAGTTGAGCTTCCTCTTCCATGCG
CTTTGCAGCTAATTCAGCCATCTGGCATCAATAAAGATCACAAGTAAGAT
GGTTTGGACATGTGCTGCATCTGTGAACTCATACTCTTTGATAGCATATC
AAATCCACTTTACTTGCCTGGCGTGATGCATCATCGGACTCATCCTGAAC
AAGTTTATGTTTCCCCTGTATAAGCCTCAGTTCAAGCCTTAGCTTTTCAA
GCTCTGTACTGATATGGTCCTGCGTTATAACAAGTAATCACAAGGTCTAA
GCAAACATTTACCTGACTGAGGCAGGAATACCTGATAAATTCAACAAGTA
GGCAGTAAATCTAATATCATCAATCTGATGGTAATTGATAATGTCGATTA
CCAATGTGATTACAGGTAAACAAAGTACTGTAGCAAAGTTTAAGAAAGGA
GTCCTCTGAATTTATCTGTCTATTAACAACGTGATATCAAATCACTGGAG
GCTTAAAAACAGCGTTCACTGATGATGTGCACATCACCAAAGTTGTGGAT
CAACAGCACAAGTTTAAATACAACATTCACTGAAGATGCATGTGCATGTC
ACCAGAAGTCCAAAATTCACAACGAGTCAATCACCAACGAATTGCACAAC
TAACCTTGTTGTCTGAAAGCATTCCCTGCAGCAAGCTTTCTTGTCTTAGC
ACCTCATTTGACCCCTTCAGTTCACTAGGTTTGGAGCTTTCCGTACCAGT
GGAAGAGTTAACTCTTCTATCCTTGTCAGGATATATTGAAGTGCTTCCAT
TGAGATAATCGTATAGAGTAAGTGAACGGTTACGGTGTGCAGGGGAACTA
TTTTTAGGGTTCTCTGATGGTAAGTTGGAGCCTAGCAGCCTTGGAGAATC
AAACGGGCTCTGGTCTGAACTATTATTGGAAGTTACTGAAGCAAGGGAAC
AAGTAACCTTCAGATGATGACAAGGGGAATATGGAGGTCAACATGTTGAA
GAGCAGAATAAATATTGAAAACAATATGCTTATACCTTCCTGCAAGTCTG
CTATAGTTTTTCATTTTTCAGCAGTAATAAGTAAATAAGGAGAAATGGGA
AAGAAGAAATTATATTGCACAGCAGAGATGCACAGGAAAAAAGCAGCATA
CTAGAAATATTCCGTCTTAGCTTGACAAGTCCTTACCTGAGCTTGAAGAC
ATTTCATCTGAAAGATCATCACTCTTGGAGCTCGACGCTAAGTCACTTTC
TAATGAAGAAGAATAAAGCGAAGACAATCCATCTTTTGATACAAGATAAG
CTGTGCAAAAGCTTGGGACATTCTTGCAAATTTTGGAGGATGTCCTATTT
CCAAATGGCTTCCTGAAGGACATTTCGTCGAATCATCAACAATACTATGC
ATGTATATTGGTTTATTTTTTAGTGAATTGGTGTGGCGAAAGTCAGATTA
CCTAGTCCTAGCAGTGACACCGACGATGAGGATCTTTATTTGATAGTCAG
AAACAACAGTGGAAACAGTTTGTGACACGTCGTTGCCCTTGATAAGCAAT
ACTTGAGCTTTCACCTGAGGTCAGTTGATTAAGCGCTTAAATTATAAAAA
TAGGAAATGGTAGGCTACGCACATACACATATATACTTGTTACTAGTACT
ACATGTTACTAGGAAGGAAGGACAGGTGAGACAGCAGAAAGAAAGAAAGA
AAGTAAAACCTTGTTTTGATGGCACATGTTTTTGTAGAGGAGGAGCATTT
GTTGTGCCTGGTGGTGTACATCCTTGAAGTAGGCATCAGCAACATCGGTT
CGGACTTTATCAATTGGGATATGGTTCCCCACTGCATGTAAATATTTTAA
GTAGCAAGATTGATATGCAAAAGAAAGAATGGATGGACGCATAATAAGAA
GAAGAGAGGGAGGGATAGGATAATTACTGGGTGTGGGTACTGTCAAGAGT
TTAGTGAGGACATGAATAAGAAGGAAGATGGGGGCGTCGTCATCTTTGGT
AAACTTAAACCTGGACAAAGCCCATTGGAGGGCGTAGGTGCTGGATTTAG
AGTCAGTGAGAGCCAATCCAACAGTGAGAGGAGGCGCCATCATCTCTGAC
ACATTCACATGCCCTAAGGAGAGGAGAGGAAGAGGATCAGGATCCATCTC
CTTATGTTTTCAATCAAAAGCAAAGCAGTAGTGAAGCAATGGAGTGGATC
TGTGGATTGGAAGAGACAAGAGGAAAAGCGCAAGAGATGAGCTTACTTTA
CTTGTCCGGCGAGGGGAGTTCGTCGGCGGCGAATCAAGTGAAGTGGCGAT
GGAGACGCACAAATGCCACGCCACACGTCCTCGAATGCGGAGCGATGGCA
ACGGAACGGAGCCAGCTAGGCCCACTAACATTTTGCCTCTCTTTTTTACC
GCAAGAAAATAAAAACAAAAAACATTTTGCCTCTCTTTCTCTGAGGATGC
CTTGTTTCGAGGTAAAGGCCTCATTGCCTCAATCCCGGCCCGTTGGAAGT
CTCCTCTCAGACGGAGTAAAAAAGAAGATTCCTCTCAAAAAACAAAATAA
ATAAAAATTAAACAGGGTATATTATATAATATAGTATATAACTAGAAAAA
TATCCATGCGTTACAACAGGTGAAGACAAATTTCACGACTGATAAAAACG
TTGCCAATTTAAATGACAAACAAAACAATGGTAAAACAGAGTCAGAAATC
ATATATAGCATTGAATCCGGTTGCGCTGAATTCATGTGTCATTACACGAA
GAATCCCTTATATATACAGGCTATTCCATAAGTTGACACGTGTATTTTAC
TATACATTATCGACCAAAGATTAAAATTTTGATTATTCAATTAGTGAAAG
TTCTTTAACTATATATGCAAAGCATTTGCAAAGCAACAAACTTACCACTT
ACACAGCTTAAACTATGATAATTTCAAAAGGAGGAGAGAAATTTGGAAGA
GTAAAAAAGAGGAGGGACTATCTACTTATGGTACCACAAATTTTACCAAA
AGCATATCAAATGTAAATAACATACACTTGCTTACACTCACATTGTAATT
ATAAATTTTAAAATTACATTGTAATTTTAATACTTACATTGCAATTATGT
TAATATTCACTATATATGATGTGTAAGTAAGTGTTATAGATAAGGCATGC
TGAGTTGGGCTCGGTACGGATCCACCACATACCAAGTATTATACAGAATT
ATGCCTCATATACGGAAGGTGTTCCCGATAAGGAAGGAAAAGTAGAGTTC
TACTCGGGCACTATAAGAACTAACACGGATCGTATCTATACTTGCTCCCT
AATTCTACTTGGGACAAAAGGGCATTTGAGGGTATAAATACAAGACCCCC
TAAGAGGAGAGGGGACAAGACAAGTCAGAATACAAGTTAATACAGATATA
TACAAATCTAATGTAGGCATCACAAATACCGACATGAGGGATCTTGAGCT
ATCTCCAATCTCCCCGAGTTCATATTCGAGAAAGAAAACTACATTATCCG
TTGACTACATGTGAGAGCTTCAATGCCGCCAAACCAACATAGATCAGATT
AGGTCATTCCAAATATTGTATTAGTAAGATATTGAGAGCTATCTCCAATC
TCCCCCAGTTCAAATTCGAGAAAGAAAACTACATTATATGTTGACTACAT
GTGAGAGCTTAAATGCCACCAAACCGACATAGATCAGATTAGGTCATCCC
AAATATTGTATTAGTAAGATATTGATACATGAAGGCAACACCAGCTTCAG
CCAATAGAAGTAGAACTATTAATTGTAAGTTAAGGGGACTGAACTTATAT
AAAAGTCCTTGTCTCCAGTCTCTCTTACCTTAATCTCGTGTATACCTTGG
CACCAACGATTCTCATACTCTACAAATACCATGGTCGAGATCTACTCCCT
CGATAGTGTCGGTCTACAAATTAATAATTAGTGACGTTGATTATATATCA
AAATAGCGTTGACTAATAAGCAAAGAAAAAAAAGGAAAAGGAATAAAAAG
CAGATGGATACAAATGCGCGCGGGACAGTGTGTGTGATGGGGTGAGCCAA
TTGGGTTGGGTTGGCTAGGCTGAGAGGGGGTGTATAATAGTTAACTTAGA
CTCATGTTGATTGGATATGGGTGATGTCCAACCAATTTAAATACGGACAA
CTTTATAGAGGAAACATCTTCCATTATGCAAATTATATATATGCATAGTA
ATACTGTTACAGAGAGTTAACAAGGCGTGAGGCCACAAATGGTTGCACAT
ATGGAGTAATTATTTTGTGATCAGCCTCTTAATTAACTAATTAAGGTGCA
ATTGAGCTGGGCTGATCTTATTGTGGGCGGCTGGCTGACTGTTGCTGTTG
TATATATGTAGTAGTAGTGTACATGCATTATGCATACAGTCGATCATCAG
TTAATTAATACATGCATATTATATTATATAGGGTATGATGCGTATATACT
TAGGTGGAAGGCGTGTTTAGTGATTTAGTTTGTTTATTCTGATGATGATC
TTTGGTGGTGGTGGTGTAGCTCGACTACTTGTTGTTGGGGGGAGTCGCCG
ACGATCCTCTTCCAGAACCAATGCGTCCTCCAGAGCTGATCCATCTGCTC
CATGGGCAGCTGCTTGGTCTCAGGGAGGAAGAAGAAGACGAAGAGCGTCA
TGACGCAGAGGCAGGCGGCGAAGAGGAAGAAGGTGGCGAACTTGAGGTGG
CAGAGCATGGCGAGGAAGGTCTGGCCGATGAGGAAGGTGAGGAGGAAGAT
GACGGCGATGACGATGCTCTGCCCCGCCGACCGCACCTCCAGAGGGCAGA
TCTCGGCGGGGACCAGGTAGGTGAGGGGCCCCCACGACCAGGCGAAGCCC
GCGACGAAGACGCACATGACGCTCAGCACCAGGTACGCGTACTCCTTCTC
CATCTCCTCCCCGTGCTCCCTGAACTTGCCCGCCAGGATCGCCCCCACCA
TCACCTGCGACACCAGCATCTGCACCCCTCCCACCAGCAGCAGCCTCCTC
CTCCCCAGCCTGTCCACCACCGCCATCGCCACCACGTTCGCCGCCGTCGC
GCACACCCGCGTCACCACCGCCGACATCAGCGACGCGCTCTCCCGCAGCC
CGATCGTCCGGAACATCACCGGCGCGTAGAAGTTTATCACGTTGATCCCG
GTCACCTGGTTGAACAGGGGCACCAGCACCGCGATCACCAGCTGCGGCCT
GTACCGACGCCGGAGCATGTTCCGCAGCGGGTGCCTGATCGTCTTGGACA
CCTCGCTCGCCATCACCAGGTCCTCCAGCTCCTTGTGCACCGCCGCCGTG
CCGCGCAGCCGCTGCAGCAACGCCCGAGCCGAGTCCACGTCGCCGCTGCG
CTGGATCACGAAGCTGGGCGTCTCCGGCAGGAACAGCGCGCCCACGGTGA
GGAACGCCGCGGGGACGGCGGCCATGGACAGGGAGATCCTCCACCCCCAC
CCGCCCTCGATCTTGTCCACGCCGTAGTTGATGAGGTTAGCGATGAGGAT
GCCGATGCTGATGCACAGCTCGAACCCGTTGTTGATGGCGCCACGGTGCT
GCGGAGGCGCCATCTCCGACAGATACAGCGGGATCGACTGCAAAACACAA
CAACACAACTTACAGTATATAGGAGTATCTTCTCAACCAAACTTATTACG
TACTAGCGTAGTAGCTTACCTGGTTGGTGAAGCCGAGTCCAATGCCGAGC
AGGACCCTGTTGAGGATGAGCATGTAGATGTTGACAGCGGCGCCGCCGAA
GACGGAGCCGGCGACGAAGACGGAGCCGCCGATGAGTATGGAGGCACGGC
GGCCGAAGCGCCTGGTGACGGAGGAGGCGACGAGAGTGGCGACGAGGCCG
GCGATGTAGAGGGAGGAGGTGAAGACGGTGAGGAGCTCGCTGTCAAAGCG
GCAGTAGTTGCTCACCTTCTTCTTGTCCCCCTTCATCTGATGGTACACGT
CCGGGAAGAACTTCTTCAGGAACGGCTCCATCGACGTTACCCCACCTTAT
TAATTGGTTTTTTCCCCAATAATAACACAACACAACAAATTAATTAATGT
TCCTTTTTGTTTAAGTACTGGTATTATTAGCTGCTGCCATGCATCAATTG
CTGCTATTAATTGGTTACCTAGGCAAATTAATGGAGCAGTATTACAAAAG
GTGAATTATTAATTTCGCATGCATCGAATCTGTTAATCATTATGAATCAA
CTAACTATGCACTAGTATGTGAGAGAATGCAGGTTGATCAAGTAGTAGTA
TCTCTCTTGTCTGGAGTCAGTGAAGAAGAAGAGGCAGATGATGCATGTGC
ACTTGTGCAGTGCAGCGTGCACTGGAGTAGTATGTTGGCTATGAATGGTT
ATCTTAAATAGCCAGATGGATTGATGGTTGTCGGTTGCTTCCATCAAATT
ATACTATTAATCTCTGAAGAATTAATTAATTGTGGATGCATCAGTATACA
CTACTCCAACTATATAGTGCTGGCCCGCATGCAGTTTGTACTAACTTACG
TAGGACAAATTCATTCATTAATCACGTACTCCTCCACTACAGTAGTAGTA
CAGCTACAGTACTGTTAGCTGCTTACTCCCTCCGTCCCAGCACGCAGGTA
GGTACTGGAGTAGAGATAGATCGATAGATCGATCGAGGAGATGGAGTGAT
GGTCAATTGGTGATGGATGAAGAACCGATCAGGTGATAAGGGCGAAGCGG
AGATACCTGAGATGCCGAGGTCGTAGCCGAAGAGGATGCCACCGCTGCCG
GCGACGATGCACGACAGCACCACGAACGGAGTCACGCGCCCGCTGTACCC
ACTGCCGCCTCCTTCGACGAACGCTCCGATGGCCATTGTTAATATATATA
ATCTTCTTTCTTTCTTTCTCTCTCTCTCTCTCTCGATCCAGTAGAAGAAG
AAGAAAAAGCAGCAGCAGCAGCAGCTAGCAGATGCAGATCGATCGAACAA
TATTTGGGTTGGTGGTTTAATTAATGCTGTGCTAGCTCAAGACTGAAACC
GGAAGCTACCTTGCACTGCACATATACTAATCAGTCCCTACGAAGGAGGA
GGCGGCGGCAAGCTGCAGAGATGTGTGGCCTGAGCGCTATCACAACACAA
GCCCAGCTTACTGACAGTGAGGTACCTTTCTTTTCACCAATAAGAGTTGT
ATGAAGAATAAGATTTTCGTGGCACATTTTTCAAACGGCTAAACGGTACA
TTTCGTGCGAAAACTTTCTATATGAAAGTTGCTCTTTAATATTATATTAA
TCTATTTTTCAAGTTTGTAATCATACGTTAATGTTAATACTATCTTGTTT
TACGTAAAAACTTAATCTTCATCTTAAGAAGAAAAGAACACCACCTGATT
GTTCATCAGCTGCTTTAATCCAGGATCCCAACTAGATCAGTATACTATCA
TCTCTTCATTTCATTCTCTGACCGGACTAGTGAAATAGATTGCTTCCATA
GAGTGGATTTTAATCTCTCGAGAAGATGTTTTCCCGTATGTTTTTTTCTT
CCAAATTTGATATAAATAGTTATGAAAAATTTAAAAAAAAATTTACAATG
TAGAGTATATAGATATCTATTGGTCTACCGAAAATGAAGTTCACATTCAA
TCTACACATCAAGAAACAAAAAAAAACAAATTTAGATGTGAACAGTACTT
TTTTATATCTTAGCGTGTGAATTGAGTTTGGACCTAAGATTTTGTAGAGT
TGTATAGTTATGTGTATGAGTATTGTCAAAATTTTTCATAACTGTTTGGG
TGGTTTTCCCTTCCTTCTCCTCCTTAATTGCTCCTTAATTGGAGGGCCGG
ACGCCAAAAGCATGACACAATATTATGTGCTTCCCTTCCCCCTCAATATG
TTGCTACCTGCATTCCCGAATCTAATTTCTATTTTCTTACAATTTCTTCT
TAATCAAGCTATTATTTACCTAGTAATAGTATCCACATACATGCATGCAA
ATCAACCCTCTAATAACAGTATTTCTCAATAAAGCAAGAAAATGGTACGT
ATTAAGATGGATATACTCAAGATTCTTCATCCTGCATACATATGCATCAT
AGGTGGCTTTACTACTTTCTCTCTGTCTTATCCTCGGAGGAAATTGACTA
AAGCAAAAAAGCTCGCTCACTACAAAAGATACACATAGACAGACAAATAC
TCCTCATGAATAAAGTCGTGTCATGTATTCAGTGGGTTTGCATTATATTG
GTGCCTTAATTTGGTATAAACTCCTATTAATTGGCACTACTGATTCTAAC
GGGAAATTAAAAAAGGAATATGTTCTACCATGAAGACAATCTCGTGGCAC
ATTTAAATACCTTTTGGTAGGGAGTACTCCACTCTATATAGTTGATGGTC
AAACAGCATGTATTATTATTTAAGATGAAGCTGTTAGACAAGAAGTAAAT
AAAAGCTCGAAAAGCAAACAAATTTCTTTCTTTCCTTTTATGAAAAGAGA
AGATGAATGGTACTACTACTAGATGACTGAGATGTGTGCGCGTGCGAGCT
TTCTATATGTCGCGCATCTTCTCTGGCTGTCCAGCTCCATGCATCTCATT
TTCTCCCTTAATTTTGTCTTTTTTCTGTCAGCTAGCTACTAGCTCGTTAC
GTTGTTTAATTGTCCTACACACACGTAAAGCATCCAATCCAGGCGCACTT
TACATATGTACTCTAAGTGGATCAGCTGAAGAATCTAGCGAATGCCTAAT
GATATAGACGTACAGTATGCTTTTTGGACATGGCCAATTCACCGTGCATT
CATCAAAGACAGTTTTTCTGTATTTGTATTGCTTACCCAAACCATCGATA
CGGCCAATTCTTCTACTACTATATATCCTTAGTTTAAAAGAACATGATCT
TATTTGTATACGCAGAGTACATAAAGAAAAAACCATCAGAATCTCGTCTA
TGCAAATGGCACACGGGTGGTAAATAAATACTAGCACAAGTGAAGGAAAA
TTACTAGTCGCTGAAGAGGTGTCTCAGAGCTCTTGCTGCGGAGGCGGAGG
CTGAGGCTGAGCAGCAGAGGAGAATTCCTAACGGTCGGGGACCTCAGATG
GTGCTGGGGTAGTGTAGTAGTAGTGGATGCCTGTAGGTCCACTTGTGCTC
AGCACTCTCAGATTCTTCAACCCTTCCTCCTCGCTTCCTTGTTCAATCCC
GACCTTGTGCTGCTGCCTTCCCAGGACAGAGTAGGCACAATACTCCACCT
CGTAAATCTCCACACCTGGCTCAAAGAATGACACCGATGCACCAACACCC
TCACCTGCACATATATAGATAGATAGATAGATAGATAGATAGATAGATAG
ATAGATAGATAAAACAACCAAAACCATGAAGAAATACTAGTAGTATGTTT
CCATAGGCACAGCGACACAAGAACAATATCCAATCACTCCAAACTCACCA
TGCGTCACCAGAAGTAGGTTCTCATCAGGGTATTTGTCAGCAAGAGCCTT
GATTACACTAGCATATCTGCTTCTTGCTTCCCAAACAGATTCCCCCCACT
TAGGTACCTGTACAGGAAAAGAACAATTCCGTTGAACATGAAGCGTAATT
ATGGTCATGATTATTAAGGAGTAGTACTGGTAAGAGTAGAAGCCAAGCCA
GACCTCCTGGTAGAGTGGCTCCGCGGAGTGATCAATGGTAGCAGCTGGCA
AAGCAGCTTCCAGTTGTGACATGTCAGGAAACCACCTGTCGATGCTTGGA
GCTATCTGGCTGACTAGAATGCCCATTGCTTGAGTGTTCATCATCTCGGA
CAACCCATATTCAATTGAAACCTAGAGTACAAATGATCGGAAAGGCAAGG
CAAACGGGTTCACGATACAATCAAGCAATTACAGGACCAATGCACACACA
GTTTCTATAATTACAGAACCAACAAGTAAAAGCTTGAGAGTTGAAGGGCA
GCAGCATTTTTGTGTCCCGTGCAATGCAACGAGCATTCTCATCCCATATG
TGACGCCCAAAAAGGAAGAAGATGAAAACAGGGGGGTCATCCCATCCCAT
TCTCATTAACAGTAGTAGCAAAATAAAGAGAAAACAGTTGGTAGAAGAAA
CATATGAAAGATTACATAGAGGGTTGTGTAAAAGCTGTCATCATGCAAGA
GTTGTGATAGATAGACAGATAGGTTTGCAGTGCAGCAACCAAATAAGATG
AGATTGTGATTGTAGCAGGTGCAAGTTGAGTTATACTTGTACTAGGTTGT
TGAACAAGAGCATATAATGGGTCAAGTGTGAAGAGTATGAATGCAGCAGG
GTGTGTAGTTTTGCTAAGCATAGTATATACTATTTGAATTGATGAAAAGG
AAGCGGAGGGACATTGCATTTGCATACATAGGAGCAGTAAGTAAGAATTG
AAGCGATATGAGGCGTTGAGGAGTAACAATCAGTAAGTAAAGTGGAGTAT
GCAGCAGCAAGGGGAAGACCTTGATGTTGATACGGGGCAGGGGGGAGAGC
GCGGCGATGGCCTGGGCGGCGGTCTGGAGGCAGCGGATGAAGGGGGAGAC
GAGGACGCGGTGGATGTGGAAGCCGTCGGCGAGGATGCGACTGGCGACGG
TGGAGGCGCGGAGGAGGCCGGCGTCGGTGAGCGGCGGATCCCAGGGGCGG
GGATTGTTGGCGGCCCACAATGGATCCGCGTGGTCCACGCGGTCGCCGTG
ACGCATCACCACCACCCTCTGCTCCTCCTGCATCGCCATCGCCATCTCTC
TTCCCCTCTTGGTTACGTTACTACTCCAGCAGCGTCTTGCAGTCGCAGGC
AGGCACCCAAGAAAAATACTTAAAATAAAAAACCTTATATTACCTGCTCT
TTGCCAGTTGAGATACAGTAAGCAGGAACAGAACCAAGGTTATTCAAGCA
ACACCCATTGCCAGTTGAGCAATAAATAACTCAAATCGCTAATAGTATAA
GTGATCTTTATTTCAAAGATGCTGCCCTTTATTTATGTATAGTATACGTC
CTGTCCTGTCAACATGAAAACCACAACGAAACGCACGCAGACACACATCA
ACTGGCAACCAAACCTGAACCTGATTGATAATGCATGAAAAATACAGGAG
TACTAAAGTAAGAAACAGCAGCGGCATTGGAGAAGAGACACTTTTTGTAC
TGGAATAACTACTACTCCTACACTAGTACTGGAGTATCATGCATCATCTG
GGATGAGCAGGATGGATCCGGTCGTCTTCCTGGCCTGGAGATCCGCATGA
GCGCGAGCAGCTTGAGACAATGGATATGTGTGGTTCACACGGATGCGCAA
CACCCCGCTTCCTACATTGGCAAACACCTCACCGGCCGACTCCAGCAACT
CGTCGCGGGTAGCAGTGTAATGCATCAGGCTGGGCCTTGTTACCAACAGC
GACTTGCTTGCCAGATCGCTCAGCGGAATGGGATCAGGCCTACCTGACGA
CTGCCCAAACGACACCAGCATACCACGCCACGCCAAGCATTCCACCGAAC
CCTGAAACACATATGCCTGTCAATCAAATGCCATTCTACTATTCTTAATG
CTAGTACATTCATATATAGGAGTACTCCATAAAATGAAATCAGCTGATTC
AAGCCCAAAACACATTGCTTTGAAACTAAAAATAAAACCAGACACTGGAT
ACAGATAACTGTGCATCTTTTTGTTACTAAAAAATGAAGTTATTATGCCC
ACCATCAGTACCTACTACTGAAGTGGTACTAACACCTGAACAACAGAACA
AGGTCTACTGCCTTTACAAATTGTACGCCATCGGAAAGGTGAAAGCATCT
GCACAGGCAGCTGAAGATATATGCATGATCACTAACCAAAACCTGTTACC
ACATGCAAGATGCAACGGTACAGTACCTTGTATGTATCCTTGCCAACAGA
ATCATATACCACATTGACACCTTTCCCAGCTGTGAACTCCTTGACTCTTG
TGACAACATCTTCCTTTGTGTAAATGATGACATGGTGGCATCCATCTTCA
GCTGCCTGTGCAGCCTTCTCCTCATTTGAAACAGTCCCGATGACAGTGGC
ACCAAGGGCATTTGCCCATTGACAAAGGAGTGATCCAACCCCACCGGCAG
CAGCGTGGACCAGAACACAATCACCACTCTGGACCTGCGTGCGGTGCATG
GTTAATTGAAATTGCAGTTACTCTGAGAATAACTGATAGTAGTATCATAT
CATACCACAATAATAATGGCAGGGGGCAAATACCTCAAATGGTAACAGGG
GCAGACAATAAGATATTGTAAACAAGGTAAATTAAGCTCTTGACCAATCG
TTTGTAGTGTGCTTTCATTTAGATTTAGCTGCTTTGACTGCCTTTGCTGG
GCAGAAATGGTTTATGCGTGATTATGGCATACTAGAGTTGAAGTGCATGG
GAACACTATGAAGATTCTAGGATGGTTGCCTTGGTAATCAGAAATTAATA
TTCATTGTATGCATAAAGAAAGAAACAGGGTTATGATCGATTGGGTTCTC
TATATATAAACAAGTGAAGTAACATGGGGGATACCTTGTAAACACGGCGA
AGTAGAACGTGAGCAGTCATCCCCTTGAGCATAATAGCGGCAGCAGTGTT
GTGGTCGATGGAAGGAGGAAGGGGAACAGCGACGGAGGCGGGAATAATCT
GCTCTTGAGCATAAGAGCCCATGGGATTGCCGGCATAGGCGACGACGTCC
CCAACCTTTCTGCCAGTCAGGCCAGGACCTACAGCGGTCACCACTCCAAC
GGCTTCCCTCCCAGGGACGAAGGGCAGTGGAGCGGAGTAGACCCCCTGGC
GGTAGTAGACGTCGATGAAATTGACGCCGATGGCGGTGTTCTTGATCCGG
ATCTCGCCCTCCTTGGGCTCCCCGACCTCCACTTGCTCCCATCTCAACAC
CTCAGGCCCGCCCAGCTCGTGGACCCTGATGCACTTCACCACCGCCATCT
CCCCCTTGGAGCAGCGCACGGTGGTGGTGGTGAGAGAGGCAGACGGACTT
GGAGAGAGGAGGCGTCTGGTTGGGAGGGGAGACAGACACAGACACAGACC
ACAGAGGAGCACGGGGCCGTACGTCATCATCGCCCACGCCACCTGCCCTC
CTCCCCTTCCCTTCCCTATTTCAATTTCTGTCCACATCATCCAAACGCCT
CTTCACTAAAATACTTACCACTTTCAACTGGATGAGTTCACCCAAATACC
CTCTTTTTTTCTCTCATCTTTACCACCAACACCAACAGTAGCACAAGAGG
AACAAGAAGAGAGGCCCTTGCGTCCAACAAGAAAAGAGGTTCACTTGTTC
AGGCAAACATTTTTCGTTTTCGGTTCACTTGTTCAGACAAACATTTTTCG
TAGCTAACTGACGCGAGGCATTAGACATTACACAAGAGACTTCTCCTACT
ACTACTCCTCCTCCTTTCAGAGTACATGCATTGCATTCATATTACAGATG
GCAGGCATTTCCTAGTCTACAGGGTGAGGGGCACTTCCTTATGTACTATG
GCCATTCTCTATTGTTTAAGCTGCCAACTAGTGCTTGTTCCCTCGCCTAT
AATAGTACCTGTGTTAAATGACATTTTCCATTATATGTTCACAGGACACA
TAGATAAACAAGTAATGTAGTACAAGGTATGTCGCTGGATCGCTTACACA
AAGATGTCGACGCCATGAAGAGACGAGTATTTCCTCAGCAGCCGTTCTAT
GGTGTACCACTCTGATCGTTGGGACCCACCTCCACCTCCACCTTGGAGAC
CGATTCGGGGCATGTGGATGCTCGCTTCACGGAAACAAACCAAGGGTTCC
AAACACATCAATTCCATCAGCATTAATATAGCAACTACATGTCTGTCTGT
CTGTCTGTCTGTCTACCTACATACATTGGCCTCAATGCAAAATACTCCTA
CAACACTACAAAGAGGAACATGCAGCCTGCTCACCCTGCTTCAAACATTT
CACTAAATGTTTATTAGAATTGCTCCAGTGAATAGAACTGAGCAAACTTC
ACTTCATAGAACCATTAAAAATCAAACAGAAACTCTCTCAAGGGGTATCA
TCGCTCAACTGAGTTTACGGCATGCACGCTATCTATTTAAATTTGTTTGA
CAGCAGGCGTGAATTTTGATGAAAACAATCAACAGCAGATCAGATGTACA
CTCCAAATAATTGCTAGTACTAATATGGAGAAGTCAAAAGGGATCGGTAC
CGGAATGTTGAGCAGCTGAAAAGGCCACTCTTGATAAACAAAGCTCCAAA
TCAGGTATGGAAATTTCACTTCGTGGAACCTTTCGCCTTGGATTATAAGA
CTGCACAACAGCTAGCGCGACCCAGAGAGGAGCATCTAAACTCCGGTTGC
ACTTGGCTTCTGCATGGAGGACACAAATACAGTGAAAAAAAAAACTTACC
AACATAACAATAATTTATATACCAATTAAAGATGAAAGATTCAAAATGCC
ATATATATGAATGGACTTTTGGCACTAAAAACCCTTAACATGCTAAATCA
TCCAATGCATATGAATGCTTTAACATTTATGGTCAACAACTTTAGTCATA
TATGGTGTGGCCGTGGTTAACTACTAAACTAGATACACGATTCAGTATGG
AAGGCAAAATTTATATATATATATATATATATATATATATATATATATAT
ATATATATATATATATATATATATATATATATATATATATTCAACTTGAT
GGATTGCACCAAGAGTTTTGTTTCCTTGTAGTTGAGCACTCCGGTTGATG
GAAACTCCAAGTTGCTCTAAAATATGTCAATAGGTGCAGACCATACTGCA
GGATGGTCAAAGAGTTAAACTAGTGGCAGTGAATGTTGATTGTAATAAAA
TTGGTACGGTTAGAATTTGTCTGGCACTACCTGTCAGAGACCAATTAAGT
ATGACAACAGTAGTATGTACATGTCAAATAGCTGCCTCGCACTCATATTT
TTTCTTAGAGCCATACTAAAGACATGTGGTGGAATAAATTCTGTGATAAT
TGCAGAGCTAGTGTAAAGAAAACAACCATCTAACTGAATCAAGTGAAGAT
CTGCCAGGTGGAGATCATCAAATTCAGAAGCACGATTATAAGCATCTGGA
ATGCATGTTGAGAGATTGGCCAAAGCATCGAACATTCCTCCATGTCCCCA
GGTTCCTGAATTATCAACACAACTGCACCAGCAAAAAGGCAATTTACTTA
GCACAAAGATTTTGTTCAGAAGAAGCTATAAAATATATGAAAGGCCATCC
AACATTTTACACATTTTGACAAAACATATCAATGTCAATACTAAGTTCTA
CATATTTTAAGCTAACTACCTGGAGTAGGCATCTATGGAGGAGAAATCAT
GGTACAACACATACCATTTCCTTCAACAATCCTAGGATGGAGTAATTCCC
TTTCATAGAATGTAACATATTTCACTCTCGGAAAATAATACCTGAATATG
ATGGCAGGCTTTGCAGGGCAAACTACTGAAGGATTAGTGCAATCTCCATA
TACAAGTTGGACGGATCCAGAGTCTGGAATATTCTGGTTCGGTAAGATGT
CAGGATCTTTGATCTTTAATGTCTGGTACCCCAAGGATTCCCATTTGGCT
AATCTCTTTTCTTCCACCTTTTTCTTAATAGCTTCACGTTTTAGGAACTT
TTCTTCAGGTGCTATTCTTTGCCTTTCTAGTTCAGCTCTGGTATTTTCCT
TAGAATGCGAAGACTCTTTAAACTTCTCAAGCCAGGATAAGTATGCGGCT
TCATTAAAATCCGGATCAACATTAACGGAATCAGATACCCTCGTAACAAC
AGCCCCACTGTTGTCTGTCATATTTGGATTGATTTCGAATGCCCGTTCAT
CCTTTTCTGAAGGTTCATGACTACGCATCAACACTACTTTTTCAGACATT
GATTTCAGCTTCAACATAGTCTCTTCTTTGATAGTCTCCGAAGCTGTGTC
ATCATTCATTGTCTCTGCAGTCGTATCTGAAGTATCAAATAGGTGTAAGC
CAAATATAATCGAGCGCATGTCGCTAGCTTCATTTTCTACATATTTCCCC
TTCCCATAAGTTGCATCCTCCTCTCCAATAACGCTGTGGCTAAGCTTAAG
TTTTCTTTCTGCTCTTCGCATGATGACCTGAATTCAATTTGGAAAAGGGC
TAAAACAAAACTCAGAAGGAACTTAATCGTAGAAGTAAAGGCTCAGGTAG
TAAGTTAGTCTTGACCTCTTCAATTGTGCGTTGTGATACCAAATTTATTG
ATAATACATTATTTAACTGTCCAATGCGGTGTGCACGCTGCAAGGCCTGT
TTGTCAGCTTGAGGATTCCAATCTTGCTCATAAAAAATAACCTGCGCTAC
AAAATGGTGGACAAAAGATTAAGTAATTAGAAGAAAGATAGGTTCATTAT
TCATCCATACAGAACTGTTTGCCTGGTACTAAAAACACATCAAAATAAAG
AAAAACATCACTTGATTTCTTAGTCAAGAGGATATTCATTATGGTCTCAA
ATTGATTCAGACTCACAGTATCAGCACCAATGAGATTAAGGCCAACACCC
CCTGCTCTAGTTGATATCATGAAAACAAAAGCTCCACTCTGATTATCATC
TCTGACAACACCCTTGGTAGGTTGAGAGCTGAAACTTTTTATTGCTGCAA
ACCGTTCCTCAGCACGCACTGAACCATCCAGACGTTCATAGGTGTACTGA
CGCAATTCTAAGAAGTCCTGTTGAACGGATGATGCAAAATCATAATAAAC
AGTACAAGAGACTATAAGGAAATTTATGCTAGCAGAGCTGGGGAGAAACA
AAACCTGAAGAATGTCCAGTGTTTGAGTCATCTGAGCAAATAGCAGAACT
CGATGGCCTACTTCATGGAGCTTCTTAAGAATGAGATCTAGCATGACAAG
CTTTCCACTAGCCTGAATAAACATTACAATAAATATATTTAATGAATAGA
TCTGTACAGTCCCTCCAAAAGTTCCTTACTAAACTTCAAGCTTGCAGAAT
ATTTCATTTGTCAATACAAGATATATCATGAGGGAAGAGATAAAAGAAAC
TGAAGAGCGATGTCGCGTCAAATATGTTTTGACAACATAGAGACAGCGGG
CAATGCAATACACAGACTCCACAGCACAGCACCCATACCTATTGCTTCAA
GTCCAAGTTCGAACCACTTTTGGCCAGCTTTCAGACTCAAAAGAAAATGG
CTTAAAAATCAAACACCCGATTCATGCATTCATTTTTCGTTCTCCCATTT
AGGCCACAAAACTTGCAGGCATAACATATTCAAGTCATGGAGACACACTG
TAGTTCAACATTCTAGGCTATAACTAAGCAGGCTATTAGCATTACATTTA
ACAATGGGCATAACTAACCTGAACCAAATGCTCCCCTTCCACATAAGGCT
CAGGTTCAATGCCACTGAATAGATATGGATGACTAGAAGCTTTTCGCAGT
TGTATAACCTGAGGAGAATCAAAAGAACAGTGATGAAACTTAAGTTTGTA
AAGAGCTCTTAATTATCAGTTCTTATTGATTGATCCCAGATTTAAAGTAT
GAGATATCAACAAACCATAACTTAACCAAAGAAACATACATCACAGCACT
CTGGTATGATTCATAAACTTGTGAAACCCTAACTCTTGTGCTAAAAAGAA
ATCCTTACAGTATGTGAAATAATAGAATGTAGATGGCATAAAGAAACCAT
GAAGTATGATGGGCATGCCAAATGACTTGCTTCTCATTATAAAAAAGATA
AATGACTTGTTTCTCAATAAAATACTCTCTTTGCTACAAGCGCTTTAATA
CAGTATGACTACAAAAACTGATCCATTACGATGTTTTGCAGAGACTGGTG
GCGGGACAATCCTCCAGTAAATGTAAGTAGTGTTTGCAGCTCTTTTCTCA
ATACTGACAAGTATAGTTTCTTCTGTAAGGGTGTCAGAGGTACCATCCTG
TAAAGATCACATGAAGTTGATAAAATAAAGAGGATAAGAAATGCAAGGTG
GGAAGGATAGGATCATACACTGTTAACTCAGTTAATGAAGGCAATGCCAA
AATTCCGCTTTGAATTAGTAAAGCTTTAGTTCGTCTCAGCATAAATGCTC
TCAGTACATGTTTAAGGATCTTAAACTGTTTGTCCGTTTTATTAGTTTCG
CCACCTGTTGAGAAATCAAACAAGGTACTCAAATTCTTTAATTGTGACAT
ATTAATGCAGTGTCAAAAAACAGAAAGGCACTCACAAAATTGAGCAGTGA
ATTAGTTGGTGTGGAAAAATTGGTCTCAAGAAAGAAACATTTGGAAAAGC
ACAAAGAATTTTGGTTGCCAGTTGCCAACCGTTATGCACTGAGTTAATAA
TCAAATTTATGTTTCTCTAACCAACTAATTATTAATATTTGTTGGGTTTT
ATAACATCTAAAAACCAGTAACTACAATGTACCTACGAAAGTATTTTTGG
CCCCAGGCCTCCTTTCTAAAAGAAAGTTTTTTTTTATGGAATGTACCTAT
GAAAATATCATACAACATAAAGCAAGAAGAGATTATGAAAGTCCTAGCAA
AGGAAGAGACTTCCTAACACCAAATCACCAGAATTGATGGTGCACAAGCA
CAAAGTGCTCACAGCCAGCATAAAAGGCATTGTTGGCATCAAGCAACGCA
GTAACACACTACAGCTAAAAATGAATCCCTTTACATTTAAAGCAATACCT
GTCAATGAATCACCTGATTGCTTGAAAGTAGAAAGAAATTGATCCAGGGT
ACCAAAAATCGAGGGCATGCAAAAGTGCATCAATGCCCATAGTTCAGAAA
GGTTATTCTGGATAGGGGTGCCCGTTAGTAGCAGACGTCTTGGCATGATA
AAGCGTTGCTCAAGGACATTATACAGTACCTGGGAAAACACAGAACCTAG
TAAATAAGTTGGACACTACAAATGTTCTGCCAAGATTATGTACTCAGTAA
ATTTACCCTCCAGCCACTTGAAAATAAGGATTTTACAGAAACGGGAATTG
TAGACTTCCATCATTGTACAATAAAACTGAAAGCTAAACCAGCAATACAT
GCATCACTTGTAGTTTATAGTACAGTGCTACCAATGAGTGCAGAGAGATG
ATGACGGCAGCACTACAAAAGAAATCTTAAGCAGATGAAAAATCCACATT
TTTGGTCCCTCTAATTTGGAGTTTGTTTACTCCCATGTATTTTGAATATG
TTTATTTTATCCCCTGTATTTTCAAAACCAGATCAATTTCTCACTCAGCA
CCTCTGTTTGCACGAAGCACAAAACAGCTAAGTGGATCAAGGCATTAATT
TTCATTTTAACCCAAATTTAATCGTCAGTTGGATCTTCTGTGACTAAAAT
CTGCATATGTGGGTGATAACCCGCCAGATTAGCACACTTGCCACAAAGGA
AGCCAAGTCTGCAGAAAAGCACCTTCTGTCAGCTTTGGACCTGATTTGAT
CCGGTTTTGAACGTACAAGGGATAAAATGACCGGTTTAAAAGTACAAGGT
GTAACCGTGTAAGGCAGCTGCCAGGAACTAAATATGAACTATTTTTATTG
CACAAATCCAATAAAAAGAATGACTATGATTGTATTTACGTGAATAAAAA
GGCTTTACATACGCTGGATGGGTTTTTAAGACGTTGGGCCTCATCAATGA
CAACATAGTGCCAAGGAATTTGTGAAAGAAATTCTTGGTCCATTAAGGCT
ATGTCATAGGTTGTCATCATGACATCAAACGGTAACTCCTATTGCATGCA
AAAGAAGTTGGTGTCAGCAATTTTGAGTAAGGTATAAGAGTAAGTAAAAG
AAGAAGTTGGGAGAAAGCATACAGTGGAATGAGATGACGATGAAGATTTT
TGGACATCCTGAAACATCATTCTCCGGAGATCACGACGGTGCAACTTATC
ACCAACATACTGGATAACCCTCAAAGAAGGACAAAATTTATTGAATTCCG
AGAGCCAGCCATCGGTGACACTTAGAGGACATAAGACCACTGCAAGCATA
GCCAGGGTCAATGATGTCAAAACCCAAACTGTAAGAAAGCAACAAGATAC
TAAGGAGATCCCAAATGGGTAGGTGCGGTACACACAAAATGGTCCAGGTG
AGATGGAGTGGATCTTGAGGTAGCTCAACAAAGAGATTGCTTGGAGGGTC
TTGCCAAGTCCCATCTGGCCATGGTCCGTCCGACATAAGAAAAAACAGCA
GTCACATGACATGAGCTTGATTACACATTATTAACAGTAACGAAAAATGG
TGGTGCGGAAAAGTGTTTGATGAAATAAGGTGAGGTGAAACAGCATAGAA
CAAGACGGAGTCGATCCTCCTCGTATTCATGAGCAGGCACATGGAGTATT
GAAGAAGCTCGGCGCGGCGGGGAAGGAAAAGAAAATGGAGACCGACCTCG
TCACCTGCATTCCATGCGTGGGAGATGAGTGAGTTGGGGAACCCTAGCTA
GGAGGGAGGATGCATCGTACATTACATACCGAGCAGGACGTTGACGCCGA
GTTGGTAGCGGCGGATGAGCCACGCGACGCCATCGACCTGGTGCGGCTTG
AGCTCGGCCGTGACTCCGACTCCGAGTTGGGCGGCGGCGTGGGGTGGTTG
GCCCTGCGCATCGGCGGAGAGGAGGAGGGAGGCGGCGGCGAGGAGGCGGC
GCTCATACATTTGTGGCGGCGCCATGGCCCCTTCCTCTTCCTCTTCTCTT
CTGGGCCCTACCTAACACAAACATAAACAGACATCTGCTGCTCCCTCCAT
CTCATTCATCTCAAAATAAGTCGTTCGTATCCAACGTTTAACCATTCATC
TTATTTAAAAAAAATTTTATAATTAAAATTTTTATTATTATATCTCTACT
ATTATAAAAATTAGAGATATTTTTGCCGAGATTTTGGTACGTCATCCGTG
TCTGAATCGGTTTTCAGATTTTATTGAGGAATCAGTTTTAATTAAATATG
TTTTTTATGTCTATTTTTTCTCTACTATTATAAAAATTGAAAATGTTTTA
TCGAGATTTTGGTACGTCATCCGTTTTTGAATCGGTTTTCAGTTTTAATT
GAATATGTTTCTTTTTTTCGTCTATTTTTCTCGCCGGTTTTTTAGTCCGA
TTAGGTTTCTCCGTATTTTTCTACTCAGTGCAATCTGATCTCCCTTTTTT
ACCGCTCTTAGGGCCCGGGCCAAACCCTAGCACCGCCGCGATTTGCCTCC
CCCGTAAGTTTCCTCCTATTATTGATTACAAAAATCGATTCCCCACTCCT
AACTCATTATTTTCTCCATGATTTGCTCTTTCAAGGTTTTCATTTGTTGG
ATTTAATTTCCATCGAAGATGGCCGACCAGCGAGCTTCGCCTTTTTATCC
TGATTTTTGTGAATTCTCTCTGATTTTAGGGAAACAGGAAGAAGAGATCG
AGTGGATCAAAAGCCCTCAACCAATTTTAGGAGATCAAGAAAGATTCGGT
TGGATTTGATGACAAGGATCGGCTTTGTCATCGTGCATGCATAGAATATC
TTCCGGAGGTTGAAGATCACAGTAGACTATGTGAGTTGGGCCTACGAATG
TAACGACTCTACTTGTGCTTGTGGCTTGGGCCTGTTATAGGCCAAGCATG
GGGAGGTACTGAAACTGGGCTAGGACTTTCTTTAAAAGAAAGGAAGGAAT
AACGTTTCGGCCCAAAACAAAGAAATGATTTTCATTAACTTTTTTAATTA
TAATATATAGTGATCCCGGTATTTTAATTTATTGTTCGGCTTCTAATAGT
TGTTATATATAAAAAAACGTCTTTACCTGTTGCAACGCACGGGCATTTTT
TCTAGTCATATAATAAAACATAAATAGCACTTTATGTGTGACTATTTTTT
TAAAACTTTTTCATAATTTTTTAAAATAAGACGAACGGTCGGCAATAATA
AGCTGGCTCCTTTTCGAGCCATTTTGTTGGTTGTTAAATTTTAGGATAAA
TCTCAGCAAATTATTCATACCAAATAAATAGCCACAAGAAAAAAAACAGG
CACAACATCCTATTTCTATCATACTTTTCTCTTGTGTTTCTCCTTAACAG
CATAAGTAATCAAACTTCAACCAAAAAAGTTACTTATTGACCATAATATA
TTACTATCATGATTGATGATTTCTGACCTTTGAAAAAACAAAAAAAGGGT
TCATTAGAAAAACCTTTTGAAAGTCTAATATTTAGAAGAACAACCGCATG
AAAATCGAGAAGTGGGGGAAAAAATTAATAAAAATATGCTCATCTCATTC
AATATTTACAATTCCGAAAGAGTAGATAGACTTATTATTTTTAGACTTAT
AGCAGCACTACCACCTCCACCCTCGGATGGCTCTGGTACCGGACCACCCC
ACCCTTTCACTAGACAGCTCTCCCTAAACAATGTGGTTGTCGGTGTTGAG
TGTTAGAGCGAGTATAATGTGAGCTAGAGCTATAAGCTTGCTGTAAGCTT
ATGTGGATGAGAGAGGTAATAAAAAATTAAATGTGTTGGCTCTCATACAA
AAGCTAGTTTAACACAAACTCCAAGATAAAAAAACAATAAATATATAAGT
GAGAGATAGAGATAGGGAAGAAAAGTGTAACCAATCTTATAGCTAATCTA
TTATATATGTTGACTTTAAGATAGGCTAATAGTAGATAGTGAGCTCTACG
ATTATCTTGCTCTTATACATCCGAACCTTGATACTCAAAATCGTAAAAAA
GAGATTAAAATATTACTATATTATGTTAAATGTGTGTTAGTTTTTAAAGA
CTATACACATTATATTAGCCGACACACCAACTGGCGCACTAATTTTATAG
TTTAAAAATTGGTATATATGATGTTGCTAAAATAGTGGATATAGAAGTAT
TTATCATCACTGTCCATAAACTACACCGCCACACCGGTGCGTCCTAACAT
TTCCATCTACAAAGGATGTAGACCATTTACAGTAATAATAAGTTTTAACA
ACGTATTTTTATTTTTTTTAGATCGAAGGAATATATTAATGTCGTTATAT
TTTACTCATTTTGGTCTGAAATATAAAAATTAGCATGTGTGTATGATTTT
TGTTTTTGAGTGGGTGTGCAGACATCAAATATGCGACATTATAATTTAGA
TTAGTATATTATGGTTTTGACTTATCGATATTGGTTTCTTGACTTGTACC
GGGCCGGCTGGGCTGAATGAAGTGTAGTACCCAGCCAGACCAGATCTCGA
TCTCTTGGACTCTGCCGGCGCCGGCGTTGGTAGGGTAGCCATGGCGGAGG
AGGCCACCCTGAGCCACCCGTCGCGGTACGTGAAGCTGAGCAGGGAGCAC
GACGCCCCCGCCCCCGCCGAGGACATCCGCCCCGGCGAGCTCAACCAGCC
AGTCCACGTCCCGCAGGCACTCTCCATCCATCCTCTTTTCCCCTATCTTA
CTTGTCATCATCTCATCTGATCTGCTCCTCTCGATCAGCTCGAGGGCAGG
AGGTGCAGCGAGTGCGGCCAGGTCCTGCCGGAATCCTACGAGCCCCCCGC
CGACGAGCCCTGGACCACCGGGATCTTCGCCTGCACCGACGATCCACAAA
CCTGTAACCCCACGCCCCTTTCCCCCTCTCTCTCTCGTTTTAATTTCACT
TCCACTATAACAATAACAATAGGATAGGATCTTGCTGTTTGTTTCATTCA
ATTCAATTTCAAACCAGGACTGACAGGATCCAACACTAGGATGCCCTCAT
ACTCTTAACATGTTTGACATCTATCCTTTTATATATATATATATATATAT
ATATATATATATATATATATATATATATATATATATATATATATATATAT
TTTCTGGTTGAACATCCTTGGACATGTACTACATTTTCAGAGTAAAACTA
AACCATTATTTATATCTCCACTCATGATCAACCCATTACATAATACTTTT
TTTCATATTTACATGGAAGCAACAGCAACGTTCTCCGATCTGCTTCTGTG
TGTTATACTTGATCCCATTCTAGTCAGTCTAAGGTTATGCGCTGCTCTTC
GGCATCTCCATAGGTGCTGAACGCTCATTAAGTCACCGTTTGCACCATTG
TTCTCAGTTCGCTATTCATTTCGTATATTTATAATTATACGTGTAGTATT
ATTTTTCAGAAAAAAAAGAAAGTGTCTTTCATAATATCTAACTACCTTAT
TTGTTTTGTCTTGTCATGTCAGGCCGAACTGGGTTGTTCTGTCCTTGTGT
TCTTTTTGGACGCAATATTGAGGCCCTCAGAGAGGATATCCCTTGGACAA
CGCCTTGTGTTTGCCATGCTGTCTTTGTTGAAGGAGGGATTGCGCTTGCA
ATTCTCACCGCAATATTTCATGGTGTTGATCCCAGAACGTCTTTCCTGAT
TGGAGAAGGTTTGGTGTTCAGCTGGTGGTTGTGTGGTACTTATACGGGCA
TCTTTCGCCAAGAACTTCAGAGGAAATACCATCTCAAGGTGAAATCATGA
AAATCCTTTACTGCTTCATTGTCTATATTCCACTTGACTGTTATTCAGAC
AAAGTGATCCCATGACCTGTATATTTTTTATTTTTGGCTCAGGTAGTTAC
ACTGGAGACCTGTATGAATCATTAAACAGTATTGCTTTGCAATGTTGCCT
TATGCTGTGTTAAAAATGGAATCTGAACAAAACCTGGTTGTCTCGTGGAT
CTGCTTCGATCATGCCTGCCATTTTGGATCCACTGCACCCTTTTTGATGA
TTATCATAGGGATCTCCCTAAGTACAAATGATTTGATTTATTTGTTAATG
TAATTGAAGCACTAGAATAGTTTTGTCGTATTTATTAGCGTATTGCTGGG
TCCTGTTTTTTTTTTTTTTTGACTGAAGGGGGTCCTGGAATTCTTGTGTG
GGCAATGCTGTCTTTCTGGTTTGTGTTGGTGAAAAGCTCTGATCGATGCT
AAGTTATTTGTAGTTAATCAACGAAATGTTTGACTTAAATCTAACTTGCA
CTGTTGCATTTCAACAGAATTCTCCATGTGACCCTTGCATGGTCCATTGC
TGCTTGCACTGGTGCGCGAATTGTCAGGAGCACCGTGAAAGGACGGGGCG
GCTTGCAGAGAACAGCGCGGTGCCAATGACCGTTGTGAATCCACCTGCAG
TGCAAGAGATGAGCATGGCAGAAAGCCGTGGTCCTGTTTCCCCCGGTATG
GAGAACGGAGCACCATCAAACTCAAAGGGTGAGCATGAGGAACCCAAGAG
TGATCACGATGATGTGGAGGTGATACCTCTATAGGGTGAATGAAAGAAAG
ATATTCTTTCTGATAATAGGATAGCAAGAGGAATGAATCGATGTGACGAA
TTCATGGACGCTTGGCGACGATGTTCTTGTGTCATCTGGAACTGGAATCA
TCATAAAACACACAGGGTGATACTCTTTCTTTTTTTTTTGTACTAGTATT
AAAACTTCAAATATAATTAACTGGAGAGCAGGGGCTGCCTGAGTACATTG
CTACGTTTCTGCATCCACCGGCCGTGTGTTGTTTATGCCATCATGTAAAA
TTCATTCTTGATTTTAGCTGTGTTTGACACTTGTGAGCCTTCATTGGTCC
TAAGAGAAACAGTTAATTCGTCTGTCCATGTAGTAAGTTTGTTCTTAAGA
ACAAAATACAATCGAGGATTCTACATCGGTTTTTATTAGCATGTTTTTAA
AATTGCTAAACGACGTGTTTTGTGCGAAAACTTTCTATATAGAAGTTGTT
TTAAAATATTAGATAAATCTATTCTTCAAATTTGAAAAAAAAAATAAAAT
GAGGTCAATGTTTTCTCGTTTAACATGTTAATCCTCTCTTGAGTAAACTC
GAAGGCCTTGTATATATTAAGGGCATGTTTGACTGCTTGGACGAATCGTG
CTGCAAGCCTACAAACACCGACGCAGCCACAATACCAACCCCCTACAAAG
CTTGGAGGTGGCAACTCAATGGCACACAAAATAAGATAAACCATTAGCGT
ATGATTAATTAAAGTATTGATTATTATAAATTTGAAAAGTATGTTTGTCT
AATTTTTTAAAATAAAGTTCCATATTTTTTAAAGAAAACATCCCGGTTAG
ACGGTTAGCAGTTTAAAAAGTGTGCTCACAGTATACGAAAAACTCGATGT
GCTAACAGGCCTTATCCTACATGATGATGTATTGGTTTATATATTAAGGT
TTATCTAGATTTATCATACTTTCTTTATCAAATTTGCCAAAAAGGTTAGG
TCATCAAAATATTGGCCATGCCATAGTCAACAAAGTGAAGAGTGAAGGTT
TACCATAAATACTTTCTTTACCAAGTCTGTCAAAAAGTGAGGTCATCAAA
ATACTGGTCACGTCATAGCCAACAAGGTGAAGAGTGAAGACCTATATTAC
ATAAGAGAAATCTTGCCACCTCTATAACAACTAATCAAACACTTCTCTAA
GCATAAAATAACAAAGTGTGTAATTTATGACCATAAACCAAACAACACCA
AACCGCTAAAATCTAACAATTTAACCCTTATAAAAAACTTATTCAAATAA
TAGACCACATGAAAAACTTATTGTAAAAATGAGCCAAAACCTCAACGTCA
TGGGTCCCAGCGCTAAGGTCCAACATCTCAGCACCAAAGTGCCTTGGGGC
TGACCTTGCACCATCAGCGCCAAAGTCCCATGACGCTGAGTTTAGAGCTC
CACTTTTTCACAACATTTTTTCTGGCAAATAAAATGTTTCCTTTTCGCAT
CGCGGCATTAAGAAAATGGAAATGCACTATTTTTTTTCACTAGGCTCTTA
TTTTGGGCGATAAAAAATAGAAAAGTTGCGATTAAAATAATAGAAACGAT
TTTTCCCCTTCTCTTTTTTTTGGTCAAATAAACAATAAAAAGGTAGCGAA
TAAAAAAATAAAGCAAAAATAAAAGGTTGGAATTGATGGGATTTGAACCC
AAATTACCAGCTATGTTTCACATATACTACCACTACATCACACTTGGGTA
TGATCCTAAACTTGCTATACTTACTTGTAATCTTTTTTCACTGTCGGGTC
AAAGTCACGGATCTTGGTGCTGAGCTAGCGTTGAGTTCTTAGCCTATTTT
TTATTAAAGTTTTTTTTCATGGTTTACTTTCAAAATAAGTTTTTAAAAAG
CTTCAACTTGTCAAATTTATGAACCAAACTTCGGGCCTTATCTTTTCGCT
TATGTTTATACTTATCAGCTAAAATTTAAATTTTCTACCTTAAATTTAGA
GATGATTTTAGGGATTTTTTCATCGAAATTTATTTTCTAACATTTGATTT
TAGATCGCTGAGAACATATATATATATATATATATATATATATATATATA
TATATATATATATATAAATTTTATTTATAAATTATTTTTGATCTGTAAAT
ACGCCATTTCATGGTCCGTTGGTATGACACAAGAAGGGAAGAGGAAGAAA
GTGCAGGTTAAGCCAAACACACACGACCTTTGTTATCGGCATCGCCGTCG
CGGCAGTGAAGAAGGGAGATGAGGAGGTTTAGGGTTTGGCCTCCATCTCC
ATCGCCATGGCCGCTGCTCGCTTCCCGCCCTTGCCCTCACTCCCACCACC
ATCGCAGTCCCTTCCACGCCTCCGCCAACTCCGGCGCCCGCCAAGGTCAA
GGTCTCCCTCCCCCTCTCTTCTCTTGTCTCCCCCCCCCCCCCCCCCCCAA
ATCTTTATCTTATTCTTACTCGGCTCGCCTTGTTTTGCATCGATTTTTAT
CCGCTTCACCTGCCCGGAGTGCTACCACTAGCACTACCAGTATTAGTATA
GGTACATGTAGCAGCAGCCAGCAGCTCATCACCAATCAATCCCCTTTTTC
TTCCTTTATCCCCTTCCTCAAAGTGCTGCTTTGATTTCACGCTGCCATGT
CTATACTTTACTAATCTACGCTTTCATTGCATTCCTCTCTCACACCCACA
TTGATGCTATATCTTCTCTTTTTAAATCATGCTTTCTTCTTATTATTATT
TGTCAATGATTCATTCGCTGCTAACGTTGTGCTTGCTTATGATAATGATT
TCCAGGCAATTTTATTCTACCTGGTGCAACGGCAGCAACTCTTGTCATGT
TTGGTATTCTACATGCTAGGCGTATGTACGAAGACCAAAAAGTATTGCTT
CAATACCCACAAGCATCATGTATCCTATTTCTGTATTGAATGTTGGTCAA
TTTGCAGCAACAACTTTAATTTATCTGCTCAATTTTAAATTGTTAATGTT
AAACGTTTACGTTTTCAAATATTTGGACTGACAACTTTGAAGCACATTAT
CTAGCTAGCCTGGTTTGCAATTTTGCATAAAAAGCACATACTGCTATCCT
TTCATCCTTTTATTTGATGATTTAGGTTGTTGAAAGGAAGGAGAAAGGAA
TTGAGCCGGAATTCTCACCAGATTTCAAGGTAGTCAATAGAACTTGGCCA
TTTGCTGACTATTCCGGAGCTTTATTTGACATACAACAACTGCACACTGA
TGATATTCTCAATACAGGCTTCATTTCTCAGGCTTCTGCCATTGCGTTCG
ATGTCACGTTTATGGGGATCCTTGATGGAAGTGGTCCGTACTTTTACAAC
TACAGAGCTGCTGTATTATTTATTTCCCTACTCAATCCAAATAATTTCAT
ATCTTGTAGGAACTTCCAGTGTTCATGCGCCCTGCCATCTATAAAGCATG
GGCTAGAGCCTTCCACTCCAGTATGTCTTCTCCTGTTATGATGCTTTCTT
ATATTACAGTTCATTAGGTAATTTCACTCTGATGATTGACTTGCATTTTA
GAGTATCTAGTGCAGAGGTTGTGTGCCTGCACACTGCTAGATTGACTTTG
AAATATATTTTTTTGACCAAAATGACTTTGAAATATATGCAGTTTTAGAC
TTTTTAGTGCATTGGAATGAGTAGTACACATTATTCTTGATATAACACAT
GAATACTTGCTATTCCCGTGAGGCAAGTTTTTGGCAAGAACTTGCTTCTC
CATAGATAGTGCAATGCTTCTAAGAAAGTCATGCTTAGTTAGTAGCACTT
CTTTCAGAAATTTATGTGCCATCTTTCTGAAATAAAATGATGATTGTTGA
GTACTGTAGATTTGCAAGAAGCTGCTATGCCACTAGAAGAATACCCTTCT
TTACAGGCATTCTTCATCCGTAGTCTCAAAGAAGGTTCAAGGCCCATTGA
TGCAGACCCAAACTGTCTGGTAACTGGTAACAATATATTTATTCTGCATA
GCCTGTTTATTAATGTGGTGATAATTTGAGACTGATGTGCTAGGTGCATT
CCATTTTACAATTAGGTGAGTCCTGTGGATGGTAAAGTTCTGCGGCTTGG
AGAACTTAGAGGTCCAGGAACCATGATTGAGCAAGTGAAGGGCTTTTCTT
ATTCTGCTGCTTCTCTTCTCGGTGCAAGTTCATCTCTTCATGGTGCTGAA
GAAGAAGATTTTTCTAGAGAGCATACAGAACAAAGTAATCCCGCAGATTC
AAATGCAAAATCATGGTGGCGAGTATCAGTGGCTAAACCCAAATTATGGG
ATCAAACTCTGCTGAGGTAACTATGCTTGTATCTAAATTTACAATTTCTA
AAATAACTGCATAAGCTGGTTTGGCATCATATAACCCTTCAGTTTTAAGG
AATATATTGCTAACCATGTGGAACATTTGGCGTCCTGAGTGATGTAGTTG
CTATGCCTTCTGTAGCTCTAATAGACTAGTAGGCACCCTTTCAGCAGATA
TGCTGTTTATCTTGTTCTGAGGTTTCCTTACTGCTGTAGCAATGTGGCAT
GATTTGTGCTCCCAAAGTCCCAAGTAGCAAAGTTTACTGAATGTATTCAT
ATTCAGACATATTGCCGGGTTATGGGTATTAACTTCAACTTATTCTTGTC
AGCCCAAAGAAAGGCATCTTCTATTGTGTCATTTATTTACACCCTGGTGA
TTATCATCGAGTTCACTCTCCTGTTGATTGGAACATTATAAAGCGCCGAC
ATTTCTCAGGTTTGTGTTTATTGTTTCCTGTTGCACATCTCCCTATCTCA
GACTTCGTAAGAACTCGAGTGTGATAAATGTATTGTATTTGTAGGTCATC
TCTTCCCCCAAAATGAACGTGCCGTGCGGACCATCAGAAACTTGTATGTT
GAGAATGAAAGGGTAATTTCACTTTCTGTCAAGAAAAGGAAACAAGTTGA
ATCAGAAATAGTTCTCTCAATTTCAGCAGCACTATGTTCCTACTGAATCT
ATTTAAAGTATTTATGGTAACCGTAGGTAGTACTTGAAGGGCAGTGGAAG
GAAGGCTTTGTTGCAATTGCAGCCATTGGTGCTACTAATGTTGGCTCTAT
CAAAGTACTCTCTCTCTCTCTCTCTCTCAGTGCTTTACGTATCAGGAAGT
AGATCAGGCAGGCTATGCCTTTATGCATTGCCTCTAATTGCACCGTTTTC
ATGATGTGCTCTGCATTGATAGTAGATTGGTAGCAGTTGCAAATTAAGAT
TATCCATTGCCATGTCTGGTAGATTGGGATCTGAATATTATACCAAGGAA
AGGAGAGATGCAATCTTTTTCTGTAGTTGTTTAAATAAATTGGTACATCG
AATTGCAGATTAACGCTGTGATATTATTCAGTTTGTCCTCCATGGACACA
TGATGAGGATATGTGCAAGTTACGCATTTGATGAATACAAATATTTTACT
GAGTGATACTCATATTTTGCAGCTATATATTGAACCAGAGCTAAGGACAA
ATAGGGCAGGGTCGAAGATACTGAACTCCCAGCCTGAGCCTCCTGATGAT
CGAGTTTATGAACCTGTAGGCACCGGTGTGATGGTTAAAAAGGGGGAAGA
GGTAGGGAAATGTCATCCCAGCTGCTTGGTACAATGCGTGTTAAAGTTTT
TTGTTATTATTATTATACTACATACTACATACTAGAATAGTAGTTTGTGG
TGCAATATTGTGAAGAGCAATTGGTGTTGTGGACCATTGGCAGATAGCAG
GGTTTAAGATGGGATCGACGGTGGTGATGGTATTTGAGGCACCTGTAGTG
TCCAAGGCAAGATGGAGAGAGGATGGCAGTGGCACGGTAACGTCAGATTT
CGATTTCTGTATCAAGGCTGGCGATAGGATCAGGGTAGGAGAAGCCATTG
GGCGATGGACATCGCGGGAATGAATGAATGAAGGCATGGCATGGCATCTC
TCTCTATATATCTTGTGTTAACATGATGGATGATGAGTATCGTCGTCGTA
TCAATGTCTCTTTCGTTTTTATTTTTGAGCTGCGGTGCCGGTGCATGCTA
CTACAAAAAGACTTGTATCTTCTGTAGGGAAGTAAAGGAAACTATTGCCA
TTTTGACTTGACTTGGGCGATTTGAGAGAGAATGATATTCTTGTTACTCA
GCAGTTTTAAGACTTGTTTTCAGCTTTGTTTAGTTCCAAAGTTTTTTTCT
AAACTTCCAACTTTCCATCACATCAAACTTTTCATACAAACACAACTTTT
CAGTCACATCGTCTCTAATTTCAACCAAATTCTAAACTTTGGGCCGAACT
AAACACAACCTAAGTAGAATTGTTTTGAAGTTGAATCTTGTTCCTTCCAA
CTGTGTGGTTCAGGGAGACGAAAATATGTCCTCCTATAGTGCAGTCATAG
ATTGATTGTAACATACGGAGTAGAAATGAGACCGATAATTAACTGTATGT
ATCCTAGTAGTACGTTTTAGTGGCAGTAGTGGCGGTGGCGGCAACCGGCA
AGGAAAGAATGCGCAACTATAATAGTACTATCTCATATGTTGTTTTTTTT
TTACTCATGGCATGACAGGAGCAGAGCAAACACAGATGACTGATTAATGG
TTGCATCTAGTAGTAGTAGTACATGGATCGAATGGCAGCAGCAGCAGCAG
CTGAAGGCAAAGTTGCTTGACAAAAATTGAAAAGAAGATGATGTTGCAGC
AGCAGAAGGAGTTGGTGAGATCAGATGAGGCCCTTGGTCCTGTACATGTA
AGAGAGAGATGAGATCTACGAAGAAGACATGTTGGTCAGTAGATGATGAA
GAAGCAAGGGAGGATAGGAGGGAAGGGTCAGAGCACACCTACGTCTGCTT
GGAGAAGGAGGAGGATGGAGCGGAGGAAGCGGCGACGGCGGTGGAGGAGG
AGGAAGAGCGCTTGCTGCGGAAGATCATGTAGGCGAGCGGGAGGACAACG
CCGGCCATCATGATGGCGGCGCCGACCAGGTACCTCGCCGGTGACGGCGC
CTCCAGCTCCATCGCTTGCCTTTCTCTTTGTCTTGTTGTCTTGGATGAAG
GAAGAAGAAGAAGAAGAAGATCGTCGGAGGAGGAAAGAAGTCGGAGATCT
GGGAGGGATGCGGTTGGATCGGAGGCGGAGCAGGAGGCGTAAACTGGTAC
TACACAGACTCCACCACCGTGTTGATGGCGTAAACTAGAAGTACGCTTCT
CCACTGCATCAACAAAAGACTAATATTATTATTATTAGTATATAATAAAA
AAAAAGAAGAAAAAGAAAAGAGATTCCGCTTCCATTTCCACCAACCGCGC
AAGATACAGGAGGGAGATTAGATTAGTTAGGAGAAAACGACGAGCAAGGA
TGGAGGGGATGGATACTACTCATACATCCATCCTTCTCTCTTTCTGTATC
CATCCCGCTCTCTCTCTCTCTCGACGAGAGAGAGAAAGTGCGAAGATATG
CTTTCCGTCGCCCGCCGGCCCCTCTCCGCCGCCGTCCCCGTCGGCAACCT
CCTCGGCATCCACCTCTTCCAATGCCCTGTAACTACTGTCTACTCCTATT
TTCCCTCCTCAATCCATCTCTACCCTTACTACTTCTAATTTTTTTATTTT
TATTTTTATTTTTTTTGGAAAAATAATAATTATATCATTACGATGTTAGT
ATTGAGGAGGAGGAATCATTAAAATGGAATCCCCTCCCCTCAAACAATAC
AGCACCAACCATGGTTTGGTTTGTCCAAATCGGGGGAAGAAGAAATTTAG
GAATGGACTGGAGTGGAGGAACAAGATGACTGATGCTCCATGGTGGGGAT
ATAATAAATAACAAGATGAACGTGTGGAGACACACTGGACATTTGGGTTT
CTATTTCACCCATTGGAACTCTCCAAATCTCCTCTCTGTTTTTTTAATTA
TTATTTCTTTCATCTAAATTAACGTCGTCTACATAGTCTTGTCTGTTTTA
AAGATTATATTTGCTAGCTATTCTAATCTTATTTTCTTATAATAAGGTGG
TCGAGGTATTCCTTCACCTCTCTACATTTTACTTGCTCTTCTCTCATCCT
CTCCCTCCATGACTGATATTTCATTCAAAGCTGAATGTCAAATTGCACAC
TTCTAAGATTTAAGGCGTGTTTACGTTGCTTCACTCTCTTTACCATTTAC
GCATTGGCATCAGCAGCGAACAAGAGCATCACCAATGGGTTCTGCCAAGG
GACCAAGCTGGATTGATGGGTTCGATTATTTCTGAAATTTTCTCTACTTC
ACTGATTTTCAGGAATTCCGGACCACATTTTGGTCAAAGTTTGAAAAAAT
CGATCAAAATCTGCCATTGGACCACCGATTTTTCATGATTTCTTTTTCTT
TTTTTAAAAAAAAGAAAAACAGCGAGTGATCCCTAGAGTGGTTTCCTTAG
TCTGCCATTTCCTGCGCATGCATCGATTGATTGATTTATGGGTGGGTTCC
TCATTTTGAATGAATATGAACAGGACACGGTGGGCATTGTGGCGCGGCTG
TCTGAGTGCATCGCCTCGCGTGGTGGCAACATCCACAGTGTCGATGTCTT
TGTCCCTGACGACAAACCCGTCTTCTACTCCCGTAGGTAACCACACCCTT
CTTCTTTTTTAAGGCTGTGTTTAGATGGTGGAAAAGTTGGGAAGTTGGGA
GAAAGTTGGTAGTTTGGAGAAAAAGTTGGTAGTTTATGTGTGTAGGAAAA
TTTTCGATGTGATGTGATGTGATGGAAAGTTGGGAATTTGGGGGGGAACT
AAACACGGCCTAAATGTGAAGAGATGATGATGGATGGATTTCTTCTCTTT
TCTTGGTTGTCAAATGAGTTGTAAAATATACATATTACTGCAGTGAGTTT
ACCTACAATCCCATGCTATGGCCGCGCGATGTGCTTCGCACCGACTTCCT
CAATCTGTCACAACACTTCAGCGCACAAAGATCTACTGTTCGAGTCCCTG
ATCTTGACCCGAAATACAAGATATCTGTACTCGCTTCGAAGCAGGTTTCA
CTTGCTTACCCCTGTGCTACTTTCACTATTTTCTTGTTTCTTTTTTTCGT
GGCCTGACCTGCCTTGATATAGATATACCACTGTTTTTTTTTGAAGGAAA
TACCACTGTTTTCACATGCATGTGCTCTTCTCTTTACCTTTTCCCAGGAT
CATTGTTTGTTTGACTTGCTCTATAGATGGCAAGAGGGAAGGCTTCCGGT
TGACATCAATTGTGTCATAAGGTCGATATATCAAATCTGACCGCTCTGCA
TTTATTCATATCCAATTTCTTCTTGGTCAAAACAAATATGCCATTTTTTT
TTCTTTCCTCTGCAGCAACCATGATCGACTTAAAGATAACCATGTCAGAC
GTTTCCTTGAGAGACATGGGATCCCCTATCATTACCTACCGACAAGCCCA
GGAAATAAAAGAGAGCAAGAGATTTTAGAATTGGTTCAAGGTACCGATTT
TGTGGTACTGGCAAGATATATGCAGGTAAATGTGCTTCATCGTTTTTTTT
ATATATATTTCCCAACACACACAACCTATGTGTATTGTTGGATGGAATAT
ATTAAATACGATTCATTGCAGTTTGTATTGGAAGATATACATATATACTT
TTCTTTTCTTGGTTGAATTCTGGGAAGAATCCAACAAGTCAATAGTACCG
TCTTGTATGGACTTCCACCACTCATGATCAAACCTGTCAGCTTACCATTT
TCTCTGTGACAGATATAATCTGAAGACACCTGTTAGCTGACCATTTTCTC
TGTGACAGATATTATCTGAAGGCTTTCTCAAGGCTTATGGCAAAGATATT
ATTAACATCCATCATGGTCTTCTTCCCTCATTTAAGGGAGGGAATCCTTC
GAGACAGGTATTGAAATCAGTAAATTGGTACAAGTACTAGTCCGGTTGTT
TATTTGGGGGGATAAAACTTTGAAATGATTTCAGGCCTTCAACGCTGGAG
TAAAATTGATCGGCGCAACCAGCCATTTTGTTACCCCAGAACTTGATGCT
GGCCCAATCATTGAGCAGATGGTAATATAGTTTAAACAAAAGAAGTATGC
ATACGATGCAATGTTTGGTTCGTGGTAGTAAAAAGATGCAGACATGAGAG
ACTTGTGTTGAAGTAGTCTTGTTTGGTTTGATGTAAACAGTTGGAAATTT
ACATTGTATGCAGGTTGAACGGGTGTCCCACAGAGACACGCTACAGAGCT
TTGTGGTGAAATCTGAGAACCTAGAGAAGCAGTGCCTAGCAGAAGCTATA
AAGTCGTACTGTGAGCTCCGTGTGCTACCATATGAATTGAAGAAGACAGT
AGTGTTCTGATATCTTTTGAAGGAAGCGATTTTGTTTGTTTGTTTTTATT
TGTTGATAAGAGGAAATTACTACAGTACAAAATTTTGTGGTGTTGATTGC
TTTGGTGATAAGGAGGTGGGTGTGTGGGCGTGGCTGGACAGTGCATTTTG
TAATTGATTGAGTATAACAATACTCCAAAGCAAATAAAATGATAATGCAT
AATAGTAGTAATTGGTATGAAATGTTGTTAATATATACTCCCTCCGTTTC
AAAATGTTTAACACCGTTGACTTTTTAGCACATGTTTAACTGTTCGTTTT
ATTAAAAAAAATTGTGAAATATGTAAAACTATATGTGTACATGAAAGTAT
ATTTAGCAATGAATCAAATGATGTAAAAAGAATAAATAATTACTTAAATT
TTTTTGAATAAGACGAATGATCAAACACGTACTAAAATATTAATGGTGTC
AAACATTTTGAAACGGAGGAAGTAATTGACAATGGTGCTGTTGTGTCCAT
CAGTGGAAGGATGTTTGTGTGACGGAGACGGAGTCCGAGTCCGACTCTGA
CTAGTAGGCCCAGTTCGAAGTCGGCCCGGCCCGGTCTATAAAGGTAGGAG
GAGTGGAAGGCGAAAAGGAGGCCCGCCCCCAACTCATCAACCCTAGAAAC
CAAAAGGAGCAGGAGCAGGAGCGGGAGCGGCTGCGGATCGGAGGAAGGGG
ATCGGCCGCCGCCATGAGCACCATGAAGTTTTGCCGCGAGTGGTACGCAG
CCATTGTCTTGTGTTTGCTTTTGATTTGCGGGTGGTTGTAATAATGGATT
TGGGGATTATTGGGGGGCAGCAACAACATCCTGTACCCTAAGGAGGAGAA
GGACCGGCGGCTGCTGCTGTTCGCGTGCCGGAACTGCGAGCACCAGGTAC
ATACGTTGATTATTTCGATTCGATTGTGGAGAAGAAGAAATCTGAAGAAA
CAACAACAACAGGAGGTATCGGAGAGCAAGTGCGTGTATCGGAACGAGGT
GGCGCACGCGGCCGGGGAGCGGACGCAGGTGCTGCAGGACGTGGCGTCGG
ACCCGACACTGCCGCGCACAAAGACGGTGAGGTGCGCCGCCTGCGGGCAC
GGCGAGGCCGTCTTCTTCCAGGCCACCGCCCGCGGCGAGGAGGGCATGAC
CCTCTTCTTCGTCTGCTGCAACCTCACCTGCGCCCACCGATGGAGGGAAT
GATTTTACTTCTTTCTCTTCTTCTCCACAACTACAACTTGATCGATCATG
ATGATCAACTTTCCCGGTTTGCTTAAACAAGACAATTGAGTACTAGTTTG
TAAATGGATGGAGGTTTAGCAATAGGTAGGGTTCTCTGCCTTCATCGGGC
TCATGTTTTATCTACTTGTCTTGTTTAACTCGTACTCCTTCGATGCTAGA
TCAATGTTAACTTGGGATGCTAATTGTTGAATCAGCAGACGATACATGGA
TGTTCAATCACAAAATATATCTTTAACATCGCTGTCATCCTTCACTCTCT
CCTTCCCTTAATAAGAAGAAGAAAAACCAAACGAACGTGTAATTATTTTA
CGCGTTTAAAAAAAACCGCCAAAAACAGTAACTGATCATCGTATAGATTC
TGTTGCAACACGAGCACGTAACTAGTAAAAAGAAAGGGAATGGGTGGGGT
ACCTGTTTTGACTGTAATTTTTTAAAAAAACCGAAGCTTCCGTTTACCCT
GTTTTGGATGGATGTTCCTTTGGTGGACTCGAATTAATTGAATTTTGCAA
GAGAAAAATAGAATGACTGGGAAAAGAAAGATGGAGCATTGCATCCTTGA
GAACGATTAACACCAGTGAGCGAGCGACTGCTTCATCTCATCCCGCGGAG
CAAGGCAATCCCCAATTCCCCATTCCCTAAGCAAAGCCTTGTGTTTGGTT
GGGTAGGCGGCCCCAGCTCAAGCCGAGCTTGGCAACAACAACAGCACCTA
CGGCACACAACACAACGTCGCCTAGCCGAGTGGAGTACTCCATGTCTCAT
AAAAACGAATCTGTTGTACGATGAATCCGGACGTCTAGATTTATAGTATT
AAGATGTGTCACATTTAGTACTAGTTGGGTTTTTTTAAGCTGCTTGCCCT
TCACGTACGACAGCGACTTCCCGCAGAGTCAGACAGTTCATGTTTGAACT
TGTTGCACTGTGCCTTTGGTTCCGCATTCTCTTCGTTCATGGGTTATGCC
ATATTTGCTTTTTTTTCTGCAAATAAAATACTATCAAAACTCACTCAGAC
TTGACATACTCCCTCCGTTCCATAAAAAACCAACCTAGTACCGGATATAA
CATATCCTAGTACAACAAATCTGGACAGTCCAGATTCATCATACTAGAAT
ATGTCACGTCCGATTCTAGATTCGTTTTTTATGGAACGAAGAGAGTATGT
CTGAAGCTATCTTCGGCAGGAGCTGATTTGGTGAAAAACTCCCTCTTTCT
TCGGCAGGAGTACTAAGCAAATTTTACAAAAATAAAAACTATAGAAACGT
TGCTTTAAAAAATTTTATTGTATTATTTAATTCTTTAAATTTAAAATAAT
TAATATCCAATTGATCATTCACTAATGACTCATCTTAATTTTTTTATCTT
CTCAATCTTTTTCCCCTCCCCTAATACATAACATTATTAGCATGACTTGA
ACACACTAGAAATTCCTTAAAAAATAAAGGGAAAACACACTTGCCTCCCT
TTGGGTTCATCCTCAATAGGAGAAATCAGAGCCCCTTCAATCTTTTGGGA
ATAGATTAACCGATCAAGCCCTAAAAGAAAAGATGTTGATCGGTTTTATC
TCAGGAGAGAAGGTAGTGGGGCTAATTTTACTGGAGTGCCCTGTTAATAT
GCCACTGCTATACCATGGCCTCCTCCACAACGGTATGCACTCGGTGTTAA
GCTGGCGATGCGCGTGAGGAGAGAGACGAGAGATGGAGGAATAGGAGCAA
GTTTAATATTATAACCAACTATTAGCTCCAAATAATCTATAGTCAATTTA
ATAGTCAATTTATACAATGGTTATCTATAAACATATACTACACTATTAAT
ATTAATATATGGTCTCACATGCCATACATACATTGTGTCTCGGAGTCCGC
AGTGCAGCCCGCTGCTTTTCTCCCACCTCTTTTATCTTCTCAATATGTAT
TTATAGCTGACTTATAGTCTGCTATTGTACCTACTCTAAGCACACTGCCA
CATCAGTCTATATCAATTTTAATTGTTTTTTAACAACTAGCGCCACATCG
TCACCACGTCTCCATCCCAAAATAAGTTATTTGTGGATTTCTGTGTCTAA
TATTGACTGTCCGTCTTATTTAAATATTTTTATGATTAGTAATTTCATTG
TTATTATATGATAAAACATGAGTAGTACTTTATGCTGGACTTATTTTTAA
ATTTTTTTCTATAAATTTTTCAAATAAGACGGATGATCAAATATTGGGAA
AAAATCTAAAAAATCAAGTTTTCGTGGAACAGAGGGTGTAGGATGGAACA
ACCCTCGAAACAATAAAGGGGGTCAATTGACCCGGATTTAACAATTAAGA
GCGTCCATATATAATTTTGTGCTTGATGAACGCAAATTAAACTCGATAGG
AATGTAAAATGAAACTCTTGAAAAGAGAATATTATAAGTTCGAATTACCT
CCTAAACTATTGCGACAATATACTTCTTGAACCATAAAACCAAACATCTT
TCACCCTCAACTTTTCATACCGAACAAATTACCCCTGACTCGCTATGGCG
CACATGTGGTTGACCAGTCAGCATAAAAAAATTTAAAAATATAGTGGGCC
CACATGTCATATCTTCTCCCATCCTCCATTGCCCACGTATGACATGTGGG
CCCACTATATTTTTTTATTTATTTTTTGCTGACTGGACCATCACTTTTGT
GTCACGTAAGACCAAAACTGCTCTAGAGTGAGCTAGTGGGTAATTCATCT
GATATAAAAAGTCGAGGTTGAAGGATGTCTAGTTTTATGGTTCAGCGGGT
AATTTGTACTGTCACAATAGTTTAGAGGGTAATTCAGACTTTTTCCTTTT
ATAAAACCCCACCTATTATGGTCAAGTTACACAAAACCACAGAAAAAAAT
ACATGCGACACATGACCCTAAATATTGTGGTCATACAGTTTCACAAAACC
ATGTCGTTAACCAATCTTGAAGTATATCAAAATTTTAAAATATTATTGTT
ACATGGATTCCATATTTATATGTTGTATAAAGAAATCATAAATTCGATAT
GTAACTATAGAACTCAAAAGTGTAAGTGTGGTAGATCAATGATCAATAAT
GTGATTATGTAAAACTTTATAGGCATAATATATGGGATTATTTGTCATGT
GAAAAAAAAACCCTGTGGTTTTACGTAACTTACTCCCTCCGTTCCGAAAA
AACGAATATAGGACGAGATGTGACACATATGTTTTTATGGGATAGAGAGA
GTAGGTCATACTTCATCTGTCCAAAAAATATAATAACTTTTAGCCTTCAA
AAATTGTCCCAAAATATAACTACTTTTCCATCAATATTCTCTTCCCAACC
AATCACAACCCTCCACCATTCGCTTTTCCCACCTAACTCTACTACTCATC
CAATCACAACCCTTCACCACTCACTTCTATTTCATCTATCCCATTATAAT
TGCAACCATAAGTTTCCATGTCTAACTTTTGACCGTCCGTTTTATTTATA
AAATTTATGAAAATACTTTAAAAGTTAAGTCACACATAAAGTACTGTTCA
TATTTCATCATCTAATAACAAACAAAATACTAATAAAAAAATATTTAAAA
TAAGACGATGGTCAAAGTTGGAAGTTGGGCACTGAAACCCACAGCTACGC
TTATTATGGGACGGAGGGACTACCTACTTTCTTATTATAACCGTGTCCAA
CCCTACAACTTAATCACAACCCTCCACCACTCACTTCTAACTACTTTGTT
AATAATCGTGTCCAACCCTAAAACTTACTATTATATGGACAAAGTGAGTA
AATAATAATAATAATAATCGTGGTTAGGTGGCATTTCTTTAAAAAAAGAA
AAAAAAGTTTCCCAACCAATGCCCGCTGGCCCACAAAATCTCTCGGTTGT
TGTTTTGTTGTGAGATTAGATTAGAGGGAGGGAGAGGGAGATGGGTTTAA
GTTAGGGCTTTAAGTTTCCTCCAAAAAAAAAATCCAATCGAATCGCAGTG
GCAGCAGTAACTCCGCCTCTCGCCGACGGCCGGCTCCGGCGAGATGATCT
CCGAAATCTCCGCGACGGAGGTGCGCCTCCTCCTGCTCCAAGCCGCCGCC
GATTCTAACCTCGATTCCGTTCGCCGCCGCCTCTGCCAGGTACCGCGATA
CACGTTCCGCTCCTTCCTTCCTTCATCCGGAGGCTCATCTCCAAATGTAA
CCACCCACATTCGATTCCTCTTTTTTCCGCTCTCGCTACCCTTGTAATCC
ATGCTATTCCTTCCTTGGAGGAGGAGGAGGAGGAGGTTTAGGGCACGCGA
TCAATTCTTCTCCCTTCCAGTCCCAGGGCTTGTTTAGTTTAATCCTGTCT
CATCCAATCAACTACATGCATTCTTTAGCCTTACCTTCCTAACGATAGTA
GATTGATTATTGGATGAAGTATTTGCCTTGTTATTATGGCGGCTGTTCAG
AGATTCATCATATCCCACATTATTTCCCCGTGCCAATTTGTGCGTTTCTC
ATGATCATCATGACTTTCATGTTTAAATAATATATATATTGCCTTATAAC
CTTGCTTTTGTATATGAATGAATGAGTAAATAAACTGTTCATCTGTTTGC
CACTAGAATCTTTCTAATGTATTTTCTCTGTTCCATCTTTCTCAGTTAGT
CGACTCCGGTCTGGATGGATGCATTTTGCTTCTCCAAGTTTGTTTGGATC
AAGTGCTCCTCAAACCTCACCAGCTGGACAAATCTAAACATGATCTTTTA
TCTGCCGTTTTCAGATACTGTATGGATAAAACATACTTCACCACCTGTTT
TTGTGAGGCTCTTGGACCGATGCCTGCCACCCATGGCGATGGCTTCCTCA
AAACCTTATCAAATGTCCTGGAACTCTCACCAGCTGAGAGAGTTGGCATT
GGACTTGCCCTGTCAGATTCTGAGGATTCAGGCCTCAAGCTCAAAGGTAA
ACACAGAGTTTGCGTTGGACTTGCTTCTCCCTAATTTTAGATGTTAACCC
GCCAATCTCCTTTCTTTTCCTTTCCAGGGCAACAGTTTTCAATTGCTCAA
ATTGAGGGGTTGTGTTTAAATCTTCTTCAATCGCCATCAAATGACCAAAT
TCACGACATTGTCATCTTTCTTCACCAGACTGATGGGCTGTCAAAGCATA
TGGATACTTTTAATACCATTATATCTCTATTCAAAACCAAAGAGACACCG
TTTTTTGCTCCTACCCCATTTAACAAGTGCGATATTCAGTCAAGGTATTC
CGTTGTTAACTAGCCCAAATTTCTATGCTTTGGTTTCCAAAGGTTTGTTT
GTTCACGTGCATCTGCCCCCCTAAATTTTATGTATCACGCAGGCATCTGG
ACATGTGCTTTGGCAGCATGGATTACGATTCTGAGTTGCTTCTGTCTGAA
ATTGAGAAAGAAATTACCATGGCAGACATCGTAACTGAGTTGGGTTATGG
ATGCACAGTTGATACCACTCATTGTAAGGAAATTCTTTCCATATTCGAGC
CTCTTGATGATGTAGCAGTATCAAAGTTGGTTGGGGCAGTTATTGGCACT
CATAATGTCCTTGTGGAGGCCCACAATACATATGCTATGTTTGTATCGGC
TATTAGCAACATGAATGATTCACCTCAATTGACTACATGGAACACTGACG
TTCTTGTGGATTCGATCAATGAACTTGTGAGCTATTGACCTCATGATTTT
TCATTGCTTCATGTTTCTTCTTTTTCTTTCTTTTTTTTTAAAAAAAAATG
CTTTGCACTTAGTTTGGTTCTTCTTCCTGATGCAGGCCCCTAGCACTAAC
TGGGTGCATGTAATGGAAAATCTTGATCATGAGGGTTTCAATGTTCCTGA
TGAAGCAGCCTTTTGTTTGCTGATGTCTATATATGCCCATCCTTGCAAGG
TATTTGTACAGAGGCTATATTTCTGGAGTTAAAGTTGCTTGTCTGACATA
ACGATTGAATTATGCAGGAGCCTTTTCCACTTCATGCTGTTTGTGGGTCA
TTGTGGACGAATACAGAGGGTCAAATTTCATTCTTAAAGCATGCAGTTTC
CGTTCCTACTGATACATTTACATTTTCGCATTGTTCGAGGAAGCTGGTAC
TTATGAAGATACACAACATCACTCATGATAAAACTGTCCGTCTGTCTCCA
ACAGCACAGTTCGTTCATACATCTTAACATTTGTGGTTTCTTTAGGCATT
TCCGGACTTGGCCTGTCCTATTCAAGACAATCATGCTTGGTTCTGCCTTG
ACCTTATGGTGGTTTTATGCCAACTTGCTGAAGTTGGACACACCGTGTCA
GTACAATCAATGCTGGAGTATCCTCTACAACATTGTCCTGAACTCTTAAT
TGTTGGTCTTGGACACGTTAATGTATGACTTTATACCCCATTAATAATCT
ATGTTCAGTTTCATTACCTTTTTTCTGTTGTGAAGCTTTTTCCCCTATGC
TGTGCAGACTGCGTATAATCTCCTCCAATATGAAGTGCAGTCTCGTGTAT
TTCCTGCCATACTGAAGGATGCTACAAAAAGCAATGTGGTGAACTATCTC
TGGCAGATTAACCCATCCCTCACTCTTCGAGGATTTGTTGATGCTCATTC
TGATCCAGATTGTCTTCTGAGGATTGTTGATGTGTGTCGAGACCTGAAGG
TCTGTACATATATGGTTATTTACATTATCGGTTGCCACAACTAAACAATG
TCATTATAGCTTCTTTAGTATCTCCTTTATTTTGTTTTCTCTTCACAACC
GCATAGAATAATAAATAACAAGTTTTCCTGGAGATATTGACCAATAATAC
TGGCTGTTTGCAAAAATTTATCACGTATACTTCTAGTATAGACTGTTTGG
TTTTTGACACCAATGTCGCCGACTAACACTGGCTGGCTTGGCAGTGTCGA
GCAAAAGCTGACTAGCCTGTAAGTTGTAACATCCTTGTGGACTAACTCTG
ACAAGTTGACTAACTAGTGGCTGCTGGTATGGTGACTTGGCGAGGCTATG
CTGGTACCATGCAACTGCTGCTGGTAGCCCAAGGATCAGGAGACAACACA
GGAGGGAAGAGGAGGTAGAGTTGTAGTAGTGAAGGGAAGAGGTAGGAAGA
GTTATTGAAGTGGACAGAAGACTGTGTGAGGAGAAGTCTTGACATTGGCA
GAATTCACTTGAGAAAAACACAATGATAGTGAAAAAAGAATGAACAGGGA
CCAGGACAAGGTCTATGCCAGTGATTGGTGGAGACGGCTCCATGTGGGTT
GTACCAGGGCCCAATTGCAATTATGCAATCCTAAACCCAAACCTGTGGCC
ACCACCTTAATACTGAGCTCCTCTTCCTTTTCCTCTTCTCGATTGGAGGC
CATAGGGACTGTAACAATGCAGCCATGCAGGCAACATAAACTGAAGAAGC
GGGTGTTCTTCCCACTTCGATAGGGCTGCCTTTGACCTTCTAGTAGTCTT
CCATCTCCTCACTTTCTCTTTGGACCATCTCTCTTTTTCACTCATATCTA
TCCGTGATTGAGTGTTAGTGATAGCAGACAAGTAGTGTTGACAGTAACAG
GTAGGCAGCCAGCCAGCGGTTGCAATATGTTGTCATGTCGATCACTAGTC
AGCAAGTTTGTCCTCCAACAATTCGGATCAACATATGGACCCAACAAATA
CACAGTGTTCAAATTTATTCTCCTAATGTTGTAATGTCTTCTCGGTTTTG
CCATTTTTCATTTGTTTCATTCAGTTACTTTTTCTGGTTGAAACAGATCC
TATCTGCTGTGCTTGATTCTACCCCTTATGCATTCAGCATTAAACTGGCT
GTTGCTGCCTCTAGGATAGACCATAGCCATCTTGAGAAATGGTTGATTGC
AAAGTTACGTGTCTGCAAAGACGATTTTCTTCAGGTAATATGCATTACTA
TGCTCCTATATCACTTCATCTTATTTATACAAGTTTATGTTATTCCATGT
GTTGTATTGCTCAATTCTGTTTTCATTTGCCATCTCTAAGCTCTAGCTTC
CCTATTACTCCCAGGATTGTGTTAGTTTCTTGAAAGAAACTATGAGCAAT
GCATCTTGTGCTCTAGAAGGTACAATTCAAGAATCTCAAGCTGTTGTTAT
GAATATATATCGGGAGTATTGTCCTCACTTTATAAAGGTTCGACCTATTC
TTTTATTCTTATACTTTTGTAATTGATCATTGGCATTTTGGGGGTTGTCA
TTATGGGCACCTGTGATGCACAATTGCAGATTCTTCAGTATCAGTCAGGG
CATCTCTTGTCCAATCAAAAATTGGATGAACTAAGAAAATCATATATTTC
TTATGAGTTGAGAAATCATGATTCTGTTGTAAGGGGGATCCCTACTTCAG
ATAATGTTGAAATAGAGGCAGATGCTTATTTTCACCAGATGTTTTCTGGA
CAGATAAGCATTGCTGCAATTGTACAGATGCTATCTCGCTTCAAAAATTC
TCCAGAAAAAAGGTGCATTTCTGAGCTCAGTTGGAATAGCCAATGATCCA
TAATCTGTAGCCCTTCTGACTTAATATGTGGTTCATGCAATCATGTCAAC
ACACTGAAAAATTATTTGGAAGGGTTACAATGATGGTTGTATTAACTGAT
ATTTATATAGTATGAAAAATTCCACATGCTAGATTATAGCTGACCCAAGT
GTGAGAACACCGTTCTTTCACTAAGGGCAGACAACACAACACACAACATT
TACTGTTTTGAGTACTGACCATAGAAGGGGCCTTCCTAGTATTCTCTGCG
TTTTACTGTCTCAGCTGCTGACAATTGACTACCTAGTTTCATGGATGACC
AGGGAGCAATTGATTTTTAAGTGTATGATATCAAATATGTTTGAAGAATA
CAAGTTCCTCCCGAAGTATCCTGATAAGCAGCTTAAACTGTCAGCTCTTT
TGTTTGGTAAGTGTATCTCTCCTTAACTACACCATAAGCTATACATAGTA
TATGACCACAACCTGAGGTATTTTCTCTTTAGATCACAGTTATATGTAAT
GAAACTCTGTGCGCACAATCTGTTTTTCTGCTTATTATTGCTTAGCAATC
TGTGTTTATTTTCAGTATTTTGATCGGGTTAGAACTATGACACGCACATG
TTCTCTAGTTCCTATAAAGAGAAATATATATATGCTTCCATCAAGAGCTA
TCTTACTTTCCATCCATGTAATACAAATAGTAATTACAGTACACTGATGC
TTTTGTACAATCCATTTTTGTTCTATCTGTAACTGGCATGTTTGCAACAT
GTTTTTAGGAGTTGACAAAGACAATTCTGTGACTTACATGCCGATACACA
GCATCTTTTTTTGGTCTTATTTCCTTACACATATGCGTTCAGTTTCCCAT
AATATTACATACAATAAAGATTCACACTGTACCCATTTCTGCAGCACCAA
TTTGAATTAGGAATATAATTGTTTATGTTTGAAATGTAGTACTTGATTCC
TGACATGAAATTTTCTAATGAAGTGTGATAGTCATCATGTGCTCCATTGT
CTTGTTCCATTAACACAGTTTCATTTTTGCAATAGGATCTCTTATTAAGC
ATCGACTTGTGACCCACCTTGAGCTCGGAATTGCTCTACATGCTGTTCTT
GATGCCTTGCACAAATCTGTTGATTCAAAGGTGGACTATATTCTCTTTTT
CTCTTGGCATCTCCATTTGTTTTGTCTGTTCTTCAAAATATGTAATGCTG
ATATTGCTTTCGGGTGCAGATGTTTATGTTTGGCACAACAGCATTGGAAC
AGTTTATGGACCGTCTTATAGAGTGGCCAGACTACTGCAATCATATATTG
CAGATTTCCCATCTTTGTGGGGCACACACTGAAATGGTCTCAGCAATTGA
GAGAGCCCTTGCTAGGATCTCATCGAGCCAGAATGAGCTCAGCGTTAACA
TCTCAGTCTCTTCTGAGCAGCATGTCACTGGTTTGGCACCGATTGAACCA
ATAGAGGTAACTAACTTGTCACCAAAATCTTACTAGCCTTCAATATCTTT
TACCAAAGGTAAAATGCAAGTGCATTTGCCAGTTGGAGCATAAATTTATT
TACTCTTAACTGAGCCGTTCGACAAGGTTAGTGCAGTCTTTTGCGCTATT
CTTGCGAAGATGCTACAATGGCATGCATCTAAGAATGAGAACTTTAATTT
GGAACTTGTTTCTAAGAATGAAGAAATCATGGGGAGAGCTTTAGTTTGGA
ACTAACGAATGGAAATGGAATGTTTCTTAAAATGCTGTGTTATGTTACCA
AAGTTCCTGGATCGATGGGTCTTGGAATGGGATCACGGGCAGTGGCGAAG
CCACCGGGGGTCCCGGAGTGGACCTGGCAACCCCCATTGGCAAACAACCC
CCATCCCCCCTCCCTCCATCCCATGTAATCAGCAAATTAGTTTGGCAATT
GAGTGTAGCTAACTTGGTTAATTGTAAGCAATGAGCCAATTGTAACTCTC
ACCAGTTAGAAGGATGAATGGGCACGAGGTTGTGTCATCCATATATGGAA
TGACTCAATTTTAAAGTGGTGCTATTTAATGATCCATTTTATTTTTCAAA
TGGTGCCTTTTATACTATACTACATTATATTAGCGTGCACACAAACATAT
ATAAACAATAGAATATGTTGAAATATTTCAAAACCATATGAGCAATTAAA
TTTATGTATATATTAATGTGAACTGTAAATCGTATATATCTGATAAATAT
AAGAGGGGTGAATGGGCGAGGCCGAGGCTAGTTGTGGTCTACGGGTCCTC
GTTCTTTGCTCTTGCAGCTGATTTCCATGATATGACATCAATCACACATC
CACACCACCATTCACCGAGCCATCGGTGAGTTCTTACTAATAGATTGGTC
TCGTGGCTGGCACCCCTAATTGCTAAATCCTGGCTTCGCCACTGATCACG
GGACGTTACTTTTTTAAGGTTTTAAAGCAGGGACAAGATTGTTCTCGCGT
TCCTGGGACGGGAACAACATTCCTAGGATGAGGAACACGGCATAGTTCCA
CATTCCCAGTGACTTGTGCTTAAACCTTTGTTGGGATGAAAAAATTGCGT
AATATGCATACTGATTTGATATGTTGTCACTGACATGCCCTTTTACTTGA
ATGCCTTGACTGGGTTTCATATTTCATTGCAAGTGACATGTTGGATTTAT
GCAGGCTTCTGATCAACCATCTTCATTACCTTCCCCTCATCAATTGTCCA
GTGTGCCATCTACTATGCATGCTACTGTTTTTTCACATCCTCAAAGTTCC
TGCTCAGGTGACTTGATAGCTTAACATCCTGGGAACAGTGGCGACTCATT
TATTTTTACTTCTGTAGAGCTTGTTCTTAAATATTTATATGTTTTTTCGA
GAGAAAAATATTTATATGGTTGACCACATCTTTTATAGGGTTGCCTCGAC
AGCCTTCCAATTCTACAGGATTTGGAACTCCTTTAAATATTGGGACACTT
GTAGCAGCAGCAGAGCAAAGATACACATCCATTGAGGTTGTTTTTTTTAA
ATGAACTTTTTTCCCATAGCATATGCCCCTGTAGGAGGAAACATAACTTG
GGCTCACTGATTGATTCTTTTTTCTTCACCTAGTCTCCTCCATCTGAAGT
TCAGGACAAGATCATGTTTATGATTAATAATATATCAATCTCAAATATGG
AGGCTAAGGCAAAAGAATGTATTGAGGTACTCCCAGAATGTTATTATCCT
TGGTTTGCACAATCCATGGTCATGAAAAGGTACCGTATTAATATTTCTCC
CTTTCTATTTTTGTGATTTTTGTGAATATATCGAATTATAATTATATGTT
TATCTTGGCAGGGCAAGCATTGAACCAAAATTTCATGACTTGTATTTGAA
GTTCTTTGTCAAAGTGAACTCAAGATTCTTAAACAAAGAAGTACTGAAGG
CTACATATGAGAACTGCAAGGTTGGGTTGAGTTGTTAACTCGTAATCTAT
ATCTCTTTTGGTCTTGTGGTAACAGCTCTGTCGATACTTACAGTTCATAT
TTATTTCAGATATTGTTAAGATCGGATCTTATCAAATCTAGTTCTGAGGA
ACGCTCCTTGCTAAAAAATCTGGGAAGCTGGCTAGGAAAATTCACCATCG
GGAGGAACCAGGCATTACTAGCTAAGGAAATTGACCCAAAAGTTCTTATT
GTAGAGGTACTACTTTTCTAGTAGAATCTGTAAATTTATTTATATGATGT
TATATTTTTTATTTGTCCAATTTTTTTGCCAATCCTTCCCAGAGTAAGAA
CTTCATCAAATATTAATGTTCTTAATCCTCACTGAATTATGTGCTGGAGC
TATGAAATTCTCCTTCTACATGCTGTGGACGACTTAGTTTGGATTTATAA
ATTACTTATAAAGTTAAGTTTGCAATTCATCAGTATTTTGTGTTGCATGA
ATTGGAATTATTCTATGCCAATTGGTACTCCCTCTATTGATATTTCGAGG
TCCAGTACATAATTCAGTGAGGATTAAGAATGCACTGATTAATTACTATA
CATGATACCCTGCGCTAACAACTTAACATCATTGTGGCTTACCTCTGTAC
TTAATGCATTTGTGGCATGAAGCAAGTGCATGCGTGCATACTGCTGCATG
CTGCTGCGGTGCTGCCTAGTTCAATTTCACCATGTGTGCGTCATTTATGA
AAGCCATGTGGAGTATTAAGTGCAAGCATCCAATTGAATTCTATCTGAAG
ATGTTTTAGTGCCATCGATTGAAGTGAATTAGGTATTAGAGGTACACGTA
CACAAAAGATATGATAGTATGTGCAACACAATTACAAAAATTATGCAGCA
TTATGCAAGTATTTGCTTTCCAATCAGACAATCTTGTCTTTTGATCTGTT
TTCAGGCATATGAGAAAGGACTGATGATAGCAGTCATTCCATTCACTTCA
AAGGTTTGGATTGTTCTCGTCTCTATAGAACATGTTACTCAGGCATGCTT
ATTATCATAACCAGTAATTGCACTGCAGATTCTTGAACCTTGCCGGTCAA
GTATAGCATACCGTCCTCCAAATCCCTGGACAATGGGGATTCTTAGTCTG
CTTGCTGAGATCTATAATCTACCAAACCTCAAGATGAATCTAAAATTTGA
GATTGAGGTTGTGTGCATCCTTTTTCCTTGGGACTAATTAGGTAGGTATT
GTTTATTAACAATATTAGCTAACTGTCATTATTTTGGATTTCAGGTTCTG
TTTAAGAACCTTGATGTGGATCTGAAAGATGTAAACCCAACTTCCCTCCT
TAAGGATAGAGTATGTGAAGTTGAGGGAAATCCAGATTTTTCAAACAAAG
ATGTTGCTGCATCTCAAACCCAAATCTCTTCGGGCATCAGTCGCTCAACA
AACCATGTGGAACTGCAGTCAGTTATCAGTAGCACTTCCCATGCTGTGAG
CCTTCCAAATGTACTAAATCAGGCTGGCTTTGAGTTTAGCTTATTAATTA
TTACGGCATACATTTAATTTGGTTACTTTTTATGTTTGCAGTATGCAACT
CCTCATCTTCCTTCAAATAGCATGGTAGAAGATGACAATGTTGCTTTCAT
GATGCCTAAGCATGTTTCCTCGCATACTTTGACCCAGGTTTCACCATCAG
AAACAGCATTGGCATCACAATCTCCATTTTCTCTTACTCAGGTTTGCTTC
ACTTCTATTGTAAGCCGCTGTTTGAAACACAGGAATTTTCTGATTCCAAT
GGGAATTGAACTGTTTCTCATGACATTCCTATGAAATACCAAATTGGGCC
CAATAAATTTCCATGTACCTTATGTTGTTAGCTAGATTCGTTTTATCTGA
TTGTCTTTTGTTGCTCTAGCTTGTGAAATTGATACCACATGATGAGATAC
GCTGCAAAATAAGTTCGAAACTTGGCTCTCTTGGTCGACAATTGCAATAC
AGCAAGTACGTTTAATATTTCTACAAGTTAGATGCCTTTGTTGTCTGCAT
TCATTTTGCTGAAGAGCTGATAAATCCTGATCTATTACAGAATCATGGAC
ACAGCTTTGGACAAGGCTATTAAAGAGATATTGTGCCCTGTTGTTGAAAA
AAGTGTGGGCACAGCAATCCAAAATACAAAAAAACTTATTCTGAAGGTTA
CATTTCTGACATGTGTTAAGAAAGAATTGTTGTTATTAATGGAGCTGTTG
ATATCCTGCTGATACTTTTACTTTGTCAAGGATTATGCACTGGAGTCAGA
TAACAATACCATAAAATCTTCTGTACATTCAATAGCCAGGACAATAGCTG
GAAATCTAGCCTATGCTAATTGCAAGGTGCTGCTTAATGCCTCTAAAACT
TGTTCCTCTGTGCACTATTGCTGTTTCTTCTGTAGTTTGATACTTTGATT
TTGTTACTTCCTCCGTTTCAGGTTATAAGACGTTTTGACTTTAGTCAAAG
TCAAACTACTTTAAGTTTGACCAAGTTTGTAGAAAAAAGTAGTAACATTT
TCAACCCAAGACAAATTTATTATGAAAATATATTCAATTATTGATTTGAT
GAAACTAATTTAGTATTATAAATATTACTATATTTGTCTATAATAAACTT
AGTCAAACTTGAAACAGTTTGACCAAAGTCAAAACGTCTTATAACCTGAA
ATGGAGGGAGTAATTTCATTCTATTTTTTATAATCATATTATATATTTTT
CTCTTTTGTAGGAACCTCTTTGTGTTGCACTAACAGATCATCTTCAAAGT
CAGATTCAGACGCTCACTAGTAACAACAAAACTATCAAGCAACTAATCGA
TGTTCTAATCAATGATAACCTGGATCTTGGCTGCAGAATTATTAAGTCTG
TTGCAATGTGCAAGGTATCTCCATGACTTCTTACAAAGTGCTACTCAGCA
ACACATACTGTTTCCACTATGATGATATATATATGTTATATTGGGGTCTA
TACCTTTCAAGCGAGTTTGGAAAAAAATAACTTCTTAAAAGTTTGATACA
TTACCATAAGTTATATAATAGAACAGGATCTTCTATAGGTGCTTCTAAGT
GAAAGGGACTGTAGCCTAGCGGTTACAGTGCTTAAGTAGCACCTGTAGGT
CATGGGTTAACTCCCCACAGAAGCACATTTCTTTTCTGTTCTTTTTTTAA
AGGAGCTCTCGAATTTCAGGCCTGGTTAAAAAAGGTCACTTTTTGGCTCC
TCGTAAAAACACGTGTAGGGGGCAGGGTCCTCAAAATCACTGGTTAAGGA
CTGATCCATAGGGGGTGGGTCCTCAAAAGCTGGGTTCATGGCCTTTCTCG
GCTGTTTTGGTTGAGGCTTTTTCTTCTCAATAAAAAGCTGTGGGGGCGGT
CCTTCCCCCACCAATCAAGTTTTTTGTTTTATAGGTGCTTCTAAGCAGCA
CATGTTACAATGACTTTATGATAAGCTACAGGAATGTTATGCTTAACATT
ATGTTACCTACTTACCTCTGACCTTTCCTTTTGCAATTAAGATTGGGCAC
AAGCCCTTAAGCATTACAGCCAAGCAATATGTTTCCATTGCAATGGCGAT
GCATTTGAGTTTCTTGTTGTGGCTTCATGACATGACATAATGTTGTCAGG
CTATTGAAATGATTGACGAAGAAATAACAGAGTCTTTTCCACTACAAAAG
AAACAAAGGGAGGCAGCTGGCTCTGCATACTGTGATGCTTTTACCCATGC
TCAGGGTCGATTTGCACATGAACCTGAAGCACTGCATCCTAAACATGAGC
ATCTATCTGTTGCCCAACAAGTGTACGAGGTGTAGCAGCAAACCATAAAT
TCCTTAATTGAGATTAACATGTGATATTTCCATGCTGTACACATGAGTAT
CTGTACTTTGCTTTGTTGATGTCAGGACTATGTTCATGTATGGCAGAGCC
ATAGCCAACATGTTGACGCTTCATGTTTTGGTCAGTCTGGTAAAGCTACT
TGCTCAAGCAATTTTATTGTACCTCGAGCATACAGTCCAAATTCAGCATC
AGCGACCTCCAGTGATTGTACTGCTGCTCAAACTGCGCCATTTATATATA
AATTGACAGAACTGTTGTCTGAGGAATTGATCGCAGAACCTTCGAGGTAC
ACAGGCTTTGGCTTCCTAGTTCCTTATGTATGCCTTATGTAGAAGTTGTC
AGCACTGGATTGATAAATCTGTAATGCCTCCTGTAGTGTTTGTCCTGCTC
AAGTTGGTCTCTGTGACTCTTCTGCTCTACATGGTGGACCCAGTGGTGTT
ACATCAACTTTTCCTCCAGAGAACAATTTTCATGTGGGTGGAACTATGGT
CACAGCCAAACTTTTCTTGTCAACTTCACAGCTAAACTTTTCTGCCTTGC
TAAACATACTTTTGGAGCAAACATATATCTTGAATCTTGATAAATCATAC
TACCTCCGTTTTTTAATAGATGACGCCGTTGATTTTTTCTCACATGTTTG
ACCATTCGTCTTATTTAAAAAATTTACGTAATTATAATTTATTTTGTTAT
GAGTTGTTTTATCACTCATAGTATTTTAAGTGTGATTTGTATCTTATACA
TTTGCATAAAATTTTTATTTAAGACGAATGGTCAAACATTTGAGAAAAAG
TCAACGGCGTCATCTATTAAAAAACGGAGGGAGTAGATGATACTGTTGCT
GCTATATAATACGAAATCTGGTGCATTCAGATTTTCTGTAAATGATTTGT
ATACAGTTTATACTTTAGATGACATATTTTTCTCTTAATTATGTATATTG
CAAAATTTTGATGTGTTACGTTGGTTGATAGGTTATGCGCCTATTTAATG
ACTGGTGCCATACATGTGATCATCCAAGTTCTGCTGATGTGGCATATGGC
CGTTTTGTTATGCATCTGCAACAGATTGGCGTGTTGATGGGAGATGATAT
TACTGAGCGCTTCTTCCATATTTTCACCGTGATGATTCTAGCTTGTAATT
GTACTAGATTTGTTCTTCAGTTTTCTATACTTGAGTATTTAATGTTCGAG
TCAAACAGGAACTTGCTGTTAAACACTCTCTAGTCCCCAATCAGATTGTT
GCTACTGGTGGAGTGTCTCAGAAGTCATCACAACAACTCAAAATTTCATA
TTTCCCAATTGATTCTTTTTCGAAGCTTGTAGCTATGGTGCTCAAGGTAT
TTCTTTCTACACTTATTGCTTATAGCTTTGAATTTTTTTTAGAAACCCAG
TGGGTTATTACATGCTGGCTTGGTTATGCAACTGCCATGTAAATATCTTT
TCTAGTTATGAAACTATAAGCGAATGCACAATTGAATCCAGGCATGCTGT
TAGATTTTTGTCTTTTAAATCACAAACAAAGGTATTATTCATCTTGTAGT
GAATGTGTCCACATTTTCTTGTTAAGAACAATTTCCTGTTGATAGCTACA
AACATTAAATTTAGTAGAGTTACATTTTGATTTTACTGATGCCATGCCCT
ACAGTTATTGCAATCATGTCAAATGATACTGTGATTTTTTATGTCTTCAG
TACTCATCTGCTGAAACAGGACCAAATAAATGCAGCCTTCTTCCCAAGGT
TACTTCCTAGTGCATATTAGTTGTAATCTTCGGATGTTCAAGTATTCACA
GCCCCCAATCCGAAGTAATACCCTTCGATTTTTCATGTCCAGATTTTGTT
AGTGGCAGTTAGGATCATTCAGAGAGATTCTGAAGAGAAGAAAGCATCAT
TCAATCCCCGGCCATACTTTCGGCTTTTTATAAGTTTGCTATATGATCTT
ATTTCTTCTGACCTCCATAGTGATGGTGCTAATTTCCAGGTACACTTCCT
TTTAACAATGTACAGTTGCAGTACAATCAGTAACATAACAATTTGGTTTG
GTGTAACAGGTTTTGATTGCATTTGCAAATGCATTCCATGCACTGCAACC
CTTGAGAATTCCTTCCTGGAGGTCTGTTCGACACTTTTGACCCCACATAT
CAATTTCCTCATTCTATGTCAAACCCTGCCTTAACGGGTTTCCTGTAACT
AATGCTTGCAAATGCTTACAGTTTAGCACCAAAATGGATTATAAATCCAA
TGTGCACCAAAATATATTATAAATCCAATGTGCTGAACAAAATGTTTAGC
TTCTAAATGTAAAAGTGACATATACTATTCTGTCCATATCCTTAGCAGTA
GAAGCGAACCATACCCTGTCAACTCCTGAACATTTTCCTTTTCCAAGTGC
TTTGTTGAATTAACCCTTTGTACACCCTTGTAGTCTCCGTCCATGAGATA
TAGTGATACACCATGTGCCCATGTGGAGGCACATATAGATGCTACTACCT
CTATCCCAAAATATAAGTTTTGGGGTTGGACACGGGTATTAAGAAAACAG
GTGAAATTGAATGTGTGAAGGTTGTGACTGGTTGATAAGAGGATGTATGT
AGAGAAGTAGTTATATTTTAGGACAGAGGTAGTAATATGCAATGAACTGA
TATCCTCATACTTTTTGTGAGATAGCATTGAATTGGATGTACAGGGTGGG
CTTTCCCACCCTCGATAACTGCATCGACACACTATAACTTTTTTACTGAC
CAGTGAGAATCACTTCACCTATGCCCCTCCATAACCAACGGTTTACTGCC
TATGCTTCCTTTTACTTGATGTTTTGGACATCGACACGGTCTACAACAGT
CCAATACACATGTTTAATCACTATTTTTTTCAATGCTATACTTATAAAAA
ATATTAAAATAAAACTACACAATAGTGTTTTTTTATGTAAAATCTATTAA
TATCATTTCACATATTAAATTGATGTCTTATATTAAAGATTTAAAATTTT
GAGGTTCGACTGCATGGGTTCTAGGACGACATCCATTTAAGAACGGAGGG
ATTTTATCTGCAGTAGCATTTCACCTCTATGTAAATGAGCACAGAGCAAC
TAACTTCAGTTACTACACGAGTTAGAACTGACTTACAACAGCAAAATCAA
GCTACAAACTCACACTATACATTGCTAACATGTGGGGTTCCTCAGCAGAT
AATTTCTAACAGCATTTTTTTAATTACTAAACGTTTTTGGGTGAATGGCT
TATGGTTTGTAGAATGCATATTATTTCGATATGCCTTATAAAGAATATAT
CTGCTGCCTGACTCTCTGAACTGAATTAGTTTATCTAATTAATATTTATC
TGTTATAGCTTTGCTTGGCTTGAGTTGGTGAGTCACAGAACTTTCATGCC
AAGTCTGTTGATGTGCGATTCGAGAAAAGGGTGGCCTTTCTTTCAGCGTC
TAATTCTTGATCTGTTCAAATTCATGGAGCCATATTTGAGAAATGTTGAA
CTTGGAGAACCAGTAATATTTTTGTCTCTAAACTAAGCATTATCGCTTCA
GTTCTTATATGTTTTTCTTTTGCCCCAGTTCTTATATGTTTTTTTCTTTT
CCATAGATGTGTCTTATGTACAAAGGAACTATGAGGGTGCTACTTATACT
ACTGCATGACTTTCCTGAATTTCTGTGCAATTACCACTTCAGTTTCTGTG
ACATGATTCCTTCCAGTTGCATTCAAATGCGCAATGTCATTCTTGATGCT
CATCCACAAGACATGAGAGTGGTAGATCCAGCTAGTCCTAATTTGAAGGT
AGCCATTTGTTTTTACAATAATATTTTCTTCATTCTCCTAACTTTAGTTA
GAGATTTTTGTTTTTGACTGAAATACTTTTAGGGCTTTGCCTGACAGTTG
AATTATATTAAAAAGAGTAAATTTCACAAAACTACACATTTTGTGGTCCA
AGTTGAAGAAAACCACGTACACTTTGACACTTAGCACTTAAGTACATATA
TTTTGGTAGTGTAGTTTCACAAAACCACGCTATCAATGAATGGATTCACT
CGCGAGATGACGTAATTGTTTCATCTAGGACGAGGATGTGGCATCATATT
ACTAGCCATGGCACGAAATTAATAGGATGCCACGTCCTCATCCTAGATGG
AACAACCACGTTCATTGATAGTTCATTGATAGTATGGTTTTGTGAAACTA
TACTACCAAAATATATGTACTTAAATGCCAAGTGTCAAAGTGTGTGTGGT
TTTCTGCAACTTGGACTATAAAACATGTAGTTTTGTGAAATTTACTCTAT
TAAAAAAGAAGGAATATTTACATCATAAAAAGAAAAAACATCCAATAATC
TAAATGAATTGTATCCAATCAAAAACTGGCTGCTTTAAACTAAAATTCGT
CCTGCAAGTATGTAAGAGGACATCATTTTTGAACAAAATCTTCCAGCTTG
AGATACTAGGACTTCAGTTAGAGAATATTTATTTAATTAGGCCTACTGTT
TATTAGCAGATTGATCTGTTACCGGAAATTTCAATGGCTCCACAAATCAT
GTCGGATGTTGAGGGTGCTCTGAAATCAAAGCTGATGAAGACTGAGGTTG
ATGAGTACTTCAAGGTGATACAATTTACACGTGTGATTTTGTAGTGTGTG
AATTAGCCTTCATTTCATATGCTTGGTGGCTCCTTATTGGTATTGTGCAG
AAATCAGAAGGCTCTTTGTTTCTTAGTGATCTGAAGCAAAAGTTATTGCT
GCCACAAAATGAAACTAGTGTTGCCGGGACACGCTACAATGTTCCTCTCA
TTAATTCGCTTGTTCTCTATGTCGGTATCCAAGTGAGTTTAATCTTATCT
TGTTCGATTTTATCTGACCTTTTGTCTGCAATTCTACCCTTAACCTTGTG
TATGCATAAATGTTCAGGGTTTGCAACAGCAACAAACGGAGTCTAGTGCA
TCTGGTCCAGCAATCCATACTGCCCACATGGATATTTTCAGAACTCTTAT
GGCAGACTTGGACACAGAGGGCCGGTACCTTGTTTTGAATGCAATAGCTA
ACCAGCTGCGTTACCCTAATATCCATACACACTGCTTCTACTTCATCATC
CTGCATCTGTTTTCAGAAGCTACCCAGGTATTTCAGATAGCTCATTCCTC
GAGTTATTGATTCTCTTGTTTATACTGTTGTTTGCGTTAAGAATATATAA
ACATCGCAATGGGAATATGCAGGAAATTATCCAGGATCAGATAATGAGGG
TTATCTTGGAACGTCTAGTAGTGAGACGTCCTCATCCTTGGGGCTTACAA
ATGACTTTGGTTGAACTGATTAAGGTACGTGCATGGCGTGTCTATCTGTC
TAGTTTTGATGCTTAAATGAGAAAACTTAGGATGATGATGATGATGATAA
AATGATGTTTCAGAATCCACGTTACAAGCTGTGGAGCCGACCTTTTATAC
GCTGTGGACCACAGATTGACAAGGTGCTGATCGAGTTTGTTGATATGTTG
GATGACCCGAGATTGACCTCTTTATACTCGTCTTTTCGCTCAATTAATTG
AGCATACTCGTCTCAATTCTGCGAGATGTACTACAGTACTAGTATCTATT
ATCTCTGGGAGCTCGGGGAAAAACAAAACTTATGTCTATGTGAGTGATCG
CATTATTTCACCGGCCTTGAGTTTCTTTTCATTTTACCGATCCACCTCTA
AAAAGCTTTTATCCAACTATGGAGTTCTCTACCACTGCCAACGTTCCTGA
TTACCAACCAATATATCTTAAGCAACACTAATGCGGGCTTCGTCCGTATC
CGTTAGCTCCCACCTTGCTTGGGACTTTCTGAACATGCAGCCAAAAGGCC
ACGTTCGATGCACTGTCAAGTAATAAATAATAACACCGAAATCAATGACC
AATTCACTACTAAATAATAAATATATTGTCAAATCAAGCTTATAAGTTTT
TTTTTTGAAAAAAACATGAAGCTTCATTAAGTAAATTATATATGACAGCT
TGATAAAAGACCTGTTATAGATAAATAATGGTTTAGAACTTATCATTTGG
TCAATGTTTTGTTATATTGTTGTGCATGTCAATTGACTAATTCGTAAAAG
AAAAAAAAGTTATGTTGGAAAGCACGTTAGGATATGCCCTTTTCTCAGGT
ACCTGAAGAAGATAGCTGTGAAGCCAATCTAGTGTCTGAGGGAATGAGTT
CGCTGAAATGTCAACAACGGTCAATCCCTGAATACATTTAACAAAAGGTA
AGAAAATACTGAACCCAAATGGTAATCCAATGCGAGATAAATGAATGCAG
CATCTTACTGGGAGAAAACAACAGCACATGAAGGGTACATGAAAAAAATA
TACATCAAACCATTTTTTGAACTAGAACATATTTACTCCATTAAAATGAT
TGCACGAGTACATGGTTGGCAACTGCATGCAGTAGTAGGTAGATTTTTTT
TTTTTGAAAAGAATTCATGATTTTCAGTAATAAAGGAAAAATCACCTGTG
ATTCAAAAGAACAAAGATAGTCCTGAATAAGCTTAAGGTTGTTTATAAGC
TTTCGATGATCCTGAACAATGGGAAGTTCACATAACACAAAGTCAGATCT
TACTCAAATGAGCTAACAAAGCTGAGTACATTACTAAGAGAAGTACACAT
ATTAGTCCTTACCATTGTATAATGATGAATCAATTCTTACTGTCAGCAAT
ACTACTAAAAGTCACAATGTGCAGCACATGTGGCATTTCACTGTTAGGTC
CTATTTTTTATAAGTTGTCTAACATAGAGCAAGATGTTATAATCATTCAA
TGACAGGTGCAGATTACAAGCATCCGGATTAAATGGCATTTTTCCTGGCG
TGAAACAAGAAACCATTGTGCACTAACTTATATGAGTACCTGAGGAAGAC
AATTATCCCTGGAAGCCCTGGTGGCTATCCATTCCTCTAACAATGCCTGA
ACAAAACAACAAAGCCAATCTGAATGTGAATAGTGAATATAAACAAATGA
AACAAATGACAAGTGCGGAATATATAAAAAACAAGCATCCATGACATCGG
GTATTGATTACTGGGAGCCTGCATCCATTCCCTTATTCTACTCAATAGTT
TTCAGAGGTGGCACTGATGTGAAATAAAAATAGATAGGTTTAAAACTCAA
CAGTTGTGGACGAATTCATTGGAGTGAGAGGACAAACCAGAACAGACAGC
ATCCAGCATCATTGATGCCAAGGAATGATTTAGTTGTTAGTCAAGTTTCT
ACTAGGTTATTGCTTGGTTAGGAATATGATTCTCCAGTTAGTTGGTTTGT
TAGTTGGCAGATAAACTATCAAGGCTGGCATATGTCTCTTGGTTGATCAT
CAAAGACCAAATTAAATCCAAAGTTTGGGGGATCGGAGCCTCCTGCCACA
GTTGGCTGGCTGGCTGGGGATGAACCCAACCACAGTAAGCAGGGCAATCA
CTTGCCTTGAGCCTATCATTATCGCATCTTATGCGAACTCCTCTTTCCCA
ATATGGAACTAGGTTTAATTTAATAAAAAAAAGAGCAGACAAGTATCTAA
ATTTGTGACACAGAGAAAACAGACCTTGTGATCAAAATCAGACATCCTCA
ACACAATTGGGACTATTATTGGTTTAGCAGCAGGTTTGTCCTTCTTGGTG
GCGTTGTTTTTCTGTAGGTCCAAATCCTTATGTCCTTCACCTACAAAACA
GCAGCGTGATCTCCCCTCAGCAGTGCGATCGGAACTAACAAACCGGCCTG
GTTAGTCAGGTATTTGGAATACTGGAATAGTGTATGATTGGGTCTTTTGC
ACACTTGTTTTCTTATATTGGGCATTCTCCCTACTTGCACCTAGATTATA
TTGTCCAACTAGTGCATACTACATAGTAATACAAATTAAACTTGCTTTAG
TCTGCATGAACCTTGTGGTGTTTTTACTGACCTTTCCCCTCTGGGATTTA
AAATTTACTTCCATTTGGCTTACCTTCAGCTCTGGGATTTTTCTCTTTAG
AACATGCAGGATCAGAAGAGCTAATTACGTGGCTTTTAGCACAAGATAGC
CCTTCACTTATTCTACCCTCCTCAGACATGCACTCCTGACTGTCATCCAT
TCTCTTCTCATGTAGTTCGTTTTCTTGTTGCTTTTCTGTCTTGCTCTTTA
CAGTTGCTGGTGAATTTTCAGATTCAGCTACCTTCTTCTCCATTTTGGAA
TTATCATCTCTCTTTTCCTCGTCCATCAAATAAATACTTGGATCCAAATG
AATTCCCTGCAATGAAAATATTTGTTAATATTAGATATAATCTATATAGA
AATATGCACAGGGTCATGCTGTTAAAAGAAATTGATGGTTACATGTTCTG
TGCTTACTTGTGAGGCAGCACTAACAAAATGCAGATAAGTACTACCGGTG
GATCTATGCAGCACCAACACCCCTCCTGACCTTCATAGCCATGTCACACA
ATGACATGTACAGGAGGTAGTGTGGTCTGATGGGGTTGTTGGGGGATTTG
TCAGTCATGCATATATGACGCGTGGACCATGGTTGACCGAGTGATCAAGA
GGCAAGACATCATACCTCGATGATAATTGGCTTCCCATCTTTCATGGCCT
TCTTCAAATCACCAGCCAAACCTAATCAATATTTAGACAACCAGAAAACA
ACCCAGTGAATAACCAGTATCCAATCATATCCGATGCAGAGAACAATTTA
TTGTGAACAAAAAAAATCCCCACAAGATATCACATACCTTTGCGAACAAC
TCTGCATTCTCTGCAGAACTCTGTGATAAGCTCTTCAGGAGAATCAAAAT
CCCGAGCCCACACGGGCACCGAAGTAAGAGGGGCACTGCAAAGAGAGAAG
AGGGGGTGGGGGCCAAGAGTGAAACAAAGAGATTATATAGCAACGGATAA
TGGAGACGAAAGAAATGAAACAACTTACTCTGTTGATGTCCGTAGCAACT
CATACACCATGTCTGTCTATATGTTACAATCAGGAAATGCGTTGGTAAGG
TAGAAACTATAACAATATTGGAACATAAAACATGATAAATGCAACAGAAA
AGGAAAATAAACCTGCAAAACATTTGGTAAATTCAGCCTTCCAGCTAGTT
GCGTAGCAATTGTTGATTTTCCCGTACAAGCAGTTCCACACACTAAAACT
ACTAGTGGTACTCTTTGATGATGGAATCTGCAAGACAAATAGAGCATAAA
CATACTGTCCAAATGCAACTGAAGTAGAAGTTTGCGAGGGTAAACATAAC
ATGAATGTCATAATGGTGCAAAATGGAGCGGTTACGCAGATAAGAGTATG
AATCACGGACAAACCAAATTATGTGCATATTTTTTATTAGTTCAGGATTA
TCGTAGTGATGTTACAAACATCACGTTGCAAATACCTGGTCATCATTTTA
TACCGATTAATATAATCCTCGCCGTATCCCCGCTTCTCCATGAGCTGCAA
AAGTAGTGCCTTTTGAGTTAGAAATTGACGAGCATCTTTAACACCCAAAA
CACAGACGCGCACTCGAGGCCACAGGAAAAGAAAAAGACATGCACAGAAC
AGGAAGAGATAATAACAAGAAAGTAAAAAAGAAATCACCTTAAATAGGTT
AGCCTCTAAGTCACTCTGAGAACTGCAAGATTCCAAGCTATATTAGTGTA
AACCCAAGAGGCAATCCACACACATAATTGTAAAAAACAGGAGGAGCAGC
ATTGTATATTATACAGATGGCAAGGAGGATGAGTGGAGTGTCCCAAAACA
ATAACAGCAACAATGGTGCGTCAAAATGATACGGAGTAGATAGATAAAAG
GAAAACTAAAACTTGAAAGGTAGTAAGCAGTGAGTGCAATGTATTGTTGG
TATAATAAGAAAAAGAAAAGATAGTGAGAAGGGGAAGATGAAGATACACA
TCAAGGAGGCTGTTGTCGACAAGCAATTTCTTGAGTTCAAGGGCAATCTT
AATGGCAACATGATTAGGAATCTGAAAAGAAGAGGAATCCGTCATGGGAT
GATGAGATCCCAGCAGCCATGAAGAGGGGAGGGGGGGATGTGACCTTGGT
GACGGTGAGCATCCTGCAGAGGAGGAACCTGGAGAGGACGTAGTAGTGAT
CGGCATTCTCGCCAAGCCACACCTTGACCTTGACGAAGTCGTACTTGGAG
GAGGCGTTACGGGAGGGGGAGGGCTTCTCCTCCTCCTGCTCCTCCTCCTT
CTCCTTCTCCTTCTCCTTCTCCTTGTGAGTCTGCATGCGAATGCGAATCG
GATTGAGAGAGTGAGGAATGAATTACTACTTATTATTAGCAAATAAACAG
TAGATGGAATTAAGAAGAAGAAGAACCTGAGAGTGGGAGTGAGATTGAGA
TTGAGATTGAGAGAGGGAAGAGGAGGAGGAGGAGGAGGAGGAGGGCATGT
CCACCATGCGTGTTTGGAGGAATGGTGGTGGATCTGCCCCTGACGCTGCT
CGCACCATGGTGGTCTGGTCGATCGCCCCCCTCCCCTCCCTTCAAAAAAC
AAACAAAAAGAAAACGATTTTGATTCCCTTCTTCCCTTGCACGATTGATT
GATCGATCGATTGATTGATTGATTCCACCACCACCATTCCTTCACAGAAT
CACAGGAGAGGAAAGAAGAAGAAGAGGAGGAAGAAGACGACGACGAGACG
CCGCCCCCTGTTGCTACGCTACGCTGGACAGGCCCAGCCCATCTCCCATC
CTCGTCTGTTGGTTGGCCCCCATCCATCCAAACTTCTCCAGCCCAACTTT
CATGGCTACGTCTGTCCAACAAGATTATGTCTGTTTTGCACCCCCTTCAC
CTCTTGTTTGGTTCCTAACTTTAAAACCAATGCAAACCCACTTCATCGAT
GGTTTGGGAAGTGATTATTACTGACATGCCGCTATTAGACTAAAATCACA
AACCCTCTAAACAGTCCAAGTCTGAGTTTTAAACGGCAACTACACTCACT
TTATTAAATGCTAATACTTTATCTACTTTCAATATATTTATTTTTTATTT
TCGCAAACTCTGTTAGAATGATGGTTTGAAAATGAACTTGTTACGGAATT
GCCGGAAGAGAAAAAAAATAGACATGTTCCAAGATAGAGAGAGTATGAAT
TTTACTTATATATAATAATATAATTGTAGAGGCTGCAGCACATGATAGGA
GATTCCAAAAGTACATATGCCCTGCCTGCTTACCTGCGAATTAAAAAGAA
ATGAGCACCACTAGTATAGATGTACTCCAGTATATATTACTACACTGTTT
GTTGTTGTGCAGCCAGTCCAGCACCTAATTCCAACTTCCTTTTCAGATGA
TGATCGTTACTGGTAAGTTCGTAGAACCAACTGTAAAGGCAGCTTTGCAT
CGGGCATTAATTGCTTTCTACGGAAACGCTACGAAAAAAAATCAGTGCAT
CGCAATATAATGCACAAGTTCGGGAAAGTATTTTAAGCTCCCTGAGGAGG
TGACCTTGTTCAAACGCCATCCAATAATTATAAAGAAAATAGAAAAATGA
TGAGATTCACAAACAAACCAAAACTTATACTCATTGAGGCCCATTTGAAT
CAAAGGATTTATATAGAAATTTAATAGGATTTAAATCCTATAGAAAATTT
TTCTATTTGACCCTTTGATTTAAAGGATTGAAACTTTCCAAATCCTATGA
AATTCCTATGGAATGACATAATGTATTTGGGTTTTGGAGGAAATATAAAA
AGAGCTTCAACCTCTTGGAAAATTTTCTTTGATTCCATCTCTCTCATCCA
ATTTCTGTATTTTTCCTGCGCCCCAATCAAACGATCATTCCTGTGTTTTG
CAATCCTGTGTTTTACACTTCAATTTCTATCAGAATCCTATGTTTTTTCT
ATTCCTCCATATTTTCAACCCTGCGACTCAAAGGGGCCTTGAGAAATAAT
AAAACAAATCCATCTATAAATGGTAGTATTGGTATTATTCACATATGAAT
TAATCTTTTTTATTTTTTTATTGTGTTGATCGAATTTAAATATGATTTTT
GGTATAGCGATAGATGTTACCGTACTTTCTATTTTTAATATTTGAATCTT
TTATAACCATTTACACGGAACTTAAGAGAAAATGTTACACGAGGGGATCA
TTCATCTCAAAACATATGAATTTTAGAGAATTTTAATTCTATAGGAAAAA
TTTTTATGAATGCCTTGGATTCAAATCATATCGAATCCATTGAAATTCCT
ATGAAATGAACAATCTTATAGATATTTTGGAGAAAACTTAGCAAGAGCTC
AAAGCTCATGAAAATTTTTCTTTGAGTTTATCTCTCTCATCTGATTTATG
TGTTTTTCCTATGGTCCAATCAAACAGTTATTATTATGTTTTTCCTGTGT
TTTATAATTTTTTGTTTTACACTTCATTCATATTAGAATCATGTGTTTTT
TTTCTATTTTTTTATTTTTACGATTCAAAGGAATCCTAAGTTTTGAACGT
AAGCAAGGTGAAAGAGGAAGAAAGGAGAAAAAAAAAAAGAAAGACAAAGT
ACGGCTAGTTGATTGCAACCACAGTCCACATGGCTTAGCGGCTGTTTGGT
TTCCAGGATTATTTTAAGTGCTGTTATATCGGATGTTTGACACTAATTTA
GAGTATTAAACATACATTAATTACAAAATTCATTCCATAAGCTTGGACTA
ATTCGCGAGATGAATCTTTTGAGTCTAATTACGCCATGATTTTGACAATG
TGATGCTACAGTAAACTTTTGATAATTATGGATTAACTAGGCTTAAAAAA
ATCGTCTCGCGGATTAGCTCTCATTTATAAAATTAGTTTTTTTATTAGTC
TATATTTAATACTCTAAATTAGCGTCCAAATATCCGATGTGACATGAGCT
AAAAAGTTTTAGCCCCATCTAAACACCCCCTTAATTTACAGCAAATGGAT
GAAGGAATCTTTTTATCTCCCTAGCTACTACTGTACTAGTACGTCAGAGT
TTCAGAGAGCAGCAGACAACATTATCTTGAAAGAGAAAAACAGAGGGAGC
AGCTAGACTCCATGCAGAGAGAGATTCTCAGGGTTGGAGAATGGAGATTG
CCTTGGATGTCTGCTTGTGATGAGATCGAGAGCTTCATTACTTAAATCTA
TTTCTACTTTGACTGCTAGCTACATGTGAATAGAGTGAGACACTGAGACT
CACTACTCCCTCGCGAGTCTCCCTCCGTCACTTATATTTCTAAAGGTTTT
TTACAAGAATTAATAAATATGTAAAATGAGATGGTGAAAAGATTATAATT
GGTTAGGAAAAGAAATTAAATAAGAGATAGTTGTGATTAATTGAGATGAG
GGATAGATAAAAAAGATAGCACATTTTAAGATAAATTCACTCTAAAAATG
AATATATTTTTAAATTGATGGAATGAAAACTTGCCTACAAGTACATGAAA
AGATACCAAACTCTCAAGAAACATCGTGTCGTTGTTTCCATGTCATCTAA
AGATTATAAAAAAATTAAAATTCAATAGGATATATTAATATGTGATAGAT
CACTCACAAACATAAAAAGTCAAATTTAACTTCTACAAGTTTAAAAAACA
ATAAATTTGACTAGCAATAGTTTAATTCATTCTTTTAGTTGCAGCTTGTA
AAAATTGAATTTTAACTTTCATATTTTAAAAGTTTTATATCACATATTTA
TCTATTTTATGAAATTTATTGAAAATATTCCAGTAACCATTTGAATAATA
AGCAATCAACGTGAAAAATCTTCTCGAATGTTCAAAATCCATTCATTGTT
GCAAAGTGAGCGTAACTTAACTGGTTAGGTTCTTTATGGTGGAACCAATT
CATACAGGTTCAAGTTCTAGAAGTGACACGTGTGTGATGCTCACATTTAC
AGCTAATTATTCTTTTAGTGATAGATAATGTAATCATCGATAGTGAGGCG
TCCGTGATTATTTCGTCAATCTCAAAATATACTAGTCCAGTCTTGCTGAG
ATGCTCCTAAGAATAGGATGTGTGCGTGTTATGATGGTATGTGTTTTTAC
TGTGATCTTTTGAAAGAAAAATCTATTCACTAGTGTATACACTCGTACGT
CCTGCTCGATCGATCAATCGAGCCATACCTGACACGCTGCTACCTGTGCG
GTTGAAAATTCTTCTTGGCCTGTGTCGACCAATAATAAATAAAAATGTAC
TCTTGTCATCATCGATACATACTGCATATTTATCACTGTAGAGACATCGG
GTAATTTCAAAACGGGAGCTGATACATACCATTGTTTTTTTGAGTTGCTC
AAAGGCCTTAATTTTGAGCATGTGCATTCCATTCAAATTAAACCTCCTTT
CTTGAGCGATTCGGTTTTCGCTGACCCTATATATCCACCTCATTAATTTG
CGGATCGGAATACTAGTTGAAGAGACGAATTAGCGGATGAGAGGGCTAAG
TCGGAAGAATCATCAACAGATCGAGGGAGTTGCCACCAGCAAGTAGGGAG
CGCGCGCGTACTTTCTGGCGCGCACCCATGCATGCTGCTATTGCTAGCGT
CCAGCGGGAGCACAACTCAAAACAGAGAGGACGATCGATCGATCGATCGA
CATTACACACAGTGCATGCATATATATATATATATATATATATATATATA
TATATATATATATATATATATATATATATATATATATATATGTGAACTAG
TAATTACTAGTCCATGCATGCATATGCATATGTATTTTAGTACTTAATTA
TATATGATGATATCGGAATTAATAACATATATATATATATATATAAGGGT
AGAATATAATAACAAGAAGGAATAATTAGGGAAGAATTAATGGGTATAGG
AGTAGCTAGCTAGGAGGAGTACTGGACGAAGGAACGGTAGAAGGTGTTGG
GCGTCCAGTTGAGGGGGATGACGTCGGGTGCCACCAACGTCTTGCCGGAG
TCGCTCCGGATGCGGATGGAGAATGGCGCCCGCAGGCGGTGGTTGGAGTC
CAGCCTCCACACCGACCCCCACGACTCCCGCATCGGCGTCCACCTTCCTC
CTCCGGCGCCGGCCTCCTTGAGGTCCACCTGCGCCACGTCTCCGTCGCCG
TTCTCGTACTCCACCAGCACCGCCAGGTACACGGGGCTGGACCCTTCCTC
CACGTGGAATCCCACCTTGAGGCCCGGGAACTCGCACGGCACGCGCGCGA
ACTGCACGTCGATGATCCCCGCGCGGCGGAGGTCGTCGGCGCGGCCGGGC
TTGGCGAGGCGGCCGAAGGCGATGCCGCTGAGGTCGAAGTGGTACTGGGA
GAGGGGGAAGTAGTTCATGTCGGTGATGGCGACGGTCTGGGCGTTGCCGG
AGCAGGCGGGGTTTCGATTGCACCTGACGCGGTAGCAGGAGCCGCAGCCC
TTGCCGCCCTTGTACAGCGGCTGGTTCCCGCACGACGTCATCCCCATGAA
CGGGTACTGGTTCACCTTCTTGAACCCGCACGCCCCGCCGTTGTCCGCCG
CCCCGGCGCCGTTCGGCTGCCCGTACCACGTCGCCTTCGCGTTCCCCCAC
GCCGCCGCACCACCGATGGCCTCGCTCTCGTTGTACCACCGACCTTCACC
CTGCACCGCGCTGCTGCCTTTGCACCCCTGCACCACCACTAATACTAGCA
GCAGGTAGTACACTACTACTCCTACATCACCGCTAACCATTTCGATACTT
GTGCTTACAGCTTGTTGCTGCCTACCGGCCGGGGAGGAGAGCAACGAATT
GAAAGTACCCCTCCTCTAGCTATTAGGAGTATATATGGAGCTAGCGATCA
CTCAACTATGTATAATTAACAACTCCGGCCAGCATCTAGCTAGTACAGTT
GTTAGGTACAGTACAGTAGTGAGTTGCAGCAAAGCAGAAACCAGATCGAT
CAGCTGCAGCATGGTAGGTTGCACAGATCGAGGCCGAGAACGTGCCACCT
TGTTGGGCTGCACATGGCTAGCCTAACCTGCCCTCATCTCTCTGCCTACC
TTCCCTCCCTCCCTTTTCTTTTTCTCTCTTTTAATTTACCATCGATTCCC
TCTTTTCTTTTTATTTTTATATGAAATATGAAATGTGGCCATGCATGCAT
TCACACCTTTTATTTCTTTATATATTTAACCCAGGCACCGCGCGAATCAA
ATCATAGATTCGATCGATCGTCATGCATATATAGCATTAGTTTATCAACT
ACTTTCTCTGTACTAATAATTACTTATCGTTTTCGATTAAGAAACGCTCT
AAAAAATCTTTAACGATTATTTTCTATTATAACATATTTCAAAAATATAT
GATTTTATTCAAATATCTTATACTCTTGTTGTTTGTAACACAGATATTTA
AGAAATTATTCATAGAAAAAAAATAAAATTCGACACTTCAAAACGATAAA
ACGAAAAGTATTATTCATACTGCCCGGAATTTCGCCTACTATACCTAGCT
AATCAACCATAAGCACTACATAATTATCAGATATTGAGATCTACTCTAAT
CCAGGAGGATCATGCAGGCATACCACATAATTAATTTGTCCTGGGCTCTT
GGCCCACGTTACCTAGTTCTTCTACTATACAGATAGTCCAATTTGGCTCC
CTCAACTGGTAGTCCAATTTGATTCTTATTATTGTTCAACGTTACACCGG
GTATCTTAACCACTCCAATTATTAAAACCGTGTAAAACAACAACCTCAAC
TGTTTTGAGGATGATTTCACTGACGTGACATCCACGTAGCAACCCAATCA
TCAAAGGAAATAAAAATAGGCGTGGGCCTACAAGTAAGTGAGAAAAAAAA
TATGGGAGGGCATTTGTCAATGCTCACTTCTCCCCTCCCCATCTTTCCCT
AGCCGCGACGTGGTTGAGCTCGGGTCCGACATTGGCGGCTCACCTTGGCT
TGCTCCTAGCCTCCTCGAGCTCGAGTCCGACACCGACGGCCTCACCTTGG
CCTACTCCCTGCCTCCTCAAGCTTGGGTCCGGCACTAAGGTGCCGATTCA
ACCAAAGAAACATATTCAAAATAGCTAAGGGAGCTGGTACCGTAAACAAA
AACTGCCTTTAAAATAGCTAAGGGAGTAGTTTAGTACCGGTTTTAATAGT
TGAAAGGGTTGATATATTCGTTTTTACGGTTGATGGATACGGATGGGATT
CAGCTAATAGTTTGTTAGGGATTTAAATCGGACTTCTGTGACTGTCATGC
ATAATGCCTCGGCCCATATGGTAAGCAAATCCCGACGCAAGGAAGTCGGA
GTACGAAACTCCGATTGGCGCTTTTTTTTTTGTGTGGCCGACCCGTTTAT
CGCTTATGATATTATACGTGACCATTACTTTGACATTGATTTTCCGCAGG
CCTATGGAAAACGAAAAATGCATCACCCTTCAGTTCTTTTTTTGGAATCA
CAGAAAAAATAAAAAAAATACAGATCAATCAAAATCGACTTTGTTTATTG
TTCAGGCTTATATAAAAAAAAGGCAAAAACGGCGGATTGAATTCGGATAT
TAACCGCCTCATCGGTCATCCACTCTGCCTAATAAGTTAAAAATGTTTAT
TAGGAAATAATAATTAACTTTAAGTAAAACTCTTGTATGTGTGCGCGCAT
ATATTTGTTTTTAGTGACTTAAAAATCAATATCTCTAATAAAACTATGTT
GAAAATATTTTAAAATTAATTTTGAAAATTCAAATGTTGGCTTTGACTTT
GACTTGTTAGGCCTAACAACCGATGGAGCTCTAAAACTCCGACGAACCTT
GGTCGTGATATTAATTTTTCCTGGTCTATCGCAAGAAACCCAATTTAAAA
CGAGCAAACGTACACATTTGTAATGATTGGTTCTAATGATGAGTAACTAG
TTCCAATAACAAGGGGAAAGAATGTGTTTGTGGCTTAATGGGCTGGACGC
ACGCAAAAGGCAGGCCTAACACCTCGGCCCATCTTAGTGTCCGACGCCGA
CGGAGCCCTTGACGTTGCCGAGAGACTGCCTTGACGTTGATCCCCTCCAC
CTTGATTTTTCTGCAGGATTATATTATTGGTTTTTGCTATACATCACCAG
CGTGTTTTTTTTCCCAAATCGCACTAGAAATCCTAGCCTTTGGATGGACA
TCAAGATTTGTATAACGTTATCGGGCCCGCAGCCTTTGTCGGGTTAGGAT
CCGTTTTGGGTCGACCCGCTTTCGACCAAACCTGATCCAAATACGATTTC
GCGATATTTCCGACACAGGGCGGGGATTTTTTTTTATTTCAAACAGTGCT
ACCCACTCTCAGCGCCACACCTCGATGTCGTCAAGGCGAGGGGGAGAATC
AGGCGGCGGCGATTCTCCTCGCCGGCGGGAGGAGGCCAAGAGCACGACTC
CTCGGCTGTAGCCAGGCTCAGCCGGTGGGCGCAGTGCGGCGCCCTCCGCT
GAGATGTCATCGAGGGGATGGGGCGAATCTGGCGGCGGCGATCCGCCTCG
GCTGCAGGGGGATTCCAGCTCGCGTAGCAAGGCTAAAAGCCGGACAACAT
CGCTGCAGCCAGGCTCAGTCAGCGAGCATGTTGCGGCGTCCTCCGCCGCC
GCCGTGGAGACAGGCTTGGAGTTCGGCAAGGTTGACGGCGAGGCGCACGC
ACCCGCTCCCCTGCACTTGGCAAGGCACCAACAGTTGTTCTGTGTTCATC
AAGCAATGATGCGCTGAATCGCAGGGCAGTTGCTGGTGGTCTTGATTTGG
ATCCAAAAAGGTCAGGCGTCGAGATCCAAAAAAGCAAGGTGAGCATGTGT
TCTTTCGTATGTGTTTTGCCGCTGATTTGCTGATTCAATCTTATTGCCCT
TCTTCTTGATTTGTGTATTTGTTTAATGTATTAATGCTCCAAAAAAACAG
GTTGGGGGGGTGGTGGGGGGGGGGGTAGATCTGTTGGTTGGGAATGGATT
TTTTTTGTTTTACACGAAGGCTGTGTGTATGTTGGTTGACACTGGGGACA
AGATCTTGTGATGGCAGTTCTGTTTTTAGGATTATTTTCATGATTTGACT
TTGTTAGGTTATCAGGTGTTGACAACATCTTCTTTGGAGCGTCAGTATTT
TCTACGTAGCTCAGTTCTTAATCATGTATAAATGCATTTCAGTATTAATT
TAGTTTCTTATTGCAGTCCTGAAAATTGTCAGTGGGTATTTAAGCACCAG
TACCAGAGGTTTTAGAGCAACAACATTTTTAGATCAGATTGGAGTTACAA
TTTAACGGGAGTTCCATGAATGTGAATAGTTTTTGTAGGCAAGAATCTAA
TTATTAGTAATACTACATTGTCTTTTCGGTTACATGTGTATTTAAAATTT
TCAAAAAGAACACTTTATGGCTATAAAGGAAACTAAAATAAATCCTTATC
TACTAAGCATGTTCTGTAATAATTGATTTTATCAACTCTTGCCAGAAAAG
GATGTTCTGTTTTGCAGTAGTTTTGTTAGCTAATTTAATTTCCTTTGTAG
TTTTGTTAGCAACAGTGGATGCCTGCTCCTTGTCTTCCTGATCCTTTTCT
TTTCCAGAGACTCTTGTCCAAATTTTTTTAACTCTCCTCTTTTGGATTTT
GTGGAGCATGAGAACTAGAATTAAGATCCAGATTTTCTTTTCTGCTCAAC
CTGAATACATTTGTTCCTTATTTGCATCCTCTTCCCACAACCCATTTTGC
CGAGGACTTTTTCTTTGTATTGTTCAGGGGGGATGTGGGTTACATGCACG
TACAATTTTGTATAAAGAGTTTATTAGTTTAGTTTTATCTTTACTAGCTG
GAATATATTGAAATGAAATCTGTCTAGTTCTAAATTTGGCCTAGTGTAGT
TGTAGAGGGTAATTCCTATGAGGAATTAGGTATGCCCCACAAGGAGGTTG
GTATTGTCCTGGTGGTGGCATGTAGCCTTGTGGAGGGCACTGTTGGTTAG
GAGGATACCCATTGTTGCTCTCACCATGCATGTCCTTGCTTGCAAAGTAA
TATATTAGTTTTGTCAGCCATTAGTTAGATAAAAGGTATATAGTTTTAAC
TAAATTTGGTAAAACTAAAATATTTCTGTTGGGTGATCACTAGTGTGCAT
TAGTTCTGTACTAGTTAGGTAAAAGGTATGATTGCATTTAACAAACATAG
TTTTGTAAGAAAAGAGATTAGTTTTGTTTGCTATTAGAATTCATAGTTTT
GTTAGTTCAGTCAGAAATACTTTAACCTCTACTTTCAAGTTCTGTCAGAA
ATACAACAATTAGTAGTTTTGTTAGCCATTAGAATTCCTAGTTTTGCTAG
TTCAGTCAGAAATACTTTAATCTCTACTTTCAAGTTTTGTCAGAAATATT
GCAATTAGTAGTTTTGTTTGCCATTAGAATTCCTAGTTTTGTTGGTTCAG
TCAGACATACTTTAACCTCTACTTTCAAGTTCTGTCAGAAATACAGCAAT
TAGTAGTTTTGTTAGCCATTAGAATTCCTAGTTTTGCTAGTTCAATCAGA
AATACTTTAACCTCTACTTTCAAGTTTTGTCAGAAATATTGCAATTAGTA
GTTTTGTTTGCCATTAGAATTCCTAGTTTTGTTAGTTCAAAATGGGTATT
AGTTCTGCTTTGTCAGCAATTAGTTTTGCGGGGTTCTTCTGCTTGCTTCT
TTTATCTATCTTGTTGGACTACGCACATAGTTAGATGGCTGAAATGGCAT
TTGGTTAGCTTTGTCTTGATCCCTTCTTTGTTAGAAAAGACATGTTTCTA
CACATCTATAGTGATTTATGTATGCGCACTATAGGTCTGTTCTGTAATTT
TAATATTCTCACTGATATACTGACAGCTAGAACCTCTCTTTTTTTTCAGC
AAATAATCAATCTGCAATGGGGGGTAGGGGGGTCAATGATGTGTTCAGCT
ATAACTTTGCTATTCACATATATACTACTTCTGTGAGCTACAAGTTTTGT
TATCTACTAGTTTTTTTCATTTTCGTTAAATGCACTTAGTTTTGTCTACC
TCTAACAATGTTTAGTTTTGTCCGCTCCTGATAATACCATTTTTTTGACC
AAATCAGTTAGACAGTCTTGAAAACTAGCTATGTATGTATGTACTAAAAT
GAGTAGTTTTGTAAGCAAACTTCAATCATGTAGAGTAAATTTCAGTGTAA
AAGCTTGTGTTATCTGAAATACTAGGTGTCAAGGCCTCCATGGGTGCATT
TTTAAGATTATCCTTGTTGATCATAGATGATGTTTTCATTTTCTGGACAT
CATTAGCGCATCAATTCCATTTTTTTCTCCTTTTCTGGTTTATGGGCATG
GCATCAATTGGCTCTGTTCTTATGCCCTATTATGATAAAAAATTAAGATG
TTGTGCACCAATATATCTATTTGTTTGACTCTCCTTCTTCTCCTCCATCT
TCGGCGTGATCTCCATGCTTTTAATGACACATAGTTTTGTTAGTTTTGAC
TTCTGCTAATTTTTGAAATCACAAGTTGTGCTCTCTGTAGAACTGTACTC
TGCTAGTGATGTGTAAACTGAGTTCTTGCAATTTTTTGATAGGGAACGGG
TGAAATTGAGTTGCCAATTTTTGGACTGAAGAAGTAGTCTCATTTTGTGG
ACAATTTTTTTGCTGAGAGCCCATGTTTGCAGAATGAAGGGGTCCTACCA
GAGCAATGGCTCCTAGGGCGCCTAATGATGTGTTGTGATGCAGGTTTAGT
GATTCTGTTTAGTGCAAAGTTCAGTAAATTTTTCAGACATGGATGTGATG
GCAAAGTTCAAGTGGTTTTGTTTAGTGCAAAGTTTAGTAAATATTTCAGC
AAATATCATCTCCCAAAAAATGTTCAATTAAGTAATTAACTGCATGTTTT
TTGCTCGGTTCAAACGCTAAGCATTTTTTGTCATTTAGGTAAAAGGTGAT
AACATGACCTCATGATTTCTTCAACTAATCGAAGAAGGTAGGCACACCAA
GTGTTCTTTTTTTCCACCCAATCTGCATGCTCCAAGACTAACAGAAAGCT
ATTTTTTGTTAATCTGCAGAATCCCATGCTCCACTACTATTCATCCACAT
GTAAAATTACATTGAATTTCCAACAATCAGGCACAACCAAGTGGCGAATT
CAGTTTGCATGAAAACTACGTCCCTGAGTTGACGAGGAGTGATTTTTTTT
CTCTATAGCCTATGGGCCAAATGCTAGCCCACAATACTAAACAAAACAGG
TCAAAATGCTAACCCACAGAACAAAATGGGCCAAATGGTAGCCCACAGAA
CAAAACGGGTTCTATCGCAAAAAAAAAAGAACAAAAAAACGGGTCCAGGA
GGGAGATCCGATCCACCTGGCAAAGTGCGAGGATGGCAAGATCCATGTGG
CATGTGCGCTCGCATCGCTGGTGAGGATTTCCATCGGACGGACAGAAAAT
CTAGTGCGTTTATAAATTTTTTCACTAGGGTGACACATAGACAGTCCCTA
TATTATTTCATTAAAGAAAACAAAACGACCAATTAATTGGTGGATTCGGA
GATTAAAACTCCAACGAACCTAGCTATATACGATCGAAAAGGGAAAATAC
AATTAAATTACCTTTCTAAACTTTTATGGTATTACTATGATTTACCCCCT
CAATTTCGATACGCGATGTTCTGCACGCTCAAAAATCATCAAATCGGATG
GATTACCTCTAGTTGATTTCAACACAATTTCAATCCGATATCTAACACAC
ATGTCTTCTTCCTTAACCTCCCCCCCTCCCCCCGCATGAAGTTGAATCAA
ACTACTACATCTCAATCTTCCCCGTTGATAACCACCACCATAAGCGCAGT
TGGCGCCGGTAGGCTCTCCCTGCCACTGTCCTCTACGAGCTTGCCCACTC
TAGCTACCGATGTGCTCATGAGCTCGCCAACGCTGTCTTCGTGTCAGATC
CATAATTTGAGTGGATTGAGTGGATCCATAATAAAATAGAGGCTAATGTA
AATAATAAGATTATTTGAGTGGATTGTATATATGCATATATAATTAATCT
TTTAATAAAACTAGATGAAACTTCGTGTGTTGCTCCTCTAGTTGATTTCA
ACACAATTTCAATCCGATATCTGACACACATGTCTTCTTCCTTAACCTCC
CCCCCTCTCCCCGCATGAAGTTGGATCAAACCACTACATCTCAATCTTCC
CCGTTGATAACCACCACCATAAGCGCAGTTGGCGCCGATAGGCTCTCCCT
GCCACTGTCCTCTACGAGCTTGCCCACTCTAGCTACCGATGTGCTCATGA
GCTCGCTAACGCCGTCTTCGTATCAGATCCATAATTTGAGTGGATTAAGT
GGATCCATAATAAAATAGAGGCTAATGTAAATAATAAGATTATTTGAGTG
GATTGTATATATGCATATATAATTAATATTTTAATAAAACTAGATGAAAC
TTCGCGTGTTGCTCGGGAGTTCTGTATAATAATAATAATATAAACAACAT
GTAAGATAATATAGATATATAGGATAAAATCATTTATGCATGCCACACTT
TCAGCTGGCTGCTGGCAGGCCTCTAGCTGTCTGTAGAAACTTCAATTTTC
TTTGCAATAAGGAAACTAAATAATTAAATATTTGCTGTTGCTGTCTCTTG
TTGAGTTCCCTTGTAGGTTTTTATTTCACGGGTCGGTATGATGCAAGTCC
GAGGCGTATATATTATTCCATTTCACGGGTAACCTGGCTTCTTCTAACCA
CCATCCATCTACTGATTCATTTCCTTTTGTTTATGATTTTCTTCCCTGAC
CTGTTTGTTACTTTTGTCCAAAGCTGGCGCTGTATATACGTGCACACAAG
CATTGCTAGCTTGTAAGACAAAACCTGTGATCCATGCTTGACTCTGCACG
TGATATATAAACTTGATTGATCGATTGATTGTTTCCGTCCAATAGCAACT
TAGTAACACTGACTTGCAGCTACACTCATAGGATGCCACTTGATCCTACT
ACAGACAATCTCATATATATGGCGGCTCAATTTGCTACGTGTAAGCTAAT
ACCTTTCAATTTAATTTCTTACAAAAAATAACTCATGACTAAGCTGGCCT
TAATTAATTGGGAGATTAGCCTTAACTTATTTGTAGACAAGATTTGGTGT
GGATGTATTTCATACCTATCTTTATATCTCTTGGAATATTTTCGTGAATG
TTGTGAACTTGGTGTATGCACAATCACACACCTTGCCATCTAATTATTAC
TTCTTCAATCTTAAAACATAACAATTTCTAGCTACTATGTAGCTATATTT
TAGGAAGGGTGCAGCATGCATATGTAATGAAAAGTTTACGTTTGCTGAAT
TTACTAGTATCAAATTAAAGTTAATTACACACATCACATTGCCAATATAT
ATGGTGAATCGTTATTAGCTTAATAAGCAACCCAGCCTCAATATGGTGAA
CATTTGTTGTTAAAAAAAGTACCACCACATTGATCTTTATGTCATGTAGT
CTAACAAACAGTTACATAACTAAATTGTAACATGATAATTTAACTCGGCT
CTTTTCAGAATATTTACCGGATTGTTGAAATAGTTTATTTGGTCTACATT
TTGAAAAATACATTGTGTTAAAAGAGTTTTTTCTATTGTATTGCTTGGAC
TACTTATTTTAGGTTACTTATTATATTTATTTAACAAAATACTTAATTTA
CTATGATAAGCACGTCAATAATCAGTAACAACAATCTGCTCCATAATATG
TGAAACTAAGCTAAATAAATGGTAGTGAGGTGATCACCCCTTGAGAGGAA
AAATTAAATTAGCAATTAAAAAAGTGGGGATCGGAGGGTGGGGATACGCA
TGGTGGATGGTAGTGCTAACTGGTAGCGATGGATGGACATGTATGCAGGG
AGGTCAGATAGAGTAGTACAGTACACAAGAGCATATCGATCATATGATGA
GTCGCTCCAGCCACATGTGAACCCGGCCGGCCGGCCTGCAATCTAGCCAT
CTGTTATCTATCCATGCATCGATGTATGTATGTATGTATGATGAGCAAAA
CAGCTAGCTAGATGTTTGCATCAACCATATATTTGTCATGGTCCTTGGTG
GAAGTAGCTATAAATACGGCCGATGGAGGAGGGCACAAAAGGGGCAGTAG
CAAGCAAGCAAAGCTAATATACATAAATTGATCCAGGGATCGATCGAAAT
TAATGGCGGGCAGGAGCAGGAGGAGGTCGTTTTGGTCCGTGGGCGTTGCG
GCTGCTCTGCTTTGTCTGCTGGCCGCCCATGGCTGCAGCGCCAAGCATCA
CAAGCCCAAGCCTACTCCCGGTGGCATCAGTGGCAATGCTTCTTCTTCCT
CCTCCAATTCCAGCACCCCCAGTATTCCTCCTCCTGTTGCCCCTACTCCT
ACTGCTCCTACTCCTCCTATTCCCAGCCCCGGAACTGGAAGCAGCAACGG
CAGCAGTGGCGGTGGCGGCGGCGGGTGGCTGAACGCCCGTGCGACCTGGT
ACGGCGCTCCCAACGGCGCTGGGCCGGACGACAACGGCGGCGCGTGTGGG
TTCAAGAATGTGAACCTGCCGCCCTTCTCGGCCATGACTTCCTGCGGAAA
TGAGCCTCTCTTCAAGGACGGCAAGGGATGCGGCTCCTGCTACCAGGTAC
GTACAGTACACAATTAATCTCGATCGATCTATCTTCTTGTCTGAATTATA
TATATTCATTCATTCATTCTCAGCCAGCCAATTCAAATAATTCTCTTCTC
ATCGATGGATGCGGTAGCTAGCTCTAGTGTGCAGGTCGATGAGCCCGTGA
CACATATGTACTGATCGATGCATGGACTGAGTGGCTGTAAATTAAATTAA
ATGGATGGATGTGATGCAGATCCGATGCGTGGGGCACCCAGCCTGCTCGG
GGCTCCCGGAGACGGTGATCATCACGGACATGAACTACTACCCAGTGTCG
CTGTACCACTTCGACCTCAGCGGCACGGCGTTCGGCGCCATGGCCAAGGA
CAACCGCAACGACGAGCTCCGCCACGCCGGCATCATCGACATCCAGTTCA
GGAGGTACCATCTAACCGCAATAACCAACTTAACTGCATGCCCTCCCTGG
TCGGGACTCGGGACCCGACCCACCCCACTAGTACTTAATTTTCTTTACTG
TAACGAACAACGAAGACATGCTCTCTGCTGGGGCCCACAACAAACAACCA
ACCACTACCACTAACTTTCTCTTTGCACTTTTGCACCTAAAAGGCTTTAG
TTCTCAACTTTTAATTTTTTCCGTTCAAATTTATTTAACTTTTAGCTAGC
TATTGGTATTGCAAATTAATTAACTGAAAATCGATCGAAAGAGAAGTAAG
TAAAACAAATAGCGAAATGAAAATGCAGGGTGCCTTGTCAGTATCCAGGG
CTGACGGTGACGTTCCACGTGGAGCAAGGGTCGAACCCGGTGTACATGGC
GATACTGGTGGAGTACGAGAACGGGGACGGGGACGTGGTGCAGGTGGACC
TGATGGAGTCGCGCTACAGCACCGGGGGCGTGGATGGGACGCCGACGGGG
GTGTGGACGCCGATGAGGGAGTCGTGGGGATCGATATGGAGGCTGGACAC
CAACCACCCGCTGCAGGGGCCCTTCTCCCTCCGCATCACCAACGAGTCCG
GCAAGACCCTCATCGCCGATCAGGTCATCCCCGCCGACTGGCAGCCCAAC
ACCGTCTACAGCTCCATCGTCCAGTTCGACTAGCTAATTACTACTACTCC
ACTCCTTGCCATTAATTAGTATATACTCCATTATTTGCCATTTGCACATC
ATCGAGACGTCGCTTGTGACGTCCGTTTCAGTGCGTATATGCATGTTGTA
CTCCTCCTTACTTGATTACATGTATGCATGCAAATTAATGAATCAATCAA
TGGTCGGATTTTCTATATATATAACTACTACGGTAATACTATACACATGC
ACTCTCCAGCTAGCTGCTTCTTGTTGCATCGATATATCGGTTGATCTGGG
CTTAATTTCAATTATATATATGTATATTCGTCGTCTCTGTCGTCGTACTA
CACATGCATGCATGTATCCCTCACTTGAGAACCCATGCATCCATCGTACG
TGTGCGTTAATTTGATCCATCTATAATATACGTCCGCACGTACTTTCATA
TATAGCTTTCAATATTAACAATAAGCCCGGCCGCAGCATGCAGGGCACAG
ATGAAACTAATATATATATATAGGCCATCTTTGTTTAGACTTATAAGCCA
ACTTATAAGTCGAAAAGTCTAAGCCAAAACAAACAAGCAGCTTTTTTATT
TAGCTTTTTTGAAGCCATAAGCCACTCTAACACTATTAAGCCAAAAGCTA
GGTTGGAGAAGCTTTTTTGGCTTATATGAGATAGATGTATGACTCCACCA
CTAAACTTAGGACATTAAATCCACTGGCTTATAAATCATATAAGCCAATA
AGTTGACTTAAAAGTCTAGACCAATAAGCCTAAGTCTAAACAAAGAGGGC
CATATTCTAGTAGTACTACTAAGTAGTAGCTGAGTTATAAGAGCACCCGC
AATGATAAAGTAAGGTGATCTCTATAAAACATATACATCTCAGCAATAGA
CTAGATTAATAGTAAACCACATTAATAGTATGTCTACATGGGTATCTATA
GCTCTCTCATCCATTGCCTCGTTTTTCTCTATAGACTATCTACAGGTTAG
TAGATAGTTTTACTCTCTCTTCATTTAATCTCTTTCAAGTAGTAAAATAT
GCTGACATGATCTCTTGTAGAGAGCCTATAGATAATTATTGCGGGTGCCC
TAACGAACATATACATATATATTCGATCGATCTTGTCACTTTCAACCCGT
GGAACCTGCAAATCAATCACAAGAGCTGCTTTTGCTTTGGTCTTTTTCTC
TCCATTGCATGCTCGAGATCGATCTGTATCTGTTGTGTGGTGGACCCATG
CCATGCATGCATGCATCAATATAATCCGTCCATAGCTAGCTAGCATGCAT
GCGTTCACGGGCTTTTGGCCTTTCTTCTCTCCCTCCAACTAGCTAGCTAC
CGCCCATATGCATGCTGCTGCTGCTAGTGGCCATATATATCCCGGCTTGT
GACTTTGTGAGCCCCGGCCCCATATATCCGTTTCGATTCTTCATCACGCA
CCACCAACGACTCATCAGCAACCACCTCACCATGGCCATGATATAGTTAA
TTACGTACAATGTACTTCCTCCGTTTCACAATATAAATCATTCTAGCATT
TCTCACATTCATATTGATTTTAGTGAATATATATATATATATATATATTC
ATTAACATCAATATGAATGTGGGAAATGCTAGAATGACTTACATTGTGAA
ACGGAGGGAGTATATATATGTTGCCAGTAATTAAGAACTAAGATCGATGG
ATATAACACAATTAAATCGCTTTACCATTTTAAAGATAAGTCCTACAGTA
CAATTCCGATAAGCTTTTCTTTAAAACGAACCGCAGGACTCCATGGTGCC
TGAGCTCCAAGGTATGAAACACATAAATTCTCTTAAATTTTTAAAAAAAT
TCAAATGGTGAGTATATACCTAGACATAAGAATTTGATTCATACCTATAC
CTAGCAACAAACTCAACTTTATTTCACAATTCATTATTAAATACCTAACT
AATTATATGTTTGGATGTTATATACCTAGAACCAAAATCTAACAAAAAGA
TGTTTAAACTCAGTTCAAACTTATTTGAACTTGTTAGTAAAGAAGTTAAT
GTTCATACCTAAACATTTTAAAAAAAATTCAGACTAATTCAAATTGGGTA
TATACTCAATTTGATTGGAGCCCAGACACCATGGAGCCTCAATTATTTAT
TTTTTCCCTATATATCCCATAGCAACAATCTTGTATTATACAGGGAAAAA
ATAAATAACGGAGCACCACGTGCTGACAAATCCTACATAAATACTCCCTC
CGTTTCAAAATATTTGACACCGTTGACTTTTTAAGTACGTATTTGACCAT
TCGTATTATTCAAAAAATTTAAGTAATTATTTATTCTTTTCATATCATTT
GATTTATTGTTAAATATACTTTCATGTACACATATAGTTTTATATATTTC
ACAAATTTTTTTAATAAGATGAACGGTTAAGCATGTGCTAAAAAGTCAAC
GGTGTCAAATATTTTGAAACGGAGGGAGTATGAAAAAGCTTCAAAACCGA
CTGCCGTTATACGTAACCGGTCACCATCAAGGCGTCAACACTCAGAGTAC
AAACACATTGTCCTACAACAACATCTGTAGCAGAGAACCATGCAAGTATA
AACTCCTAGCCATCCACACCAATAAATTACGGGTTATCGAGGAAGAGGAC
GAGAGAGAGAAGAGAATACACTTGTCCTTTGCGTGAACGCATTAGAGACT
TCCAAGAGCACCGTACCAACGAAGCTCAAATTGAATGGAAGTAGGAAAAA
TGGGACCTCCCAAACAACTTGTCCTGTAATTAAGGTCGATCACGACGCCA
AAAAAACGTCGCCGCCACCCGTCCAAATTAAAGAATCATAGAACTGATTT
TCACTTGAAGGGTAGTCTTGCTCAAGAGAAAGAGGAAGATGTCTCGATAA
TGCTCCCAAAGATAACCCCATCGCCTAAAAATTAACATTGCCATTAACAG
ACCAAAAGACTCCTCCTCCCACCAAATTAAAGCACAGACCAATATAGGCA
TGTGTGAAGCTATAACAAGCCCTCAAATTAATTAGTCACAATAACATATT
GCGTTGCCAACATACATATATCATCACAACGTAACTATAAAATACTCCCT
CCATTTATTTTAAAACACTTTGATTTTTTTAAGTCAAATTTCTATAAGTT
TGATCAAGTTTATAGAATAATGCAACGACTTTTATAATACCAAATTAGTT
TTATTAAACCTACTAATATATTTTAACACTGTGTGTTTGGTGTTGAAAAA
TACCGTTAAGTTTTTCTATAAATTCGGTGAAACTTAAATAATTTTAATTT
AAAAAGTTAAAATGTCTTACATTATAATATCAAGTGAGCCGTAGTTTGGA
AACCTAACTAATATTATGATAGAGTCCTACACGTACGACTCCAGACCCGC
ATCCGACAATGCCTCATCTACTAATGGTGTGCCTCAGGGGGCGGACCCAG
GGGGTGTGCCGGGTATGCACCGGCACACAAAAAAACTAAAAACTTATAGT
ATATAGCATGTATTAGTTTGGGGCAAAAGTTTGAATGAGCCAGCCCATCA
TAGATGCCTGTGTGATGTGTTGTGCGCTTTGCATCGTGCAAGTTCCCCGC
TTCACCTCGCATTCGCGTATCCACTTGGCATCGTGGGAAAGGTAGCTAGG
GTCAGGGCATCAGGCGTTCTTGTACTAGAAAAACAAGTGAACATGCTCTG
TTTTGAGGGAAAAGAAAGACACCTACATACTTATCTACTAGCTACTAGTC
TACTACTTGTACTAGAAAAAAAATATACCTTCATCCTAAAATAAGTGCAT
CCGTAAATATATAAGTGCACCATGTTACCACTGAGTTTTGATGTTATATA
TATTTGATATTTTTTATATAGGACTTAACGGTTAAAGTTTACACTTAACG
GCCTTCAACAACAAAAAAAAAACATATATTTTTGCTAGTTAATTATAAAC
AGGAGCCCGCCCGGTAAGCTATATATATATCTGGATATAGCAACCAACAA
CTTATATATATATATATATGTATATATATATATATATGTATATATATATA
TATATATATATATATATATATATATATATAGGAAAATGATTATATACACT
CAGGAGTATGTACACCCGGTTCCATCTGCCGTCCATTATATATATAGAGA
GAGAGATCATGTGTGTAGTTTCTATGATCGATCTATTGAGTATATACTAG
TATAGGTTAATTCGGAAAAGCTAGTTGGCGCGCGCGCGCCGGCGGCGCGC
GTTTTAGGCCCAGAAGGCCCAGCGCCGGCGCGCGCGCCATTCTGCTGTTC
TGCACGCTTTTTTTTTTCTTCGTTTTTTCCCTTTTTTTCCTCACTTTTTT
TTCTGATTTTTTTTATCTTTTAGCATGTTTTGAGTTTGAAAGTTTTTAAA
TTTCGAGTTGAAAATTTTCAAATCTGGATTTGAAAGTTTTCGAATCTCGA
TTTGAAAATTTTCAAAATTTTCAAATCTGGATTTGAAAGTTTTCGAATCT
TGATTTGAAAATTTTCAAATCTCAAGTTGAAAGTTTTCAATTTTTTTTCA
AATCTGGACTTGAAAGTTTTTGAATCTCAATTCTCGAGTTGAAAGTTTTT
CAAATCTGAGTTGAAAGTTTTCAAATCTCAAGTTGAAAGTTTTCAAATCT
GGATTTGAAAGTTTTCGAATCTCGAGTTGAAAGTTTTCAAATCTCAAATT
GAAAGTTTTCAAATTTTTTCAAATCTGGACTTGAAAGTTTTTGAATCTTG
ATTCTCGAGTTGAAAGTTTTCAAATCGGAGTTGAAAGTTTTCAAATCTTA
AGTGGAAAGTTTTCAAATCTAAGTTGAAAGTTTTCAAATCTCAAGTTGAA
AGTTTTCAAATCTTAGTTGAAGGTTTTTAAAATTTGACTTTAAAATTAAA
AACTTATATAGAAAGTTTTCAAATCTAACTTCAAAAAATTTCAATATGTT
AGTAAAAAGATCTCCCAAAAAAATTTTCAAATATTTTCTTAATTACTATC
ATTAGTGTTAAGTATATTAACTAATATACGTAATTAAGACTAAAGGAATG
AAGTGCTCGGCAGGTTCTTTTCCCGGCGCGCACGCGCGCGCTAGCCATCC
CCAGGTTAATTGCACTTTTAATCTGAAAGTTTAATGAAGCTCACGGCCGG
CGGCCGCTAGAGGGAGTAGCAGCCCAACTACGAGATGAAAATACACGCAT
GGCTGGCCCAGATCGAGTGGGAAATAGTTAGTGTGGGCCGGTTGTATAGC
TTTGCTACCAGTGCCCTAAGTAAGGAGTAAGTTCACTTGAGGTCCCTTAA
CTTGTAACTTATTCCCCTAAGTAAAGTAAATGGAAAAAGTCCACTTTGAC
TCCCTTAAAAGTATGTCAAATCTAATTCATACCTTAACCAGAAAACCAGG
TAAAACGACTCCCTAATTATTAAAACCGGTTTAATTTAACTCACTCAGCG
GTTTTAGAAGACGGTTTTACTGATGTGGCGCTTTGGCTTGGTCTGATCGG
CTAACTCAGCTTGTGGGACCCACACGTCAATGTCACGTTTTCCTCAAATC
TCTTTCATTTCTCTTACCCCCCTCCCTCCCCCCCCCCTCTCTTTTCTCCA
GGACGCTGTAGTGGGCGGTGGCTGGCGACGAGAGGAGCCAGCGGCTGTCT
TCGGCTTCGATGTCTTCTCTGCGCCCGTGTCGCGGCCATTGGCGGAGTAC
GCCGGGCGCCGCCACACGGGACGGCGTGTCCGTGAACATCGCGCCGCCAA
CGCCGCCTGCACGACCGTTGAGACCAGCCACAACGCGTCCACGCCGACCA
GCTGCGCCACGCTCGACGCCTGCCCGAGCGCACACCACAGGCCGCTCATC
GCCGGGAAGCAGCGCATTCGCTCTCCGCCGCCAATCCGGCCCCCGCTCCC
CGCGTTCGGGCCGGAGCTCCAGCCCCCACTCCACCCCGAGACCACGCCGC
CGTCTCGTCGCTCCGCCTCATGGGTCATGGCCAGGTCGCCGCCGCTCCGC
TGGAGGCCGGTCCGCCGCCGCGCGTCGCGGGGTCGCCCAGCCGCGGCTCC
GCCTGGGCAGTCACCGCGGCTGCGCAGAACCCCGTGATGGCGACGCTTGG
GTGGAGGGCGCATACCAGCACAAACAAGGATTCATCCTCCATCATCCACT
CCAATCCAACTAATGCCTGCAACTACATCACCTAATCTTCTCCAATTTCT
TCTTGTTGTTGTTGTTGTTGCAATTTACTGACTGATGAAGAACGAAGATG
CTTGCTTGGCTACTGCTAGTCTACGTTCGTTGCAGAGAAAGCAAGCAAGG
AAAATAACAAGTGAGGAAAGGAGCAAAGCAGACAAAAGAAACAGATCGAT
CAATGCGATGCTATTGCTATCTCTCTCTATTCTTCTACTCCTGCTTGAGC
TGTCGCGGAGCAAGAGGCGCCAGCACGGTGGTGTGGTCCTCGGGACCGCC
GCGGCCGCCACCCACCTCACCTTCGTCGCCGCGGCTGCCGCCCACCTCGC
CGCCCACGACGCGGAGAGGGGACAAGGAGCAGCGGCTGGGAGGTGGTAGG
GGTGATGGAGCAGGCGATATGGGCGAGGAGAAGGACTGTCGCGCACGGGC
ACATGAGCATCCGTCACCGGCCGGGTTCCCGCAGCGGGGAGAAGAGCATC
GATGGCGTCCTTGAAGGTATTCATGAACGGCGGTGGTTTGTGGTGCCGTT
CGGAGGCAGAGGGGAAATTTTCGGCCTTGAGAAAAAGAGGGAAAAAAAGA
GAAAAGAAAGTGAGAAAGAAAATGTGACATTGACATGTGGGTCCCATGTG
CTGAGTCAGCCAGTTGGACCGAGTCAAAGCTCCATGTCAGCAAAACCATC
TCTAAAACCGCTGAGGGAGTTAAATTGTACCGGTTTTAATAGTTGGAGGA
GTCATCCTACCCGGTTTTCTGGTTAAGGGGTATGAATTAGATTCGGCGTA
CTTTTAAGGGAGTCAATGTGGACTTTTTCCTAAAGTAAAGTGGTACTGGG
CTGGTCCTCTTCTTTTCCTTCAGTTCATTACTTATCCCCCAACTGTAGCC
CCAGATTGACTCATAGTCATATCTGGCCCTGAACCCAAAAATCAGATATA
GAACATACTAAGGGTGTGTTTAGTTCACGTCAAAATTGAAAGTTTGGTTG
AAATTGAAATGATGTGATGGAAAAGTTGAAAGTTTGTGTGTGTAGAAAAA
TTTTGATGTGATAGAAAAGTTAGAAGCTAGTTTGAAGAAAAATTTTGGAA
CTAAACTCGGCCTAAAAGTATTAAAACCAAATCAATTTATGTATCTCAGC
GGTTTGGATGACAACTTTATCGTACGTGGCTGTCTATGTGGAATTTCAGT
TTTTAAAAATAAACAAAAACAGTGCAGCAGCAACAAACATACGTGCGTAT
ATATACATGCTCAATATGTGTTTGGAACTCTCTATACATCCTTGGACAGA
ATTTTTTTATGACCAAATCACACAGAATTTTTAGCCCTTGGATTGAAAAC
GAACGGTAAACCATACTCGTATAAGGGTACTAGCGTATAGTACCCATTAA
TCAAGTTGCATTGATGGGTAGATAAGAAATTCCCTCAATGTACGGACTGC
ATGCGGACAATCAGCTTCAATTCGATCAGTACTACTTATGTAGTGTTGTA
CGTACGTACGCTCAGCGCCTCAGCAGGCCAAGAAAATTGAAGGGGCTTCC
TCATCAAACACGTACATACGGCACATGACAAAAACATTTGCTGGACTTGT
AGCAAAGTAAATTTCCAGATAGCATTACGAATAACGACGATGATTATATA
TATGTGTGTGTTAATTACTCTAGTACAATGTGTATGTGGATGCGTATGCG
TACGTACATACTTGTCCCTATATAGCTAGTTGATTAATAACCGTACGTGA
AATCAGGTCAGTTGACTCAGTTTCAGTTTCATTAAGTGTACGTATACTGA
GTTACGACCTACACCCTCCGTCGCGCAACAATATTTTTTTTTCTAACTTT
AAACGTTTATCTTATCTGGTTTTTTTTAAAAAAATTAAAAACATAAGTCA
CCACTAAAGGATTATTCATGTACAATAAAAAAAGGATTATTCATGTTTTA
TCTTTTAATAATAAAAAAATATTAATCATAAAAAAATTTTAAATAAAATG
GACGATCAAAGTTAGACACGAAAACTCATGGCTGCGCTTAAAATGGGATA
GAAGGAGTACTAGCTAGTACGCGAGTACTCATCTATCATATACATATTCA
AATATCAATTTCGATCGATTAATTAAATTCCCACAAGTAGCTAATTATTA
TTTGTATGTACAATTAATTAGGATACTGTTTGTACGCATGCATGCATCTA
GTTAAATTCTGGGCATTTATATTTAACTAGGAATATCTATATCTCTATAG
TAATCCATATGTACCCAAAAAAAAAGTCCAACCATAGCTTCCCAAGGTAA
ATACAAGGTAAGAGACAAATGACCAAAATGCCTCTAATTAATAGTAAAGT
TATATTGATTGCTGGGTAGGTGAGGGGTAATAAAGAGATAAAACTTCTTG
ATTTGCTGACCGATAGTAGGTAAGAAGGTAGAAGTTTGTTTATTTTGGAC
AAATTTTAAATTCTAGAAGTTTGTTTATTTTATAATTGAGGGAGTAGTCA
TGAGGGGCCGGGTGAGGCTAGGCATATATATTACGCATTGTGTTAGAGAT
AAGTTTTCGTTAATAACTCTACCAAAGAATATGTGTAACCCTATTATGTA
GGAAAGCGATTAGAAATTAGGTACTGATCTTTTAGTATTGATAACTCTCG
ATTTGGCAGAAACTTGACACACACGATTTGGATTTCGATCAACACAATCC
GAACCCTTCAATCGCAATATCACATCTCCTCTTGTTATCAACTGTGTGCT
GTCCGATCGACCTCGCCGGGAAGGCATATTCCTACACGCGAATCAAAAAA
TACAAGCAAGAATAAGATAGATTGCAACTACTCAATATACAAATAAATGA
GTAACATCTCAAAGTTGAGGTTTCACAAACCGAACTAGCAGCAAAATTGC
AATGACAAAAATAATGTAAGCAAAATCCAATCTTTGGGCTTAGCTCAAGA
TACAATTACAAGACCAAAGGCGCAAATTAGACTCAGATTAGATGAAGCAT
GTTCTTGCTTTGTAGATTCTTGATAGATCGGTAGAAATTTTAATGTGGGA
CCAAAACCATATGAAAATAGATTTCATAAGCTTTCCAACAAGTACTTATG
AGTCTCGAGATTCCTTCTAAATCAGCGGCTAGATCTGTTTGAAGTTGATA
CTTTCAGAATACCCGAATCTGAATCCGAAACATATAGAACTTCATATCTT
ACTTTCTATAGACCAAAAGTGACGTGTTAATTAATGTTACAATAGGCTTG
GTGAAGGTCTTGGTTTGGTCCCCAATAAAAATTTATTTGAGCATCCATGT
ATTCCTTGCGCTTGATCTTTTTTCCTTCACCCAAGTAACTCTGCAAGAAC
ACACAAAACTCATAGCACAACAATATTTGTTTAAATATATAATAGACAAA
TCTCACATAGAAGACATGCATATTTAGTTTATAAATATATAAGGTAGTCA
TGGTCATATCCGATCTAGTGATGTCCTCGTTAGAAAGTGACTAAGGAATA
CGTACTATGGTATATCAATAACTATTTTGAATGACATAGTATATGGATTT
CCTAACGTTCATTGGACATATATATATATTTTTTGGAAGGATTTCATGCG
GATTCTCTATCATCATATCCGCATTAAGATTCGTGCCGGTAGGTTCCTTC
TCCTCTAGCTCCGGCGCACCGGTGGTGATTTGTGCCACAGTACTCCTTCT
CCAGCTCTAGACAACCGACGATGACTTGACTAGTCAAGATCGATTTAGGG
CTTGGAGTTGGAGTGTCGGGTGGAAAGGGGATGGGGAGAGGCCAGGTGCT
GGAGGAAGCGATGGAGCGTCGTCTTGTACGGGAGAAGGGGATGTACGTAC
AGGGAGAAAATTGCATTAATCTTGACGTGATATATCTGAGCCGTCGTCTA
AAATTGAATTCTAGCAAATGTTTGGCGGGTAGTTGTGGAGTACTCCCTCC
ATCCAAAAAAAAAAGCAAACCCTGGGTTTCCATGCCAACGTTTGACTGTC
CGTCTTATATGAAATTTTTTTATAATTAGTATTTGAGTAAATTTCACATT
GCACCGTATATTTTGACCAAAGTTTCACAATGGACAAGGACGAAACCAAC
CTTTTCACTTAACACCACATATCTTTGCACTAGTTGGCACTTTGGACTAG
GGTTGAGCACATTAATAGAAGTTGTTAGAGAAAAGCTAGTTCAAACAATC
ATTTTTAGTTCCATGGTATTAAGATAAATATCTTTAGAAAGAAATAGCAA
ATCACAAAACAACTTTTTTCAGCACATCACACTAAAATAATGATGTCAAT
ATGTTTAAAAGTGGCACAAAATGATCTATACATAGGGGCAAATGAATAAA
AATAAAACAGAAAATAGTTAATTACCACTCACACTAAAAAGAAGGAAGAA
AACATAAAATGTTTTGTCTTTTATAATTATCCATGTGTAAATCATATGAA
GTTTTCTCACATTCCCTTGCTATGCTCACCCCTAGTCCAAACTGAAAACT
TATGTAAAGATGTATGGTGTTAAGTGAAAACATTGATTTAACCCTAGCCC
ATTATGAAATCTTGGTCAAAATTTGTTGCCCCATGTGAAATTTACTCTTA
GTATTTTCATTGTTGTTAGATGATAAAACATGATTAATAATTTATGCGTG
ACTTATCTTTTTAATTTTTTTCATAATTTTTTCAAATAAGATGAACGGTC
AAACGTTGGACACGGAAACCAGGGTTTGTTTTTTTGGACGGAGGGAGTAC
GTACATAGTAATTCACAGATAAAGAAACTACTAGTACTGCTGTAATAATA
AGATGGATGAGCGATTAACTGAAAAATTAAATTAATTGGTGGTCATTGGA
GGGCCCGCCGAACGTCGGCCCATTCGGTACAATGTAGTTTTGATTAATCA
TATCGATCCTTGTTCCGAACATTGTACTAAATTCCAAGGTAGGTAGCTAA
GATTAGATTAGATATGTGTGTGGTAGCTAGGTAAGTGTGTAGAACAGCTA
GCTAGCTAGCTTGTTGCTGCGATGAGAAATAGGAGTATGCATGTAGAGAT
GGATCGGAAGAATTAATTGATGGTAATTAAGTCGGCAGCATGTATGACTG
AGTGACTGACTAGCTTGCATTGTGTGGAGGTCGGCACGTAAAGAACAAAA
TAACCTGGTAAACGTATAATAAGATATGACATGCATGACGGAACTAGCAA
CCTACTAGCTAGCTTAGTGTACTCTGTGTACTGTATATCATCGTCTTTTC
TGTTCCGTGCAAGCGCTGTTGCCTGCCTGTAGCTAGCTTTTATATCGTTG
GTTCGATCGTTTAACATACATTCGATGAGTGTCCGGCACGAGCAGTGGAT
CGAGAGAGCAGAGCGAACGAGATATACAAGGGAAGAAGAAGAAGAAGAGA
TCGATCGATCGATCGATGGCGGTGGCGGCGAGAGTAGTGGAGGAGGAGGA
TCCAGATGTCGTAGAGATGATGAAGAGGAGGGATGATGAGGAGGAGGTGG
TGGGTGAGGCGTGGGACTACAAGGGAAGGGGTGCCATCCGGGGGTCGACG
GGCGGGTGGCGGAGCGCGGCGATGATCCTGTGCGTGGAGCTCAACGAGCG
GCTCACCACCCTCGGCGTCGCCGTCAACCTGGTGACCTACCTCACCGGGA
CTATGCACCTCGGCAGCGCCGCCTCCGCCAACGCCGTCACCAACTTCCTC
GGCACCTCCTTCATGCTCTGCCTCCTCGGCGGCTTCCTCGCCGACACCTA
CCTCGGCCGCTACCTCACCATCGCCATCTTCACCGCCGTCCAAGCGGCCG
TACGTTGTTACGGCGTCTCCTCTCCTCTCTGTCCATATATATATCATGTT
GTATTCATGCATGTTAATTAGCTAATACTTGCAGGGCATGGCCGTCCTGA
CCATCTCCACGGCGGCGCCAGGGCTCCGTCCGCCACCGTGCAGTAGCGGC
GGGAGCGGCTGTGCGGCAGCCAACGGGACGCAGCTGGGAGTGCTGTACCT
GGGCCTCTACATGACTGCGCTGGGCACCGGCGGCCTCAAGTCCAGCGTGT
CCGGGTTCGGGTCGGACCAGTTCGACGAGTCCGACGGCGGCGAGAGGGGC
AGCATGGCGCGCTTCTTCAGCTGGTTCTTCTTCTTCATCAGCATGGGGTC
GCTGCTGGCGGTGACGGTGCTGGTGTACGTGCAGGACAAGGTAGGGCGGC
GGTGGGGATACGGCATCTGCGTGGTGGCCATACTCACCGGCCTCCTCTTC
TTCCTCGCCGGCACCACCACCTACCGCTTCAAGAAGCTGCTGGGGAGCCC
CCTCACTCAGATCGCCGCCGTCACTGCCGCCGCCTGGACTAACCGCAACC
TGCCACTGCCGTCCGACCCATCCATGCTCAACCACGACGACTCGGCCCAC
ACCACCGCAAAGCCCAACCAAAAGCTGCCCCACTCCAAACAATTCAGGTA
CGTCAAGGAATTTCCGATTCTCTTCTAATCCGGTACGGTACGAATTGAAA
TATGAAATGGGGGCCATTTTTTTTGTATAAAAAAATCATATATGCAACGT
ACTTAATTCAATATATACTGTATTTTTCATACATATATAGGAAAATATTT
GTTAAAAAAAGGGTAAAGGTTGTACGACGTACTTAAGCACACTGGACTGA
CCTCATGCATGTATTGGGATAAAATGTACCTTTTTTCCTTTCAATTCTGT
ATAGTACTTATTAACGAAGTGGATTAGAATTTGGAGCCCAAAAATTATGG
CTTTGTAGTGCGGCTGGCCGCCTTGCCCTGTTGCCCATGCTAGGTACGCA
TGCACAGCCATAATTAATTAGTTTTGGACACTACTGATTGACATTCTGCT
TCATCCTCCCTCTTAACTGGAGTAATTTGTCAATCTCTCGGATTAGTAGC
AACTTACACGGAAGAAAATAAATTTGATCTTGCTTTCGTGTAGAGTAATT
TATCACATATTAATATATATTATTAAAATTTCTTTCATGACTATTTAGGT
GATGGCATGCAAATAACGAGAAAATATTTAGAATAGTTTCCCCACTAGCT
AGTACTAGTTAAATCTAATATAGTAGTGCCGGTGTGTCGATCGATTGATG
TATCCGAAATGCATGCATATACTATATACGGGGAAGCTATTTCATCCCTC
GAGAGGATATTATCTCGTTGTTAAAGTCAAACTACTTTAAATTTGATTAA
GTTTATAGACAAATATAGTAATATTTATAATATCAGATTAGTTTTATTAA
ATCAATAATTGAACATATTTTCATAATAATTTGTCTTGGGTTAAAAATGT
TATAATTTTTTTTACAAACTTAGTCAAACTTAAAACAGTTTGACTTTGAT
CAAAGTTAAATGGAGGTAGTATATGTCTAACAATCCCTATTGAATTGGAT
GGATAATTTGTTTGAAGAAAAGAGAGAGAGTAATATTGGGGCGGGCGTGC
AGGTTCCTGGACCATGCGGCGATCGTGGAGACGACGACGGCAGAGGCGAA
GAAGAGGAAGAGGTGGGCGGCGTGCTGCACGGTGACGGAGGTGGAGGAGG
TGAAGCAGCTGGTGCGGATGCTGCCGACGTGGGCCACCACCATCCTCTTC
TGGACGGTGTACGCCCAGATGACCACCTTCTCCGTCTCCCAAGCCGCCGT
CATGGACCGCCGCCTCTCCACCAGCTTCGTCATCCCCGCCGGCTCCCTCA
CCGTCTTCTTCGTCGCCGCCATCCTCCTCACCGTCCCTCTATACTACCGC
CTCCTCGCCCCGCTCGTCCGCCGCCTCACCGCCAACCCGCGGTACGACCT
CTCCCCGCTCCACCGCATCTTCGTCGGCCTCCTCCTCGCCGCCCTCGCCA
TGGTCGCCGCCGCGCTCACCGAGCGCGCGCGCCGCGACGCCGCCGTGACG
CTGTCGGTGTTCTACCTCCTGCCGCAGTTCCTCCTGGTGGGCGCCGGCGA
GGCCTTCACCTACATCGGGCAGCTGGACTTCTTCCTGCGCGAGTGCCCCA
AGGGGATGAAGACCATGAGCACGGGCCTGTTCCTGAGCACGCTCTCGCTG
GGCTTCTTCTTCAGCACGGCGCTGGTCACCGTGGTGCACAAGGTCACGGC
GGAGTCCCGGCGGCCATGGCTCGCCGACAACCTGGACGAGGGAAGGCTGG
ACAACTTCTACTGGCTGCTGGGTGGGATCAGCGTGGTGAACCTAGCGGTG
TTCGTGGCAGCAGCAGCCAGGGGGTACGTCTACAGGGAGAAGCGCCTCGC
CGACGCCGGAATAATACATATATAATCAGCGCTAGCTCTGTCGACGACCT
CCTCATCCCCGCATGATATCTACTCTACTACCATTGATTCGTGATAAATA
TAATGGCAAATAGTATAATTAAGCTTACAAAAAGTGAGGAAACCAATATA
TAATCATCGATGTAACCGGCAGCTAGCCTAGCTTATAAGTACTATATACG
CACGCATCCAGGTAATTAGCCGCTTTGTACTATAATTAACTTGTCAAGCT
GTGCGTGTGTTTCATCTTGAACAACTTTAGAGCCATGTTTCAACAGATGC
TATGCTAACTGTGTATCTTGCATCCATTTTTTTCTGGCTGGCCAGCAGCT
GCAGGCAGGAAACGCATATTGGGCCGACTTTCCTAGCTAGGCCGATTAAT
TGGACCGGCCGGCAGCGAGCGAGCGATCCAATTATTTGGGAATAAGTCCA
CTTGCTTTATACATCAAGTTTAATTTTGACATATCTAAACCGTAATACCA
TAAATCTTTAACCCCCCACATCTAGCCAAAACCGTTCAACTAAGGTTCCA
TGCCAGACTGTCAGTAGGGAGGGCTGGTTTTGTTGACGTGGCAACCTAGT
TAGCAAAAGAAAATTTAAAAAAACATGAGGCCCACATGTAAGTAGACTTC
ACCTAAAAACGGTTGTCTGTCTATGGAACGCGAACGCTGGAACGCCGGCA
TGACACCATCAGTGACGAGACATGCAGGCCCATCCCAAAGGGCACGCAAC
CTGCGCGCTCACGTAGGGCCCTCATCTTCTACTCCATCTTCGCCATCATG
TGGGAGAGGTGAATTCTGCTTACATATGGGTCCTATGTTTTTTTAAAATT
TTTGTTTTTGCTGACTAAGATGCCATATCGGCAAAACCAACCCTCATACT
GTAATCGAACCTGAGTTGAACGGTTATGGCAAGATGAGGGGTGAAGATTT
CTGGTATTATAGTTTAGGTGGGTGTCAATTAAATAACGATGTAAAGACGA
AGGATGTCTAGTGGACTTATTCCAATTAATTAAGCATGTTCTCTCTTGCG
TCCTTGTGCGCCTCATCCAAAACTTTTGTAGCAAAAGGCCACGGCTTACA
GCCCTCCTCCTTTTAAGGCATGTTTGGATTGATGCCAATTTATGCCCTAC
CAATATTTTGTTAATTTCACTAGTAATTGTTGGTATTTATTGAAGCAAAA
AATTTTCAATATTGCTACAACTAATTATCACAAAATTTGTAAAACATATA
AATATGCTTTAATAATCGCTAATAATGACAAATAATCATAAAAAACGCCA
ACAAAGTTTGAAAAAGCAATCGTGTATTACCAATTCTCTGGGCGTAATTG
ATGAAAACCTGCATGGCTACTGTTTTTCTTATCCACATCTTATCCACATC
ACACTTTTCAGATGAAGCCAGAATCAAGCCTAGTATGTGGCCCTGAATAA
AGGATTTATTTGAGACATTATAAAAACTATAGCATTCTTAGAAAGCCACA
GAGAACCCAACAAAGTGCTAATTAAACGCCCTACTAATACTTGTCTTTCA
ATATAGCTCACATTCGTTCAATAAGCTAATTCCAAACATATGGGCAACAC
TATTTGGTGGAACAACTAAACCAAAAGGAACATGGACCGATCTTAAAAAA
AAAAGGAAATTGCTATGCATATAACCTAATTGTCTCACTCACGTACGACT
AAATTTGATCAACAGCTGCAAACATTGTATTGCATATATGAGCATCTTCT
TCTTTGATTGATCTATGATTATAAATGGCTAGTTGTACATGATCGAGTTG
TACAATTTATTTTGTATGTGTAGCATTAATAAAAAAAGCACAGCGACATT
GGAAGGAGAGAAAATCCAAGAAATGCCATTGACAAACACTCAAATTCAAG
AAATGCCATCGACGAATGCAAGTTCCATGAAATGCCATCGTACAAGCGAT
TTTGTCCCAGAAATATCATCACTGTTAGGGTTCCGTTAGCAACGTAACCT
TCCGTTAAGTTCTATAGGATGAACAATGTGTTTAATGGCGTGGAATGGAC
GGAACCCTAACGGTGATAGCATTTCTGGGACAAAATCACTTGTACAATGG
TATTTTATAGAACTTGCATTTATCGATGGCATTTGTTGGATTAGGGTGTT
TGTCAATGGCATTTCTTCGATTTTCTCAAGGAAGAAAAAGGAGATGAGTT
GTTTCATTGTGCATAAAAAAAATACTATGTCAGTTTATTAGCATGCAAAT
TCTTCCTAGCTAAATTGTCTAATTTGGCTAGAACAACTTTACGTAATTAA
ATGCCACATGAAAAATTTAACTTAATCATAAATGGTATCTTAATTTATTA
TTTTTAAATATATCATTAGTCTACATATATACCTGTTGTACAATCATAGC
TCTGTAAATTGAATGGAGGGGAAAATTTGGCCGTGTTCTGATGGTGTGTG
TGATTAAGCTAATCAATCGATATATATGGACTATTACAGGTCAATTGTAT
AGTTGATTAAGCTACCTAATTGATGTGGACCATATACTGTGGACAAATGA
TTAAGCTACGTACTACTATAAGCTGTATATATAGGAGTAGTATATATCTT
ATATATATTGATGATTGATCGATTGGTTGGTTGATTATATCCTGGGAATG
GAAGCTGCGCGCACCATGTCGATCGATGGCACAAATGTGGCGCATGCATA
TATACGGCCGTGGCCATTATTAATTAGTTTATGCTGCGTTGTATGTATAT
ACTGTATTATCGTTGTCATCAGCTATAGAGCGAGAGCAATGGGCAAATAG
TTAATCAATTAAAGAAGATATATGATCCCCCTGATTGGGCAACTGGAACT
GGGCTATAAATAGGAGCGAAAACACCCCCGAGGAAATGCATCCCGGCCGA
TCGAGCTAGCAAATATCAAAAAGCAGCTCCAGCTTCTTCTGATCGATCGA
TCGAGCTGAGCTATAGGCAGTAGCTGCTAATTAAGCTAATTAATTGCTAA
GCAGTAGTAGAGCTAGCTAATTAATTAAGATGGCCGGCAAGAAGGTGCAG
GTTTGTGCGCTGTTCCTTGCCCTCAATGTGCTCTTCACCATGCAGATGGG
TGCAGTAGTGCAGGCATGCGAGCCCTACTGCCCCACACCGACGCCGCCGG
TGACGCCGCCTCCGTCGCCGCCGTCGGGTGGAGGGAATAAGTGCCCGATC
GACGCGCTGAAGCTGAGCGTGTGCGCCAACGTGCTCAACCTGCTGAAGCT
GAAGATCGGCGTGCCGGAGAGCGAGCAGTGCTGCCCGTTGCTGGGTGGCC
TCGTCGACCTCGACGCCGCCGTCTGCCTCTGCACCGCCATCAAGGCCAAC
ATCCTCGGCATCAATCTCAACATCCCCGTCGATCTCTCTCTCCTTCTCAA
CTACTGCCACAAGACCTGCCCCTCCGACTTCACCTGCCCTCTCTAAATTA
ATCGATCCTCCGATCCCTTAATTACCATACCATTACACCATGCATCAATA
TCCATATATATATAAACCCTTTCGCACGTACTTATACTATGTTTTGTCAT
ACATATATATGTGTCGAACGATCGATCTATCACTGATATGATATGATTGA
TCCATCAGCCTGATCTCTGTATCTTGTTATTTGTATACCGTCAAATAAAA
GTTTCTTCCACTTGTGTTAATAATTAGCTACTCTCATCTCATGAACCCTA
TATATAACTAGTTTAATTTGCTGTCAATTGAACATGATGATCGATGATGC
ACTGCACATACATATATATCGACGATGCGCCAATGCATCAACGTACGAAT
CAATATGATTTAGGGACTGCTTGTGACTGAAAATTCCATTCTAAATCATG
TAAATTTTGGGAGAAATTTCATGGTCCTTAAAAAAATATCTCAAGGTACG
CAAATTCAACACTAATTTTTTTGGTATTTCGAGTTACTTAGTATCTAGAG
ATACCAAATTTTACACTAAAAATGTGATACCTCCCAATACTTTTTCAAAG
ATGATAAAATTACCTAAATTTTAAACCGCGCCACTTAAAACTAACTCCTC
CTCCCTCCTCCCTCACTCCCAATTCAACACGTACCGCCGCCACCGATTCC
CCCACCTCTCCTACAAAGTCAATAAGTCATGTCGCCCAATAAAATGCATG
CTCCTACTAACACTTATCATTTTGAGTTTACATCCCATTCCAACAAGCCA
ATTTCTAAACATTAGTACTATTTGATAAAACTAAACTGAAAGTAAAAGTA
ACATGGACCGATCTTCAAAGATATTTAACATATATCATGATATTCAAACA
AAACGATGAATTGCTTCATTCTGCACAAAAGGACTACACTATTTACTACC
ATCCAACTCCTCTAGCTAAACTGTTGGTTAGAACAACACCTTTATGTAAA
CCGTAAGTGGCGTCTTCAATTATCATAATATTTTATTAGAGCATCGCCAA
CAGCATAACTCAACTCCTCCCAATCCTAAACTTAGGGGATTTTAGTTGAA
AAAACCGCTCCAACAGATCAATCACCTAGTCATCTACTCAAGAATTGGAG
TACTTGCTCCCAATCAATTGCCTGCCAGGGGAGGGGGAGGGAGAGGCAAT
CGCGCGACGCGGGATGATGGGACGAATAACATTTTTTATTGGTAGTTTGG
GGTGGCCCATACTTTTTGTTTAGGGAGTCATGCTTTAAACTATCTGTTGG
AGGGAGACATAATTTTAAATTCTAAATGCTCCTTAGAGGATCCTGAAATG
AGATTTCGAGCCAGGATTAGAAATTAATGAAAGCGTTTGGCATGTTCTTA
TTAGTCTCTATGTACCTATTGGTCATCAGAATTATGTTTATTGATTGGAC
GGAAAATTTCCCATTTTAATCGATAAATATATGGACTATTGAAGGTCAAT
AAATAGTTGATCAAGCTGCTAATCAATTGATATCAACTATATTATGGAAA
ATTGATTAAGTCAAAGTGAATTGCACGAGTAGTCCCTAAACTTATGATAT
TGTGTAATCTATAGCTAGGTTCCTAAACTTTTAAAATGCAGATCTAGCTA
GGCTCCGGAACTTACTCTAGCGCGCGTCGGATGACAAAATGGAATGGTGT
TGCCTCACCATGAGGATCCCAAAACCACTGGCCTTTGGCCTGCCTCATCT
CTCTCATTTACCGTGCTGGCCTACTATCAGCCTTGGTTAACAGAGAAAAA
CTGATTGATCACCCTTTTAATTTCTTGAGATAAATGATTAAAAAGGGAGA
GAGTTGAGAGAGAAGAGGCAGTGTCATATTGGTTCCACATGGGATTTCAG
AGGGTAGATCGATATACTATTGATATAATTGATGGATTGACTGGTAAACC
TTAGGTAGCAAACTGCATCATGTCGATCATTCCATTGCGCGAAGAATGTC
GTCCCTGACACGATGGCCATCAGTTTAGGTTATTGTACGTTAGACTAGTT
GGCATCAGCTCAGCTAGCTAGCCACGATAGCAATGGGGCGGGCGAGAATA
TATAAATATTAATAATGAATTTAAAATAAAATAAAACTGCATGCAAGCGA
TGGATAGCCACAATATATATATAGGGCTTGGGCACCTGGAGCTGCCTATA
AATAGCAGCCCAAACACCCCCCGAGGAAACCATCCCAAGCTAGCTAGCTA
GCAGCAGCAAAATATACTATATCATCATCAATTAATTAAGCTAGTACAAT
TAAGAAGTAGCTAAGTAGTCCAATACGATGGGCGGCGGCAAGAATAAGGT
GCAGGTTTGTGCGGTGTTCGTCGTTGCTCTGAATATGGTCATCTCCATGC
AGATGGGTGCAGTGCAGGCATGCGAGCCCTACTGCCCCACCCCGACGCCG
CCGGTGACGCCGCCTCCGTCGCCGCCGTCGGGTGGAGGGAATAAGTGCCC
GATCGACGCGCTGAAGCTGGGCGTGTGCGCCAACGTGCTCAACCTGCTCA
AGCTCAAGGTGGGGGTGCCGGCGAGCGAGGAGTGCTGCCCGCTGCTGGGG
GGGCTCGTCGACCTCGACGCCGCCGTCTGCCTCTGCACCGCCATCAAGGC
CAACGTCCTCGGCATCAACATCAACGTCCCCGTCGACCTCGTCCTCCTCC
TCAACTACTGCCACAAGACCTGCCCTTCCGACTTCTCCTGCCCACTCATC
TGATTCTTAATCTTCATTACCACCACAACCCTAGCTACCTAATTAAGGCT
TAAGCTTTGCATGGCTTAGTCTGTGTGTTGCAGTTGTGTCATACATATAT
ACTTATCTCGATCTATCAGTGTGATTATTGATGATCAGATCGATCATCTA
ATATATGTATCTTGTTATTTTAATGCGTACTGTCAAATAAAAGTTTCCTC
CAGTGTACGTACGTTCTATCTATCTATCTGCTCATTAACAAATTAAGCCA
GTTTGCGCTGTGAATTATGTATTGAATGTGATGATCGACCGATGGATCAG
AACGCGCCAATTAATATATGCATCGTCAACGAACAAATTAATACGATTCT
TCACCGCGCCTTGTCAATTACTCCTACATTACATTCTACTATTAATTAAT
TTCTTCAATTCGTGACGTGTATGTACACACTCCTGTGTGATCTGTACATG
CATGCACGTTTTACGTAAAAAACAGGCAGGGACCAGCCAGCAGAGGTCGA
CACACTGCTTAGCCTATATGATTGTTGGGCCATGCATATTACTAGCTACC
AAACAATTTCATATATTCTTTTTAGCATTCTTCCAAAAAAACAATTAATT
CTTAACAGACGCATGCAGAACTGAAACAGAGAGACGACCAATGCATATTC
CTTTACTCTGAAACGCTGTTGCAATTAACGCATTCAACGAACACATATGT
ATGCACATACGATATACTTCATCTTTACTGTAGTAGCAATATACTACACA
TCTGTTCCAAATTACTCCCTCCATCCCATTTTAAGTATAACCATAAGTTC
CCGCGCCCAACTTTGATCGTCCGTGTTATTTAAAAATCACTACTAGCTAC
TCACTACGACTGAAATAAACAATGCCATGATCATCAAGCCTAAGTTAGTT
AAAACAGTTCTTCTTAATTAAGCTCTGTGCATGGTCTGTCATACGACCGA
GAGCTCTTAATTAAAAATCACTATTATATATAGTCAGCTACTTATGATTA
ACCTCAACAACGTACGGCGATATTAATTAATTAATATATGAGTTTCAGTT
ACTTATCGATTATTTGACTCTCTGTTCGGTACTTTACCATATAATGTACG
TACACGACCAGTATTATACATGTAAAATCGATCAAACGCTAGCTTAGCTA
CTCACCGAGATTACTCCGAGATATATATTGACCGATCACTGAAAAACAAA
TAGTCGTACATCGTCGTTCGAATATCGGGACAGAACCGGAGAAAACACGC
ATGGATGGATAGAGATTGAAGCTGTTTGAGTATGTACAGATGGAACTAAT
GGCTAGCTAAGCTAGCTACTAGTGCCGACATACAGAAGAAGACCTGATAG
GTACTGTCCAAAACTCTGAACAATCGTCGGTCATCAACCATACAAAAAAT
GACAAAAATATTACTATACATCATGGCATCGAACAAGTTTAATTAACCCA
GCACGATTACTAGCTATGATATATATATATATATATAGCGCCATCCATAT
CATCTAGATATATACTATGTGTGTGTATTTATATATGTATAGAGACGAAA
TGGCCACGTAATTAAATAGACTGGCATGGCATATATGTCAACTTGTGCAA
TATTGGACTGGAGTACTGGAGCTACTACACTACATGGGCTCGGACAGTTA
AGCAAAGTCGTACCCACCACCACCCTGAAAGCGATCAGAGATCGATCGAT
CGAACGAATTCATCTGACAATACATATATACTATTAATCTATATATACAT
GCAGGTACAAATTAATTAATCCATGGAAGTTAAAGAATATATATAACACG
ATGACAGCTAAATGAATACTACTCTCTCCGTTTCAAAATATTTGACACCG
TTGACTTTTTAGTATATGTTTGACAGTTCGTCTTATTCAAAAATTTTGTA
AAATATGTAAAACTATATATATACATGAAAGTATATTTAACAATGAATTA
AATGATATGAAAAAAATAAATAATTACTTAAATTTTTTGCATAAGACGAA
TAGTCAAACACGTACTTAAAAGGTCAACGGTGTCAAATATTTTGAAACGG
AGGGAGTACTATTCAGAAAATGAACAAAGTAAGAGGCTAGCTTGCAGGGT
TGCGTGTGAAAGCAAGAATAACAGCGTGTCCCCGATGGCCACAAAATTAA
CTTATTTCAAGACGCTATGTCTGACCTAACGGATGCTACGTACAAACATG
CTCCGTAGTAGTATACATCAATTAAGGGTGTGTTTAGTTGAGGAAATAAA
AATTTTTGGGTGTCACATCGGACATTTGACTGGATGTCGGAAGGGGTTTT
TGGACACGAATAAAAAAACTAATTTCATAACTCGCCTGGAAACCGCGAGA
CGAATCTTTTGAGCCTAATTAACCCGTCATTAGCACATGTGGGTTACTGT
AGCACTTATAGCTAATCATGGACTAATTAGACTCAAAAGATTCGTCTCGT
GATTTCCTCCCTAACTGTGTAATTAGTTTTTTCATTTATCTACATTTAAT
GCTTCATGCATGTGTCCAAAGATTCGATGTGATGTTTTTGGAAAAAATAA
TTAGGTAACTAAATGGGGCCTAAGCTGTCACGTTCAATCTATCTATATCA
TATCCATCCTGGTCCTACTCCGAATAATCCGATCGATCGATGGCCCTGCA
AGCTAATAGTATGCGTGTACAGATGGTGGTCGTGACGTCCTCGTCGCTCC
GCTCGTGACCTTTGCCGCCACCTGCACACTGTAGCCTCTGCCTCTCTCCA
AGGGCATGCATGCAAGTGTTTTTATTATTTCTCGATCGACTATATTTATC
TATTTTTCTTGTATATATGTTTGCTAAATATTTATTAATTTTCTTCTTCC
AAAAAATTGATAAGATGAATCAATATGAAATATATAAATTAACACGTTCG
ACTTCTACAAATCGTAACAAATTAAATTATATATAGTCGTATATTAACTA
AAATTTAATTTGTTATAATTTTTAGGAATCAAATTAAAGTTTATATGTTT
TTGTGGTGGTATATTTCATATTTCTCTATTTGTTAATATCTATTCTATAT
CTATATCTATACTATTATAAAAATTAAAGATGTTTTTGCCGGTATTTTTG
GTACGTCATCCGTGTTTGAATCGGTTTTTAAGTTTAATTAATCGCTCTTG
GAAATACAGATCCGTGTTTGAGTCAGTTTTTAATTTTGTTTGTTTTTAGA
AATACATAAAGAGTCGTATAAAAAATCTCTTTAAAAACTTGTATACTAAC
TTGAGACGATCAGACCCCTAATTGCGGCTCATGATTTTGTAAAAAGAATA
TCCAAGCGAATTCCCAAGGTGAATTTCACCTTAGCTAAACTATACAATAA
TAATATTATTAAAATTGCTTTCACCTGCTGCAACGCACTGGTATTTTTCT
AGTTTAAAAAAAAAAGATAATCCAGAATGCATGCATGCATGTAAGAAACA
AGAGGATGTCCCTTAAAAGTTGAAAATCCATCCCCTCTGTAATAAAAAGA
TTTATATATCATTATTTCTACGCCATCATCTTAATTGTACATACAGAATT
AGCTAGCTATAGATATAGAATAGTATATATTAACCGATCATAAATATTGT
ATAATATATAAGTTTGTGCATCATGGATTGAACGTGTTGATCGGTATATA
TAACATCCATGCATGCAATATATTATTCTTTAATTAATTGCAACAGTATA
ATGATCCTACATACAAGATTGTATATATTGGCCAAAAAGAGGGAGAAATA
TAATGGCGGGTAATTAACTTGATGATTGAATGATATATATGTCGGCTGAC
TGGTGACGTGACTAATTAAGCGAAGGCAATGCAATGGGTACTCCACTAAG
TAAGACAAATTATGGTCGTCACGTCATGGTTGATCCATCATGCATATATG
TTCATGTATTGGGTGAAAGAAGAATATTAGGTTTGTTTTCATTCGTCCCG
TGACTACCTTTATCGATCTGCATATATATCAATGGCAAGTACGCGTCCGT
CCATATAAATGTATACTCCTACCATGTACTTAAAAAAATACGTACTACAT
GCCAGCTAGCCTATTACGTTCCTGTCCTTTCCCAACATCACGCTAATCGA
TCGGGCTAGTGTTTTCTTTTTGTGTGAGCGTGTGTATATATAAATGTACA
TTATATTAATTAGTTATTAGCTAGCTAGGGCAATAGTATAATTTTCGGGA
GATGATAGTCCAGTAATTAATTATCGGTCAGTTAGCAGGGATTGATCACA
CGTTGCATTCAAACGCGTACAAAACCACCACGTACGATACCTATAGTGTC
TATATATATATTCTGTACTGATCAGTAGTACATATCACTTGGAAATCATT
ACTGATCCCTCGATATCACTTGTAATTCAGCAGCCAGATTAATATATCAC
CCTTTAATTAATTTCCTCATCGTGTTTTGGACTTATTAGCTAGCGTGCGA
CCTGGCTCCTGCATTTGCATGTGATCTAGATCTTCCCCTATCTCCTACTT
ACAGTGACACATTGATTATTATTTAATTACCTGTGTGGCACAGGAATAAC
AAACCATGATGCTGGATATATACTTCGTCCGTTCCTAAAGTACTGTAATA
TTAGCTAGTCAAAAACAGATTTAAGTACAGAACTAAATTCTACTGTGTTC
TTTATTAATTAATACAAATAGAAAGCAAAGGAGGGATTACTGCCGATTCG
ATAGCTGCTGCTGCTATTATTATTATTATTATTATTATTATTATTATTAT
TATTATTATTATTATTATTATTATTATTATTATTATTATTATTATTATTA
TTATTATTATTATTATTATTATTATTATTATTATTATAGTACTAAAGAGA
TCTAGATCACACTTAAAAATATGATTTGTGGGATACTTAACATGAACTAG
TAAATTAATATCCATAATATATGTGCTGATCGATCCGTATGACTTCAGAA
AAAAATGTGTATTCACATATCGAGAGAACATGTCCCATTTTCTCAAAATA
TATGTAAATTATATATGTATGTGATAAAATTCAACTCTAAATTTAAATGA
GAGAATAGATAGATAGAAATCTAAACTGTAAATAATACGTGCATATTTGC
CGCCTTGATCTTTTTTCACTCTAGCTAGCTTTATGTTGGTCGAGTTTAGA
TCGACTTGAATATATATATGCGTTGTTATTTTTTTAAGAAACTATTTGCA
TTGTACAATTTGGGAAGCAAAAACACACACAATTGCAAGCAGGTGATCTC
GATGGATGAAAAATGCAAGTGCACGAATTCCTAACATATATATACTCAGA
AATGATAATGCGGAAGCCGCCGATGGATAGACAAATAGCAATTAATTGTG
TGAAAGCCTGACAAGTTTGAGTCAGTTATTATGGCTAGGCGGCTAGCTAT
AGACGACCAAACCCAGAGCCGGCCGGCCTGTTAAAATCACAGGAAAAAAT
GCAGTACTCCAGTATATATGTCTATCAAAGTCGTCGTTGTCGTCGACGAA
GAATCTGCCGTCAAACAATTTGCGTATATATATAGGGTACGTAGGAGTAG
TTATTTATACTTGCTTAATTTGCTGGCCATATATATACATGCAAGCAAGT
CATCAGATCGATCGAGGTACAAGCTTAATTTCTATAGAGCTATATATACA
TAGGTCGTAGCTGCTAGCAGCTGGTTGCGTTTACTTTGATATCTATCTAT
ATGTATGAAACCGATTATTTATAGATATATATAGATATGAATACATATAT
ACATGGCCATACGTATTAGTTTATACGCACACGTACATGCCGTCATGAAA
ATCTCATCATGATCGACCAGCTAGCCTGGCAATTCTCGGCTCCGATCCTG
CGCGTACAGTGTTCAATCGATTATTTATTCTGCAGAATGGGCCCAATTTA
TTTATTTATTGGGCCAAATTCAAACCTAATGGGTATATGCATGGGGTTGT
CTTTTTCCCCTTTTCTTAAAAAAAAAGCTAGCGAAGGTGCTCTAAAATTA
AGGTGAAGATTAATCCTAATTAAATGGAAATAGACTGATGCAATTGACAT
AGCCCAACAGCATTGTTTCACCAATTGCATTAAGGTCCTCTCCATGACAT
GTGTGACTCGCTGGCTGAGTGGCTGTTTGTGGAGCTAGAGATTTCAAATG
CAGCGGTCAGAAATTAAAGCTACTCAAACAAGCCCTACTATGTAACATTC
GATATTGTTTATATATTCCGCAAAACGACTAGATCGATCGAACTAATATA
CATGGGCCTGACGTCCATGGGTCGATATTATTAATTGGGCCAGATTCAAT
TAAGTTAACCCGATGATCGATTGGCCTAGCTCGCTCTCTCTCTCTCTCTC
TCTCTCTCTCTATATATATATATATATATATATATATATATATATATATA
TATATATATATATATATATATATATATATGCGATTTTGGGCTTCGTAATT
CAGCAGGGCCGGGCAAATAAAGTACAGAACAGCAACAAGCTAGTTACTCC
AATTATCTAACGCGCGCACATCCCGATCGACCCAGACATACATATGTCTG
AATATATGTGTAGTGTATGCAGCCAAAAACTTGTTGAAACTAGTAAAGTT
AGCTAATACTAGTACTTCATGTTCCAGATATAACAATTTTTAAGTAGCAA
ATCAAGTTTATCCTAAAATATAACTTCTTTTATCTAGTACATTATCTTTC
TCAGCCAATCACAAGCTAACATCTTTTAATTTCACCATGTAGCTAGGCTC
TCTTATTAACTAATCATAAGGTCGATATATAGTAGTTGACATGAAGATGG
GAGTAGCCCCTTCATGCTAAAATTGATTTATATTGGGACAGAGACGCGGT
GTACATCACCTAGCAAGGTGCATATATTTGAGTGTTAGATCGATCAATGT
AGGTATGCATGTATTTCCGGGCGAGGACTGAATGTGATGCACAATTAATT
TCGTGTACGTGTACGTCTTCACAAATCCCCAGGAACATGCATGCACGCAT
GCATGAAATTGAGCACGTATGGTAGTAGGAGTGGAGTAAGAGTAGGTACT
ATAGCAGACTATAAGCTAGCTATAAATATATTTTAAGAAGATAAAAGATG
AGAGATAAGAGCAGCAGGCTATCTATTTGTAGCCAGCTGTAGCACGAACT
TTAAGATGCTTATGTGTATGACAGATGAGACCAGATATTGATTATGTAGT
ATATATTTATAGGTAACTATTGTATGAATTGGCTATTAAGTTGACTATAG
ATGATTTGGAGCCAGCAGCTGGCTATACTATTAAACTTGCTCTAACAGCT
GATGATATGATGTTGGAGCGATGTATATCCTGATCCTGCCAGTTGCAGCT
AGCTACTGGATCGATCGACCGTACTTCCTCCGTCCCATAAAAAACGAATC
TAGAACCGGATGTGATATATTCTAGTACGATGAATCTGGACAGATATATG
ATCAGATTCGTAGTACTAGAATGTGTCACATCCGGTACTAGCTAGGTTGG
TTTTTATGGGACGGAGGGAGTATATATGTGACTTATCGATGAACTTTTTC
GGTTAATTAGACGATGAGAAATGATTTTATGTGAAGTTAATTAATTAATT
AACCTCTAACATTTAACTAATGCAGGTAATATATTATCTTATAGTTAATT
AGACGCTAGAAAATGGTTTAAGATTGATCGAAACCAATATTAATTAATGA
GGTCTATTTATAAAATTAATTCAGTTGCAATATATACACGCTCATTTAGC
TAGTCTCCAAAATATATCGAAATAAATATCGATTGGCCCTTGCCTCCCGC
AGGTATATTATTGCATATTCCCTCCGTCCCAAAAAAATAAACCCTGGGTT
TTCACGTCCAATATTTGACTGTTTGTCTTATGTGAAATTTTTTTTATAAT
TAGTATTTTTATTGTTGTTAGATGATAGAACATGATTAATATTTTATGCG
CGACTTGTCTTTTAATTTTTTTTTCATATTTTTTTTAAATAAGACGGACG
GTCAAACGTTGGACACGGAAATCAAGGGTTTGTCTTTTTTTTTTGGGGAC
GAAGGGTGTATATATATATATATATATATATATGCTCGCTAGCAGAGTAC
TTGGCCTCCAACTCAATCGTCCTTGCGGCCAGCTAAGCTACCAAAAGCCC
ACTAGCTAGTAGCACTATACTCCAATGAATTAATGTACTCCAGGCCAGCT
AGCTAGCTAGGTCACTAGTAGTAGTTACGCTGTAGTGATGTGAGCTGCAC
CTAAGATGAAATCCTAGTTAAAATCCGATTAGTTAATTAGTTAGTTAAGT
GATGTGGTAGCTGGTTAAGTAATTGAAGGTACTCCGATCCTATTATAAAT
ATGAGTGCACCCCTTGGTCCATAGATGTATCTGAATACACTGGCTAGCAA
GCAAAGCTAGGTAGAGGCCAGGCCATAGATCGAGATCGATCTGCAGGTGC
AGTGCGGTGGGTGGGCATGGCGACGAAAGCTGGGGTGATCGCCACGCTCC
TGGCCCTGAACCTCCACTTCTTCACCTTCTCCGACGCGTGCGGCTGCCAG
TGCGGCTCATGCCCTAGTCCCGGCGGAGGAGGCGGTGGCGGTGGCGGTGG
CGGTGGCGGTGGTGGAGGGCGTGGAGGTGGTGGCGGGAGCGGCGGAGGTT
CAGGTGGAGGCGGCGGTTCAGGTGGAGGAGGAAGCGGCGGCGGAGGTTCA
GGCGGTGGAGGAAGCGGAGGCGGCGGAGGAGGAGGAAGCGGCGGCGGCGG
GGGAGGAGGAAGATGCCCGATCGACACGCTGAAGCTGGGGGTGTGCGCGA
ACGTGCTGAATGGGCTGATAAACGTGCAGCTGGGGACGCCGCCGCGGCAG
CCGTGTTGCAGCCTCATCCAGGGCCTCGCCGACCTTGAGGCCGCCGTGTG
CCTCTGCACCGCCCTCCGCGCCAACATCCTTGGCATCAACCTCAACCTCC
CCATCAACCTCAGCCTCCTCGTCAACTACTGCGGCCGCTCCGTCCCCTCC
GGCTTCCAGTGCAGCAACTAATATAGCTGCTGCTCCATTCTACTTCACTG
CTTGCTACACACAAGAACGTACGAAGAACGACCACCAGGCCACGTACAAC
TATATATCTATCTATGTCTAATTTGTTCCTTGTTCAAATCATCATATGTA
TCTGCGTGCCTTAATTTCCTCCTTCATCCCGTAAATTAATGAGATATATA
TGCATGCATATGATTCAGTTCCACGACGTAATTAAAGCATGCTTCATTCG
TCTACTTGTATATGTGTATCTGCATAATTGATTAATTAATTTGTACTCGA
TGGATCTCATCGTATATGCATCAGTACGTACTGCATCTCGTCTTTTCTGC
ATGCCTGTTAATTCTACACATACTGTACTAGCTAGCTCTTGTTCGATCCA
TCGGTCCCAATCGTTTGTACTAGCTACGTACTGTCTTGTTCAATTGTTCC
TCTCTCTCTCTCTAAAATAATGTGTATATACACACACACACATACATACT
AGCTGTTTGTTTTCACAACACAAACATATAGTATATTACTCCTCCAGTCC
TTCCTGTTAGTATAGACTATTAATATTATTAAAGATCGCATGCATATTAA
TTATTCATCAGCACTCTACTTCACTTCTTCTCTGAGACAAATGAAATATG
TACGGACCTCAACTCTAGCGGGCGCTACATTTTTATCACTTAATATATAA
GCTTATAGTATATATATACCAACGTATAATTAATCTCGCAATTGCGTGCG
CTTCCATGGAATTAAACATCTGCAGGCTGCAAATTAAACTATTCTACAAA
TCTAAGCAGGGCAGAATAACTAGCTAGCTACTATAGCTAGCCTGTGGCCG
GGCTCAATTATTATGCAGATATACTTATCTTCAAATTATGTACAAGTTCC
GTTAATTATAAGAAATTATATATGTAGGATGCATGTGTGCATGTGCGTTT
TTAGGCCTAGTGTATACGCACGCGTATATTTGAATGCAAGCGATAATTTG
TACTAAGTTTTGGACACCGGCCTAAATTAAATTAAATTAACCTGGTGACA
AAGTAATTAAAGTTATGATTATATATATGATTGAACGCACAAGCTAATCT
CTGTCTCAATATCATACACACGTATAGCTTCGCCGGGCTTAATTAAGGGG
CGTAAATTAAATTAATGACTTTCGGCAAATTAAACAAGCAGTCCTCATAT
ATGCTTACCTCAGCATGCGTATGTATAAATAACACAAAAAAAAACTATAT
TTTGAAATCAGCATGAGAGGGAGGAGTGTCGGTAATACATATATATTAAT
TATATATATATATGTGTTCCTCAAGTAAAATATCTAGGATCCATGGTCAG
ATGTGGCTGCTGTGGTTTAGCTATCGGGAAGGGTGTTTTGTCTGATTAGA
ACCGATCTATGCATATATGCCACCCATAGTATATATCATGAGACATGAGC
TGCTAAGTTTGACAGCTTGTCTCCTACATTTGCATGCCTGCAACTGCAAA
TGCATCCAAATACTTGCTCTAGCTGCATACATGCATGTTGAAAGATCATC
AATCGAGTTTTGCAGTGCACAAATATATAAAGAGGCCGGCCGGTTAACTA
ACCATTTAATCTGCAGTAAATTATTGGATGTGCAGCATGCATGCATGCAT
GATTAATTAATTGCACACACACGGACGCACGTACGATAGTTAATAAATCA
CAAGGATCTGATGAGTATATAGGCAGGTACGAATGTACGATCGAGCTAAA
CGAACATATATAATTAAGGACTAGTAGTACTATTCATACACGTACATATG
GGGCACGCGTATGTCTAAAGTGTCAACTATTGAAGCTGACTAGTCGAACG
CTAGCTTAGATCGAGATCGATCGATTCCTAGGCTTTTGTCGCATGCAGAA
TATATATATGTCGTGCAGGGTACGTTCCCATGGACGCTCGTTTTAATTTG
TTCAAAGTAATAAGATAGATATATAAGTACCAGTATTTTAAAAAGTCGGT
ACTGATATTTATCGACTTTTTTTTAAGGAAACAAACTCAATATTGATTTG
GAACGCGCACGGGCTCTGGTGGATAGGAAACCACCCTGTCTGTTTCGGTT
TTAGTCAAAAAGGCACTGATGTGTTGTTAATTATGTGGTATTGAGAAACA
AATTTATTATTGTATTATAATCTAGTTCTGTTAAAATTAATTTGTATGCG
CGATAATCCTTTTTTTAGTGTAAAGAATAATATTCCAATGTGCTGGAGAG
ATATAACATTCACCATGCACATATCAAGGAATTAGAACTACGAATTAGGT
TATTGTATCACCTGTAATGTAATTTCAAATTCAATCCCCCAATAGAGAAA
GAAATGGCAAGTCCAGCTGCACATAAGATAATATTCTAGTTAAATTTTGT
TTCTTCCTCAATCTATATATTTGATATTATATATATGTGCTGTGATAGAT
GGTGATGTGTTATATATATTATTTGGTTTTCTGAGAGTTTGTTGTCAATA
ATTATTTTAACCATACACCTGTAATCTTACTAATATAAGAAAAGGGGATC
GTTGGTCCGCTTCCTACCCTCCCTCCCCTCATATTGCACATGGCACGTCG
TCCCTGTGTCCCGAAGAAAACTAAGGTCCCGTTTAGCACAGTTGTAACTC
TAACTTCACCTCTTCTGGAGCTTGGAGTCCAGCCAAACGGTTTTAACTCC
AATAAAAAATGAGTGGAGCTGGGTAGAGTATATATTCTTACAAAATGAAG
TATAGAGGTAGAGTTGGGTTTAGGTAGCTCCACAACTCCACTCTAAACCA
AACTCCTGGAGTTAAATTTAGGAGTTAAAGTCCTAGCTACCAAACGGGGC
CTAAGTGGTTGGTAAAAAAAAACATAGTTATCGGAAAAAAAAAGGATGGA
TCGTGTGCATTAGGATTGATATCCACACTCCTAGTCTATTTCCATTTATA
TGTGTCTATTGTAATGCATGCATGGGCATATATATATTATTAGTATGGAA
GAAACATGGAAGATTAAAACACTTTCTCCATGTACAACCGCAAAGCATGT
AAACAAATTAAATAATGAAATGAAATGAGAGTAGAGATAAAGATGTGCTG
TGATCAGCAGCTAGAGCTAGCAGGAGAGGATGGTGGTGGTACGATATGGT
TGGTGCCCATACATTTATCGATCGCAATGGATGGAGGCGGCCAAGAGTTA
GCTGGATGGAAAGGGCATTCTTCAGAATGATAAAACTATATGATCCAGGA
TTTGGAGTTTAGCGCAGCCCGTGATGGATCGGGGCCTAGCAGTGCAATGA
TCGATGGAGTAGCGCCAGCTGCTGCTTTAGTTTCTCTAGTTTGTAGTGTT
GCCGGCCCAGGCAACAAGACGTCGATCGAAAAGATAGCAGCCAGAGCAGG
TCCCCTTCAAAATTCCCTTCCACCACCTGCTAACCTAGCTAGCTACGGAT
CGAGTATCGATCATCTGCTTTAGTTGCTCATCCGTCGTCAGATCGATCGA
CTTTTCTTTGCTGGCCAGCCATGCAATTTGTCTCGATCTATCCTTGCATA
CATCTCGATATGTCAAATGCATGCATATATTCTTCTTCATGTATATCATC
GATCGTGCGCAAGTGATTGTGATCTGTGATCTACTAACTACTCCAACTTC
CTCCCTCACTAAATTAATGTAGATAACTTGCTAGGTTAATTCCTTAATTT
TCTTTAATTTGTGTGTTTGCTTTGACTTGTTTTAATTTAATGACGACTAC
AGAGATGCATCATATATGGCTCGATCTGCATGCCGCGCCAACCTGATCGA
CCAGCCCAGGCCCATAAAATATATATGGTTCTGACTGATCGATCGAGATC
TCACAAATTAATCTCGATCATGCATACATGTGTGTGTGTGTGTGTATAGC
TAGCTAGGAGTAGTAGCTAGCTAATAATCTGTACGTTAACTGGAATATAT
GTAGTATAATATAATTCCGCTAGATATTTGGCCACTTTCCAAATACAAAC
AAAGCAAGCTCTGAAAGCCATCAGGAAAAACGTACAGTATCGGCTAGCTA
TATATTCAGCTGCATGCATGCTGCCTGTATACATCATGCATGACGATGAT
CGATGATGATAACTAATAGCTTGGCCACCAGCAATTGCTGATCCAAGAGA
GACAACCACAGATTGCGCGCAGCAGGAGGCGTCAATATAATCGACTCCAG
TACGTATTCTCTTTGCTGGCTAGCTAGCTGGGCTCCTAATTCGGTTTTGA
CTGAAACGTACACATATGCATACAGTATTACAGTGCATGCAGCCGCAGCT
AGCTGGTTACTGTCTTACTATTAGCTGTGTGTGTCTTGTTCCTTCTAATT
ATTTGATATTAGGTTATTTCATAATATTCACGTTATATGCTTATGTACTC
GATGTACACGGCAAACTGAATAAAAATATAGCTAGCCCCTTGCGACATAT
ATATTGCTATATCTTCATCAATACTACTACACTATATATGTATTCTTATT
CGAAAAAAAATACTACTGTGTATTAATTAATGCAAACATGATTCCGTGTT
ATAGTCGTACTAACCAGCTAGCTGATCAATCAATGGCAAAATTTGTTACC
GATCACTCAACGTTCATGGTACTACGAGACATCCAAAGAACACTTATTAT
TTGCTAAATAACACTAGGAAAACTGCTGGATACCAAACACATTATTTTAT
TATATCTGATATATAGGGAGAGAAATAGCGTGGAAAGTATCAAATTTCAT
CTGTGCCCATCGGCTTGTAAGGCGACTAGTAGGTGTGTTTAACCAGACCC
AGATCATTCTTACTCTCCCTATCTAGTCCATTCTCACCCCTTTGGTCTGT
ATCCCATTTGAATTAGATCCGATCGGGTTAAAGAAACATGACTCGTGAGC
AAACATGTCTTTTCTTAAAGTTTCTCTCTTCATTTGTATCAGATATATTA
AATATGTACATCAATTAATTATCATATTTTTACGGTGTCAGTAATAAATT
TACATTCTTTGTGTGTCCTCCTGCAGCAAGATCGTGACCTATGAGTGTTA
TATATGTAGCAATTCTTAACATGAATGTATATTGCACTTACTTGGGCTGG
ACATACAGTCAGGCGGAAAGGCCACGTACATGCCCAACTGATACTCCCTC
TGTCCTCTAATATAAGGGATTTTGATATTTTGCTTGTATTGTTTGACCAC
TCGTTTTATTTAAAAAAATTATGCAAATATAAAAAATAAAAATTTATGCT
TAAATTACTTTGGATAATAAGGTAAGTCACAAATAAAATAAATAATAATA
TTCTAATTTTTTTAATAAAACGAATAGTCAAACAGTGTAAGTAAAATGTC
AAAATCCCTTATATTAGAGAACGGATGGAGTGTATAATTATATGGGCAAT
AGGATATGATGGCCGGCCAGCCCTTGAATTGGATCAGTCATCAGTCCTCA
GGATCGTAATAGAGTGGAGTAATATATACTCTTAGTTAAGTTATGGCCAA
TACTCGTACTAGATTATACCACATCAAATTAAATTGTCGGACATCAAGGG
AGTCCAATAGTCCCCCGACATTGATCAGCCAACATGCATGGCCAGCGAGT
ACAATAATCTATCTTTTTCACGATTTTTTATTTTTCATGCTGTCCATATA
AGCACCCGCATGAAAAAAATCTCTATTTTAATTTTATGGATCTTTTGGTG
CAAACGGCTGGCTCAACCGCTTGAAAAAAAATATTTTGACTGTTTAGAAA
AATCTCTGTTGTAGTAGTGATGGCAACTAGCTTATAACTAAATCGAGCAG
CATGAGCACGCACGCTATACTATACCATGTAGTTTGCAAATAGGAAGCAA
ATTAAAGTACTGTAGCAGCTAGTAGCCTAGCTAGTAAGATCCAAAACAAA
TAATGATCGCAGTTCATGCATGTGACCCTGCTGAAGATGGATGAATGAAC
ATATATGACTGACATATGTTTGTACTGGAGCACACTTTGCAGTACATACA
TGCATGTTGGGTATCAACTCGATCGATCGAATCGTACGTGCATATATAGC
TATAGCATTCTGATCGATTCGTTCGTTCCTCTCTGCATGTACAAGGCAAG
AAATTCATGTGAGAAGACGATCGATCAGTGTAGGAGTATATATTTTCAGT
CTAACAGTAAGAAATGATGTTGTAAAGCCTCACTGGGGTCATGCTTTTTT
TGTTTGTATACTCATACTAGTACTTTATTACTTTGTCACGCCCCGAACTA
GCCCCGAGCGGAACTAGCCCGTGACGCTCCAATTTAACCCGTTAATCGAT
ACCAGTCCTAGGAAACAGTGCTGGTATCACAGGGAGACAGAATATCACAG
CAACAGAGGTCTCTTTATTATAGAGTGGGAGTACAGTCATGTTGGGCTGC
GGACAGATCCCGAGCTCACAACTGCATTACAAAAGGGAAGCGGAAGCCAA
GACTTGGACCAAACATCACAGGCGCGACTTGGGAACTAGGCCGAAACCCT
AAAACTCATCGTAGCCGACTTGCTCCTGGAAGAACTCCTCGTCAGCGGGA
TCCGCTTCATCTTCCTCAGCAACTGGGGGGTTATTTATATAGAGCAAGGG
TGAGTACGGGAGTACTCAGCAAGCCATGGGAAATAAGTGTTTAATGCAGG
CTTCAAGGAAAGGCTGTTGTTTTTGCAATTGATTTTATTTAAACTCTTTT
CTGAAACAACTAAGTGAGTGCTTCTCAAACGACACGGATGAGACAGTGCG
TCTCGTCCGGTCGGAGTATGTGCAAGGTATCAGTCTTTTGAATTGATCAT
GGTTGGCACCCAGCCAACGGCTTTTAAACGGCCACCCGGGCCTGGCTGAT
CCCATCAGCCGCAGATTTTCCAAACATCGAACCCAAACCACATCAGCAAA
ATTTCATAAGCAGTAGGCAAACAAAACTACGCTAGGAATCACCTCACATC
CGCCCATGACCGTGGGTACGGCTGTTCGAACAGTTTAATAACCTCTGCAG
AGGGGGTACACTTTACCCACACGACATTACTAACCCGGATCATCCAGCCC
ATGCAGAACGGCCATGACTAGAGACCTTAAGGCTTTCATGACAAGGTATT
TCGAAAGCCGACACAGGTTCACCATATGCCAACGAGAGGGGTCCCAGACC
AACACCAGATTAGGTCCCAGACCATACTGTGCCAGGAAACCCGGGGGAAA
CCGTACACCCGGTACGTTCCCCGGTCCGCGGTTTTGGAAATTCATTTAGT
TCGCAAGCACCGACCCAGGTGTCGGGTTTTCCAAGTCTTTTGTAAAACAA
GTTTTACCCAAGAAGTTTTTCAGATTTTAAGTTTGAAGGCGACCGTCGAT
ACTCGTGCAGAGTGCACGAGTTCCGAGGCGCAACTGGGTGGTTACAAGGG
AACATGGTATAACAATTAACAAAGGAAGGATCAAATGCAACAAACTAGGT
AGGTCCGCCAATCTGCCTTGCAGACGGGACAAACAGATTAAGTGCGATCC
TATCAATGCATAATATTTTTCAAGCAACATAATTAAATTCAAATATAGGC
TCAAGATGTTCAAAGGTGGCTTGCCTTGCTCGAGATCTGGAGCTTGATCC
TCGAAATCCGCGCACACCGGGTCTTCGGGCTCCGAGGCTACACGCGAGCG
AGACGACTCAACAAACGGCGAAAATAAAGCCCTATTAATGACCTCTAAGC
GTGCCATTAGGTAGATCTCGAGATTTGAGGAATTTTGGAAGTTGAACGGA
GTCAAACGGATTTATGGTTGGGAAGATATTGAATTTCTAAGATTATTGGA
TTTTTGGTCTAAAGGAAAAGGATTTAATTAAATCCTTTTTGAAAAAGAAA
AGAAAAGAAAAGAAAAGAGGGAGGGAAATTAGACTTTTCCTCGGGCAGCT
AGGGCGCGGCCCGAGAGAAAAGGGGCGGTTCGGCCGAGTTAAATGGGGCG
GCCGGCCCAAGGCGGCCCAAGCACGCGCGCGCGGGAGGGGAGGAGAGAGA
GAGCCGGTGGACGGAGCTCACCTCGCGTGGTCCCGGGTAGGACCCGCTTG
TCGGTGACACGGTTCACCGTGCGGAGCGAGCACGCGGCGCACGCGCGCGG
GCGGGGGAGGGACGCGGTGCACGCGCGCGGTTCGCGGTGGATGCGGATGC
GGCGGGCCCACGCGCAGCCACACGGCTCGCGGTGGAATGCGCGCACGGGG
AGGGGCTGACCGGGGTCGGCTCGACCCGGTCTTGGCCGAGCTTGCGCCGA
CGTGGCGCCTACGTGGCTGCCACGCGGGCTGGCAGGAGGTAGACGACGAC
GCCGGCCGGAACGGACGGCGGACGACAGCGGCAAGCGGCGGAGCGAACCA
CGGCGATACAGGCGAAAGCGAGCACACCGGGTGGTTGCACAGGACGAGGG
GAGACGAGCCAACGGCTCGGATTCGCCGGAGGGAGTGCGTCGGCGGCGGA
TTGAGGCGGCGGCAACCGGCGGGGAGGGAAGAGGGAAAAGGTGACGAGGT
CACGAGGGGCATCTACGCGGCTACGGGAATCCGTCTCTTGCTCCGGATTA
GGAGGAAACGCATCGAGGGAGGCCGGCGACGAGAGGCGCTTCCGAGCTCG
GGCGGCGACGGCGGCGAGCATGGGGGCGGTTTGGAACGGAGCGGCGACAC
AGACGGCAGGCGCGGGCAGGCGCGGCAGAGGCTGACGGCGGCGGCGACCA
GGCGGTCGGCCACCATGGCACGCGCGCGGGCAGAGCGGGGGGAGAGAGAG
AGAGAGATGGGGAGGGAGGGAGAGATGGGCCGAGAGGAGTTAGGCCCATC
GAACCTGAGGGAGGCAAAATAGACTTTTGCGGAGGGATTTGATTTGGGAA
GGATTTGGATTCGGGATTGAACTTGACGATAGATCGGAGATTTAGATCCG
GAAAGTCACGGAGACTGACAGCAAGCAAAGAAACAATTTTCGCAAATAGG
GTTTTTAGAAATTACATTTTCCCGCTAGGCGCCACGACGGAACGGGCGCT
ACATACTTGTAGGTAGAAATATAATACTCAATTCTTTCCTAAATGTTTAA
CGACGTTGACTTTTTTAAATCTGTTTGACCGTTCGTCTTATTCAAAAATA
TTTGTGAATATTATTCAAAAACTTGAGTAATAGTAGTATACTTAACAGTG
AATCAAATGATAGGAAAATAATTAATAATTGCTTCTCAAACGGCACGGAT
GAGACAGTGTGTCTCGTCCGGTCGGAGTATGTGCAATGTATCAGTCTTTG
AATTGGTTCAAGGTTGGCACCCGGCCAACGGCTTTCAAACGGCCACCCGG
GCCTGGCTGATCCCATCAACCGCAGATTTTTCAAACATCGAACCCATTCC
ACAACAGTAATTTCACAAGTAGTAGTCAAACAAAACTACGCTAGGAATCA
CCTCACATCCGCCCATGAACGTGGGCACGGCTGTTCGAACAGTTTAATAA
CCTCTGCAGAGGGGGTACACTTTACCCACACGACATTACTAACCCGGATC
AACCAGCCCGTGCAGAACGGCCACGTCTAGAGACCTTGAGGCTTTCATGA
CAAGGCATTTCAAAAGCCGACACAGGTTCACCATATGCCAACGAGAGGGG
TCCCAGACCGACATCAGTTTAGGTCCCAGACCATACTGTGCCAGGAAGCC
CGGGGGTTCTCCCCGGCACCACCCCGTTGAATCCACATGTCTCTTGGCAT
CATGGCTCCCCCGATTAGCTAATTACTTAGCCAGGGGCGTCCCATTCCAC
CCATGTGGTCGCACTTGCCTTATGTTCGGATGAAATTCCAAGGAAAACGG
TCCTTAAGTGCAAGAGTGGGAAACCGTACTCCCTGTACGTTCCTCGATCC
GCGATTTTGGAAATTCATTTAGTTCGCAAGCACCGACCTAGGTGTCGGGT
TTTTCCAAGTCTTTTGTAAAACCCCAAGTTTTACCCATCGTTGGATATTT
TAAATTTGAGGGGAGGTGTCCCGATGCGCGTGCCCGAAGGCCCGTGCATC
GAAGCACAACAGTCGACAAAGGAGGTTTAAGTGTTCAATAATTCAAGGAG
GGTAATTACAGCAATTAGGGTTGGGGCCGGCAGGCTATCTCGCAAGCCGC
GGCCGATTTACTTGTGTTAATCCTATTCATGCAATATTTGCGGAAAAGAA
ATACTTAGATTTAAATTATAGGTGCAAGATAATCAAAGGTGAGTTGCCTA
GCTCGAGATCTTGAGCTTGATCCTCGAAATCCGCGCACTCCGGATCTTCG
GGCTCCGAAGCTACACGCGAACGAGACGACTCAACAAACGGTGAAATTAA
AGCCCTATTATTGCCCTCTAAGCGTGCCATTAGATAGATCTCGAGATTTG
AGGAATTTTGGAAGTTGAACGGAGTCAAACAGATGTATGGTTGGAAAGAT
ATTGAATTTCTAAGATCATTGGATTTTTGGATTTATTTAAACCCTTTTTG
AATTAGCAACGAAAGAGGGAGGGGAAACAGACTTCCCTCAGGCGGCTAGG
GCGTGGCCCGAGAGTAGAGGCGCGACTCGGCCGAGCTAATGGGCCGGCCG
GCCCGAGAAGGCAGCCCAAAGGCACGCGGGAGGGGAGGAGAGAGGGAGCC
GGTGGACCGGGTTCACCTCGCGTGGTCCCGAGTGGGACCCGCTTGTCAGC
AGCACGGTTCACCGTGAGCGAGGAGCACGCGACGCGGCGCTAGGGTTTGG
AGCGGGGTGCGATGCACGAGCGCGGCTCACGGTGGGTACGGATGCGGCGG
GCCCACGCGCAGCCTCACGGCTCGCACTGGACCACGCGCGCGAGCCGGGC
GGAGGGGAGCGGCGGACCGGGGTCAGCTTGGCCCGGTCGCGGCCAAGGTG
GCGCCGACGTGGCGCCTTCATGGCAGCCACGTGGGCCGGCGAGAGGAAGA
CGATGACGTCGGCCGGAACGGATGGCGGATGGCGGCGGCGAGCGGCGGGG
CGATCTACAGCGATGCAGGCAAGGGCGAGCGCACCGGGAGGTTGCACAGG
ACGAGGGGAGATGAGCCAACGGCTCGGATTCGCCGGAGGGGCCTCGACGG
CGGCGGATTGCGGCGGCGGCAACCGGCGGCGAGAGAAGGGGGAAACGGCG
ACGGCGCGACGGGAGATCGATTCGGGCGAGCTAGAGCATCTACGCGACTC
CGGGAATCCGTTTCTAGCGTCGGATTGGACGGGTCATCGCCAAGGAAGGC
CGGCGACGGGCGGCTACTACTGAGCGCGGGCGGCGACGGCGGCGAGCCTA
CTGAGAGCGGCAGTGTGGCTTGGGGCGGCGCCAACTAGGTACTGGGGTAC
TACTCAAGCTGCTACTCAAAGCTAAGGGGAAGAGATGGAGCAAGGAGGGA
GAACGGAGGGATGCCCTACCGAGACAAGGCGGGGCGCTATGACGAGAGGC
CGACGGCACGGGAGTGATCTCTCCGGCCTCGGGCCGAGGAAGAGGAAGAA
GACGAGTGCTCGGAGTCCCCTTCACGCGTCCTTCGCACGCACCGGCTCTC
CCAGTGCTTTGGCGACGAACGGCGGAGGTGCAAGCAGGGTGGAGCGACGA
TGGTGCGTTGGAGGCGAAAGGCGAAAAAAAGGGAGTTTGGAATGGGGAAA
GGGGCTCGGATTTATAGGGGCGACAATGTCGGTTTGGGAGGGAGGAACCG
ACATTGGGCGGTCAAGCCAGCAAGCTGGCTCTTCGGCTAGCGGCCAAAAC
GGTGACAGGGAGGATGACGCCAGCGGGGGAGAAAAAGAAGAAAAGAAAGA
GGGAAAGGAGACTTGCCTCTTGCCACTTTGGGAAAAGAAGGAAGGAGAGA
GAGGGCGACGAGGCAGTGAGAGGAGGAGCTCTGTCTCCAACCCTTGGAAG
CATGCGCGGTGGTGGCGGGGCCGGGTCGTGACGACGGCGATGACGGCGGG
GGCGGTTTGGAAGGGCGCGGCTACAGGGCGACAGGCGCGGGCTTAGGCGC
GGCAGGCGCTGACGGCGGCGACGACTGGCCGGTCGGCCACCACGGCGCGC
GCGCGCGGGAAGCAACGGCGCGGCGATTTGAGCGGCATCGGCGGGAAGCG
GTAGCGAGAGCAGAGAGGGAGGGAGAAGAGAAAGAGAGAGCGAGCTCTCT
CTCTCTTGCTCTGCGCCCGAGCGGCGCACGTGCCTCACACGTGCGGGCAA
GGATGGAGGAGGAGGGAGAGATGGGCTGAGAGGAAATGGGCCGGGGAGAA
GAGATCGGCCCACAGACTCGAGGGAGGCAAAATAGACTTTTCGAGAGGAT
TTGATTTGGGACAGATTTGAGATTAGGGTTTGGATTCGACGATGGATTGG
GGATTTGAAATCTGGAATGGCACGGACACTGCACAACAAACAAGGAAACA
ATTTTTGCATTTAGGATTTTTAAGAGATAGTTTTCCCGCTAGGCGCCACG
ACGGAACGGGCGCTACAATATAGCGGAATTGAGTTAATTAATATCGTATA
ATTTTCTTTTACTGTTTTATGTTGCAACAGAATCCAAAGCAACAACAGTA
TATATATACTGTAACGCTAGCTTTAAGGGCCACGTACTTTTCTTTATTTT
CTTTAGAAACATAGTAGTACAAACCAAGCGGTCACAACATTTTATTTTGG
TAAATGATGATCGATCAGCAACGTATAGCAAGTACAATAAAGAATCTCCC
CCAAAAAAAAAAGGTACAATAGAGAATCGCTATATATATATATTTACTCT
TAATATATAAACGAACAAGTACAACATACTACTCCATGATTGTTTGGGTG
GAAGGCATCCGAAGCTTATACCAACAGTACTCGATCCCTGGGCCTGGCTG
GCTCTACGTTGAGGCCCAACGGAAATTAGTGGACTTGGGCCTGCCTTCCT
TGTTCGGCAGGGCACTCATATCTAATACTAGTCTAACATTGCACCTCAGC
TTTTTTATGTTTTGTCTAAAATCACAACCCTTACTCCGAAAACCCTAATG
GGGCGATCAACCCAACATTCCTTTTTGGGCCAGATTGAGAGCTGTCAGAT
TTTCTATTTTGGCCCAGCACATGTTGGCATGTAGTATGCTATTTCCCTTT
TTTTCTGTTTAGTGGTTCTCTATTTTTCTGGACCAAGCCGAATTCAGGCA
AATGGGCCACCCCGTGTGCACCTTTTCTTTTCTCAAATTTATATGTAGAT
ACATATAGATACTACGTATAAAAATAAAGTTTATATGTATAATATAACAT
TCCTATACGTATAGGATGACAGACCGACTATGCATTAGGCACGCCCCCTT
AACGCCAAAATTGGATATCGTACCCCTTCTAGCTTTCAATACCGTACAAA
CAACCCACCTAAAGGCCTGAACTGGTTGTATGGTTTCCACTCGGTTTTCA
TACACTTGAACGACATGTTAGATGCCACTAAAGAAAGTTGTGAGCCCCAT
GTGTTAGTCCGATACATCATTCCTCATCCTCTCTTACTCTCTCCTCCACT
TTCTATCCACTTGTCGTATCGGTGTCTATTCATGATTTCCTTCTCATACT
CCCTTTTCCTCTCTCATCCTCTTACTCCTTGGGTTACATGTCCTCTAGAT
CAACGCAGCATAGGAAGGCAAGAGACGGTAGTGAGGCGCATGAGAAGAGA
TCCAATCGTGGCGCTGGCGCATATATGCACTTCGAGCTTGACCAAGCGAC
AGGAAAGCTGTCATCTATAGCTGTCCACTTCCGCCTCGTTGAGCTCTGCC
ACCTAAGATCGAGCTCAAGCTCCGCCTTGCTGAGACCTACATCACCGAGT
TCAGTTGTTTCTTCCTTGTAGAGCTTGTACTGCTTAACCTCTGCCTCCTC
CGTCACCCCTGCTCGCTCGGGGAGAGATAGGGGAAGGAGAGCAGGAAGGA
GGAGGCAAGGGAACATATCTCAAGCTTATGCTCGCCGGCGCTCAGGAGGG
TGATGTGGGGGTGGGGGAGAGAGCGCTGCAGCTTACCAGCTCTCGAAAGT
GCGAAGCGGGAAGGAGAGATCGAGCTCGTTGACGTTTGGGGACGTGCGTG
GGGTGGTTGGGGGAGGGGCAACTAGGGAAAGGGAGCCCGAGATCGGTGGT
CGGGGGAGTGTGAGCTTGAGCTCATCTATCGCTGGCGATGATCTCTCATA
CAGATGATCGGGTGATGGGAGGATAATTGAACAGTATTGAAAGTTTAGAG
GGTGTGAACTACCCGATTTCTTGAAGTTTGAGGGCGTATTTTAGAGTAAT
CGAAAATTAGGGGTGTCAAGTGGACTTATCCCTATTTCTTAATTTTTCCC
AAAGACACACTCGGAGCCTCATCTTTTCGCTTATGCTTATACTTATCAGC
CAAAAATTAAATTTTCAACCTTAAATTTGGAGTTGATTTTGTGGTTTTTT
TATCGAAGTTTATTTTTCAGCCTTTGCTTTTAAATTGCTAAGAACACGTA
TATAAAAGTTTTATTCACAAATTACTAATTGAGTCTTGTTGCTTGCCATC
GGCTGTCATCCATCTAAAGTTGTACACAGTGAATTTCAAATCCTACTGTT
GCCAAAAAAAAAAAAGGAATCTACTAGCGCTGCTACTGCTCCATTTAGAT
GGATGAAACTAGCGGAAAGATGTAGGAAGAAAGAAATATAATGGCAGTGA
TGTGGCATTATAAGAAGTGCATGCAGTAACCTTTCCGTTTTGTAAAATTG
AACCTTTTGACGTACGTTGGGCGCGTCCACTGAACCGGACGGACGACTCA
TAGATAGATAAACCGAGTCGAGGGGAGGACCGGAGGAGCAACCAAATTAA
AGCTGCCTACGTGAGTGTGAGGGGAGTTAGCAGCTTCTTCTTCTTCATTC
ACCCTGACTTCGCCCGGCCTCCGCCCGCCCACCCACGCGGCCTCAACGCC
GCCGCCGCCGCCATGGCTCGACGACGCCGACCACCACCACGACAACGCCT
TCCTCCACTGGGTCATCAACGACCACCACCATCCACTCCTTGATCTTGAT
GACGTCGACCTCGACTACGCTAAGCCTGCACCTTTCTTCTTCGCTGATCG
AGGCCTGCACCACCACCACCCAGCTTCTTCGTCTTTCCCAAACCCAAAGC
CGACGGCCGACGACAACACTAGTACTGTGGAGCAGCTGGTCCAGGCCGCC
AAACTCACCGAGGCCGGCGACGTCTTGGCCGCCCGACACATCTTGGCGCG
CCCGGCGATCAACTACCGCCTCCCCGCCTCCGCCGCCCCGCCGCTACTCC
GCTCCGCCTTGTATTTCAAGGACGCCCTGCGCCGAGCCCTCATCTCCGAC
GACGACTCCTCCTCCTCCTCTACACCGCCCCCGCCCCTCCACGAGCCGCA
CCCGCACGACCTCCTCCTCAAGCTCACCTCCTACAAGTCCTTCTCCGACC
TCTCCCCGCTGCTCCACTTCGCCCACTTCACCTGCGTCCAGGCCGTCCTC
GACGAGCTCGCACCCTCCGCCTCCTGCATCCACCTCCTCGACTTCGACAT
CGGTGTCGGCGAGCAGTGGGCCTCCCTCATGCATGACCTCGCCCACCGCC
ACCCCGGCGTCGCCCTCAAGGTCACCGCCCTCAACGTCACCGCCTCCTCC
TCCTCCCATCACCCGCTCCAGCTGCAGCTCATCCACGACACCCTCTCCAC
CTTCGCCGCCGACCTCTCCGTCCCCTTCCGCTTCGCCGCCTTCAACCTCG
ACGCCACCGACCTCACCCCCCTTCTTGCCGTTGCCGCCGCCACCGACGCC
ATTGCCGTCCACCTTCCCGTCGGCTCGGTCCACGCCACCGCAGTGCCGTC
CGTGCTTCACCTGGTCAGGCGCCTTGGCGCCAAGCTGGTTGTCTCCGTGG
ACCGCGGCTGTGACCGCGGCGAGCTGCCGTTCGCGGCGCACCTGCTGCAG
GCATTGCGCTCCACCGTGTCCCTGCTGGAGTCGCTGGACGCCATGGGCAC
GGACTCCGACGTGGCGGCCAAGATCGAGCGGTTCTGGGTCCAGCCAAAGA
TCCAAGAGTGCGTGCGCGCCGCCGTGGGGGTGGGGGGCGACAAGACGGCG
GCGTCGGCGTGGCGGGCGACGCTGGCGTCGGCGGGGTTCGTGCCGGTGCA
AGTGAGCAGCATGGCGGAGGCGCAGGCGGAGTCTCTCCTGAAGAAGCTGC
CGGTGAGGGGATTCCGACTGGAGAGGCGCGCCGGCTCGCTCTTCCTCCAT
TGGCAACGCGGGGAGCTTGCCTCCGTCTCCGCATGGCGCTGTTAATTCAT
CCACTACTCTCTACTAATTACTCCTTATTAATAATTAATGCTCAAATTGT
TACTCCTTATTATGCATGCATGTTACTACTACTTAATTTGCTCAATTGCC
GTCTTAAGGCTACTTTGATAGAGTACTGTACAGTGACACTCTACTGTTAA
ATCAAATGGTTTTCTATCAGGTATTTTAATTTGCTTCGTCAAGTTCAGCA
TCCTAACCTTGATTGGAATGATTGTACAATAAGCATTACATACATAATGC
CAAAACGAATAAGTTCATTGCATTACCTGAGAACCTGTGGATACATCCAA
AAACTAATAGTGTCATGAAACAGCGGTTGGTTTTACTAACTGTATATGGG
GACAAATATACACAAATTTGTGATTAGTCTAGCTTCCTGATTAAAAATAT
TAAATCCTTTTCTGATAGGTTGAGACGAATAAGAAGACATTCAGTATTCT
AATATGCGATGCGTCAAACAGCCATCCGAAACTGTCAACTTCTGCTGACT
AACACAAAAAAAAGTTTCGAAAAAAGTAACAAGTAATTTCAAAGTACACT
CATACCACCTCCACAAATTAATTAAACTAGCAGGTTATTATATATAGATA
TTTGATGCATTGTGTACTATTTGTGCGTTCAATTTTACAGTTCTAACAGG
CTAGTGAATTCTTCAGTCCCACCTCCCGTTTGTTTGATTGTCAGTTTACC
ACTCGCTAACTGATTACTAGGTAGTATTTTCTGAAAAATGAAAACGTGTT
ATTTTATCATCGTGCATACATACATAATCGAGTTTTTTGTTTTAAAAATG
TACTATTTTCTCCCAAAATTATTTTTTTGCCACTAGAAGGGGCATGTGGT
TTTAGCCAAACTTAGCTAATCTGATGACTCTGGACCAGGGAATATCAAGA
TACAGTGAGAACAAAATGCTGTCTTCACGATCGAACCCTTAAGACACCTG
GAAAGCAGAATTACACGAGAAGTGCATGTTTTAAGAATATTTATAGCCTT
TTTGATATTATATGTTAGGAGAACATTACCAAGTTGACAATTGCGGGATG
CAGCAGGGATTGGGAATAAAGTTGCACTGGGTTTTTAGAGACAAGCATAA
AGTAGCAGAAATTTTTTTGTTTGTGAGAGTGGGATTCTTATTTGCATTAT
GTGAATGTGACCACCAAAGTGTCTAAATAGTTATATAGCTTCGACAAGCT
GTGCATCTGTATAATATGTATATATATTGGTGGTCTACTACTATTGTTTC
ATCAGATCAGTGAGCGAAGTATACTTATAGCAAATTCGTGTTTGTTTATA
GTTTAGTAACTACAGTATCTTACCACTGTTAAGTGTTAACCCAGATACAA
CCATTTGTTTTTGGTTGCTTCCAAATTTCCAACTGATCCCCTGATAACCT
AGTTATCTACAGTTTTTTTTTCTATTTTGGAAAGAAAAAAAGTCAACCTG
TAGTTTTGAAGTATATATCTTATCCGACAGCTGGTTCAGATATTTTTCAG
TTTTGAAATTATGAATGTATATGTACTGGAGTGTTATGGAGCAGAGGCGT
GCCATCCTTACTCAAATATGATAGCATCTAACACAACATAATCGTGTGTT
GCTCAGTTGATGAGGATGCTAATTAAGATAGCAAGCAGAACGTAAAGTGG
GTGTGCTTTACCTCAATGACGGCAAGCATCTGTTGTCACCAGAATTTGTA
CTTGTAACTGGAGTACCAAATTCGTCCATGTTGGGGCTGTCCATCCAAGA
AATCAAGATGCTATGCGAGGATCTGATGAAGGACTGAATAAACCGATAAG
CCTTACCTGTTCCTCATCCATCCTAGCTAGTGTTCTCCGGCCTGCTACTT
ACAGATTTCCACATCACCACCTGAGATTGAGAACAAAAGGACAACATCAA
AGAAATGCTGGCATGTTGGGCCAGCATCGTCAGGATGCTGCCGGCACAAC
CATGCAAACACAAGCTAGGCGAGTTCGAATAGAATCACTGACCTGTCTCT
TCTAACTTCAAAAGTTAACCAAGCTTAAAGTTGGATCATATATATACTGC
TCCCATCGGTAAGTTCAGTAATGATCTCTACAACTGAATCACCTAAGGTA
ATTCCTTCTCCTGACTGTAAAAAGGTATAGCATTAACCGATAAGTAAACT
TTGCTGGATATATATGCTTAGATGTATGTGCGGGTTTTCTTTGGGAACGG
AGTATTTCTCAGCCATCCATATTAATTTCAACCATTACACAGGACAGGAT
AACCTAAAAGTCACTTGCAAAGACAGGCGTCTACTTTATTCCCCATCCAT
CTACTACACTTTAGTTTAGTTACAGATTAGTACCCTGAAGGAATCACTAG
ATCATCACAAAGAAGTGCAATTTTTGTTTGCGACAAGTTCAGGCCTGAAA
GTTGAGAACCCGGCAGGGGAATCGAATCAAAGGGCCTGTTTGGCACAGCT
CCAGCTCCAGCTCCACTCCTCCTGGAGCTGGAGCTTAGCCAAACAGTTTC
AGCTCCATCAAAACTAGGATTAGAGTTGGGTGGAGCTCTCTCACAAAATG
AACTAGAGTTATGGAGTTGGGTTTAGGCAGCTCCACAACTCCACTCCAGA
CTCAACTCTGGAGCTAAATTTAGGAGTTGGAGCTGTACCAAACAGACCCA
AAGAAAGCCCCAATAGATGATGAGAAAGGTCTCAGGATATCATACAAGTT
CCAAAGCATGAGATGAAATACAGGGGCCAATAACTGAGTATACTAGTACT
GACACAACTTGGAAAGAGCTAAAGCTAGGTGCCTTTTCATCGGCCCTAAC
ACTAGACGAAACGAAAAGAAATGGATGTGTCATGGTGAAGTTTTCTCAGA
TTCGGTTACAAATTCAAGCTTGATACACTACACCAAAGTTGCCCAGACTT
TTCTTCAGCTCGTGGAAGAAAATGAGACGAGGACAGAAAAAGATTGTGTG
TAAATATATAGTATCTACTTTTATCCACCCTTGAGATACAAGCAAAGATA
ATTCAAACACAAAAATGTATTTTCAAAGGTACTAGTGTGAGAGGTTATGG
TTTCAGCGCTCAAATCTGAAAGAACGGAATGGATAGAGAACTGAAAGAAG
CAGGACAAAAAAAGAAACAATGTTTTAGTACTCCATACCTATAAATCCCA
GCATGAGCCTAACATGGGTAATTCAGCAAGCACTTGAACAGCATAGATTG
ACAAGACACCCATGCCTAGTGCCTGAAGCTTAAATGTTAGTCATCCAATA
ATTGTACCGCATGCTTGAAGCTTATAGTTTTGAGAAAATTTCATCTATAG
CACAAATAGCATTTTACGTTATTTTCCAGTCTTACGAAAAAGAACATGCA
AGTTCAACTACGTACGTGTATTGTCTGTAGGAGAACTGTAGAAGAATATG
TTACCTGGCGAATTATAACTGGTCTGCTTTGCTGAATGCTATCGCATAGG
GAATCTTGCCTTCTTTTGCTCTTCAGCTGACAACCAAAAAAAGCAATGCA
CCTACCCTTCACAGCCAATGGCTGGCTCTATGATGGGTTGGTTATCTTTG
GATGAAGATAAAAAATGAACCGAGTAAGTGATCAGTTACCACTCACTGAG
CAGCATACAGTGGAATCAAAAGATTTTGTTCTCAAAAAGACTTGCTATCA
AGAAGGGCAGATTTCTGAAATGCCCGTATATGTTTAATTTCGATGTTCCT
CTTAAGACATCATGTCCTGAATAGACAATCAAGTTCATTCTGCTTTGTAA
GTTGTAACTCCACAAGTCCAGATGCATCGTCCTGCCACTTCCCTACCCCC
ATTAGTTGATGGAAAGAAGACTAGAGTAATAAACAGCAGATACTATACAA
GTCCATAAAGCAGGAATAAATCTCTGAAAATTGCTAATGCGTTTACACCA
AACCACACGTCTTCCGTAAGGCATCTAGCAGATGAAAAGGGTGAGATGCT
CTCTTACCTTCGGGATGAAGGCTCCTCCCATCAGGTTCTAAGTTCTAACA
ACAACACGTTTATAGAGAATCTATCTCAGACAAAGGAAAGCTTTATTAGA
TGGTGATAGTAGCGAAAGTAAGACGCATCATGTACCTGGAACGGTTTATT
CAGAAGAGTCTACGGATGGGCGATGGATAATATGGTCGATCGTTGACGGT
TGCTGCAGTACAACTCCGAAGCCAGCTTTGAGCATTATTGACATACACAC
ACAAGCAAAAGTACCTGTGCGTTGCAACAGAAAGTGTATAAACCAGAAAA
TTGAGGAAAAGTTAAGAAAAATTTATATTATGTAATTAATTTAAATACAG
ATTTGCCGAAATATTTGGTAATTTAAGTACGTAGGTGTATAACTAAATCA
ATTTACAAATAAAGTAAGTGTGAGAAATAAAATAACATGGTTAAATTTAA
TTTTATTAAATTCTCCATGATTAGTTACGATCTTTGGAATTTTCAGAGCT
TAATTGCTAATTTTAATAATACAAACATCATTTAACAATAATTTAATTGG
AAAAAAGAATAAAAATCATCTCTTTTAGGTTTGGACCTAGGGATGGCAGT
TGGGCACGGGTAGTAACTACCCATACCTGTGCCCGCGAGGTAATTCATGC
CCGCGGGCATACCCGTTATTACATGACGGGCAAAAAAACACTATCCATGT
TCGTTGCCCACGGGCATACCCGTTTACCCGTCACAAACTCACAGTTCAAC
ATTTCAACCACAAATCTCCACAAGCAAAGAGACATTATCACAATTTAAAG
AAAGGGTACAGTTGTACCAAGTTCAACAATACAAGCATTACAAGTTCATT
AATACTAGATGGTGGCATTTATACTAATTTGACTGAGGGACCACTTGTCA
GTTGGTTTTTGCGGGTAAACGGGCGAAGTGGGCATGGGTAGTGACCGTGC
CCGTATGCCCATTGGGTATAGGTTTTGACCCAATAAAAAACCCATGGGTA
CTAAATAGAGAACAAAGCCAACTCTATTAGGGTTTTTACCCACGGGTAAA
CGGGCAAACGGGTTAAATTGCCATCCCTATTTGGGCCAAATATGGAAAAG
TTTATATTCCCTCCCTTTTGCATATCCTATGTGTCTGGACTGTTTCCTTT
CTCCGTTAAAGTCCATTTTAAAATACGGGATAAAAATAAAATAAAATCTA
AAATTAGAAAAAAAAATAAAAGAAGAGTTCACGTAGGAATACAATTTGAA
ATAACTAAAATTCGAAACTAAAAATAAGCAATATTGAAAGAAGAGCCCAT
ATAAGAAACCAATACGATATTAATTAAAATTCAAAATAAAAAATCAAATA
AAATCCAAAGTTAGAAAAAACAAAAAGGAGAGTTCAAGTAGGAATACAAT
TTTGAAACAATTGAAACTGAAAATAAAAAAATATTAAACGAATAGTCTAT
ATAGAACACAATACGAGATTAATTAAAATTCAAAATAAAAAATAAAATAA
ATTCAGAAAATAGAAAAATAAAAATAAGAGCTCAACTAGAATACAATTTA
TAAATAACTAATTCATAAAAAAAATAAAGACTATTGAAATAAGAGATAAT
CTAGATACATGACGAGATTAATTAAAGTTCGAAATAAAAAATAAAATTAA
TTTCAAAAATAGAAAAATAATTATAAGAGTTCAAGTAGGAATATAATTTA
TGAATAAAAATTATCAGAATGAAAAATATACAATTTTCATTAAAAAAAAG
AAAAGTCCATATAGAACACAACGATGACAAATGTGGTGGCAGTAGACGGG
CCGTAGAGTAGTAAATTGGCGATACTTGATGATACTTCTAAAAATTATGA
AAACGAAACCCAACTAGACAATGAACTCTAAAAACCATAAGTCCTAAAAA
TTATGAAAACGAAACCCAACCAAACAATGAACTCTAAAAACCATAAGCCC
TAAAAATTATGAAAACGAAACCCAACCAGACAATGAACTCCAAAAACCAT
AAGTCCTAATTTTTAAAGTTCTAAAAAGTATGAATAGAAGTAGTGGTAGA
TCGAGTAAGCAAATAAAAAGGTGACAAAGGAGTGAGCGGTAGCGACTAAC
ATGGCTTTTAAAAACTATAAAATTATTAGAATCACGGGAATGATAATCTA
GCCACGTGTCACGCCCCGAACTAGCCCCGAGCGGAATTAGCCCGTGACGC
TCCAAATTAACCTGTTAATCAACTCCTCATCAGCGGGATCCACTTCATCT
TCTTCAGCAACTGGGGGGGGTTATTTATATAGAGCAAGGGTGAGTACAGA
AGTACTCAGCAAGTCATGGGAATTAAGTGTTTAATGCAGGCTTAAAAGGA
AATGCTGTTGTTTTTGCAATCGATTTTAGTTAAACTCCTTTTTGTAATAA
CTACGTGAGTGCTTCTCAAACGACACTGATGAGACAGTGCGTCTCGTCCG
GTCGGAGTATGTGCAATGTATCAATCTTTGGATAGATCAAGGTTGGCCCC
CGCCAACAGCTTTCAAATGGCCACACGGGCCTAGCTGATCCCATCAGCTG
CAGAATTTTTTTTCAAACATCGAACCCACTCCACAACAGTAATTTCACAA
GCAGTAGTCAAACAAAACTACGCTAGGAATCACCTCACATCCGCCCATAA
CCGCGGGCACGGCTGTTCGAACAGTTCAATAACCTCTGCAGAGGGGTCAC
ACTTTACCCATACGACATTACTAACCCAGATCACCCAGCCCATGCAGAAC
GGCCACGTCTGGAGACCTTGAGGCTTTCATGACAAGGCATTTCGAAAGCC
GACACAGGTTCACCATATGCCAACGAGAGGGGTCCCAGACCAACACCAGG
TTAGGTCCCAGACCATACTGTGCCAGGAAGCCCGGGGGTTCTCCCCGGCA
CCACCTTGTTGAATCCACATGTATCTTGGCATCATGGCTCCCCTGATTAG
CTAATTACTCAGCCAGGGGCGTCCCATTCCACCCATGTGGTCGCACTTGT
CTTATATTCGGATGAAATTCCAAGGAAACGGTCCTTAAGTGCAAGAGCGG
GAAACCGTACTCCCGGTACATTCCCCGGTCCGCGATTTTGGAAATTCATT
TAGTTCGCAAGCACCGACCCAGGTGTCGGGTTTTCCAAGTCTTTTGTAAA
CCCCAAGTTTTACCCATCGTTGGATGTTTTAAATTTGAAGGGAGGTGTTC
CGATGCGCATGCCTGAAGGCCCGTGCATCGAAGCACAACAGTTGGCAAAG
GAGGTTTAAGTGTTCAATACTTCAAGGAGGGTAATTGCAGCAATTAGGAT
TGGGCCGGCAGGCTATCTCGCAAGCCGCAGCCGATTTACTTGTGTCAATC
CTATTCATGCAATATTTGTGGAAAAGAAATACTTAGATTTAAATTATAGG
TGTAAGATGATCAAAGGTGACTTGCCTTGCTCGAGATTTTGAGCTTGATC
CTCGAAATCCTCGCACTGCGAGTCTTCGGGCTCCGAAACTACACGCGAAA
CGGGACAACTCAACAAACAGCAAAAATAAAGCCCTATTATTGACCTCTAA
GCATGCCATTAGATAGATCTCGAGATTTGAGGATTTTTGGAAGTTGAACG
GAGTCAATCGGATGTACGGTTGAGAAGATATTGAATTTCTAAGATTATTG
GATTTTTGATCTAAAGGAAAAAGGATTTATTTAAATCCTTTTGAAAAGAA
AAGAAAGAGGGAGGAGGGGTAGACTTTCCTCGGGCGGCTAGGGCGCGGCC
CGAGAGGAGAGGCGCGGCTCGGCCGAGCTAATGGGCCGGCTGACCCGAGA
AGGCAGCCCAAGGGCACGCGCGGGGAGAGAGGGAGGGGGAACCGGTGGGC
CGGGTCCACCTCACGTGGTCCCGAGTGGGACCCGCTTGTTGGCGGCTCGG
CTCACCATGAGCGAGGAGCACGCGACGCGGCGCTAGGGTTCGGAGAGGGG
GGCGTGGTGCACGCGCGCGGCTCGCGGTGGGTGCGGATGCGGTGGGCCCA
CGCGCAGCCTCACGGCTCGCGGTGGACCCAGCGCGCGAGCGGGGCGGAGG
GGAACGGCGGACCGGGGTCAGCTTGACCCGGTCGCGGCTGAGGTGGCGCC
GACGTGGCGCCTTCGTGGCAGCCACGCGGGCCGGAGAGGAAGACGACGCC
GCCGGCCGTAACGGACGGCGGACGGCGGCGGCGAGCGGCGGGGCGATCTA
CGGCGATGCTGGTGAAGGCGAGCACACCGGGAGGTTGCACTGGACGAGGG
GAGACGAGCCAACGGCTCGGATTCGCCGGAGGGAGTTCGACGGCGGCGGA
TTGTGGCGGCGGCAACCGGCGGCGAGAAAAGAGGGTAACAGCGACGGCGC
GACGGGAGTTCGATTCCTCCGGACTAGAGCATCTACGCGGCCACCGGAGT
CCGTTTCTAGCGTCGGATTAGACGGAGACACTACGAGAGAGGCCGGCGAC
ATGCGGGCGCTACCGAGCACGGGCGGCGACGGCGGCGAGCACACAGCGAG
CGGCGGCAGCGGTCGAGGCGGCGCCAGCTAGTTACGGGGAGGCTACACCA
GCTTCTACCGAAAGCTAAGGGGGGAGGAGGAGCGAGGAGGGAGAACGGGG
AGGGCGCTACCGCGTGAGCTGTGACGAGTGGCCGACGGCGTGGGAGTGAT
CTCTCCGGCCTCGGGCCGGGGAAGAGGAAGAAGACGAGCGCCCGGAGTCC
CCTTCCGTGTCCACGAACGTGCCGGCTCCTCCGGCACGCGTGGCAACGAA
TGGCCGCGGCGAACAGAGCACGGGAGGCGGCGACAATGGAGTGGAGGCGA
TGGGCGAAACGAGAGGAGAAGGAAGGGAGGGCGCCTGGGCTTTATAGGAT
GGTGATGTCGATTTGGAAAACGACCTAGGGCGGTCAAGGAGCGAGCTGGC
GCTCGGCGCTCGCGGCCAAAATGGCGACAGGGAGGATGACGCCGACGGTG
GAAGAGAAAAGGGAAAAAAAGGAAGAAAGAAAGGGGGCTTGCCCCTTGCT
TCTTTGGGAAAAGAAGGAGGGAGAGAGGGCGACGCGGCAGGAGGAGGAGG
AGCTCAGCCTCCATTCCTTGGAAGCTAGCGCGCGGAGTGGCGGGGCCGGG
TCGATGACGACGGCGATGACGGCGGGGCGGTGTGGAGTGAAGCGGCGAGA
CGGGCGGCAGACGCGGGGCAGGTGCGGCAGGCGCTGACGGCGGCGGTGAC
CAGGCGGTCGGCCACCACGGCGCGCGCGCGGGGGAAGCAACGGGCGGCGC
AGCGATTTAGGCGGCGCCGGCGGGAGCGGCATCGAGAGGGAGCGAGGGCA
GAGGGAGAGAGGGAGAAGAGACGAGCTCTCTCTCTCTCAGCGCCCGAGCG
GCGCACGTGTCGCGCACGTGCGGGCAAGGATGGAGGGGAAAGGGAGAATG
GGCCGAGAGGGAGGGAAATGGGCCAAGAGAGAAGAGATCGGCCCACGACC
TCGAGGGAGGCAAACTAGACTTTTTCGAGCTGGTTTGATTTTGGAGGGAT
TTAGGGTTTGAATTTGACGATGGATCGGGGAATTTAGATCTGGAATGGCA
TGGACACTAGACAACATACAAGGAAACAATTTTCGTATTTAGGATTTTTA
AGGGATAGTTTTCCCACTAGGCGCCACGACGGAACGGGCGGTACACCACG
CAATTGCGCCGGCCGCTCAACTAGTTTATCATTAAATGAACTATCATAAT
ATACAACTGTTTTTATTTAAGATATTTTTCTTTTCGTAGATATTGTTGGT
CAAAGTAGCATCTCGGAGATCATGTTCAGGTAAAAAATGCTTATATCTTG
AGACAAAGAGAGTATATATTAGTGACGCGATGCATCAAAAACTGGTCAAT
TAAGAGTGTGTTGTCGTGTTTAGTTTCCCCCCTATTCCTAACTTTCCATC
ACATCATATCACATAAAAAACTTTTATACACACATAAACTTCCAACTTTT
TTTTCAAACTCCAAACTTTCTTCAAACTTCTAACTTTTTTCAGGAACTAA
ACACACCCTTAGTTCACGCTAAAATTGAAAGTTTGATTGAAATTGGAACG
ATGTGACAGAAAAGTTGGAAGTTTGTGTATATTTAGTTATCGCAAAAAAC
TTATGTTTAGTTATCGCAAAAAATGGAAGTTTGATTGAAATTAGAACGAT
TGGACGAAAAAGTTAGATGTTTATGTGTGTAGAAAAGTTTTGATGTGATG
AAAAAGTTAAAAATTTGTTGAAAAAGTTTGAAACTAAACTCGGCCTAAAT
AACACCCAAGCACAAGTTCACCCAAGCACAAGTTGAGAGTTTTTCCAGCT
GACACGTACTGTTACTCCCACACTCAACCGGATGCCCGTTCACATCCATC
GTTTCGCGCTCTTCCATGGCGCTTGACCGGACCGCCCAGGAAACGACCAG
TCGATCACGCCCCTCCCGACAAAAAACACTGCTCGCGTTGTCAAATTCTA
CTCAGCTAATCCCATCTTTTGCAATCATTGTCTGGCAACTCTTAAAACCT
TCTCCTTCCGGCCTGTTTGTTTGAAGAAAGTTTTTATAAGGGATTAGGAG
TTTAAAGGGATGTGGTTATTAAGTGTTTTGTTTGTTAGGAGACATGTGAA
TTTTGGTGGGATGGGGATGGGAAATTGAGGAAGGAACTCCCTCCTTTTCA
ATACCTTAGAGGGACAGGTAATTGGGAGGGAATTCCTCATTTACTTTGAC
TAAGCAAATCTCAGTCATTCGTAACTAAACTGTAACTAAACTCCCTATCA
ATTTCAATCAACTGACGAAGGTGATGCTCCATCCCGTGAAGGCTACAGGA
AAAACAAAAAGAAACTACTACACCATCACTCGCAAAAATAAATGTTCGGG
GGTGGCCAAACTGATACGGATTGGATTGGAAAAAGATTAAAAACGCGTTC
GCGAGAAAAGGAAAAAGAAAAAACGATCAGTCCCATATAAAAAAAATGAC
CTTGTGCTTGCCATTACATTAAAATAAAAAAAATCACTTAGAAAAAATCT
AATCCATCCATAAAATTGAGATTATCTAAACTAACAACCAGTCACGGGTG
CGATTTCATTACGCGGGCAGCAACAAAAGAGTAACGCTGCCGCAAAAAAA
AAAAAACATAAGGTACCATTAAAAAAACAGATTACCCCACACATGATGCG
CTGCCCTCCCCCAACCCGATCATACGCCTACGCTCCACAGCCGTATGCGA
CGTTGGAGTAGCACATACTACTACACAATAGCTAACGCTAGCAACAAGCT
AAAAAGCTTCCAGCCAATTAATCTCCTCGTTGTCGCCTCAACCTTCTCCC
TTGCATCATCCCTGGCTTCCCCAAGCATTGTCTCCAGCCTCAGTATCCTC
TGCGTTCTCTCTTCAACCATTCTCATCGCAGCAAGGTCCGCCCCGTTCTG
TCTGTCGGCCGCACCCTCGTTCTGCCGTACTTGTGCACGGACGTCTTCTG
CGGACAACTGCAAAACATCTCCCTACACCCAGGTGTTGAATGCAATGCCC
TTCGCCCGAGAAAATTGACATTTTGCCATTATCAAAACAGGGTTTCGCTG
GAATGTCATTCTCAAAAGTGGTTTCGCTAAAATACCACCTTCAATCAGGG
GCAACACACTGTAATGCCATTTCATCCATTTCTTCTCACTTTAATAATTT
GTGTAATGTTTTTTCTTGCTGAGATGACCAAAATGCCCTTGGATGGTCTC
ATCTCTCCCTCTATCTCTTCCTCCTATCCATTGCAAATGGTGGGCAACGC
CGGCGGCGACGCGGCTGGGGATGAGGACAGCAGCGGCGGTGCCGTCTCCG
TCCCCAGCTGCGCCGCCGAGCCGAGCAGCCTTCCCCACCCACGTCGATGC
CATCCCCGTCCCCGTCTCTCTCTCTCCATCTCTCCCTCCGACTCGTCGGA
TCCCTTTCATCATGCTGCTTTGCTTCCTTGTCAGGCGAAAGTCTAGTCTT
GGCTCCTTTGAGCCCCGACGGACGGCGGCGGCGGTTTTCCGTCACTTCTC
TTCTTGAAGACGTCGTTTTGGCATCCCTTAGCCAAGCCTCTCGATCGGTG
CAAGCATGCTGTAGGAGTTGGCTTTGTGTTGGTTCTGAGGGTGTTCTTTT
GGGCGATCTCGTATGTGTTCCTTTATCATCTAGCGGCGGTCGGTCACGAT
TAGCGGCGGTCGGTCCGGTGTTAGCCTTCTCCTGCGGTTTTGTGTGTTGG
CGCTGTCAGTGTGTGGGTGGCGGTATTTTTTTTCTTTTTTTCTGGTTACG
ACCTTCCAGGGTTGTAATCTTGTAATTTTTTCCTACTCTATCAATAGAAT
TTCGCACCATCTTATGTGAGTCGTTCAAAAAAAAAAAAGAAAAGCTTGTA
GCCCTCGTCGGCATGAAGCATATGAAGGAAGCAGGAGCTAAAGCCACACT
AGATGTGCATGTTTCATTGAATCAATTGGCAGCTAGCTGGGAGGAATCGT
TGAAGGTTCTGATAGATGCGTGGATTTGGGGATTAATTTTTTCACCTGTT
TTTCTGTTTCTTTTTTTCTTATTGATGTATGCAAGTTGTTCATAAAAAAC
TGGGTACTGTATTGATTTCTTGGGAGGATTGTGATAAAAAGCCAAAGATT
TCTTATCCACTACATTGATTTCATTCCGAACCCAGTGACGCCGGCGCTGC
CCACCAACTGCAACGGAGAGGAGGAAGAGATAGAGGGAGAAATAAGATAG
GATCCAAGAGTATTTTGGTTATCTCAGCAAGAAAAAACATTACAAAAATC
ATTAAAGTGAGAAGAAATGAATGAAATGGTATTACAACGTGTTGCCTCTG
ATTAAAGGTGTCATTTTAGCGAAACCACTTTTGGGAGTGGCATTCCAGCG
AAACCCTGTTTTGACAATGGCAAAATGTCAATTTTCTTATATATCGAGAA
AATAGTTGCCTGCAGATAAAAGTGGAAAATCCCATTTCCTTCACTATCGG
TACGGGGTGTGTCGTACGGGAGTGCTGCAGTAAGCAGATGCGTTTACATA
GCTTATGTCTCCTAACCCCTGTACTGTCGCGCACGCATCTTAATTGGGAT
CGTTGGACGGCCAGGATTCATGGAGCATGTGAACCTCGGTTCACATATGC
ATTTCCCCACACACGCGCGCGCGCGCGCGCGCAGGTGTACGTACTCCTGG
TTCCATCTACCGTCCGTTCGCAACCAGCCGAGATCGATTATGCTAGCGGA
TCCACATACCGACCCGTTTTCATTTTTATCGTGAAAAAAAATCGTGGTAA
AATTTGTATCCCGCACAAATCGCAACCAGGCTGAATACTCGCATAAATAT
CTCGTTCTGAATCTTCTGGTTTAGTGCTAAACCGAACTATAAATCAACAG
ATCGGTCCATAGGTGAGAGTGCGATATACGGGCAATTTGGAGGCGACGGC
GACGGCGATGCGATCCATCGGCGAGGGCGTCTCAGGCCATGGCGGCGAGT
AGCAGAAATCCATCAGCAAGTCTGTGCGCTGGTGGCATCGAATCCATCGT
CGAGACGTCGATGCAGTTTGTCCACCTGCCGGCGGCGTGATTCCATCGAC
ATGAGCAGCTTTTGCACCATTGGGATATTCCCAGGTGATTGATTCCCGTT
TTTCTCTCGTTCTGTATTTCTTGCAGATTGATCAAGCATTGATCTCTTTC
TTTTTATTGCAGATCGATCAAGGTATAAGCTCCTCTCTTTCTTTTTATTG
CAGATCGATCAAGGTATAAGCTAGCATGCAGGTCGCCAGCAGCGTCGTGA
TCCATCGGCATCGATGGCGGCGATTAGATCGATGTCCACAGCCATATTGC
GCGCAGCCCATCGGCAAAGCCGAAGGCGACGACCAATCCATCGGCAAAAA
GCGGTGCTGGAGACATCACAGCACCCGCTTACAGCATCGGCAACAGCGAG
CCCCCTCGAAGGCTCCAACCGAATATCACGGCAGATCATCCAACGAATAT
ATATACCAGGATTTGCCTGGTAGAAACACAAGCTTTTCTTCAAATTATAG
TATCAGTATGTGCACATCAGCACATGTATCGATCTAGTTTCCTGCACATA
CATCATCATCTCTTCTTAATTATACTCCATTAATCTCTTCCTGATTAGTG
ATTACTATATACTACTACGAGATCAACTAATTTCACATTATTTGTCAATA
TTACATACTACTGTGAAAAGTGTGTATATATGCAATAGTTAGGAACAAAC
CCAACGAGTATAGTCGAGTATGGCCAGTTTTGGAAATACATGCTGCTCTT
CTGAAGCTTTCAAAATTTTGGAAATACATGCCGCTCAATTTTCTGAATCT
TTGAAAATGCATGTATACTGATACTTTTGCATCTCATGAATGCAGCCGGT
ACTCTGTACAGCTACTGTGTAAAATCAAAATAGATAACAAAGTTTCCAAT
TAATCATGTTGGGATTTCTGACACTTCCTTCCACTCTATGTCCATCCGGC
ACTGAAACATGCCGACGACGGCGATGCCGTCTTCTCTATGTATCTAGGAT
TGATGATTCTTGTTTTCTCATAATCTTAGTTGTAGTATCTAGTTGTATCT
TTGTACTGGCTTCTTACTTTGACCGAGTACTCAATGGTTACATAAAGTTC
TTGTCATCAGTATGATTACATACTGCTTGTTCTTCTAAAGCAGTATGTCT
GTTTTTTTTATATACTGTTTTTTACATCCCTGATATATTGACTGGTATAT
AATGTTCTTTTTAATCGCTGATACTACTACTATGTAAAAAGTAGTATATA
CTCATTCCAAAAAAAAATCAGTATATACTCATTCCGAGAAAAATCAGTAT
ATATTCATTCGGTCGTTCCAGCAGTATATACTGCACGTACCAATAAAGAG
AAAAAATCAGTATATACTCATTAATTCTGAAGTAAGTATATACTGCTGCT
AACAAAAAGAAGTATACATTGCTACAACAAAAATATAAGCTGGTACTCCT
AACTATGTACTGCTAATACATAAAAAAATAGTATATACGACCGCTCATCA
CTAGAAATAGTATATATACTGCGGCCTTAAAAACAGTATACACTGTTGCT
AATTAGAAAATGGGGATATCCAGGTGCGTTCAAATTTGAAAGCAAATGCA
TGCCAACACTCTTCTTATCTGCATCAAATCCGGTGTGTACCTATGTCACA
TGCATGCAGTGATTTCGAAACTAATATTTTTATCTTTTTTTATGGCTAAT
TTAAATGCTAATAGATCATCCATTAATAAAAGAGAGTACATATACAGAAG
AGCCAATATATATATATATATATATAGAGAGAGAGAGAGAGAGAGAGAGA
GAGAGGAGCCATGAAAAAAAATAAAATTTCCAAATCACCGCATGCATGCG
GCCTAGCTACCCAGCGGATTTGGTGCAAATTTGAACGAGGGTGTTGGCAT
GCATTTGCTTTTAAATTTAATAACGTACCTTAGTTATACTCTCTTTTCTA
GTAAGCAACAGTATATACTGTTTTTTAGGCCCAGTATATACACTCTTTGT
AGTGATGAGCAGTAGTATATATATACTAGTTTTTTTTATTAGCAGTACAT
GGTAAGGATTACCTTATATTTTTGTTGTAGCAGTGTATACTTCTTTTTCT
TAGCAGTCGTATATACTTACTTCAGAATTAACTAGTATATATACTGATTA
TTTCTTTTTTTAATGGTACGTGCAGTATATACTGTTGGAACGACTGAATG
AGTAGTATATACTGATTTTTCTTGGAATGAGTATATACTGATTTTTTTTG
GAACGAGTGATGAGTATATACTGATTTTTTTTTGAATGATTAGAGAAATC
CGATTATAAACATTGTAGTATATACTTTTTCCCACTTAGTAGTAGTAGTA
TAAACTTTACTCGTTTTACTTAATTAGAGCAGCACATACTAATTTTCTTT
TGGTTCAGTATATACTGATTTATTCTCCGAAAGAGTATGTACTGATTTCT
TTCCCAAAGTATATATATGAATGCACATACACTACTAGAAAACTAATTTT
CGCAGGCGGCCAAAACTAATCTTCGCAAACGGGAGGGAGGTCCGCCTGCA
TCACAACTACTGCGAAAATCATCGATTTTCGCAGTCGGGGCAACGGCCTG
CCTGCGAAAATGCAAAAAAACGAAAAAAAAAATCGCCGCACGCCTTGCCA
CCGCCGCCCTCCCCCGGCCGGATCTGAGAGGGGAGGGGAGCCGCTGCCGC
CGCCGCTCCATACCGTCGTCGCCCCGCGCGTCGTCTTCACCGCCGCCCCG
CGCCTTCGTCGCCGCCGCCACCCCCGCCGGCCTCCCCCCTCCCTCCTCCG
GCCAGATCTGTGAGGGAGGAAGGGAGGGGAGACGCCGCCGGCCGCCCCGC
GCCGTCGTCGCCGCCGTCGCCCCCACCGGCCTCCCCCCTCCCTCCTCCAG
CCAGATCTGGGAGGGAGGGGGGAGGGGAGCCGCCGCCGTCGCCCCCGCCG
GCCTCCCCCTCCCTCCTCCGGCCAGATCTGAGAGGGAGGGGGCAGGGGAG
TCGCTGCCGCCGCCCGGACCGCACCGCCGCCGCTCCACGCCGTTGCCGCC
GCCGCTAGCCTCCCCCGTCCCTCCTCCGGCCAGATCTGGGAGGGAGGGGG
GAGGGGAGCCGCCGCCGCCGCTCGGACTTCGGCCGCGCCTCCTCGCCGCT
GCCGCCCTCCACCGCCGCCGTCGGGAGCCACCGCCGGGGAGAGTAGAAGT
GAGGGGAGGGGAGAGGAGGAGAGGGGAGGGGAGGGGAGAGGCCGGTGAGG
AGAGGTATGAGGGGAGGGGAAGGGAGGAGAGGTGTGGAGCGAGGGGAGGA
CTGAGAGGTGTGAGGACTTAGAAAAAAATTAGGGCCCGCAAGTCTATTTA
TATTCAAGTCATTTACGCAGGCGCCACTTAAGTGGTCCGCCTGCGAAAAT
CAAGCGGGCATCAAATTTCACCCCGATTTATATTTTTGTAGGCGATCATT
TGGCTCTAAGGGTCATGTCCGCCTGCGAAAATAAGACCCCCACGCTGGGA
AAAATGCTTTTTCTAGTAGTGATATGTACTGCTTTCTGCATACTCTAGTA
GCAATGTAGTATATATAGTATGTTCACATACTCTTATAAGTATATACTGT
TTACTATTTATTGGAACAGTACGTACTGTTTTGTTACAAGTATATGCTAC
TTATTCCTTTGAACAATATATACTGTTTTCTTGAATTTTCTGGCCAGTAT
ATACTACATTAGTATTGACGGAGCATATACTAGTTTTTTCTTAATTTGGT
CAGTATATGCTGCTATACTTTTGTTCGGTCACTATATACTGCATCTCATC
GCTAAAGGAGATAATACTGCTTTCTTGTTTGCTCAGTATCTGCATATACT
ACTCTTTTTGTTTCTTCAGTGTGTGTGTGTGTGTGTATATATATATATAT
ATATATATATATATATATATATATATATATATATATATATATGTGATGCA
TATACTGCTTAAATAAGTATATACACTATTTCTTAGATTTAGTAGCATGT
ACCACTATTACTTAGATAAGCCATATATAGCTTTTCATGTGTGCAGTATT
ATATGCTTTTTCACGAGCAAAATTTAGAAGTATGATACAAAATTCATCTA
CAAATACAAAAAAAACAAGAGGTATATATATATATATATATATATATATA
TATATATATATATATATATATATATATATATGAGCTCATGCTCACAGGAT
TCAGAATCAACTAGTCGATCGAAAAATAGAGAAAAAGAAATAAGAGGTAG
ATATATATGCTGCTGAAAAATTAAGAATCTATTCAGTTCTCTGGGAGGTT
GGAACAAATGCCTTAGGTGTCGCCTCTGATTTTTGGCAGATCGATATTAG
CTCTAAACCTGAAATCAAATAACCATAGACATGGTGCAATACGCGTTTCT
ACCGGACGTTGTGGCCGTGATTCATTGACTAGACACCATCGTCGATCGAG
GATCCGTGTGAGCAGCTGCCATCGTTGGACGGTGTGCCTCAGATTACGGC
CGGAAGCCCGGAAACCTCTGCCATGATTGATACGGTTCTCGTACGCCTGG
CCCACTGCAAAAGGGGGAAAGGATAGCAGATATTTAGAAGCGACCATGAA
TCAGAATATCTGGAATCAGAATATATATCTAGCAGTCAGACTTCAAGGAT
TGGTACCAACAATGAGGAGGACGATCGGCCGATGAACCACCACGCCGTCG
TCGCCGGATTGCCTGTAGCCACCGCGCCTCGCGTCGTGGCCGAATCGCCG
ATGGATCGTGCCGGCATCGTGGCCGAATCGCCGATGGATCGCGCCATGGC
CGCACGCCGCTGCGTCTGTATCGCGAGAGATATGTGTCGCTTTAGTGAGA
AAAAATCGGCGATGGTTAGTTAAATTATCCCTGGATAATTATGGATTAAA
TCTTATTCAAAATATTAACGGGCCAGTGCATCTATACCCGTTAGGGGGAG
GTTCGATCGGGTAGATCGCTGGTTGAATGGATGAACGGTGGATGGTGGAT
GGGAGCAGGTGTACGTACTCCTAGGTGTATAGAATCATTTTCCTACACAC
ACTCCGTGAATCCACAAATAAAAGAGGGGAGTACCTATGCATCTTTCAAA
AGATTTTTATAACATATCACACAGATTTTTAATCTTTGAATTAAAATCCG
ATAAGAAAAAATCTTTCGAGTGAGATATAGCAAAATCGGGGAAAAAAAAA
GGAGAAAGCTAGCAAGCAGCCCAACCAAAGCAGCAGCAAGGCCGGCCCAA
CAAAAAGCAAACGCAGCCTAGCAGTCAGCCCACATAGCAAAGCAGCAGCC
CATTACAATACTGTAGCACCCAGGAATAAGTTCACTTTAGGTCCCTTAAT
TTGTCGCCGAATATGAAATTCATCCCTAAATCAAAATCTTAGTTATACCT
CATCCTCTAACTTACAATACCATGTCAATTTAGATTCCTCGGCAGTATCG
TGGCCAGTTTTAACTGACGTGGCAAGTGGGCCCCACACGGGTCACATGTC
AGTGCACAAATAATACCACCTTTTGCCTAGCTTGGACAGAACTAGCTTAA
ATAGAAGGCTTGCCCGAGCCTACTACACTGAAAAAAGGTTGGATCCACGT
CTACCAGGAATCAGATAAAAATAAGGAGCAATTTTATTAATTTAAAAAAA
TAAAAAATAGATGTCTTTTTTTTAAAAAAAAAGACATGTGATTAAACATG
TCTTTTTTAAAAAAAAAATGTAATCACCAACAAAATAAATCATGTTTACA
TCCAATTTTTTTTCTATTAATTGTATGATTTCCTTCTAATTTTTTGAGTA
AAAAAGATTGAAGTGCAGTGAGGTTGATCTGATAGATAGCGAAAAACATT
TCTTATACTATTGCTACTCTTTACAATAAGTAAGAAAAAAGTTTATCAAT
ATCAAGTACCAAAAAATAACCATGCATTTGCAACCAACTCATAATAATAC
ATGACAAAAGTAAATACTTTTCGGGTTTCAAACTTTAGTCTATAATACAT
AATTTTATTTTAAAGTGGTATTAATAGTTTTCCTAAAATCATCAATGTCA
ATGGATTTAGAGCAACTAATAATTATGTCATGTTCGATTTGACTACAAGG
ACCTCAATTAATCTGGTGACATTTTGCTCCTACACACCCATTACTATTGT
TTTTTTATGCTTCACCTTGTGTGAGGATTCCGCAATGATTTTCGTCCGTC
GTGGTCGTGTATGCGCGATGGAAAACTCTAGCAAAACCGACTCTGAGACG
AGAAACTCTAGGGTTTCTCTTATTTAGGATAGGGTTCGATTCTGAGCATG
ATACGATGAGGTTTTGCTCCGATTCTTGAGAAAACGGAAAGAGGATGAGA
TAAGAATCAAAACCCCTCAATTAATTTTGGATTATCTCTAAAGATGTTAC
CGGATTTCACGGAGGAGATGATTTCACACAGCGTCGGGAAGCTGCGGGTG
TCCGGCTGAAGATAGATGACGACCCTGTAGCTGCGGGACCCACGCGATAG
TGAGAGGAGGAGAAGAGGGAGGACTATTAGACTTCTTGTTGCTTGATGGG
CTTGATGCGCTTGCGGGCTATAGGCGGAGGGGAGGAGAAGGGAAGAAAAT
GGGCCGGCTCGTCTGCGGGCTGAGGGAAGAAATGGGCTGAAAATAGCCCA
GGGTTTTTATTTAGAATTTTATTTCAACTAAAAAAATACACGTGCGCTGC
AACGGGTGAAAGTTATTTTAGTATTAATATTGTATACGGTTTAGTTATGG
TGAAATTCACTGTGGGAATTCGATTAGATATATATTTTTCTACAAAATTA
TGGGTTGTAATCAAGAGTCTGATTAACTCAAGTTAACATGTGAGTTTTTT
AAAGAGATTTCTTATACAACTCTTTATGTATTTCCAAAAACGAACGAACT
TAAAACCCGACTAAAATACAGATCTATATTTCCAAAAGCGAACGAATTTA
AAACCGATTCATACACAAATGACGTACCAAAATACCGGCAAAAACATCTT
CATTTTTTATAATAGTAGAGATAAATGCTGAAATGATGTTTGTATTATTA
AAATTATCAATTAAGCTCTTAATTTTTTTAAAAAAAATTCAGATAGTGTA
ATTAATTATTTATAAGTTAATAAAAGTTAAATTGTCACGCCCCGAACTAG
TCCCGACACGGAACTAGCCCGTGACGCTCCAAATTAACCTGTTACTCGAT
ACCAGTCCCAGGAAACAGTGCTGGTATCACAGGGAGACAGAATATCACAG
CAACAGAGGTCTCTTTATTATAGAGTAGAAGTACAGTCATGTTGGGCTGC
GGACAGATCCCGAGCTCACAACTGCATTACAAAAGGAAAGCGGAAGCCAG
GACTTGGACCAATCATCACAGGCGTGACTTGGGAACTAGGCCGAAACCCT
AAAACTCATCGTAGCCGGCTTGCTCCTGGAAGAACTCCTCATCAGCATGA
TCCGCTTCATCTTCTTCAGCAACTGGGGGGATTATTTATATAGAGCAAGG
GTGAGTACGGGAGTACTCAGCAAGACAGGGGAAATAAGTGTTTAATGCAG
GCTTGAAGGAAAGGCTGTTGTTTTAGCAATTGATTTTATTTGAACTCTTT
TATAAAAGCAACTAAGTGAGTGCTTCTCAAACGACACGGATGAGACAGTG
CATCTCGTCCGGTCGGAGTATGTGCAATGTGTCAGTCTTTAGATCTTGAA
ACAAGGTTGGCACCCGGCCAACAGCTTTTTAAACGGCCACCCGGGCCAAC
AACTTTTCAAACGGCCACCCGGGCCAACAACTTTCCAAACGGCCACCCGG
GCCTAGCTGATCCCGTCAGCTGCTGATTTTTCAAACATCGAACCCATTTT
CACAACAGCAATTTCACAAGCAGTAGTCAAACAAAACTACGCTAGGAATC
ACCTCACATCCGCCCATGACCGTGGGCACGGCTGTTCGAACAGTTTGTTA
ACCTCTGCAGAGGGGTACACTTTACCCACATGACATTACTGACCCGGATC
ACCCAGCCCATGGGGATCAGCCACGTCGGGGGACCTCCAAGCTTTCATGA
CAAGGCATTTCGAAAGCCGACACAGGTTTACCATATGCCGACGAGAGGGG
TCCCAGACCAACAACAGGTTAGGTCCCAGACCATACTGTGCCAGGAAGCC
CAGGGGTCCTCCCCGACACCACCCCGGCGAATCCACATGTCTCACGGCAT
CAAGGCTCCCCTGATAAGCTAGTTACTCAGCCAGGGGTGTCCCATTCCAC
CCATGTGGTCGTACTCGTCTTATGTTTGGATGAAATTCCAAGGAATCGGT
CCTTAAGTGCGAGAGCGGGAAACCATACACCCGGTACGTTCCCCGGTCCG
CGGTTTTGGAAATTCAATTAGTTCGCAAGCACCGACCCAGGTGTCGGGTT
TTCCAAGTCTTTTGTAAAACTCCAGTTTTACCCAAGTTGTTACTCAGATT
TTAAGTTTGAAGGCGACCGTCGATACTCACACAGAGTGCACGAATATCGA
GGTGCAACTGGGTGGTTACAAGGGGACATAGTATGGCAATTAACAATGGA
AGGATCAAATGCAACAAGTTAGGTAAGTCCGCCAATCTGTCTTGCAGATG
GGACAAAAGATTTAGTGCGATCCTATCAATGCATAATATTTTGCAGGCAA
TATAATTAAATTTCAAATATTGGCTCAAGATGTTCAAAGGTGGCTTGCCT
TGCTCGAGATCTGGAGCTTGATCCTCGAAATCCTCGCACTGCGGGTCTTC
GGGCTCCGAAACTACACGCGAAACGGGACAACTCAACAAACGGCAAAAAT
AAAGCCCTATTAATGACCTCTAAGCGTGCCATTAGATAGATCTCGAGATT
TGGGGAATTTTGGAAGTTGAACGGAGTCAAACGGAATTACGGTTGGGAAG
ATATGGAATTTCTAAGATTATTGGATTTTTGGTCTAAAGGAAAAGGATTT
AATCCTTTTTGAAAAAGAAAAGAAAAGAAAGAACAGAGGGATGGAAATTA
GACTTTTCCTTGGGCGGCTAAGGCGCTGCCCAAGGGAATTGGAGCGGCTC
GGCCGAGCTTAACGGGCCGGCCGGCCCAAGACGGCCCAAGCGCGCGCGCG
CGGGAGGGAGGAGAGAGAGTCCGGTGGACCGGGCTCACCACGCGCGGTCC
CGGGTGGGACCCGCTTGTCAGCGGCTCGGCTCACCGTGCGGAGGGAGTAC
GTGGCTCATGCGCGCGGGCGGGGGAAGGACGCGGTGCACGCGCGCGGTCC
GTGGTGGACGCAGGTGCGGCGGGCCCACGCGCAGCCTCACGGCTCGCGGT
GGAACACGCGCACGGGGAGGGACTGACCGGGGTCGGCTCGACCCGGTCTA
GGCTGAGCTGGCGCCGACGTGGCGCCTACGTGGCGGCCACGTGGGCTGGC
GGGAGGTAGACGATGACCCGGCCGCGAATGGACGGCGGGCGGCGGCGGCG
AGCGGCGGAGCGAACCACGGTGATACGGGCAACAGTGAGCACACCGGGCG
GTTGCACGTGACAAGGGGAGGCGAGCCAACGGCTCGGATTCGCTGGAGGT
TGCTCGACGGCGGCGGATTGCGGCGGCGGCAACCGGTGGCGGGAGAAGAG
GGAAACGGCGACGAGGTCACGAGAGGTCGATTCCCGGCGGTGAGAGCATC
TACGCGGCTTCGGGAACTCGACGCTAGCGTCGGATTAGGCGGAACTACGC
CGAGCGAGGCCGGCGACGAGCGGGTGCTACGGAGCTCGGGCGGCGACGGC
GGCGAGCACACGGCGAGCGACGGCAACGGTCGGGGCGGCGCCGGCTAACT
ACGGGGAGGCTACTCAAGCTACTACCGAAAGCTAGGGGGAGGAGATGGAG
CGAGGAGGAAGAACGGAGAGAGGCACTACCGTGCGGAGGAGGGGCGCTGT
GACGAGAGGCCGACGGCGCGGGAGTGATCTCTCCGGCCTCGGGCCGGGGA
AGAGGAAGAAGAGGGCGCGGCCGAAGTCCCCTTCCGCGTCCTCAAACGCA
CCGGCTCTCCCGGCGCTCGGCGAAGGACGGCGGAGGCGAGACAGAGCACG
GGGGCGGCGGTAACGGTGAGGAGGCGAATGGGAGAGGGAAGGAAGGGAGG
GGGAAGACGGGTTTAAATGGGCGGCAATGTCGGTTTGGGAGAGAGGAACC
GACATGGGCGGTCAAACCGGCGAGCTGGCGCTCCGGCTAGCGTCCAAAGC
GGCGACAGGAGGTGACGCCGGCGAGAGGGGAAAAAGGGAGGAAAGGGGAA
AAGGAGGGAGAGAAAGGGGGCTCGCCCCTTTGCCGAATCGGGAAAAGAAG
AAGGGAGCGGGGCGACGCGGCAGAGGGAAAGGAGAGCTCGGCCTCCGTCT
CTTGGCGGCTTGCGCGCGGAGTGGCGGGGGCCGGGCGATGATGACGGCGA
TGACGGTGGGATGGTTTGGAGCGGCGCGACGACACGGGCGACAGGCGCGG
GCTGGCGCGGCAGAGGGTGACGGCGGCGGCGACCAGGCGGTCGGCCACTC
GGCACGCGCGCGCGGGAAACAACGGGCGGCGTCCGCGCGGGCGCGCTCAC
GCGAACACGGCGCGCGGGGCCGGCTTTGCGAGCGGGGAGCTCGCGCGAGA
GGAGGGGGGCGCTCGGCGCGGGCGACTCCCGCGCACGCGCGCGCGGCGCG
CGGGCGGAGCGGAGGGGAGCGGAGAGAGAGGCGCTCGGCGCGGCTCTCGC
ACGCGCGAGCAGCGAGCGGGGGGGGGGGAGCGCGCCGGGGGGAAAGAGAG
AGAGAGAGAGAGAGCGCCTGGGAGAGAGGGCCGGGGGAGAGAGAGATGGG
CCGAGCGAGATTCGGCCCATCGACCTCGGGGGAGGCAAAATAGACTTTTA
CGGAGGAATTTGATTGGAAGGATTTGGACTCGGAATTGAACTCGACGATA
GATCGGGGATTGAGATCTTGAGATGGCACGGACACTAGACAACAAGCAAA
GAAACAAATTTCGCAATTAGGATTTTTAAGAGATAATTTTCCCGCTAGGC
GCCACGACGGAACGGGCGCTACATAAATCCAGCCATATTTTATTTATGAA
ATTTTATTTCTCATATTTACCTCACCGTAAAATTAATTGAACTCTAGTAT
AAATTATAGAAATAATTTATTAAATGATTTATAAATCCATTAAACAAAAA
TCAGGATGGACAATCCATCCCATTCTCAATTTGGATTAGGACCATACATA
CGTATGTCCTAATCATGCATCATTCACATTTATGTTGTCGCTGCACATCA
AAATAGAGATCAATGGGATCAATTCAATGAAAATGACTTTGTCGACGGTG
GATACCTATAGACCGGATATAGAGGGTATTGGAGTACGCTGGTACGAGGA
TCTACGTAGTACGACATCAAACAAGCAGAAGACAAACATTATACTGGTTC
AGGCCACTTGATAGGTAATAGCCCTAATCCAGTTGATATGGGATTATATG
ATGGAAACCACGGATTACAAAGGGAATAGCGGAACTCGATGATACCGACG
AGACCGTAGTCGAGTTGGTTCGGCTAGATCACCCGGCGACTTGGCTCCTG
TAGGCTCCGACTTCGTAGGCTGAGGTGGATGGGTTGGTGGTGAGATTCGA
TGCCTTAGGTCCTCCCGGTGGTCCCTTTTATATCGCGGGTCAGTTGATCT
CCAAGTAGGACTCGGAGATATCAGACCCCTCATGATACAGTGACGACGCA
GTCTTGTCCGAGTAGGACTTCTCTCATGTGTAGATTCTGTTTCTATTACG
TGATTGATTTCCTTAACATGTACAGGAAACATCCGTATGCGCGTAGGTAT
ACCGTATCGGTATACAATATATATCCAAGGGTAGAGAGTATACCTTATCC
GTAACCTTGACAATTACTTGATAAAAACATGTTCCCAAGATACGTGAACT
CAATGACGTCATCTTCTTTTTGAGGGGATGTGCAACTAGAACGCAATATT
ACATGCAACTCCAATCATTCATCCGTGTGTTCCCGAGCGTCCGTCTATTG
ACCGCATGTTTATGTGTTTCCATTAATTGGATATATATAAATATCCAATT
AAAAAACCCTCGTCGGAACAGAAAAGCATCATATCATACCGGTAGCAATC
TTGCTATATACTTGTCGACAAATTTTCTCTCAAAAATTTGACAGATGTAA
TTACAGGACAATCATAGTGTAATTACACTGTAACTTACATATAATTACAC
TGTAACTACAATGTAACTTTTAAAAATCTCTCTGTAACATGTTATTTCGG
TAAAATGGAGGTCGTGGAAATAAATCCTTTTACATATATGTGTGTTGTGA
TATTTTTTTTCTTCCTCACTAGAACAAATCTTGTAATAAATCTAACGATT
CAAAATTACGTAATCTTACATACAAGTTACACTGTAGTTACATACAAGTT
ACAGTATAATTATACTACGATTGTACTATAATTGCATCTATCAAATTTTT
AGGAGAAAATTTATCGACAAATTTATAGGTGGTCCCTACTGGTAGATTTG
TTTTTTTAACCGAAGATCGATCAGAGCTAATCATGATGCGGGTAATTAGG
CTAATTAGTTATGAAATAGTTAGTGAGATTAATCCCTTCTCGCGAACGTT
CGTGGCTGTTTCCCGTGTAGGGTAGTACGCCTACTATACCTAGAGATCCT
AGTACTAGTACTCCAGTACAATCCTTTCTACTCCTACTCCGTAAATAGTA
CTACTACTAGGTTGTGGATTCCTCTTGATTGATACAGATCTGGGAATTGA
ACCCAATACCCCTACTCGGCGGTGACTAGTACACCTTATCTCTTCGAAAC
CCTAGCTAAGAGCCGTCGCTTTATCTCTTTTCTCTTCTTCTTCTTCCCTT
GTACTCCTCCGATCCCCAATCTCATCTATCACCACCTGACCTGATCTTTC
CCTGCAGATCTCATTGAGAAAGAGAAGAGAAGAGATATTCTTTTTTCCAA
AGAAGAAAATCTTGGCCGCGCGCGCGAGATCTTTGCGCAAAAGATGATAT
ATGATGCCTGATCGATCTTCTCGTTTCGGATCTTATTATTGCTCGGCTAA
TTAGTATTATTAACGCTGCTAGCCAGGGCCTTTGATCCGCGTGGTCGTGG
TCGTCGGTGAGGCAGCCGGGCAGGCCGACTCCCATGCATGGAAGCTCGCT
TCAGGGTCAAGTCAACTGATTATGTTTTTCATTAATTTGTTGGTAATTAA
TTTTTTTATATGTACGTACATATATATATAGCTCGGATGGTTTGGTATTT
CTTTCTCAGATCTATATATATTGCAAGGGGATCGGAGTGTCGTTAGTTAC
ACGGTATTTATTATAGAGTTTTTGGGATAGAGAGAGATTTCTGACTATTA
GCTAGACTAGACTGAAGGCTTTTGTTTCTTTTCTTCTTTGATTTGATCTG
ATCTGTTCAATGGAGAACATTTTTATGGAAGCCGAGGGCAGGGGATAGCT
AGCCGGAGGTGCTCCTAGTCCGTGATATGGAAGGGGCTATATATTCAACT
GCAACGCTATTGGTCCTCCAATCCATTTTATCTCGGTACTGTTTCAGATT
ATATATGTTTTTATGTTTTTTACTGCTGGGCTGATGCTGAGAGATACACC
ACCATTTTTTTTCTGAGCCAGGCCCCTGAAACTCAAGTTGTTTTGATACA
ATTACAATTAATAATCAACAACTGGGTGGTTGTGGTGAAAACTCTCAGCA
TTGCAAGACCAATGCCCCTCAGCCTGGACAGCACAAAGGCACATTACACC
ATGATGATGGCGCCCACTAAATAAATTTGTTACCACCTACCATTTTTCAT
CGTTGTGTGTTTGGATTACTGAGCGTGAACAAAGGGGTCCTATATATCTG
TTGGACTGAGCAGGGAAAGATAGATAGTACTTGAGGGGGATGGTGCTCTA
TCTTTGTTGGATTGTACTGTCTTACTGATTAGCGATTTCTATTCATGTGT
CGGTTAGCTCAATAGCTGTTAAACTTTATATTTGATAACTATTTTATATA
TATTTTGGGCTGATAATACTAGGACTTCTTTGGGAGGAGGGCTTAGCTAT
TCCTCAAGTTTAGAGTTAGTTTTGTTAAGATCACAGTAGTTGGATTTTCT
TGACGATGGCTCATTGACTACTGTATTTTATTACAACTAGCTTTCTCATG
TAACTTGAGTTGGATCATTGATGATATTCTGTTTGTTTGATTTTTGACAA
TGACAATTACTTCTGTTACAAAATCTTTTTTGTATTTGATTTTTGAGATT
CACATTTTACTTTTTGCAATTTAATATTTGATTTGCGTTTTATCTGTGAG
ATACTTGGATTTTAATATTTGATTTTTAAGATAGATTTCTAGGTAGGTAG
GTAGATAAATAGGTATTGAGAGAGATGGAGGAAGAGCGAGAGGGAGGGCG
AAGGAGAGGGATTGTTTTGATCATCACCATGTATGTTGTTGTGTGTGAGT
TTTATACTGAGTGTAGCGAAGAAACTGACCCTAGGTTAACTTTTGGTCGT
TAGTCTTCTTCTGCGTCTACATTTGCTTGTAGCAGTATAATAGAGTCTGC
TGCTTCATGGGTTTTGATGTCACTTTTGCTTGCCAAATTCTTTCTACTCA
TGTTTAGAGTTAGGGTAGAGCAATGACAGCTCTGCTAGTGCAAACAACAA
TGTGGCCAGTACTGTATCTGTATACAGTACAAGTTTTGCCTAGTAGCTAG
TGTGGCTCCTTCTGACTGCATCTAATTTGATTTCTTTCCCCATTTGTAAT
TTTAACTCTATACTCTGACGGTGCAATATGGCGTCAATTGAAACAATTTT
TACTAGTTTTTGGATTGAGCCTGTGACCTGTTTGGATGTTTTCTTTATTT
TGAACTGTTTTGCAGATATGGGACACTTCAATCTTTGTGGCTGATTTCTT
GTTTCTCAAGATTGTACATCCATGAGACAATTGAATCCCTAGACTAGCAC
AGGCCATTTCCAGTGTATAGTAGAGCAGTGATAAAAATGCAAGACATGCA
GAAATGGAATAACAAAAATTCAAAAAAAAATCAGAAGGCTCTCATAGTGT
GGCATGAAACTTTAAAAAATTCTGTACTGTTGATAATTACTGCCACAAAT
ATTCAGAATTTGATCTGTTTTATCGACAGCTGGTGCTGATTGATATTTTG
AATTTATTTCCTATAGAAAACAAATGTTATTAGTCATATCTTCAAAGGTA
TATTTCATACTCTTTAAGTTGCAAACTTGCAATGCTTTTCAATGTTGCCC
TATATGTATCATCGTGCCAATTAACTCTAAATGAATTTACAGTTAGGTTA
GGATTTCTGTCTGTTGTAACAATATTCCTGATACATACTTTTGTAACACA
TGGCTAACTATCTAACTAATAATCATACTCATGTCAATTCGTCCTTCATT
ATTGCTTGCAACATTTGATCTTAATTGGCTCAACCAGGAGTTGGTTCTCT
AATTTGCTCTACCGAATTTTGTTAGAATGGCACCAATAATCAGATATGTT
TAGGCTATTGATATATCTGCATTTTTCTTCATTGAGAATGGTAAGTTTTT
TTGTGCAAATATTAGCTTCTGATTTATTAGTTTTGTTAGAATTGCCGTGT
TTTGATTGCAGCCTTTGGTGTTGTACTTCATGGTTAACTAACCATGCCTG
CCTTATTACAGAGAAGGTAAGGATTCAACCAGGGAACGAGGGAGGTGGGA
GGCCAGGTACAATGGGCTATTAGGGAGGATAGTGCAAAGGATCATCACGT
GAGCAAGCTAAAGAGTGATGCATTTTGATTTTTTTTCCTTTTGTATTTGT
TTCTGTCTAATCATCATTTTATTTTTGTTTCTCTGTAGGTGACTGAACAA
AAAAAACTTGCTGAAGCATTTTCTAACTGTGGGCAAGCAAGATATGTACT
CTTTTCTATCTGTGGACAAGTAGTCCTGTCTGAATAGTTTTGGTAGCATT
AAACTAGCATATAACATAAGTATCATATAAGTTTTTTCACCAAAACCAAG
AAAGCCTTAACTTTCATGCATTTATTTAAAGTGAGTTTGTGGTCGGGAAA
AATCAACAAACATGAAGACTTTTAACTCCCCCCATACACAAGAAATGAGA
GCTTTACTATCCCAAAGTCTGCATGCATGCATGCATGCAAACTCAATTTG
CATGCATAAATGCAATGATACTACATGTCAAACGAAGGGGGTCAGGCCCC
ATATAAATACTATGATCAATTTGGATTTTTTGATTTTTAGTTATATGATG
ATCAATATGGAATGAAGGGAGTATTAGAGTTGATTTTGTTACACTATAGC
AACTGGATTTCAGAAGGAGGGCTTAGTGATTCCTGTAGTTTAGAGCTATT
TGTTTATCTAAATATATAGAGTTAAAGACCGCGCATGATGATTTACTGGA
GATTAGTTACACTAATAAAATTTTAAGTTCACATTTTCGTTTCCTCTTTC
TTGTTTGTTCCCTTGGTGCTGTTCAATGCTTACTCTTGCATGCGGCTAGC
CTTGGTCCTGCCGCCTGAGTGATATCGTGCTATATGGAATAAGCATGACA
CCCCGCCACTTATTCAGATCATCTGATGCGAGGACCATCTCTGTATAATC
TAAATTAATTGATAATTTTTATTTTCAATAGACTATTTGTCTCAGTTATG
ATGGTGCAAACACATAATTTGTTTGTATAACTATATGAAAGCATTTTGGA
TTATGTTCAAAATTTGCTGTAGTTGTGATTAAATGGAAATGCCTGCTTGA
GCATGGATATTGACTACTGCGAATACACAGTTTGCGTGAAGCTTTATTCA
CTTGAGTTAAGTTGGTTTTTATTCCTATGGTTCTTGCTGTCTAATCTGAG
AGTTTCTTTTTTGTCTTTAAACTGCATGTCTGCCACACGTTTGAGATAAC
AATCTTTTCTTAAATTTGCTTTCCAAGGCACACGGATTGTCCTAAAATGT
TGTGGAATTGGGAAGCATAAATTATCCCAGCCAGCAGAATGTTCTGCATG
TTGATATTAATTTAATTTCTTGATTAGGATTGGGGGTGGTAAATTTGCAG
ATCTGTTTTGCATAGCTGATACATTTTTGTGTCCCCTGTACTTTTTTTCA
TAACGAATCGTTTCTTCCACTTAAGAATCATTTTTGTATGCCTCCCAGCT
TCAAGGGTATAGGAAGGTTTGCAAGATCAACAGTTGGAAACCTAGGCTTT
TCATACAGCACTTTCCTTCAACTAGGATTTTAGTGATATCTAATTTCAGG
GTTGTCAAGTATATATACTCATTAATTGTTGTAGAGTAGGGCCATGACTA
ATTTTGCAATTGAGATTTATAGCTAAACTTGGACAAAGAGTTGGCTCACG
CACTATTTGTTTTTTGTTTATTTCTAGAGATGTAAGGGGGCAAATCCAAC
GACTGAGGAACAGGGTGAATGGAGAGCAGCCTTCTCATTATGTATCAGCA
TGTGATGCAAAGATATATAGTCTTGTTGTAAAGATCAAGATAATCAGATT
ATTAATTGGACCGTAGACAGTAGCATCAAGAACTTCCTCTTATCTAAAGC
TCTAGTTAGGCCTTGTAACTAATTTGCTTGCACTAAAAACTTTTATGGGC
ATTCAGAGCTTGTTTGGTTGCTGCCCTGGCCTGGGGGCTGTCGCTCAGGC
ATGTCGATCCAGCCGTAGGCGTACAAAATCGGACGCCTGAGAGTTGCGCC
TGAGTCAGGCGAGTTTTCCAGGACACGAAGCAAACAGGCTCTCAGTGACA
AGGAAGCTGAAATCAGATGGCAATTAATGTGGATATGATACTTGCGCACA
ATCTTAACGAAGGTATGTTTAATGCTTTTTTTTAGCTTTGGGTACATCTT
GATTGCATTTTGGATGTTTTTTTATTGAGTAAATTGCAGATTGGTCCTGT
TTTTATTACCAAAGTGTCACTTTGGGCCACCTCCAATTCAATCTTTTCAC
TTAAAGCCAGCTATTATTACCAATTCTTTGCAATTTGGGCTAGTGGCCCA
CCTGTCAGTAGGCGGTGGAGGAGGAAGAGGAGCACGGCACGGCGATGGCG
CCCGTGCCCCTAGATTGGCAAAGCAGCGGCGACGATGGCTCCAGCTCCGT
GCAGCGGCGCCATCACCACCATGGGCGGCCTGAGCACCGACGCCCTATCC
CTCTCCTTCTCTACTGTTGCTCGACCTAGAGAAGAAGAAACAGAAAGAGA
GAAGGAAGAAGGAAGAAAGAGAAACAGAAAAGAGGACAGCAGCAGAGGAG
TTCGCAAGACTTCTGACAGGTGGGCCACTAGCCCAAATTGCAAAGGATTG
GTAACAATAGCTGGCTTTAAGTGAAAAGATTGAATTGGAGGTAGCCCAAA
GTGGCACTTTGGTAATAAAAGCTGGACCAATCTGCAATTTACTCTTTTTT
ATTCTATTAGTGGGTTCAAGGGAATAATATAAGGCAAATTACTTCCTTTT
CAAAATCTAGGATACCGTTGACTTTTCGTACTAACATTTGACGTTCGTCT
TATTCAAAAATTTAATATAAATATGTAATTGTATAAGCTAAGATTATATT
GTAGAAATTTAATATAATTAAATGATATAAGGCAAATGGTCAAACATTAT
GCTAAAAATCAATGACGTCATACATTTTGAAATGGAGGGAGTACTTGATT
TTTGTTCTTGTGAGATGAGGTTGCAAGTCTCCTCTGTAATGATGTATAAA
CTTGCCTGGCCAAAAATAATAATAATAATAATAATCTGGCCCAACTGTTG
TTAGGTTTATTTTGTGACAGAAAATTTCGTGGTAGTAAAAATTCCAGAAA
GTAATAGTAGTATATATAGTAGTAAATAATAACAAAGAAGGATTTTTTTT
GTCCATGTGGAGCATACTGGGCCCATGGATCTATTTAGTTGGGGATGTGG
GCCGAATAAGCTGTTTCGTGGGCCTGCGGATCTGCTAACGAGCTGCTAGG
TCTCCATTGGTACCCTGTGCTTGCCTCCTCCATACCCTCGCCTCGAGCTC
GAGAAGGGGGGGCGGCGGCTGCTGCTCGCGCTCGGCTACTCCGGCCAAGG
ACGTCTCCCTCAGCCGGCCCCGACGCCTGCCCTCTTGCCCCAACTTCCCC
GCGTTAAGGTAAATTGCATTCCCTCGTCACTTCACTTGGATCATTTCCGT
GTTCGCGGTGGCTCTAAGGCCCGCTTTTTTTTTATCATCTCAGATCAAGA
ACCGAGGGTTTCTCACTGCAAAGGCTTTGGTTTTTTCCTGAGAGGAGATG
TCTGGGAAGAGAGCTTTCTGCACGGCAGTGGAGTCTGGCAGAAAAACTCC
AGAGTTTTGCTATCTTCTGTATGTTCAGCTATCTCAGAACCTTTGATTTA
ATTCATATTTTGTAGGATTAGACCTGGTCTATCTCCTGTCCTTGAATTGT
TTTTAAAGATTATTACAAGTATGGATTGAGAATGAGGAAAAATAAAAAGA
ACTACATGATTTCTTTATGATGATGTACCTAAGCCTGCTAATGGACTGGG
TTTAAGTGGATATAGTGGGTTGGATTTCAGTGTGGGTTAGCTTTGGGCGG
GTGGAAATGGGTTGCTGCACCTGATGGATTGGACTGGTTTGGATGGAGAT
GGGAAATGGTTTAGATTGGTATAGTTTTGGCTGCAAAAGTTTGGTCCCAG
ATTGGATTCAACCCATGGGTATCCACTGGATTGGCCCCAATCCCATCGTC
TCCCTGAGAAGTCGACAACCACATCGCCGCCATCGCTAGCTCAACTTCGT
CGCAGGTGGCTTGCTACCTTCCTCTCCCTCCTCCGGCAAACCTTCTCCCT
TCACAAAGTCCCCAAAAAATCAACCATGGCTCCGGATCTTCTGGCTGCCC
GCAGCAACAACGGCGGCATCGAAGGCCGTGGCCGTGGCCGCCATCATGGG
GGAGAAGGGCGGGGCAACGTGGGGCTTGTGGCGGACAATGGCGGTGCGGT
GGTGCGGACTTGGGGGAGAAGTCCTACGGCGGTGCAGCCGTGGTGGTCGC
GGCTGTAGTGCTCACGAGCCTCGCGACGGTGAGTCGGTGAACGCGCTCGC
GGTGGTCGCGGCATCCCAGCGCTGGTGAGGCTCCTTCGCTGCGGCGGCGA
CGACGATGTGGCGCACGGGAGCGCCAGATGCTCCCACGACCCTGTACGAG
CTCTGCAAGCTGCTCATCCTCCATTGATGCCCTCTGCAAGCTGCTCATCC
TCCCGGAGCTGACCGAAGGAGGGAGGAGGAAGAAGATGACGATGCCTGTT
GGTGTTCAGAGTAATATTGTGGATTTCCTTTGGGTTGGAAATGGGTTGAG
AATGGGTTGAATCCATTTGTCTGCACTTGGTTTGGATTGGTTTGGGCTTG
CTCTGTGAGTGGATTGGATTGGTTTGGTTTCTGCAAACTATGAATTGAAT
TGGATTGGTTTAGAAGTGTACTATAGAGACAAGTGAACTGGGGCGGTTTT
GGTCTGGATCTCAGTCCATTAGCAGGCTTAGATGTACCGAATCTAGTTCA
TTCCTCTTTTTAAATTGCTATCCGGCAGAAAATTTCTCAATCTGTATGTT
TAGCTATCTCAGAACTCTGGGTTCAGCCCATATTCGATAAGATTAAACCT
GGTCTATCTCCTGTTCTTGAATTATGTAAAGATTATTACAACTATGGATT
GATGAGAATGAGTAAAAGAAGATCTTGATTTTTCTTCTTGTGATATGAGT
CTGTCAAGTCTCTGATTCCTGTGATGTATAAAATCTATTTGTTTTCTGTT
GTTGTGAATTCTCTTGTTCCTCTTTGTAGTGATTTCTTTGCCTACCCACG
TTCTGTTTTTTGCCACATCTCTTAGGGGTGTTCTGTTTTTTTTGCCACAT
CTCTTAGGGGCATTGGAAAAGTAAAATCCCTAGCTGTAGCTAATTCTAGT
CCATTTAATTAATTGCAGTGGTTTCAGCGGTGTTGTTGCGCTCCCAGGCG
ATAGGTTTCAACCTTTGGATGATTTTTTGTCTGAGAATCCTTTTCTGTCA
CCTATTCCATTAGGAAGGCTCTATGAAAACATTGATCCAGCAAAGCCTTA
TATGCTAGAGGACCCTATTCGTCGGGCAGTATGGTCTGGATCCCTTGCAC
CTTATATAGCCAACAAAGTGAAAATGTCCCTGAGCCACATCCTCACTAAG
GAAAATGTGGGGGTGCATAAGGATTTTGGCTTGGTGGTGTTCAAAGATGT
GCCAAAAAAGAGAGAGGGCATATCTGATTCGAGCGAAAACTACCAACACT
ACAGCAGTTTCTTGACAGAGACCATACAAAGGCTTCATGGGTCTGAGTCC
CTCAATGCCCTTCCAGTGGAAATGGATATATACCTTAAAGATTTGACAGA
TCCGAATGTTAAGGAGGATGATATTGTGGACCATCCCATAGCACTACCAG
GAAGGGTATTTGGGGATGTTTCTGTTGAAGCCTATCGACTACTGTGCAAG
CAATATCCTGTAGTAAAGAATGGGAAGGAAATTTCAGCGGATCGCATTAT
TGAGGCTGTTGGTGCAAAATTCAAGGATGCACTGACTGTGTCTCTTGACA
GTGGACTATTGCCAAAATTCTTACCTCTGAAATGGCAGAAGTTATACCCA
GCTAACAAATATCCATGGATACCTAAGCCCCAATTGATTATCTCACAAGA
AGAGGCTGGAAAAATAGTTATTGAGATTCACCGGCATGGATCTGTCCATT
CGGTCGAAGTAGGTGTTGATACTATTGTGACTTCCAATTTCCCTGGCTTT
TCTGGTGATAAGTTCACGCGCATGGAGGTACTCGCGCTCATTCGTCACAT
TTTCCCAGAATATCTCAACACGATATTTAAGGAATTCAAGATGGACAATC
TATATGAAGATCTGCAAATTAGGGAAAGAAATCCTATTCCCAGCCTGTAC
AGTGCTCAGGGCGATGGTGTTTACGCTGAAGTGATTGTCAAGTTCATTGG
GTTTTGAAGCTTCGGTAAAATTCTTTATTCCATAGTTTGCTCCACTGTTA
TGCCAATGACTATATTCCGTCGTTCAGGAACTAACATTTCATTTTCTTCA
GGCATGCGGGAGATGTAATGTTTGGATGTCAGCAAGCGCTGCAAGTTCTG
ATAGCTAAAGAGGTGATTCTGGGTTTTTGGATGGCGTTGTTCCTGTCAAG
TACTTAGAGAAGATTGAAACGTGGCCAGGGAGAGAACCGATACCATTTCA
AAACTAGAGACCACGGTGTGTAATTTTGGTTATGCATGGCTACTTTTTCA
GATGATGGGTGTAATTTTGCAAACAAGTTTCTGTTATGCAAAAACAGAAA
CTTGTTCAGTTTCAACGTCAGTTTCTTCTCAGTTTCTTCTTTCAGGTTCA
ACGTCAGGCTGTTCATATTTTCACTCTTCTGTGTGATTTCTAGCTCCAGT
AGCTGCATTTTCTGTTCAGAATTCTTCAGTTCCAACTGTGTTTTAGAGAG
CTGTAGCTCCAAATCAGATATTTTTGCCAAAGATTGCTGTTGTTGCAGAA
GTACTGCATCCTTCTCAGAGTTTAAATCTAAGATTGTGCTTTTTAACTCT
CTTGATGTGTTTTCCAGGTCTAACTTTGCATTTTCCAACTCTTCCAGTCC
CTTTGTTGATCTGTCAAGATTTTCTGTCAGCTTTATCACTTCCTCTTCCA
ACTGAGAATGAAGATTCTTAAACCTGTGAAGATCTGCTTCAGTTTGTGTG
TGCCTATTGCATTCATCTTGCAGCTGGGCATGGGCATTATCTGCTTCCTG
TCTCTTCTGTTCAAGATCTTGCATCAGCATCTGAACCTTCTGTTCAATTT
CTTCCAGCTCAGGCTGTAGCTTCAGGAGTTGAGATTCCAGATCAGAAACT
CTTTCAACGGACTGCTGGTGTTGAAATAGGGCTGCATCCTTCTCGGTGTT
TAACTGTGAAATGGTGCTCCTTAGGCTTTGGATTTCATTTTGAAGTTCGT
TCCTTGAATCCGTCAGAGAATTAATTTCATCACGAAGTTCTTGTATAAGC
AGCTCAGAGGAGCGGTTTTGTTCAGTAAGGCTCTCAACTTCTTTCTTCAG
CTCAGAAACAGCATTCTCAAGATTTACTTTGGTCTGCTTGAGCTCATTCA
ACTTTTCATTTGCCATCTGGATTTCCATAGTCAGCCTTTGTACTTCTTGA
CATTGAGCAAGCTCTTTCCCCTCTGAAAGCAGAGCACTTTCAGCCTGCAG
GCGCTTATCCTGTTCTTCTTGGAAGGTTAAGTTGAAGCTTTTCAGTTCCT
TCTGCTTTTGTTCAAGTTCTTCTTGCTGCATCTTCACCTTTTGATCCAAA
GCCTCAAGCTCAGACTGTATTTCACTATTGCGTGCTTCAGCGCTACTCAG
CTTCTGAACTTCTGTAGCCATTTCATCAGTTAGCTTCTTGAGGTCATCCT
GGGCCTTAGAGAGCTCAGACTCCAGAGTAGATAACCGCTCAGTGGACTGA
TTATATTGCAGCAGAGACGTGTCTTTGTCAGAATTCAATTTCAAGACGGT
ATCCTTTAGAACCTGGATTTCATTTTCAGCTTTGTTTGCCCTCTCAGATT
CTGATAATATCTGTTGTTTCATGCTGTTGCTCTCGGCTAATAATCTTGAA
ATCTCTTGTTGCAAATTTACCATCTCATTGCTGATGGCATCACAGCCTTT
AACTTCTGGGCTTCCAAAGCTTAGGCCTTTACGCACTTTCACATCAAAAC
CTTTTCGATTTGGCAGTGCACTGGCTTCCTCAGGGTGTGTACCATTCCTC
TTGGAGGTGAATTGCTGTGGTGACACACCTACTCCATCCTTCTGCAGGTC
ATCCAAATCAAAAGGGAGACGGGTGAAAGTGGGCAGGTCTGGAGTATGTG
GTTCCACTTCTTGGCCCGAAGAAGAAGGTGACTCATCAGACATTGGTGGC
ATCTGATTGGGAAATGCTTCAGAAATCGATTTATGGGCCTGTCGAAGTGC
ACCGGTGGCCTGATCATACCTTTCTGCCAATGCACGGTAAGCTCGGTAGA
ACTCCTCCACCAGTTTCATTAGCTCTGGGCGTTTCTTGTAGTACATCTCT
GCTCTCCGTGCAAAAGAATCAGCATCTTCATTGAGAAGTTTGATCATAGC
TTTCACCTTTGAGTCCATATCTGTTGCATAATTCAAGTGCTGAGGAAGTG
AGGTCTTAATTATTGTTTGGAGTTGGTCCGTGTTGCTTTCGTGGCACCAA
TGGCGGCCTTGGTTGGTCATGACGCGAGGCAGTATTCGTGGTGGTGGGTT
AGTCATATCAGCCCCAAGAACTCCAAATGGCTCCAAGAAAATCTCAATGG
TGGGGTCTTTTTCTGTGTTTAGCTCATATTCTCATGTTTATTCATTGCTT
TGAGGTTTGAGCATATATCATGAAATTGCCATTAGTGTTGCACTAGATAT
TTACTGGCCAAAGAAGCAGCGATATGCTTTTTTTTGATTGTTTCAATGTA
GCAGTATATTTTCAAGGCACATGGTGTGCATGCAAGCCAGTTATTCATAC
ATGGAATTTTTTATCCCCCCCCCCTCCTGATTTACTGCCTTGATGGCAAT
TTTTGCTGAAATTTTGGCTAGCTGGTTTGAACAGTCTCTTTTATCTAATT
CGAGTATGCATGGCTACTTTTTCAGATGATGGGTGTAATTTTGCAAACAA
GTTTCTGTTATGCCCGTTTGATAGATGGAGCTAGAATTAGACATTGACGC
TGTTCTTACCATGTTGATTGTCAATGAATCCTCCAGCTTATCCGATTCCG
TCTGCGGTTACTATTTATATCTTTGTAGTAATGACCCGAAGCTGCATAAC
ACGTGCGGTAGTTTATGGGCAAATATCATAAGCATACAAAGTTTTATTAT
AAGATGATGCGGGTACAGTCTTAAGCGGTAACATTCAACATTCAACTTGG
TTAAGAATGGGAATTATTTTGGGCTTGCTTTCCATCACCGAGGGCACGCA
ACCTGCGAATGAGTTCGGAAAACTCTACAAATCACGCAAGAGGATATTAG
TATTATCGATAATGTTTATAGAAATAGTAGGAACCTTCACAAATGAGTTA
GAGATCTACTGCAGAATCGTTCGCTTAATTAGGCATGTCTCAAGCCGCCA
TGCATCGTCCACTTCCTGTCACATTATTTACTTACCATCAGATACCGTGG
ACAGAAAAATAGTACAGCTGCTAAGATGTCTATTAGCGATAGCTATTAGT
AGGCTTACCTTAAATATAGCAGCATTGGTAGGATTTCTAATAGATGTTGC
ATGTGTGAATTCGGCAAAAGCTTTCTATGTGAAGGTAGTTCAAAGTCCGA
CCGCTTAATCGTAGCTGCTAACTACTACTAAAAACTGTCCACATGGTAAG
CACTTGAATATGCATCTCCCATCTGTTGAATATATCAGAACCTGCAATAA
TCATGTTCTTAGGCTCCCATTGGATGGCCTAATTAGCTAAAGAAAAAGCC
AAATTAAAAATTTTCAAACTTAATTTTGAGATATTTTCACTATAGTTTCT
TTTTCAATATTGGCTTTTAAATCACCAAGAACATATATATATATAAAAGT
TTTACCTACAAATTTATTTGTATTTCCTAATAAACTGTTTTGGCTTATTA
GGGAAAAAGCCAAACGATGGGGCCCTTAAGATTATCAGTTTACATCGTAT
AACTGCTAACAACAACATAAGAGTAGAATAAGATATTAGTTTCCGTTTGG
GTGAACCCTATATTTTATCTAAAACAAAAAAAAACAATATAGCTCATTGG
GGTGAACCCTTAAGAGCAGAATAAGAAATTAGGTCAGCTGCAGTGAGAAA
GAACTCAACGAGTTCTTGAACAGAATATTGGTTAAGAGATAACCCGGTAT
GTTTTTTGGGGGTCATGATCCAATATACCAACTGATTGGTCCTTAAAGTC
CAGATGATAACCAAATTCGTCAATGTAATCGAATATGAACCAAGAAGCTT
GAGTAAACCTGAATAGGAAAAAAAAATGTTAGTCCCATTCGAAAAAAAAA
AGTAGTGTGGTTTTTCATACATGCAAGACAAAGTAATTGACATTTTTGGT
TTGGATAATGGCTGCGGGAAACGGGAGGGTTTGCTGGGGTTTTGGACACG
GGGGAGAAAACGTTTTAAGAATGGAGAGACGTATTCTATGAGAAACCGCC
TTCTTAGTCAGGAAGCGGATTTACACTCAGTAAAAGCAATATAAAAACGA
CATCTCACATTCTCACCACGTCGTCCTGTATCCATGTCGATGTTTGACCT
CCAAGCACAGAAATGTTGGAGGAATTGTCACCCCTTTCCATTCAATTTAT
ACAGTGGTTTCGGTGAACTACCTGGTCGGATTTATTTTCTAAAGAATACC
CACGTCTCAAAATAATAATCCATGTGTATGCAAAACAATCTCAGGAAGTT
ACAGCGTAATACCATTATACCACTATATTATCTTGCCGCACATAAATGCG
GTAATTCCGAGTCAACAGTTAACTGCTGGTTCAGCACAAATAAAAACCAA
ACCAAAGAAGAACAGCGAAAAATAATATCTGCAATTAAATGAGTCCAAAA
AGGAAGGAAAAAAAATTAAATGATCTTCCCACATCAAAATGCAACGGGCC
GCTACTATTTATGTACATTCCCGCATTTCTTCCGATGATGCCACTGCAGC
TAGTGTTACTGATCAGCAGCTCTACATGTTTTTACTAATTAACAAGAAAC
CGTATTGATCTTTGCAGGGAGGCATCCCAGTCTTCTACCAGCCGGAGCCC
CGATGAGCTTGAAGAGTCTCCACGGATTTGCCGGAGTTGAGTAGTAGATG
TCGACGGGGCCATTGGTGCAGTTGATGCTTGAGTCGACGACCCTGGTGTG
ACGGCGACCACGGTGGCGGTCAAGGTAGACGACGATGATGCTGATGTCGT
CGTGGAAACGGCGCCTCACTTCTCTATCGTCTTCAGATGGAAGTTGACCT
CCCTCTTCCTCGTGGCTTCCTTCAAAGCGGCCTTTACCACTCTGTTTGCT
ACATCCTACATGAATATTCAGAGGAACTTGGTGTTATCTCATTGTGTGAT
TCCTCGTTCATTCATGGGGAATAAACTCCCGATGATGGCATGATCGAATG
CTGTAGATGTTGTCTGAACTTACCGTTCTTGGATTCTTGAAGACAATCTG
CACCGCAGCGTCATCGCTAAGATGCTCCTAGGGACCATCTGAAGCAAATA
TCAGGAACATATCATTTGGTTTCAGCTTGCGAACTTGAATTGATGGTTCT
GCACTAAGAGCTAGCTGCTTTAGAGGAATAGGGGGACCAATGCTACGAAA
CACGGGATCCATGCTATACTCTTGTTCCTTCAAGTAAACATCACCAATGG
TTCTCGATACCTGACAGTAGAAGAGTAAAATTTTAGCCCATGTCTCTAGT
ATTTGACATAAAAATCTTATGGTATCTTAAGATAATTAGGTAAGTGAACC
GAGAGATAAAGCCTGATCAAAATATCAAACCATGTCCAAGTGACCAAGTT
CATTACTCTGGTAAGATATAATAAAAGTAGCTGTCATACTTTCACACTTG
GCACTATAAATTGTGAAAAGTAAACTATGAAAACAATATAACTCATCGTT
TTTCATTAGTTTTCCTGGATAAGCAAGAGTAGCTGTCATACTATGCACAG
TTGGCAGTACAAACTGTGAAAACAAAAATACTAAAACTTGGTCATTTTTG
CTCGTTTTAAAACAATGACAAATAGTAGTCACAAGCTCACAGCATCTTCT
TAAAGCACTGCCTGCTGAACTGGTCCAAGTCCTGGAAACGTGTAAAACGA
CTTTTAAGTTGTGAAATCTTCAAAGCAAGAACTTTAAGACTAACAATTAC
TCAATTAGTCTAACACATATGATGAACTGCACCAATCAAGCTATGCAACA
AAGGTTGAGTAATTGACAGAAAGGGGCAATTTATTTTAACTCCTTGGACA
GTAAGTTCAGGATTTCTGAATTCAATCCTTATGAAGCTCTGATACATCAT
ATGAGAAGTTGCAAAATGCACGAATTCACTCTACCACACAAAGCTGTGGA
TAAGTTATATCCAGAAGCAACAATTTTTACCACCAAATCCTGGCATACAT
GCATCAAATTAATTAAGTAAAGAGAAGTATTTTCTCATCGAACTCTCACC
TGAATGATCCCCTTCACCCTCCACGCAACCCTGGTGTGCACCAGGATCTG
GCCATCCAATCCTGTGGGCTGTGTTGGAGTCACCTCCCGCATCGAGTTCT
TCCGCGGCTCTTCTTCACCGAAGAAGAGGAGGGGAGGGGGACACAGGCAC
CGACTGCAACCACAACACCGTCGTGAGGGGACACTGGCGCCGGTTCCGAA
GCCGCCACCGGCCCAGACGTAGCCAGGGGAGGGGAACACCTACGCCGGTC
ACGTAGGCTTGGCCGCAGGCCCCTTTGCGTTGGCTCCGATGGGCGGCGGT
CGTGCAGCCGGCTCCGCTCTTGCGTGCAATGCCCTCTGCTTCCACCCAGC
CAACGCCAGCCGGGTCAGCGTAGACCGACCGTCCGGCCGGCACCAGATCC
AGCTTTCACCCTCTCCTCTACGTGGATGCGAAGGAGACCACAACGCGTCC
GGATAAAGGTAGACGAAGCCGAAGCTGAAGAGGAATCCAAAGAATCCCAA
GCCAACAGACTGCGACGCATTTGCCGTCCCCGACCTTATCGACGTTCGGG
TTCGAGGAGTCGCCTTGCCACCCAGCATTCGTGGTGTCGCCTCAGCCTTG
TCGTTGCCGTTTGTCCCTCCCCTCCCCAGCCACCTTGTCGATCGTCCCTC
CCCCGGCTGCAACCTCCGTCCCTCTTGAAGCAGTACTGAACATCATGAAA
GGAGGAATTTATTTTTGCAATGCAAATGTAGCTAACGGTTTGGTTTATGG
TTGATTTGTAGTCTCTGAAAATCAGTGTATCGTGTGGTATCAAGCAACTG
CAGCAGTGTCTGTCATGTTCTAAGAGACTTAGACTGTGCAAATGGACCTA
ACAATGCCATATATAGTTAATAAAAATAAATCATGAGTTTGCTTGTCATA
CAGAGTACAATGGTTCTAGCATGGAAATGTTTGGATTTGTTTCTGTAATG
ATTTTTTACCTTATTTGCTTCATATAATGTCCTGTATAGAAATGGATTTA
TTGGATAAAGTATTGGATGCCATAAAAATGCCAATGTCATGCAATTTCGA
TTTTGTATATAACTAGCAAAATGCCTCAAATATCATTAGTGGGTATGATG
GCACTGATTGCATTGATAGTCTCCTGATTATTTCTTTTTTCATCACTTAG
CTGTCCATGTTCAGTGATTTTTTCTTCAGTACTCATCACATACTATATCA
GTTAGTATTTGTTCTCTCTTGTCATTTTCTTCCAGGTGCAATATTAAGTT
CTGAACATAGTATTGTCTACAATCAGATTTGGGGATCAGACTGCACGTAG
GCTTCCTGACTGATACACTCAATTAAGGGAAATTAACAATCACTAGAGTT
CAGTTTCAAGTTAATCGGAAGTAATCAATTGGGGGAAATTGAGACTGACA
AGAGTTCCATTTTCAGTCAATCAAAAGGTTAATTTTTTTTTGTTCACACT
GACGATTTCCAACTCAAATTCTGTTGACGCATGTAAACAATCTGAGAGTT
TAGAGCACGTGAAAGCTAGGCAATAAAGTTATAACACCGAGCATTTTGAT
AAATTACTTTGCTCAAACTGGGACCTAACATCACCATCAGTAAAATTTTG
AAATAACATTCATCTATAAGCGAATTTACTTCCAAACATCACTTTGGTCG
TTGATGTTAAAAAGAAGAAAAATTATTTTCAAAAGCATTGTTTCCACTGC
TGTCAAAAATTAAAAAAAAATTGGCTCACACCTACTCACCTGAGGTACGT
TCTTTTACTAATATCGTTGTATTGTCTTAATTTTGATTTTTTTTTTGTCT
TAGGAATTCCATTATCAGGACTACTTAATATTTCTTAGCATTCATCCAAT
GCTTCGGGCATATGCTCTGTCGGTGACATGGGGCCGGGGGTATCGTGACT
AGAGGCTTGGGTAGCCGCTGTCACCCACGTGGCCTGACCCTATCGGGGGG
GTCGGGCCCGAGGATGATGTGGCCACCCCTCCCTCTGTCTCCCCGAGGGG
TCGGGCCGCCCCTGTTTCGGCCCCGAGGGCTGGGGCGCCCCGACCCCCTG
TGGTTTTGGCGCCACGTGTGTGGGTTAGGTGAGCACAGCGGGGCTCACCT
AACCGCATTTAAAGCAGGTTGGACGAGCGCGCCACGCCGCATTTAATGCA
GCGCAGCGCTCGCTTACCCGGTCCGTGACCGGTCGCAGTGGTGACCGGTC
ACAGACCGGTCGGATCGCGGGTTAGGTGGCAACAGGCGGCCTGTCACACG
CCTCGCCCCGTCCCGTCGGAATGATGAGAGCCTCCAGGCACTCGTCCCTA
GCCGGAGCCGGCGTGCTAACTCCTGGAGTTGGCACGTCAGTCCCGGCCAG
ATTCATACCAGGCTTCATTGCAACCATTGCAAGGAAGTCATTGTATGAAG
AAGGGCAGACATGTGGCATGCTAAACTGACGCGTGGTGGACAAAAATGAC
CGGTCTGTGACTGGTCTGACGCCGGTCACGTCATCGGCAGACAACCGTGC
TCCCACGTTGCATCTGCTTCCGGCGGAGTGGAGGTAGATATGACCCATCC
CGTCGGAGGGTAATTCGGACAGCGGCAATTGCAAATCTCCGCCCATTAAT
GAAGGAATGACAGGGGTATCCCCTGTGTCAGGCGAGTGACGGCGCTGAGC
CTCACTCAAGGACAAGCTGTGATTTAGCTTCCAGGAGAAGGCGCGTGCCA
AGTTTTGGTCAAGATAGGGTGGGTCCCCACCCAAAAGAAGAGTAGGTAGA
AGTGGTGCATGTGGTATCCCCTTGAGATATAAAAGGAGGACCTTGCCCAC
CGAAGAAGGGGGACTGGAGGACGACATTTAGAATAGCTGAACTCTCTTGC
TCTCCAACTCTCTGTAACTCTTTCACACACAGATCCACCAGAACACAGGA
GTAGGGTATTACGCTTCTCAGCGGCCCGAACCTGTCTACATCGCCCGTGT
CTTGTGCGTTTGCTCTCTCTCGCGAACATTCCATAGATCGAGGGTGAAGA
ATCTCACTTAGCGCCCCCGGCCGAACCGGCAAAGGGGGGCCTGCGCGGTC
TCCCGGTGAGGAGCCCCACGCTCCGTCATCTGGCGCGCCAGGTAGGGGGC
GCGTGTGTCTTTCTAAGCCCTCGTCCTCTTTCGTGTGCGCCAAGCTTCTC
CCGCTCAGCCCAATGGCCGAACGGGCAGTGGCGCACAACCTCTCTCCGAG
CGCTAGCGGTGACGACGGGGAGCAGAACCCGCGCCGTCGAGCTCGTGCTC
CACCGTCCCCCTCTCGCCGAAGTCTTGGGCGGGAAAAGGCGCTCGAGGAG
GTCGAAAGATTCGCGACTTCGCCGCCCGCGGGCGATGGAGAAGGACGGCG
AGACGGGGAGCGTCGCCTCCTCGTCTACAGTGATGGCAGCACGTCCCAGG
GCGCGCTCCAGGCCGCGGGTGCGCTCCTGCGTCACCCGCCCGTCGTCCCC
GATCCAGAGACTCCAGCCCGACGTTGGCTGGATGACGTGGCCGACTTGAT
CATGACGGCGCAGCAGTGCCTAGACGCCGGCGGGCGGTCCTCCGCCACCA
AGGCCTCTGGCGCTGCTACCGCCGGCTCCGTGTCGTCGAGGCGGAGGGCG
CGGCGAGCGGCGGCCATTACCCGCCGTTCGTCCGCCATTCCCTCGTCAAC
GCCTCCGACTCAAGAAGATGTGCGTGGGGGGCCGGATGCCCGCCTCAATA
TCGAGCGCCGGCGCAATGGTCGTCGTGTTGCCCACGCAACGGAGGGCGCT
TCCTCGTCCGGAGCGCCACTTCGGTCCGAGCACGGGGGCCAGCCCCCCGT
GTCCCCGGTTGGCGGTGCCGGCTGTCGAGCCTTTGTGGCGAGCCTTCGGA
ACGTCCGTTGGCCCCCAAGGTTCCGGCCCACCATCACCGAAAAATACGAC
GGAAGCGTCAACCCCGCCGAGTTTCTCCAGATCTACACGACCGGGATCGA
GGCCGCCGGGGGTGACGACAGGGTCATGGCGAATTTCTTCCCCATGGCCC
TGAAAGGTCAGGCGCGGGGTTGGCTAATGAATTTGCCACCCGCGTCGGTC
CACTCTTGGGAGGATTTGTGCCAGCAGTTCACCATGAACTTCCAGGGCAC
ATATCCGCGCCCAGGTGAAGAAGCGGACTTGCATGCGGTACAGCGAAGGG
ACGATGAGTCTCTTCGCTCGTACATTCAGCGGTTCTGTCAAGTCCGCAAC
ACCATACCGTGCATCCCCGCACACGCGGTGATCTACGCATTCAGGGGGGG
CGTGCGGCACAACCGCATGCTCGAGAAGATCGCCTCCAAGGAGCCCCAGA
CCACCGCGGAGCTTTTTCAGCTCGCGGACCGTGTGGCTCGCAAGGAGGAG
GCTTGGACCTGGAATTCCTCCGGTTCCGGTGTGGCAGCTCCGGCCGTCCC
CGGATCCGCCGCTCGGTCAGGGCGGCGGGACAGGAGGAGGAAGAAGAGGT
CGGCCCATTCCGACGACGAGGGTCACGTCCTCGCCGTCGAGGGCGCTTCG
CGGGCCACCCAAAAGGGGAGGCCTGCAAGCGAAAAAAAGAAGGAGGCCGG
CGCTCCCAGCAGGGAGCGCCCGACCGGCAAGTGGTGTTCCGTGCACAACA
CCTCCCTCCACGACCTCGCGGACTGCCGCGCGGTCAAAAGTTTGGCTGAG
CGGACGAGGAAGTGGGAGGAGGAGAGAAGGCAGGAGCGCTGTGAGGGCAA
GGCCCCGGCGGCTCCCGCCGGCAACCGGCGAGGTGAGGCCAAGCAGAAGG
CCCCCGCCGAGGACATCGACGATGGCGACGATAACCTGGGGTTTCAGGAA
CCTGAGGCCACCATCGCCACCGTTGATGGGGGAGCGTGCGCTCACGCTTC
TCGCCGGAGCCTCAAGGCCATGAAGCGAGAGCTTCTGGCCGCGGCCCCTA
CCCATGAGGCGACGCGGCGGGCGCGGTGGTCGGAGGTTGCCCTCACCTTC
GACCAGACCGACCACCCGCCGTGCGTTGCCCGGGGAGGACAGATCGCGAT
GGTGGTTTCCCCCACCGTTTGCAATGTGAAGTTGGGGCGTGTCCTCATAG
ACGGGGGTGCAGCCCTCAACATCCTTTCCCCCGCAGCCTTTGATGCCATC
AAGGCCCCGGGGATGGTGCTCCGGCCGTCCCAGCCGATCATCGGTGTGAC
GCCGGGGCACACTTGGCCGCTAGGTCATATCGACCTCCCGGTCACTTTCG
GTGGTTCCGCCAACTTCCGCACGGAGCGGGTGGACTTCGATGTGGCGGAC
CTCAGTCTGCCCTACAACGCGGTCCGGGGGAGGCCCGCGTTGGTGAAGTT
CATGGCGGCAGTCCACTACGCCTATCTCCAGATGAAGATGCCAGGCCCCG
GTGGCCCCATCACCGTCCATGGTGACCTCAAAGTCGCGCTTGCTTGTATG
GAGCAGCGCGCGGACCACCTCGCCGCGGCGTCCAAGCCCACGGGCGGCGA
CGAGAGGCTCAGCGCCTCCATCCCGGACGCCCCGAGGCAGTGAATGGTCA
CGTGCGACGAGGTCCCGGTCAAGGAGGTTGCCCTGGGCGACGGCCCGTCC
AAGACCACACGAATCGGTGGTCTTCTGAATGACAAATAGGAAGACGCGCT
CGTCTCCTTCCTGCGGGCAAACGCCGACGTCTTCGCCTGGAGACCGGCGG
ACATGCCCGGGGTCCCCAGGGAGGTGATTGAGCACTGTCTCGCCGTGCGG
CCGGGCGCAAGGCCGGTCCAGCAGAAATTGCGGCGGCAGGCCCCGGAACG
TCAAGCCTTCATCCGCGAGGAGGTGGCGCGACTTCTGGAGGCCGGATTCA
TCCGTGAGGTCATCCATCCGGAGTGGCTGGCGAACCCGGTCGTCGTTCCC
AAGGCGAATGGCAAGCTTCGGAGGGACAGGCTTCTAGATCGCGGCGCGCT
TGCTCCTTCCGCGCTGCCTCTCGGAGGGACAGGCTGTCCGCCAGCCGCTG
CACCGCGCCCTCGGCCTCCTCAAGAGCTCGCCCCCGCTCGGTGAGCTCGT
CCTCACGGAGGTGGAGTGCGGACTCCTCTTCGGCGCAGGCGGCTTCGTGC
GCCGCCAGTGTTGCCTCCCGGGTGGCGACGGCGGCCTCGCGGTCTGCCAG
CTCCCTCTCCTTCGCGTTCAGGGCGCGGGCGCGCTCCTCCAGCGCCGTGG
CGCGAGCCTCAAGGGCCTCTTCGCGCCGCCGAGACGCCGCCTCGTTCTCC
GCCGCCCGCCGTTCCCGGGCAGCGGCGGCGTCAAGGACTCCCCGGGCGGT
GTCGAGCTTCTTCTCTAGCTCCGCTGCCCGGCTCCCGTATTGGAGGCGGA
GGTCGTCCCGCGCCTTGTTGAGCACGGCGGTGGTGATGAGGGCAGTCTCC
CGCTCCTCCTCCACCTCCCTGGCGATCTCCGCCAGGTCCTTACGGTGGGC
CTCGAGCTCGGAGGCGTGCCGGCGGTGTGCCTTGCGGCCCGCCTCCACCA
TGGCTTCCACCGAGCGCCGCCCCTCCTCGTCGCGCGCCCACGCCGCGTCG
AGCTCCGCCCGCTCTGCCTGCAGGACCTCCATCTAGGCACTTAACCCGTC
CAGCACCGTGGTGTTCGCGGCGGCTAAGGCCTGCAGGAGGGGCTCCGCGC
TCAGTGGGGCAGCGGAAGGCAGAGGGGAGAGCCGCCTCGGTGTGGGTGCT
GCGCGGCTCTGTCCGCCGATCGACGTGCTGGACCTGGGGGCGTCCCCCGA
AGCTGGCTTGTCCCAAGCATCGCCCGAGGGGTCGGGTCCGAGCGGCGCGC
TCGCGGCCTCGTCGTGGGTGGCCTCGGAAGTCGTCGTCGTCTCGGGCGGA
GTCGGGTCGGAGGCTTGGGAGGCCGCCTGGCGTGCGCGCGCCGCCTCCGC
CTCCCGGACGGACTCCTCGGCCCGGCGGAGTCTGGCCTCCTCCCGAGCGG
CTTCCTCAGCCTGGCGAACCCGGACGGCCTCCTGGGCGGCTTCCTCGGCT
TCCCGGAGGCGGTCCGCGGCTTCTCGCCGGTCAGCTTCCCACCTTCGAGC
CTCCGCGGTCACCGTCTCCTCGGCCTCAGACCGGTCGGACTTGGAATGGC
GGAGGGGGTGCGACGGGATCTCGCTGAGGCAAAAGAAAAACCATAAGACA
AAAAGAAACGGGTGAGTGAAAACTCGCCTTGGGAGATGGGAGAATGAATA
CGGCCGCGGTGGACGCGGGAACGAACCTGCGAGGAGGTCGGCTAAATGAC
CACCTTGGGGGCGAGATGAGGTTCCCCCGTCATGACTCGGTCCCCCCCAT
CTTGCGGAGCCGTTTCTTTTTCCGCTCCCCCTCGGGCTGCGGCGTCGGCG
CGGCACCCTCCGGGCGCCTGCTGCCGGCACGCACCGCCCCGCCCCCTCGG
GGAGGAGATGGGGAAGGGGTACCCTCCTGCTTCCTCTTCCCCCGGGCGTC
GGCAGGGCGGCTGCTGTCACACCCCGAAGTTTTCCTCCCAAGCCAAAATT
GTAATTTATAAATGACCCTAAGAAAATACCGGTGCAAATCAGGAGAAAAC
CCTAAGAAAGTAATGCAAATAATAATCGGATTTGACATGTGGAATTTTTT
CTTGAGTTCTACATGTCGAAATTCATTAACAGGATTTTTAGTGGAATTTT
CAGAGCTCTAGAAATAATTTTAACCAATTAAAATTGAGCAAGCAATATTT
TAATTCTAGGGAAAATCCTTTTTCCTTTTCTTTTTCTTTTCCCTCCCTTT
TTCCTCCTTTTTTCGAATGGGCCGCCGGCCCATTCTCTCCTTTCCTTCCC
CCTCCCCCTTGCTGGGCCGGCCGCAGGCCGAGGCCCAGCCAGGCCGCCCC
GCCGCCCTCCTCTCCGGGGTCGCCGACAGGTGGGACCCACCTGTCGGGTC
CTTCCCCCACCTCCCGCCGATCTCGCTCGCGCCGCCGCGCCCGCAACCGC
CGCCGCGCCCACGTCTCCGCCTCCTCCGGGCCACGTCGACCACGCCCGCA
CGTGCGCCGCGTTCCCCGCGCCCACTCCCCTCTCACTCCCGCTCGCACCC
GCGCCCGAGATGGCCGGGATTCGATTTTCGAATCCCGCCTCTCTCTCCTC
CCCACTCCCCCACGTCGTCCGGCGATTCCCGCCTCTCCCGGCCACGTCCG
GTCCTCTCTCCCCCTATTTAAGCATCGCCGTCGTCCCCTCTCACTTTTTT
CCACTTCCGCCGTACTCTCTCGAGCCTCCCATCGCTCCCGCGCCGTGCAA
CCCCTTGCCGCCGCCTCTCCCGCTACTCCGGTCGCCGCTAGCCGCCGTTA
GGGTCGCCGCCAGGCCGCGCCGTCGCCGCCGTCGGGTTCGCGTGGCCGAG
ATCCACCCCGTCCACCCCTCCTCCGTCGAGGTTCGTCGCCGGAGCCCTCG
TTCCCTCGCACTCGGGTGAGCACCACCTTCACCGCCGCCTTCGGCCATGG
TTTCCGGTCGCCGTGGTTCATCCCCCTCTCTCTAATCCCTCTCTTCTCCT
TCCTTAGGGCACCCCGAAGCTCGTCCGCCCGCCGACGTCGTCCTCCCGTG
GCTTGCCGTCGCCGTTCGCCATCGTCTTCCTCCGCGCCGGCCACCCTCGG
TGAGGCATCCCTCCCCTCTTTTCCCCTTCCTCTCCTCCTAGTGCCGCGCA
GCCGCCTCCGCGTCGCCGTTTGCGCCGTCGCATTCGCCGTCGGTCGCATG
CGTCGCCGGCAACGCGTTCGCGCGCGCGTCGTCGCCGTCGCCGCGGTCGG
TCGGCCGGCCTTGAGCCAAGCCGAGCCGCGTGCCGCCGCCCTTTTTCCCC
TCTCCCGCGCCGCTGACCGGTGGGCCCCGCATGTCGGCACCGCTCCTCCC
CGGTCCGTGGATCCGATCCGCCGTGGACCGCCCTCTCCCGGGCCGCTGAC
CAGTGGGCCCCGCATGTCGGTGCCGCACCCCCTCCGTGCTGACGTCAGCC
CTGGAATATATTGCGCAATAAATAGTTTAAGGTTTTTCTTGTATAGTAAT
AAACACACTGAATCTTCTAAAATTCATATCTAATTCATCCGAGCTCCGTT
TAAGCCCATTCAAGTCTCAGTAAATCAAGAAAAATGTGTAGAATCCATTA
AAAATGGTTTTGTTCCCTGTTTCAGTAGTCTTATAGTCTGTTTGCAATGT
TTGCTTTGTATGTCGCTAGATTCCGTTTCCTCCGACGCTCCGGTGTACTT
CGAGATAGTCGCCGAGGTTCCTCCAGCAGCAGAGCAAGGCAAGTCATGCT
TGTCACTTGAACATGTTGATCCTACATTGCAAATGCTCTATTGTTTTCTT
TCAAATATTGCATTGTTTTATAATATTACTATGGGTTGTTTACCTATTGT
TACAGCCATGCTATTTTGATACCATGCTCCTTTGTTAGCTTGGGTTATAA
CATGATTAGAGTTAGGACTAGGGTTTGCTTAGCCATGCCTAGTTCAACTA
GTTCACATTGGGGAAAATCCTATTAATGTTTAGGCTGTTAGTTCTAATGG
TAATGTTGGATTAGTGACACCGCTTTGGTGTTGGTTAATTAAAATGAATC
ACATGGTGGGCTGTGGGTGCATGGTTTTGCTGGTCGCACCCATGGCAGTT
AAGGACCGGTTCGCGGGATGCCCTGGAAGAATTTATCGTACTTACCACAA
GCCAGCGTGGGCAACGGCTGGGCTTGTAGTGTAGCTTTTCTCTAGCCGAC
GCATCCAGGCAAGGGTGGGCGTGATGGAGTTTGGATGGGCCCTGCGACGG
CCTATGCGGCTTCCGGATTCACCTAGGCACGAGAGGGGACTGCCCGCTGC
CTTGCGAGGAGTAGGGGTGAAACCTGAGGTGTGGTGTGCTTGGTTAGAGG
GGGTTATGCGAATGGTCCTGTCACGGCCTCTTTCCGGTATGTCGTGGTGG
CATGTCGGCGCACGGGAACGTGTCGTGGGGCTGTGTCTTGTGGGTACAGT
TATACACCTCTGATCAGAGTAAAACTATTCGAATAGCCGTGCCCGCGGTT
ATGGGCGGTCAACCAGATTCACCGTGATTAGTCTCACCTTAGCGTAATCT
TTTGAAACTGGATAGTTTAGGTGGATGGTTGGGCCTGTCGCAACATGGGT
TAGCGTTGGACAGTGGATAGTTAATATTAATTAATTATTACAACTGTTTA
ATCTTTCAACTTCTGTTTATAAATGCTCGCTTTATGCAAATGAACCACTT
TAGCTCTTCTTTGATAATTCCCTGCATCATACCCCTATTCCGGTATGACT
TGCTGAGTACAGTGGGTAGTACTCAGTCTTGCTCTACTTTTCCCAACCCC
AGAGTTCGAGTTCGGGTCAGATGAAGGTTTCCCCGAGGAGTAGGCTTCGT
CCGTGCCGTCGAGGATGCCTGTGGAGTGGTGTTCCCGCTGCAGTTTTAGT
CAAGGCTTAGCTCTTGTTGTCTTTCTTTTCTTCCGCTGCATTTATGTAAG
ATTTTTATGATGTTTGTAAGACGTGGATCTGAATGTCAACATTGTCGTTT
GTGTACCCCGGCCGGTCCTGGACGGGGATTTTAATGCACATTCTGCTTGA
AATTCTATTCGGGAATTTCTGGGCGTGACAGCTGCCCCCCAGGCCCCCGT
CGTGGGGCCCAGAAGCACGACCCCCTCCCGGGGTAGATTGTTCCCCCTGC
AGCTCCCGCCCGCGCCATCGTGGCCACGGAGGGCCTGCTCCCCCGACGCC
CCGACCGCCTGCATGATGGTCAGGATGTTGGCGCGCTCTGGATCGCAGCA
GAGGGGGAGGACTCCTTGGGGGATGAGGGATGCCTCCACGGAGCTGAGAT
TCAGCACCCGTTGGACCACCATCTTGAAGTCCTCAGGGTCCCAGTCCCAT
GTGCGCCCCTGGTGGGTCCTCATGAAGTCCTCCGGCCCGGAGTACTCCCA
GGCGCCCCGGGCGCGCCGTTGGAGCGGCGCGATCCGGCGACGAAGGTAGT
CGCCGAACACCATGGCGCCAGTGAGTCCCTCGGATCGCAGACCCGCCAGG
CGGTCAAGAACGGCGTCGTAGCCGTCTCCCAGATCTACCGTCGCCCGCCA
GCTGGAGGCCTGCGCCGGGGGCTGGCTCGGAAGTCGGAGGCGCGCTTCGT
CGGCGAGGGGGGTGTAGAACCAATCGCTCTTCCAGTCGTCCCACTTCTTG
CGGAGGACGCAGGGAATGTAGCGGTGCAGCACCTGCCCCCGCGGCTGGAA
GTAGCAGCCACCGACTACCGACGGCGGCGGCACCGGCTGTACGGTGAAGA
ACCACCGGAACAGCCGGAGAGATGGGCGCACCCCGATGAACATCTCGCAC
AGGTGTGGGAAGATGGCCAACGTCATTACCGCGTTGGGGGTGAGGTGCGC
CATCTGGAGATCATAAAACTCCAGAATATCCATGAAAAAAGAAGAGAATG
GCGGGACCAGCCCTGCCATTGCGAAAGAGAGGAAGAAGACGGACCGCCCC
GGGTAGTGTGGCGCCGGGCGTCCTTCGCCCAGCACGACCACCTCCCGGCT
GGTGGCAGATTCCGGCATGAATCGGCGCGGCAGCCCGGCCTGCCTCTCGC
TCACGATGCGGGAAGGCGGCAGCACGCTACCATCGAGCGGTGCGGAGCCC
CGTGCCATGATGCCGACGGAGGAGGAGCTTGAGAGCGAGTGAGTGCGGCA
AGGGTAGGGCACAGGAAACAAAGAGTTAGAGCTCAAGTGGCGAAGGCAAG
GGGAAGAATGGTGAGAGGAAGGAAACGAATCTCTTCCACGGCGTCTTTAT
ACCCTTGCCAACGCTATTCCCGGCTCCTCGTTTCCCGCGCCCACTACCTC
GCCCCCTCGTTTCTCGCGCCCACGCCTCCACTAACCCAACTCGCCCGTTT
GCGGCGCACGAGGCAGATGTGCGGCCGTAGCAGTTGAGATGGGACAGATC
GTGCGCGCGTTAACCACGCTCGCTAAACGCGAAAAGCGCCATCATCACGC
CTCCAGGCGAAACGAACCGGCTCGTCCCGATTCGCGCGCTGCTCGAGTGA
TGTAGCGGTCTTGAAGAGGCCGTTCATTATTATCGGTCGATTTTCCCTTG
CCGATGCGCGCGACTTGCGACCGCTGGGTTCCTGCCCACCTGTAGAGACC
GGCCCCACCTGTCACCAGGCCTAAAGAGTGGCGTCACGCCCGAGCGCTTC
CCTCGAGGGGGGCGATCGCCCTGGCGTAACGCCGGGGGCTACTGTCGGTG
ACATGGGGCCGGGGGTATCGTGACTAGAGGCTTGGGTAGCCGCGGTCACC
CACGTGGCCTGACCCCCTCGGGGGGGTCGGGCCCGAGGAAGATGTGGCCA
CCCCTCCCTCTGTCTCCCCGAGGGGTCGGGCCGCCCCTGTTTCGGCCCCG
AGGGCTGGGGCGCCCCGACCCCCTGTGGTTTTGGCGCCACGTGTGTGGGT
TAGGTGAGCACAGCGGGGCTCACCTAACCGCATTTAAAGCAGGTTGGACG
AGCGCGCCACGCCGCATTTAATGCAGCGCAGCGCTCGCTTACCCGGTCCG
TGACCGGTCGCAGTGGTGACCGGTCACAGACCGGTCGGATCGCGGGTTAG
GTGGCAACAGGCGGCCTGTCACACGCCTCGCCCCGTCCCGTCGGAATGAT
GAGAGCCTCCAGGCACTCGTCCCTAGCCGGAGCCGGCGTGCTAACTCCTG
GAGTTGGCACGTCAGTCTCGGCCAGATTCATACCAGGCTTCATCGCAACC
ATTGCAAGGAAGTCATTGTATGAAGAAGGGCAGACATGTGGCATGCTAAA
CTGACGCGTGGTGGACAAAAATGACCGGTCTGTGACTGGTCTGACGCCGG
TCACGTCATCGGCAGACAACCGTGCTCCCACGTTGCATCTGCTTCCGGCG
GAGTGGAGGTAGATATGACCAATCCCGTCGGAGGGTCATTCGGACAGCGG
CAATTGCAAATCTCCGCCCATTAATGAAGGAATGACAGGGGTATCCCCTG
TGTTAGGCGAGTGACGGCGCTGAGCCTCACTCAAGGACAAGCTGTGATTT
AGCTTCCAGGAGAAGGCGCGTGCCAAGTTTTGGTCAAGATAGGGTGGGTC
CCCACCCAAAAGAAGTGTAGGTAGAAGTGGTGCATGTGGTATCCCCTTGA
GATATAAAAGGAGGACCTTGCCCACCGAAGAAGGGGGACTGGAGGACAAC
ACTGAGAATAGCTGAACTCTCTTGCTCTCCAACTCTCTGTAACTCTTTCA
CACACAGATCCACCAGAACACAGGAGTAGGGTATTACGCTTCTCAGCGGC
CCGAACCTGTCTACATCGCCCGTGTCTTGTGCGTTTGCTCTCTCTCGCGA
ACATTCCACAGATCGAGGGTGAAGAATCTCACTTAGCGCCCCTGGCCGAA
CCGGCAAAGGGGGGCCTGCGCGGTCTCCCGGTGAGGAGCCCCACGCTCCG
GCATGCTCCATTTTATCAACTTATCATTTAATGCTTTTTTTTAGTGAGCA
ACAACTGTAAACAGTAGGCTGTATTGCTGTAAACATAACCATTGTTGGGT
TGAGATGTCAAATTCTGTATGTTGCATTCTGTATTAAAGGAGTGTGTGTT
CTTATCTGAGATGTTAAGTTCATCAATTTTTTGTTCAGTATGGGAGTTGG
TTAATGGTTTCAAATTTTTGGGGTATTTTACAGGTGTTTGACGGTTATGG
TCGTACAGACGAAGCATCTTTTGTTTAGAAGAACTTACAAAGGTCCATGA
TGATGCTTGGTTGACTTCCTCAGCAGCATCCACAATGTAATCAAGAGTGC
ATTTTGGCAAGTATCTCAAAATGTTATTCTGGTGGTACTCATAAGATTTG
GAAGGTTTGACCTCAGGGGCCATAGGATCTGTCCCTTGTGCTGCCGCCTC
CACCGTAAGGGGGAGAAGGGAGGGCCAAGTAGGAGGAGATAGCGGGCATG
GCCTGGTTTCACGACAGACGCCGGGAAGGAGGAGGTTGGAGGGCGAAGGG
TTGATGATGGCCGCAACTTGATGCCTTGGTGACAGCTCAAGCGGTGTGAT
GGTGGTGTCATGGCCTCCAGATTTGGCAGCGAGGAGGTTGTGGCAGCACC
TCGGGTTCTGACCTTCTATATAGCTCCTTCTGCCCATGTAAATTTTCTGT
AAAGTTCTCTTGTGTGATGTCTATTCAGGCCCTCCTCCCCCTGATTCTTT
GATGGTTTAAAAGATCGATTTTGTGATTGTGTTGGATCCATTCATTTTTG
TTAAAGATTGATTCTGTTGGCCGTGTTAAGATTTATTCGAGGCACAGGCT
CTTCCTTCAGTTTATGTGATGCAGAATGTTGGAGAAACGGGAACCGGAGT
CCTCCTTCCTCCGGGGCCCTAGTGCGCCGTTGGCTATATATTTATGCAAT
CGATTGGCCTGACAAAAAATAATAATGTAATATGATATAAAATTTGTTCC
CATTGCAACACATGAGTGAAATTTCAAATGGTATTCGAGAATTCAAATTT
GAAATAGTAATATCGATCTAAATTTGATAAAAAAAATGTATCAAAATTTG
ATGAAAAATGTCATATAGCTGAGGGTTGGCATATGACACTAAATCGAAAA
GGTGAACCTTAGCTACAAAGGCTTAGTTGTGTCTGGATTATAAAAAATTA
ATCATGCCATATAATTCACTTAATATTTCATATCTTTTAATTCGTAAACA
AAATATCATTTCGTAACAAAATACTAGCTCAGTAGCTCTCATGGCTCATA
TTTATCTTTGATGAATCATGAAACGGCTATTGTCGGGGTAAATATCTAGC
TTCGAACATGATATCTTTTGATTTCCATTGTAACACGCGGGCACACAACT
AGTATACAAGATAAATCAAGACAATTGTGGGACCCACAAAGCCCGGAGAA
AACAGTGCAGGTGCGTAGTTCAAAATTTGAACAGTACGTGTGGGACCCAC
CGAAAATATTAAGCACGTTTTCTAAAAAAATTAAGTGGGACCCACAAAAG
CCCAAAAAACAAGCCCAAATACCTGGTCCATCCAATCCACAAAAGAAACA
AGTCAACATAGAAGGCCCATATGAATTATAAAAGTCCATCTCTCAGCACG
AAGGAAAAAGTATACTTCGACTCCCTCAACTATCGCCCAAGTATGATTTA
TGTCCTCCAACCACAAAACCGGGTATATTAACTCCTCCAACTATCAAAAC
CGGTGCAAACAATGACTCTGGGTGGTTTTGGATGACATGGCGCCTACGTG
GCAGTCTTGGCGCTTACGTGGCATTAGAATAAAACAAAAAAATAAAAAGA
ATATGTGAGACCCACATGTCATTCACACAAATAAAGTATTGCATGTGGGA
CCCACATGCCATCCTCCCTATCCTTCCCTTCTTCCTCCTTCCTCCCTCTG
TCTCTCTCCCTTATCTCTCTCTCCTCCGGCCTTCCGCCCCGTGACGAGCT
CCAGGATGAGCACGCCGAAGACGCCGTAGATGTCGCACTTCTCATTGATC
CGAAGGCTCTGGCACGCCAGCTCCGCCGCCACATTCCCCATACCGTCCTG
GAACCGGCTGCTCATCACGTGCTTGTCCAGCTTCGGCAGCAGTCGCGCCA
GCCAGAAGTCGCCAATCATCGGGTTGCACTGCTCGTCGAGCAGGATGTTG
CTCGGCTTCACGTTGTAGTGCACCCTGCCCTCGCCGACCGACGCGTGGTA
CACCGTCCCGAACACGCCGCGGCCGATCTCCGTCGCCTTGCTCAACAGCG
CGTCGCGCCGCCCACGAAGTCCTCGGAACGGAGGAGGCTGTTCCCCGGCC
CAAACGTCACCATATTGCCCGTGGCAAGCTTGCTGGACTTGGTCGAGCTT
GACACGATGCTCTCCAGCTCTTTCTCCGGAGTCGTCCCGCCGTCGCTGGC
CCTCCGCCGCGCCGATATGTTGAGCAGGGTAGATGCCGAGGTTGCCCTCG
AGCGCGCTCGCGTCGAGGCTCTGGAACACGCCCGACGCCGGCAGCCGGCC
GACGAGGCGGTTGTGCGAGACGTTCACCGCCAGGAGGCTCTCGATCCCGC
TCAGGTTGTTGTACTCTAGCCTCAGAATCTCCAGCTTATTCAGCTCCGAG
ATGCCCACCAGTATCGGCCCTGTCAAGCTGTTGTGCCCCAAGCTCCTGCC
ATAGCAAACCCGATGCATCGATCAAACGTCATGCAATTCGTCGTTGTCGT
CTTCAATGCAACGAGGACATTGTAAATGTAATTAGCAATTTTTTGACTTA
CAGTTGGTACAGGAACGAACAGTTGCCGATGTTGTTGGGGATGGGGCCGG
CGGCGAGGGATCAGTTGCAGTCGAGCTGGAGCACGGCGAGGTTGCCGGCC
TCGCACAGGTCGCTCGGCATTGTCCCGTACAAGCCGCTGCTGTGGAGGTC
GAGCACGGTGAGGTTGTGGAGCAGGCCGAGCTCCGGCGGTAGCTGGGTGC
GGAGGTCGTTGCGGTACAGGTTGAGGTAGCGGAGGTTCATGAAGAGCGCC
ATTTCCGCCGGGATGCCTCCGGTGAGCTGGTTGACGGAGAGGTCGAGCCA
TTGCAGGGTCTCCGCCAGCTTCGTCGAGCCCAACGGCACGACGCCAGAGA
GCACGTTCGACGACATGGTGAGGAGAAAGGCCGGGGAAGAGAGAGATAAG
GGAGAGAGAGGGAGGAAGAAGGGAAGGAAACATGTGGGTTCCACATATTT
CTTTTTATTTTTTTATTATTCTAATACCACGTAAGCGCCACGTAGGGTAG
AGACTCGGTCAAAACCGCCACGTAAGCACCGTCATCCAAAACCACCCAGG
GGCATTGTTTGCACCGGTTTTGATAGTTGGAGGAGTCGATATACCCGGTT
TTGTGGTTGGAGGATATGAATCATACTCGGACGATAGTTGAGGGAGTCAA
ACTATACTTTTTCCCAGCACGAATCTTGAACAGATAAGGGTCCAAAAAAC
GAAAGATTAAGCCCAACAGAGAGGAATAGCAATTCCGTTATTTTATTTTC
ACGGGCGGCAGAAACATCTTTTATTTTTTATTTTTTATAAGTAGTAGAGA
TATATATCAGTTTTTAAGAATACTTTCCTTGTAATTTAGCACTCCCTCTA
TTCAAAACATAACAATTGCTAGATAGATTGGTATTAGAATGTCTTATCCA
AAAAAAAATTAATTTTAAGATGGAGGGAGTAATACACTGCACAGCGGCAA
CAGCAGGAGCAGCTGGCGACAACATTTCAGTTTCAGGATTGCATTTCACG
CTCATTCCATTGCCAACATCAGTTCTTAATTTAGATCAATATCCTGTCTT
GTCTGGTTATATTCTGAAATTCTGCTTCGATCGAGGACCTTGCAACCCTG
ATTCTCAGCTTCACTTTGTGCTCTCCCTTGCAACAACAATCCATACTGGA
TTCAAAATTGTATTTGACCAAACAGGTTTTGCAGTCCCGTTGCAGGAGAC
AATACGTAATACTCCCTCCTTCCATTTGAACTAACCAATAATAACAATAA
CTAACAGATAATATATAGTGTCAACTCCAAAAGTTATTCAGATCATACAT
TATGATGGGTAGAACAGGGTGTTGAAAGATTATTCAGAAGATATCAGCGA
TGACGGTGCCATTAGACACGTGGCATAGCGACTTGTTCTTTTTCATTCGA
AGCTTAAGTTTGGTATTTCCACTGCCATCGCCGTCGTGTCCAACCGGCAA
CACCTCCACACCGGTGAAGACTTCAATCCTGTCAATTATTTCACCGTCGT
CCATAGACACAATGCGGAAGAATCTTGCAATGCAGAACCTGCCCGAGCCC
AGGTTGACAAGCTGCGGATCATGTGATTCCAGCCAACCCTTAGGTGGGTC
AAATTCCTTCCAATCGCCAATAAGTTGTGGCTGGGAGTGGGAGTCCATGG
TGGAGAGATCAGCAGCAGCCAACGGCGACATGGTCCTGGCCTCAGTCGAG
AAGCCAAACCAGAGCTTGAGCTCAGGGACATACACAACCTTGCCATACAA
GGGTAGATTCCCATTACCGACTTCCCATGTGTTTCTCGCTGTGTCCAAGC
AGTAGGTTGCGTTGCAGCTGTTGTGGGATATGCAGATGTTAGAGCCGACC
ACTGCATAGGATGTGATCTTGGGGTAGGTGAAGCAGCAGGTACGATCAGA
GACGAATGGCGGTGGCCGGAGGAGGTGGCAGTTCCATGGGCCCTCAAAGA
TGTTGCTGCACACAAAGGCCTCAAACTGATCACTCAGCTTCACATCGCCC
TTCTCTGGCTCAGGAACCCTCTCCATGACATAGAGGCTGCCACCGCCAAC
GCTGGGATGGTCATTGGCATCAGCAGTACTTGGGATGAATAGAGAGATGG
GCCGTGACTTGGGCTTGTGGAGGTTTGGGATACTCACCACGGCGCGCGTG
TCGGCGTCACAAAGGAACATACGCCTGGTGTGGTCCGCTATTACCACCTT
GCGATCTACAAGGGGGAAGCAGTCGAGAGAAATCTGGTCGGATCCATGTG
TAGAACAAAACTTGAGGATGGGTCTGGGAAGCCGAATCCTCTCCATCTTT
AAGCCTGCTGCCTTCTTCTTGGGATTACAGGAGTCGGACACCAGTGTCTG
AGAGGTGTAGTCTTCTTGCACAGCTGCTGACTCTGATCCATGTGCGATTG
TTGTTGGTGGTGGTGGTGTAGCGGTGTTACCGAACAGCTGGCCTGCCAGA
TCGACGCAGCGTAGCCATTTGGCGCCTTGGAAGGGGACGTCGACGATGAG
ATTCTTAGCCCGACGCGACAGGCCCATCTTCAGAGTCGATCAGCAACTCC
CAAGTTCCAGCTGAAGCGACCGGGCCGTCAAAGGATGAAAAAGAGAATGG
GAAATTAGTTGCAGATAAGAGGTAGTACAAGAAAGGGTGTATTGTTTGCA
GGAGTTAGGATGAAGGAAGGAAGAGTACCTCCAATAAGCAGCAGCAGCAA
ACAGAAGATGTAGCCAGCCGAGCCGAGATAAAGCTTCCTAATGAATAACG
CAGATAGCAAATGTAAGCAGAAGAAAAGGAAACTGACTTTCGATCATACA
GGATGAAGTCGAAGCACAAGTAAACAAGCGATTAACCTTGAGGCGCGCGG
TCGGAGCAGGAAGTCAGACTGGGATGGAGTCTCGACGCCTAAAAGTTTGG
GTCTGCCATGCCAGGGAGGGAGGGGGAGAAAATCAAGGGGTAAATTAGAA
ACAGAGAAGAAAGGGGAATCTTAGTTTTTAGTTAAAAGACAAAGACAAAA
AAAACTAGCGACCCTAAATCTAGCAGATACGAGCAAGGAAGGAAGAGTAC
CTCCAGCAAACAGATGCGACCGCAGTGGATTGCGCGTCCTGCCCTGCCCT
GCGATGGATCTATCAAAGAGTGTTCAGACCTTCAAATGCAAAGATGAAAT
CACGAAAACCTAACAAACATCACCGAGAAAACAATATATATGCAAAGATT
AAACGAAATAAAAGGAATCGGCTTTCGATCAAACATGATATCAAGGTGCA
GCAGATGCACAGCTGCTGACCTGAGGAGCGCGGTCCGGTCGGAGAAGGGG
AAAGGGGCCAGCGGCGGCCGGCGGGGATGGGAGTGGCGAATCGAGATTGG
GATGGGGGCTCCGGCTTCCCCTTCCTTTTAGGGTTCCCGCATTTCTGCTT
CTGTCCGTGGGCCTCTCTTAGAATGAGCTTGGCCCACACTGGTAAATTAT
GGGCCGGCCTACGACGGCGTCAAATGTCCCGCCGAACGAGAAGGTACACT
TGACCTCCCTCAGTCAAATGACATGTAGATCCAATCTATCTTCTGCCCTA
TAATTCACCCACTACAGTCCTACTAGTAATATGCCCATGCTAAACACTAC
GGTACAACTCTATTTGTCTTTAATTTTTTTTAAAAAATATTTCATGTTAG
CCACCGCCGCCCGTCTCCCCTCCTCCTACTCGCCCCCCAACCCTGTCCCT
CTCCTGCCGCCGCTGACGGGCCCCGCCTCCGCCTCGCGTCGTCCCCGTCA
CCTCGCACCGCCTCTGCCTTCCCCTCGCGTCGCCGCCTACACCTCCGCCG
CCGGTGCTGCCGCTGTCGCCTTGCCGTCTCCACCTCCCTCTTGCGCCGTC
GCCCTCGCCGAGCGCGGGTTTCGCCGGCGGACGCGGAGAAAGTGAGGAGG
CGAGCGCTCCTCTCCTTTTCCCCGGCTGCGACCACCGGCATGGAAGAAGA
AGAACGCGGCGGCAATGATCTCAACCATTGTGGCGGCGGCGATGACTGGT
GGCAACGATGACCTCGACCACGGCGGTGGCAACAACGACGACCTCGACCA
CCACAGCGACGATGGTAATGACCTCGACCTCACCCGCTTCAACTGGTTGC
TGACCGGATTTGGACGAGAATGAGATTTCGGTCATCGGATCGGTTGATGG
CGAGCTCCTGGTTAAGAGTTAAGAGTAATTAATCAGAAATTTTAATCAAC
ACTGAACAGCACACCCATGCTGTACAGGCCCAACCATCCTGAACAACCAT
ACCCGGCTGTACAGATCTAACTCCAAACCAGGAGCTAAACAAATTATTAC
CAGTTATAGCATCCATAATTATTGTGAGAGGTGTGAGACTAATCACGAAA
AACATTGCTCAACCCGCCCATAACCGCGGGCACGGCTATTCGAATAGTTT
TACTCTGGCCAGAGGTGTACCACTGTACCCACAAGACACAGCCTCAACAT
CATGTCTACCATGCGTCGCGATACTGGAAAGTACCCGAATAGAGGCTGTA
ACAATACCCTCTGCACAACACAACTCACCACAGTGCACCATTCCTGGATC
ATAATCACCCCCTTATAAAACAAGGCATGGACTCCCCAGCGACCCCCGTG
GGCTTATCTCCGCCACTTCTCAGTCTGGTGCTCCGCAATGAATCATGTTA
TACAAAAGGTAAAGCCGTTGCCCACGCTGGCTTGTGGTTGGCACGGTTAA
TGTTTCACAACAGTAGCTCGCGAACCGGTCCTTAATTGCCATGAGCACGA
CTCTCAAAACCATGTGCTCACAACCCACCATTATCAAGTTTTAGTTGGCA
AGTAATTAATTAACCAATCACGATTGACCATCGTGAACTATCATTAAGCC
ATCATTAAATAATAGTGAGTCATAAGTTATCCCAATAGTGTGCTAATGTT
TCTAAGCATGGCTAAGCAATCATATCTAATATCTAGCTGAACCAATATAT
AAAGCTCAACTAGTCAAGTTATAATAACCCAAGGTATCAAGAAATAAAGT
AATCAATGCAAATTGGCCATAACAAAGGAATAAGTTCACACCACCCGGTG
ACATTCTAAAATAAATGCATAGTTGAAATAAATAGAGAATTTTAAATATA
GGATCAACATGCTCAAAGGATTGTGTTTAGGATCTGTGTGACTTGCCTTG
CAATAATCGGTCTTCAATTAATCTTCTTGAATACTTCCGGCGCACTCGCG
AACCTTCGCAACGACGAAAACGACAAGCTAACACGCAAAACGAAGAAAAA
GACTAATAAAAACCAAATAAACAATACATAAAAAGTAAACAAACATGTAG
ATCATAATTTTAGATGAATTATGAGACTTGAACGGCCTCATTCTGACTTC
AAAAGAATTTATTATGAATTTTATAAGATTAAATCTAATTAAAGCCCATT
TAAAAAGAATTAAATAAATTTAATTCAATTCATGGACAATTTTAATATGT
AGATCTTTATTTTATACAATTTTTGCAACTTGAACCACATTAAACTGAGT
TACAATGAATTAGTTATGAATTTTTAAAGATTAAATCGGATTAAAACACT
TATATGGATTTTAATTGAATTATGACGCAATAATGAATTATTTTTGAAAA
GGAAAAGAGAATTATTGCGTCAGCGGCTAGGGTTTGCGGTGTACCGGGCG
CACGGCAACGGTTCACGGGAACGGACGGCCGAGATCGATCATATCCAAAA
CGGACGGCCGAGATCGAACGGATCCACCGCGGCTCACGGATGAACGACGA
CGATGACGTCAGCGGTGACGTCAGCGATGACGTCAGCACCGGCGGCGGCT
TGGCGGCTCGGCAGCTCGGGCGGCGCATGCTCGCCGGCGAACGACGGCAC
GACGACGCAAACGGAAGGCACCAACGGGTAGAAGGCGACGCGACGAACTC
ACCGGTGACCAAAACCACGGCGGAAAAGCAACGGACGGCGCCGGCGACGA
GGAAGAAGCGGCGGCGAAGATCGGGTCGACGGCGGCGACGGTGCTCTGGC
GGTCTTCGGCGACGGCGAAGGGGTGGACGGGGACGGCGGCGACTTGGCGA
CCACGATGGCGACCTCCCCGAGCGACGACGACGACCGGAACGGCGGCGGC
GCACGGCTGGAGCGGCGGCGACGACGGCGGCGCTAGGTCACACGGCGCTA
GGGCGCTTCCGACGGCGAGAGACGAAGGCGAGGGAGGCGGCGGGTAGAGG
AGACACCGGGGGTCCTTTTAAAGGGGTTGGAAGGCGGCGGCAAAGGCCCA
CGGCGACCGGCGGCGGGATGGAAAGCTTGGGGTTCGGAGGAAAGAAACCG
ATCCGATTCGACCTCGAATCCATGAACTTCCAAAGCGATTAAGACGATGA
TTCCAAAAGAGAAAAGGAAGAGGAGATCGAGAAGATCATTTCCCCTCAAA
AGATTTCACCGGAGAAGGAAAGAATCGACCGGATTTGGAAGGAGACGGCG
GCGGCTCGGACGCGGCTCGGCTAGGGTTTCGGGCGGCGGCGGCTGGAGGT
TGACGACAACCCTGACAGGTGGGGCCCACCTGTCAGCGACATCGAGAGAG
AGAGAGGAGAGCGGCGGCTCGGACTGGGCTGACTGGGCCGGGGAGAGAGA
GAAAGAGAGGGGTTTTGGGCCGACTTTCGGCCCAAAGCCAAAAGAAGACA
TTTAAAAACCTTTTTCAATTTAAATTATTCATGAAATGCAATTCCATTTA
TTAAAAATACTTCCTTAGCTCAAATAAATCCCAGAAAAATCTAGGAATTA
TAGAATTAAGCAAAGTATTTAACAAAATTTTATCTAGCCCAATTTTATAT
TGAGATTTAACAAATTAAAATTAGATCTTCTCTTTTAAGCTTTTAAGATC
ATTTCTAATTATTCCTTTTAAACAACAATTTATAATTTAAGGATTTTTAA
ACAAAAAAAAACTCTTAACAAATATAATTAGATCATTATTGATCAAATAA
TTACTGAACTGTTCTTTGTATCATTTAAGGAATTGAGCTCTGAAAAATCC
GAGAAAATCTCAGAGAGTTGACTTAATCATGGGGAATTTAATAAAAATTA
AATCCATCCATGCTTTATATTTAGGAAATTTTATTTCCCACATTTAACTT
CACTTGTAAATTAAAGATCATTTGATATAAATTCAAATAATAATTTATTA
AATAATTTATAAATCCTGAAACAAAAATCAGGATGTGACAGCCGCCGGTG
CTGCCACTGTCGCCTTGCCGTCTCCACCTCCCTCTCGCGCCTTCGCCCTC
GCCGAGCGCGGGCTTCGCCGGTGGACGCGGAGAAAGTGAGGAGGCGAGCG
CTCCTCTCCTTTTCCCCGGCTGCGACCACCGGCATGGAAGAAGAAGAATG
CGGCGGCAATGATCTCAACTATTGTGGCGGCGGCGATGACTGGTGGCAAC
GATGACCTCGACCACGGCGGTGGCAACAACGACGACCTCGACCACCACAG
CGACGATGGTAATGACCTCGACCTCGCCCGCTTCAACTGGTTGCTGACCG
GATTTGGACGAGAATGAGATTTCGGTCATCGGATCGGTTGATGGCGAGCT
CCTGGTCGCTTGATTTAGTGGCACTGGGCTCGGCGGTGACAGATTGGGTG
GCGCTGAGGAGGATGAAGTTTCATGCACCGGTATGCTTCCTCCAGTCACC
GTTGTTTCTAGCGATTCTCTTTCCATCCCCACTCCCTATTGATCTGTATT
GCCTCGTCAAATAGTGACCGCGAGCCGATGCTTGCTGAGGAGCCCGTACT
TTAGGCCTTCCAATCTTCAATCAACCGCTCAAGGGCTCAAGGTGTTTACA
CCTAAATTTGGCACCTAGGATCGAAATAGGAAAAATTGCCAAAGTTTGAA
GTTCTGCCGGTTTCCTCCAGAGTGGGCTGGTCTGACCGCCGTTTGTCGGC
CAGTCAGACCGGGCGGTATGTGGCTGGTCTGACCGGCGGTATGTAGCCAG
TCTGACCGGCAGAGTCCGAGTCCGGGTCTGTTTCGCCGGGTCTCGAAGTT
TCCTTGCTCGGGAAGACATGTTTCGGGTTTCCTTTGGATTCTATCCCGAA
TTGGACATGGAGGAGAGCCTGTTGAGGGCAAGACCAACCCCTATATAAGG
GAGTAAGGCCGGTTCATTGTAAAGATCAATCTACAATCAATCAATCGAAT
CGTTTTTCATATTGCTTTTAGTTTACTCTTAGTTTGTCTATCTTTGTCGA
TTTGCGCCGTAAATCGTCCGCCGCCGCTGCGAGAGTGCGGCACCTCTTTG
TAGGTTTGTCCTGAATACCTTCCGTTTTGCCCACGAGACGGGTAGCTATA
TAGAATCGGCTCCGCTAGCCGATTTAGTTATCAAAACCCATCTTAGTCTA
GTTTTTGCTAGATTGAGGTGGTTGGCGACTCTAGGATCACCGCAAGGCAT
TTAGGTGCTGCGATCGTGCTTGGTAATTTGTCACAAAAAGTTGCCAATAC
AAGGTAATGCGTGTGTGTGTGTGTGTGTGTGAGTTCTAAACCCAGCCAAG
CACCCAATCCCAGTCCCGAACTGTCTAGCGAGGCACGGTGGTGTCACGCT
TGACGGTGGGCCAGTTAAGCATGGGGCTGCTGGTAAAGATAATGCTGGTG
GTTGCATTGAACCTGTGTTTATATGTTCTGGTTTTGTTTATTTATAGTGG
TCATATGATTGCTGTGCTATGCAGGATGAATCAGGTTCGCTGACTTCGCA
TGACCCATCCATCAGGTGTTTGTTGGAGATCTTGCATTTGGTGTTGCTCG
CTTTGTATACATGCGTGGTTCTTTTATTAGCTACTGGATGGCATGAGAGG
TACAGGGTTTCTTATAACTTATTTAGGCTTCTCAAAGGGAAATAGTCATT
TTCATTGGTTAATTGATTTTTCTGGTCTTTACAAATATCATGTCAGAACG
GATTTTCGTTGTGCTGCTGTAGGTCCCTCTATCGCTTCATCCTACGATTA
ATTAATATGTTTAGAGGCATTTCCTGTGTGGGTCATGGTTTATAGGTGCC
CTTATGAATGATATCGTCTTCTATGGCTGCTATTTCTCTATATCATGGGC
ATATTTATTACAGCTTGTCAGGCACTGAGATTAGATTTTGTTTTTAGCCA
TGGCATAGGCTTTATTGTTATATTCTTCTTACTTTATATATTACAGCTTT
TTATGTTGCTGAGTATGTACGATGATTAAGGCTAGGTCTTGAATTTATAG
TAGTTTTGTATGGTACTCCAAATCAACTTGGGCCTTCGATGCTTGTGAAG
TGAAGTGACCTTAGTAGTTTTGGCTCTTTCTGGAGTAAATTATGCCATTT
TATGATCCTTTTGCTCCCATGCCTAACAAGTTTTTCAGATGTAAATGTAC
GTACCTTTCAAAAGTTCTTTTTTTCCCCTTGAGACAGTTGCATTCCAGGG
GATTCAGTTTGCCATGTACAGTTAAATAAAGATAGTTTCATGTTCAGGAA
ATGTAGTAAGGATTCAGCCGTAGTCTAGGTGGTTCTTGGAGGAAATGCAG
TTCTGTAGGGTTCCCACGTCATTCAGGAGATGGTGCATGTGAGGACACTG
ATGTTCAGGGTTTTTTAAAAAGATCTTGAAAGAATATAGCTTGCATATTT
TGCTGGTGGTTTTTTTTTTAACGACTCGCATAAGACAGTGTGAAGTTCAT
ATTGATAGAGCAGAAAAAAATACAAGGATACAACCCTGGGAGGCCGTAAC
CATGAAAAGAAAAGGTATACCACCTCCCACACACCGACAACACCAAGCAC
TCACCCAGGAGAAGGCCTGCACCGGACCGGCCACCGCTAAGCGTGACCGC
CCACCGCAAGGCCAACAAAGGAGCTACAACTGGGATCGCCCAAAACAATC
CATACAACCGACACAAAACCCCGCTCTATCCACATCTCAGGGATTCAGGG
AGAGAGGGTGAGAGAGAAGATGGAACCGCTCTCCCCCCTAGGCCCCCCGA
CGTGGCCAACTTGTACAAACTAGGACGCTGATACAAGAGGAAGAGACTCT
AGAACGAACTTGTAGCAGTTGATTGGGAGGTTTCGACAAGGGTGCTGCCA
AGCCAACGTCTCTAGGGAGAGAAGCAACGAAAGAACCGCCGCCGCCGACC
GTCGAGGTCAGAAGAACCTCGACTGGGCTTTCGCCCGGCAACACCACTAG
AGGAGGTGAGACGGCACGACAACGCCCTCAAGAGGGGAATGACGCTCGCG
CGCCACCGTTGCCGGCCCAGCGAGGTCGGGCTGGGTTTTCACCCGCCATC
CACCGCCTGCCTATCCACCGTTGACACCCCAATACTCCACCGCCAGCTAA
ACCTCTGCCGACACGTGGGCATCACTGCACCCGCCCCCCTGCCGACCAGT
CTCCGCAAGCCGCCACCGGTCACGCCTTGTCACCTCACGCAGCGTCGTCC
TCTACCTCCATCGACCGCGTCGCAACGGCAACCTCGCCGGCCTACCACCA
GTACCGCGCCTCCTCGCGCCACGGCCACCTTGCCCGGTCACCACCACTGT
CGGCCGCAACTCCCGCCACTGATGTCGTCGGCCACCTGCCGACGCCACCA
GCCAGCTGCCGACGTACTGCAACCACCAACCGCCGTCGGGCACTTGCTGC
CGCCGCCCGGGCCGTGGGCTCCGCGCTGCCATCGCCGTGAGGTCCGCGCC
GCCGTCCCGCAAGCTCCGAACTGCCGCCGCGACAGTCCTCGCTCGATCTG
GCCGCCGGGGGGCCAGATCCGCCTCCGGTCGCCGGAACCACCTCCGGCGC
TGCTGGATCCGCCACCCTGACACCAATCCATCGCCGTTGCCAGGGGATTT
AGATTTGTCCTGAAAACCTTCCGTTTTGCCCACGAGACGGGTAGCTATAT
AGAATCGGCTCCGCTAGCCGATTTAGTTATCAAAACCCATCTTAGTCTAG
TTTTTACTAGATTGAGGTGGTTGGCGACTCTAGGATCACCGCAAGGCATT
TAGGTGCTGCGATCGTGCTTGGCAATTTGTCACAAAAAGTTGCCAACACA
AGGTAATACGTGTGTGTGTGTGTGAGTTCTAAACCCAGCCAAGCACCCAA
TCCCAGTCCCGAACTGTCTAGCGAGGCACGGTGGTGACACGCTTGACGGT
GGGCCAGTTAAGCATTGGGCTGCTGGTAAAGATAACTAGAACTTACGGCG
CGCTTCGCGGCGCCCTAGCGTTCGCTTTGAAAGAAGAAAATAACTAAGGA
GAATGGTGGGAGCATATTTTAGTTGAGCTGATAGTGTAGGGTTTGTTTCA
GAAGACAGGTTGACAATAAAATGCATATTGGAGCTATAACAGGCAGAGAA
ACATTAATCAATTGTTCACATATTCGGTAAGCATTGAAAGAATATAGTTG
GAAAGACTAAGTGTCACAACATTTACATCATTTACACCGTTTATATTACA
TATAGTTCTTCTGAAGGTCTTCGTTCCAACATAGGCTAATACAACTTGAA
TTCTGAAGTTTGTGACCATCACATAACCTGAAATCTTACATCTATGTGAC
GATAAAAAAAAAAGTGGTTGAATTCTGCGAGATAAAATCAGCTAAGTGTA
AATCCAGAAGCCATGAGAACTTATTATGCTTCATAGAGCAATTAACAGCA
TATATATATAGAAAGAAACTAAATGATCAGCCAAGATACAGGTGTAGAGA
AAGAAACATCCCTGCTATTTGCCCGGCTACCATATAGAAGTTCAATTCTT
TGATGAACTATAAAATGTCATTGAAATTGGTAAACCACCTGTGATTTCTT
CCTCCTGTCAATTAATTTATAGGGAAAGCCTGACAATAAACAAAATAAAA
GGATGAGATAATCTAATTCGTGCACCAAGTTCTTATGTCAGTTGATTTGT
TATTATGTTGGCAACTATGTAGCGATACCCGCGCTATATTTACAAACATG
CATTTGTCATGGAATTCAAAGAAAACTTAAAGCTAACTGGCAATTCTCAC
ATTTCCAAAGATTGATTAAACTCACTTGTCAACGCACAACACTAAAGCAT
TACTTCATATCAACCAACTCCATGCTCTCCTTCTTGCTAGAATAGTTCAT
ATGAAATCACATATAATTTAGCTAGGTTACTGTAGACGTGTTTGTTAGGA
CTGTACTTCATATCAATAAGTTAGATGGAGAAAGGAGTAAGTTTCTTTCA
ACCATCACACATAAAACATAATCTCATTTTATGTTGATTCAATTGGATAA
GCATACTTCGCCATTATCTAGGTCACAAAGATTTGAATCTGGGAAACATA
CACCTATATTTATATAGACTGAATCGCTACCCTGATTTAGTTTGCAGGTG
GTGCGATGGCAGCATCATTTTTTCACTAAATAAGAACATGATTAGATAGT
ATTGGAGTAATCACCAACAAACAGTGGAAAATGAAACTTTGCCAAACACA
GATCCAACAGTGATAGAAAATTAGAATAGGAGTTTCCATCATTTGACAAA
ATTATAGAAGGGCACAAATTTTAATTGCTAGCTAGATAACCTAACAAAAT
AGCAAGGAATAAATGGTAGAATGATTGAGGACAGAAAACCTGAAGAGATC
AAATAGTGTTGCTTGGGCAACGAAGTGAATTCGTCAACCCAAAATCCAAT
ATCTCCTATTCTCTGCACAAACAGAGTTGCAAAATTTCCCTTATGCAGAA
CTTAGCACGCCACAACCAGTGTCTAACTCTCAAAGCTGCTCAACCAGGCT
AGCACCTTGTGAGGTGGGTTTTCAAGCACAACCTAGTACTCAATGCAGCC
ATTTATTCATGAGATTGAATGAAATGACCAGCATAATTCCAAAGCACTTA
GCAAGATAGCAGTTCAGTAGTGTCCAAAATTCAGGGATGAAATGATTCAC
TAAATGAAGTGGCGATTAATCCAAAGCACCTTACAGTCCAGTAAGGTCCA
AGAAGTCCTAATACCAGTTCTGAAAGATAGCTTTTAGATAATGAGTTCTG
AAACATAGTTGATCGCTTTAATAATGCAGATACTGCAACTTCAAATGTTG
TCTATCATAAAATGGTCGGTACCAAAAAATAAATTCAGTTGTGCACCTCC
TGCGGCACAGCCGTGGTGCAGTCTTTGGTCGAATTAGAATGAATTATCAG
GTTAGTCAAATCAATTCAAGAACATTTATTCTAGAAAGGTTCATCCAGAA
AATGGGCTTAGATAAGCGGTAAAATTTTCTATTCCAAAATTGCGTCAGAA
AAGTTGGAAGATTAACAGACAGATATATGAGTAGGGAAAACCAAATCGAA
GAGAAGGAAAGGTAAATACCTGCACGACTGCACAATGGACACCATACGCT
CGCATCCATCGATCACTCTTATCGATCATGGCACGACTGCTCGGGAAGTG
GCTCCTTCGCAGCCGCTGTGGCGGTCATCCCAAGCCTCCTCGCATTGCAG
GCAGAACATGCATGACAGCGTAGGAATACAGGGGAAAAGGAGATCTAGCA
GCTTAGGCTCAAGAACTGATGGCTTACATGGGATTCTTCGTAATCAGCAT
TGGAGCTTAGCACTGATGGCTCATGCCCTTCCAATGGAAGCGTCGGCGGT
CCATGGGTACCAGAGCTCGACGGTCGTAGGCGTCGCCGCCGCAGGTCCAT
GAACCATCTCCCGCCTCCATCGCCACTCCAGCTAGGCTATCACCACCAAC
TACGGCGGCGCAATGGTAGAGTCACCTCCCCAGGTAGAGAGAAATAGGGG
AAAAAGAGAAAACAATAAGAACGGAGGCGGCGACTGGTTCGTGAGTCTAG
GAGGCGTGGGTTCTCTCTCCTTTGCTTGACTCGGAAGAGGGTGAAGGGGA
GAGGGGTGGGCAGGAGATGGGGGACGGCGGGGAGACCGCGAGGGGAAGCC
GTCGGCGGCGAGGAGAAGTAGGGGAAGGGAAGACGATGTGGCGCCGTCGC
TCAAGGGAGGGGAGAGAGCGAGAGAACGGTGGGGAACAGTGGCGGCTAGG
GTTTCTGGGAAGGGAGGGGATAATAGTGGTTTCTTTTTCATAAAACCCCC
TTACTTTCTCTTTTTCAGAGCGCGATCCTATATTTAGAATTTCGCCTCCT
TCACATAGAATATATCAGGATGTCGAGGGCCTTTACGTAAGAATACACAA
CACACAACCTCTATTACCAAATAAATAGAGGATTTTTTTGCAAAAACGCC
ACTTCCAGCTCCAGGCGACGTGGACATCACGGGAAGCGAACACGCCAGCC
AAAAAACCAGAATCGAAAACGCCACTTCCAGCGCCGGGTGACATGGACAT
CATGGGAAGCGAACACGCCAGCCAAAAAACCGCAGAATCGCTGTGGTGCG
AGCATTCTACGGTCCTCTTTAATCTCTCCGATGCTGGTGGTTGCATTGAG
CCTGTGTTTATATGTTCTGGTTTTGTTTATTTATAGTGGTCATATGATTG
CTGTGCTATGCAGGATGAATCAGGTTCGCTGACTTCGCATGACCCATCCA
TCAGGTGTTTATTGGAGATCTTGCATTTGGTGTTGCTCGCTTTGTATACA
TGCAAGTGTTACAATGTAGGCTTTATTGTAAAATAGCATTGGTGGCACCT
ACTGTATTCTGAAAGGAGAAGAATAGTCAGGCTTTCAGCATTGATCACCT
CCATACAAAAGAATTTCACATTTGCGATCATTAGCTATTTAGCTGTGCCA
TTCCAGAGCCTGAATGATGCAAATGTTAGAATCAGCTGGCAAAAACTTGG
CAAGTAACAACAGGATTTATTATTTTGAGCAGTTATTTCGAAACCCAGCC
TGCACCTTGTCTGCAAATTCTTTTGCTCCCATTGGCATTTTAGAATTAGA
TCACTTCGTACAAAATCTTAAACTATTATGTAACACTTGCACATTGTGAG
TATCCTAAGAAGATGAGTCTTTGCACATTGTGATGCATCGTAGCAGAGGA
ATGCATTTTACCTTCATCATCATGATTCCAACTGGTGCTCCGAGTTCTCC
AGCCTTAGCGAATAATGACCTCCCAACCTCATTTGTCATCCATAATTTTA
AGGCATTTTGTGTTCTGACTTGTGAAGTCTAAATCATTTACGATAATCAA
CATTCAAGAGCACATGAAGTTTATATAGCACAGCTACCCCTACAAACCTT
TTAACTTGACGGCCATAAGCTGGGGTTGAACCGGACAGACGATACTTTTC
CTAGTGAGAAACAAAGGAATCATACATCAGAATGTAGGTTGAACCAGTTT
TTAGGTTTGGGATAGTTCCAAGGTATGTACCTATATAATTAGATGTTCAA
GCTGTTTAATGCCGCTTCCATCATCTGCAGGATTAGCAAGACAGCAGCCA
ATGAATTTGGATGGGCATTTCTTCAACACACTACAACAAAAACAAAATCA
ACAAATATTTGTTTACTTAAACACCGTGGGAATGCTGGAAAGTTAGGGGT
GCCACCTTAGATGTCACTTTTGCAAAAAGGCCCCTGCATTTCTGTTAATT
ACGCATTGGTCCCCGCTGATATCCACCATAAACCGTTGGATCTCGATATA
GGGTAGATCTGGCCGTACACGTGTCCAACTGTGCCGACCCTTCCGCAACC
GTGAAATCGTTGGATCTGGAACGGACGGTGTGGATTTCGCCGGCCTGCAC
CAAACCCTAGCCCCGTCGCCCCCCACCCTCGCACGCGCACTCGCCCTCCT
CCCTCTGCGCGCCGCCACGCTCTCCTCCTCGGCTCCTCCCCTCACATGCG
CTGTCGCCGCCGCCGCCTTGCTGTCCTCCTGCCCTCACGCGCCTCTCCTC
GCCATCCTCCTCCACTTGCACGCATCGTTGCCATCGCAGACTCGCCATCT
TCCTCCACTCGCGCACGTCGTCGTCATCGCAATCTCGCCCTCCTCCAGCC
ATCGTCGCCGACCCACCGCTGCCTCTCCCTCCCAGTGAGGTCTAGAGGTC
AGGTCCGCCAGATCCGCCGCGCCGCCGCTCGCGTGTTCTCTGTCCGCTGG
CGTTTGACATGTTGGTTTTGCATCATCGATCTGCTGCAGCTGTGAAAGGT
CGACGCCATCAGTCAAGGTGTCGCTCCCCTCCCTCCTGTTCTAATTCCTG
TCCTTGCGCCGACCAGCCGACCATTAGCACAGAGGCCGCAATGTAAGTCC
GTTCTACCTCATCATTGATTATTTCCCATGCATTCACTTGAGGTTTTATA
GGATCCACCATCTTGCCTTGGTCCCATTGAGTTACTCATGGGTTAGGATG
TATAGCAGATTAAGGAGAGGATTGGCTTCCATTGCTGCTGTTTGCATCCG
CTTTCAGGTTAAGCCATCCATTAAGTTTTATCCTCGTTGTTATGGCTGCT
TGCAAGGCTGCAAGATTCAGATGATGTCCTCACTGTTAAGGATGGCCGCA
GCTCTGCAATATTCAAATGGTAACATTCTTGCTAAAATTGCCACAAATGA
TGAGATAAACTGAAATCCAATTATTTCCTTTAATTTTAATTGCATTCGCT
ATGGTGCAATGTGGTAAGAAATCCATGCACTATAGCAATGAAGCCTGTTG
GGGTCATGTATGTATGGTCTTCTCAGTTGTCGTATTTAACGATTGCTGCT
TATTCTTGTTATAACCAAAACCTCGAGAGATAGATCATGATCAAATGATG
ACATCGCCACCCATCATCGTACTAACGCAATGTATAGTTACGAATTTATG
GGTAAAATAATGATAAATGGGAATATGACAGCACCCCTTTGTGCAGGATC
TTTGAGCTATGGATGCTAAACGATAAAGGTGGCTCACATTGAACTACAAC
TGCTAAAGGCTTAAAGGCTAAAGGTATGGATCTTTTAAATAGAAAATGCA
GAAGGAGCCTTCCCCTGCTGTTTTCGAGGGAAAAAAAAAGGCTAAAGGTG
TGAATAGAACATAAAAAACTGAACCAATCAAATGACAATTTCTGGTCTGT
TGACTATTCAGTATTGCATGAGGTTTCTATTTGTGAATTAGACATGTTCA
TAATCAAATTGAACTACAAGAAAAAAAACTGAGATAATTTTATTAAGTAC
ACATTTGGTATGCCTGAAATTTCTGATATAATCAAATTTAATCGTCATTA
ATAACAATTTATTTGGTTAAATTTGACATTACTTTGCATTAATACAAATA
TAAAATGATATACATAACTCAAAATAAGAAATCAAAGAAATGTGGGGTAA
AATAAGATATATCTATATCTATACTAATATAAAAAAGAGTTGCCCCTCTC
CAATCCTACCGGCCAAATCATCCGGATCAATCTCTACTGTCCATCTGCCC
TCTCATGTAATCTCATCCGTCCAGTTATTCCACCGATTTCGCCCCCATGT
GGACACGGTGACTCCGCCGGGCAAAACCCCGCTGCGATGACTCCGCCGCG
CGTGTCCTCTCTCGCTTGTCGCGATCGATGGACCAGCGCACCGCCGCAAC
GCCGGACCAACGCCGACCACCACCGCACCCGTGCCCACCGACGGACCAGC
GCCGCCGCTGTTACGCCTCTACCGCCAGACCACCGCACACCAATGCATCC
CTCATCCGCAGGAGCCCCGCCCGGGACTGCCCCCGACGGCGCCGCGGTGG
TTCCCCCTACTGCCGGAGCCGCTGCGGCGCTCAACCAGCGCCGACGGACC
ACCATAGCGCCGGAGCTCCCTCATCCTCGCGACGGACCAGCGTTGCCGCT
GCTGCGCCTCCACCGCCGGACCATCGCGCACCACCGCATCCCCCTTCCGC
CGGAGCGGAGCCACGCACGGGACTACCCCCGACAACGCCGCGGTTGTTCC
CCCTACTGCCGGAGCCGCTGCGGCGCTCGACTAGCGACGCCGGACCAGCG
CACCGCCGGACTAGCACCGACGGACCACTGCAGCGCCAAGCCACCACCGC
GGTCCCATGTTCCGCTAATTCCCATCTCGGGGGTTTTCGTGTTCGCCTCG
CCTTGCCCTGGCTCACTTCGGGGCGGAGGTGGCGTCGCTGTCCCCGATCG
AATTCTGCCGATGCGCCCCTGGCTTTCAAGATCTAAGTGCATGCGCGCCC
TCGCCGCATGCCGCCCGGCGCTCCGGCAGTCCGGGTGGCCGGACGCGATC
GGCTCCGAGGTATGTTGCCCATGCGCGCGCTTGCTCTCCTTTGCGATGGT
TTTGGTTTGGCCACCGTTTGATTGAGAGGAGTTCTGGGAGGTACGCGTTG
TCGTAATTTGGGGGTTCCGTTGCTTGCGATGGGGAATGCTCAATGATCTG
CTTGTGCAGTTTGGTTTGGTGGCTGCTGTTCTCATACGAACATTATATTC
TACATTTAGTATCTGTTTGTGCCATCCTCTTATGATATGAGCAGGTTGTG
TTGTTGGCATTGGAGTGTTTAGGTTGATAATGGTCCTATTTGGAAGACAT
ATGGATTGCTGCTTTATTAGCTGATAAAAATGTTGTTTTAAATGATCTTT
TGCGATTTATGTGGGTTGAGATGATTCTACAGGTGGTTTTGATCATACAC
AGATTTGCCTAATATTGGAACTTCATCGAAGAGTAGTTGGGTTTTCCTGG
CTGAGGAGTATTAGTTGATTGGTGAACTAAAATGCAGAAGGAATCATTCA
GGAATAAATGTTGCATCTTATCATTGGAAACTGTTATAAAAAATAGTGTC
TTCAACAACTTAATTTGTCATAGAGAGAAAGATTGTAGGCAAATTCAGGT
TTTCCGTCATACCTCCATCTCCTCACGATTCACGTGATTAGCGAGTTGCC
ATGGATGAGCCAGCAAGACGTGCATGCAATCATCAGAAACGGCATCGCAA
CAGCACAGCACCAAGCACATGCCTATTCGCCAGACCAGATCTATCATCGC
ATAAAACCAAGCATATAACCAACAACACGGGATAATGTAAGCTCACTAAA
TAAATGATTAACTGTTCAATAGATCCTAAACCCAAAATGAAACAGGGTAA
TCACCAAACATATAAGGGTGGATCCCACAATGATGTTATGATGCATCCCC
TCGACGAGCGACGCCGCACAAATAATCTCTGCCTGCAAAAGCAACTAAAG
CACAACGCTCCTGCAGGCCATCCTGAGACTAAATCAAATACAACAATTTA
TGAGCAATAATAATTATCGATATTTGATCTGAGCCTTTGAACAATGAACA
AAGACCTTTACTTTTTCATCCTACCTAAATGCATATTCCAATTCTCATCC
TAATTAAATTTACCATTTAACACTATGGGTTAACTAATAAAAATACATGA
ATTTTTTTCTATTTTCCCAGTGGCTATAAGAGCCACGACAAAACAATATG
AAATTATAACCACCAGCAAGAGCCCCTGCGTCGCTCTCCCCCAGAGGCGA
CTCGGGTGGCGAACCTAGCCGCCCCCTCCTCCCCCCGACCACCTTCCTCC
TCCGCCTCGCCGCCACCACAAGGACAGCGGCGGCGGGGCTTCACGCCTCT
TCCTACGCTGGCGGCCAAGGGAACCTCCGGTGGGTGGCGATGGCGACCGC
CAGATCCGCCCCGCCGTGGCCGGATCTGGCGGGGTGGCGGCTGACGGCGG
GGGTGGAGACGGCGATGGTAGGGGCGAGGGGGTGTGGGCGACGGTGGTCG
GAATGGCGACGATGGAGGCGGCGGCGGGGATGGCGACGACGGTGGGGTTG
GCAACGGCGATGGATTGGCGTCAGGGTGGCGGATCCGGCAGCGCCGGAGG
TGGTTCCGGCGACCGGAGGCGGATCTGGCCCCCCGGCGGCCAGATCGAGC
GAGGACTGTCGCGGCGGCAGTTCGGAGCTTGCGGGACGGCGGCGCGGACC
TCACGGCGATGGCAGCGCGGAGCCCACGGCCCGGGCGGCGGCAGCAAGTG
CCCGACGGCGGTTGGTGGTTGCAGTACGTCGGCAGCTGGCTGGTGGCGTC
GGCAGGTGGCCGACGACATCAGTGGCGGGAGTTGCGGCCGGCAGTGGTGG
TGACCGGGCAAGGTGGCCGTGGCGCGAGGAGGCGCGGTACTGGTGGTAGG
CCGGCGAGGTTGCCGTTGCGACGCGGTCGATGGAGGTAGAGGACGACGCT
GCGTGAGGTGACAAGGCGTGACCGGTGGCGGCTTGCGGAGACTGGTCGGC
AGGGGGGCGGGTGCAGTGATGCCCACGTGTCGGCAGAGGTTTAGCTGGCG
GTGGAGTATTGGGGTGTCAACGGTGGATAGGCAGGCGGTGGATGGCGGGT
GAAAACCCAGCCCGACCTCGCTGGGCCGGCAACGGTGGCGCGCGAGCGTC
ATTCCCCTCTTGAGGGCGTTGTCGTGCCGTCTCACCTCCTCTAGTGGTGT
TGCCGGGCGAAAGCCCAGTCGAGGTTCTTCTGACCTCGACGGTCGGCGGC
GGCGGTTCTTTCGTTGCTTCTCTCCCTAGAGACGTTGGCTTGGCAGCACC
CTTGTCGAAACCTCCCAATCAACTGCTACAAGTTCGTTCTAGAGTCTCTT
CCTCTTGTATCAGCGTCCTAGTTTGTACAAGTTGGCCACGTCGGGGGGCC
TAGGGGGGAGAGCGGTTCCATCTTCTCTCTCACCCTCTCTCCCTGAATCC
CTGAGATGTGGATAGAGCGGGGTTTTGTGTCGGTTGTATAGATTGTTTTG
GGCGATCCCAGTTGTAGCTCCTTTGTTGGCCTTGCGGTGGGCGGTCACGC
TTAGCGGTGGCCGGTCCGGTGCAGGCCTTCTCCTGGGTGAGTGCTTGGTG
TTGTCGGTGTGTGGGAGGTGGTATACCTTTTCTTTTCATGGTTACGGCCT
CCCAGGGTTGTATCCTTGTATTTTTTTCTGCTCTATCAATATGAACTTCA
CACTGTCTTATGCGAGTCGTTAAAAAAAAAACCACCAGCAAAATATGCAA
GCTATATTCTTTCAAGATCTTTTTAAAAAACCCTGAACATCAGTGTCCTC
ACATGCACCATCTCCTGAATGACGTGGGAACCCTACAGAACTGCATTTCC
TCCAAGAACCACCTAGACTACGGCTGAATCCTTACTACATTTCCTGAACA
TGAAACTATCTTTATTTAACTGTACATGGCAAACTGAATCCCCTGGAATG
CAACTGTCTCAAGGGGAAAAAAAGAACTTTTGAAAGGTACGTACATTTAC
ATCTGAAAAACTTGTTAGGCATGGGAGCAAAAGGATCATAAAATGGCATA
ATTTACTCCAGAAAGAGCCAAAACTACTAAGGTCACTTCACTTCACAAGC
ATCGAAGGCCCAAGTTGATTTGGAGTACCATACAAAACTACTATAAATTC
AAGACCTAGCCTTAATCATCGTACATACTCAGCAACATAAAAAGCTGTAA
TATATAAAGTAAGAAGAATATAACAATAAAGCCTATGCCATGGCTAAAAA
CAAAATCTAATCTCAGTGCCTGACAAGCTGTAATAAATATGCCCATGATA
TAGAGAAATAGCAGCCATAGAAGACGATATCATTCATAAGGGCACCTATA
AACCATGACCCACACAGGAAATGCCTCTAAACATATTAATTAATCGTAGG
ATGAAGCGATAGAGGGACCTACAGCAGCACAACGAAAATCCGTTCTGACA
TGATATTTGTAAAGACCAGAAAAATCAATTAACCAATGAAAATGACTATT
TCCCTTTGAGAAGCCTAAATAAGTTATAAGAAACCCTGTACCTCTCATGC
CATCCAGTAGCTAATAAAAGAACCACGCATGTATACAAAGCGAGCAACAC
CAAATGCAAGATCTCCAACAAACACCTGATGGATGGGTCATGCGAAGTCA
GCGAACCTGATTCATCCTGCATAGCACAGCAATCATATGACCACTATAAA
TAAACAAAACCAGAACATATAAACACAGGTTCAATGCAACCACCAGCATT
ATCTTTACCAGCAGCCCCATGCTTAACTGGCCCACCGTCAAGCGTGACAC
CACCGTGCCTCGCTAGACAGTTCGGGACTGGGATTGGGTGCTTGGCTGGG
TTTAGAACTCACACACACACACACACACACGCATTACCTTGTATTGGCAA
CTTTTTGTGACAAATTACCAAGCACGATCGCAGCACCTAAATGCCTTGCG
GTGATCCTAGAGTCGCCAACCACCTCAATCTAGCAAAAACTAGACTAAGA
TGGGTTTTGATAACTAAATCGGCTAGCGGAGCCGATTCTATATAGCTACC
CGTCTCGTGGGCAAAACGGAAGGTATTCAGGACAAACCTACAAAGAGGTG
CCGCACTCTCGCAGCGGCGGCGGACGATTTACGGCGCAAATCGACAAAGA
TAGACAAACTAAGAGTAAACTAAAAGCAATATGAAAAACGATTCGATTGA
TTGATTGTAGATTGATCTTTACAATGAACCGGCCTTACTCCCTTATATAG
GGGTTGGTCTTGCCCTCTACAGGCTCTCCTCCATGTCCAATTCGGGATAG
AATCCAAAGGAAACCCGAAACATGTCTTCCCGAGCAAGGAAACTTCGAGA
CCCGGCGAAACAGACCCGGACTCGGACTCTGCCGGTCAGACTGGCTACAT
ACCGCCGGTCAGACCAGCCACATACCGCCCGGTCTGACTGGCCGACAAAC
GGCGGTCAGACCAGCCCACTCTGGAGGAAACCGGCAGAACTTCAAACTTT
GGCAATTTTTCCTATTTCGATCCTAGGTGCCAAATTTAGGTGTAAACACC
TTGAGCCCTTGAGCGGTTGATTGAAGATTGGAAGGCCTAAAGTACGGGCT
CCTCAGCAAGCATCGGCTCGCGGTCACTATTTGACGAGGCAATACAGATC
AATAGGGAGTGGGGATGGAAAGAGAATCGCTAGAAACAACGGTGACTGGA
GGAAGCATACCGGTGCATGAAACTTCATCCTCCTCAGCGCCACCCAATCT
GTCACCGCCGAGCCCAGTGCCACTAAATCAAGCGACCAGGAGCTCGCCAT
CAACCGATCCGATGACCGAAATCTCATTCTCGTCCAAATCCGGTCAGCAA
CCAGTTGAAGCGGGCGAGGTCGAGGTCATTACCATCGTCGCTGTGGTGGT
CGAGGTCGTCGTTGTTGCCACCGCCGTGGTCGAGGTCATCGTTGCCACCA
GTCATCGCCGCCGCCACAATAGTTGAGATCATTGCCGCCGCATTCTTCTT
CTTCCATGCCGGTGGTCGCAGCCGGGGAAAAGGAGAGGAGCGCTCGCCTC
CTCACTTTCTCCGCGTCCACCGGCGAAGCCCGCGCTCGGCGAGGGCGAAG
GCGCGAGAGGGAGGTGGAGACGGCAAGGCGACAGTGGCAGCACCGGCGGC
TGTCACATCCTGATTTTTGTTTCAGGATTTATAAATTATTTAATAAATTA
TTATTTGAATTTATATCAAATGATCTTTAATTTACAAGTGAAGTTAAATG
TGGGAAATAAAATTTCCTAAATATAAAGCATGGATGGATTTAATTTTTAT
TAAATTCCCCATGATTAAGTCAACTCTCTGAGATTTTCTCGGATTTTTCA
GAGCTCAATTCCTTAAATGATACAAAGAACAGTTCAGTAATTATTTGATC
AATAATGATCTAATTATATTTGTTAAGAGTTTTTTTTTGTTTAAAAATCC
TTAAATTATAAATTGTTGTTTAAAAGGAATAATTAGAAATGATCTTAAAA
GCTTAAAAGAGAAGATCTAATTTTAATTTGTTAAATCTCAACATAAAATT
GGGCTAGATAAAATTTTGTTAAATACTTTGCTTAATTCTATAATTCCTAG
ATTTTTCTGGGATTTATTTGAGCTAAGGAAGTATTTTTAATAAATGGAAT
TGCATTTCATGAATAATTTAAATTGAAAAAGGTTTTTAAATGTCTTCTTT
TGGCTTTGGGCCGAAAGTCGGCCCAAAACCCCTCTCTTTCTCTCTCTCCC
CGGCCCAGTCAGCCCAGTCCGAGCCGCCGCTCTCCTCTCTCTCTCTCGAT
GTCGCTGACAGGTGGGCCCCACCTGTCAGGGTTGTCGTCAACCTCCAGCC
GCCGCCGCCCGAAACCCTAGCCGAGCCGCGTCCGAGCCGCCGCCGTCTCC
TTCCAAATCCGGTCGATTCTTTCCTTCTCCGGTGAAATCTTTTGAGGGGA
AATGATCTTCTCGATCTCCTCTTCCTTTTCTCTTTTGGAATCATCGTCTT
AATCGCTTTGGAAGTTCATGGATTCGAGGTCGAATCGGATCGGTTTCTTT
CCTCCGAACCCCAAGCTTTCCATCCCGCCGCCGGTCGCCGTGGGCCTTTG
CCGCCGCCTTCCAACCCCTTTAAAAGGACCCCCGGTGTCTCCTCTACCCG
CCGCCTCCCTCGCCTTCGTCTCTCGCCGTCGGAAGCGCCCTAGCGCCGTG
TGACCTACCGCCGCCGTCGTCGCCGCCGCTCCAGCCGTGCGCCGCCGCCG
TTCCGGTCGTCGTCGTCGCTCGGGGAGGTCGCCATCGTGGTCGCCAAGTC
GCCGCCGTCCCCGTCCACCCCTTCGCCGTCGCCGAAGACCGCCAGAGCAC
CGTCGCCGCCGTCGACCCGATCTTCGCCGCCGCTTCTTCCTCGTCGCCGG
CGCCGTCCGTTGCTTTTCCGCCGTGGTTTTGGTCACCGGTGAGTTCGTCG
CGTCGCCTTCTACCCGTTGGTGCCTTCCGTTTGCGTCGTCGTGCCGTCGT
TCGCCGGCGAGCATGCGCCGCCCGAGCTGCCGAGCCGCCAAGCCGCCGCC
GGTGCTGACGTCATCGCTGACGTCACCGCTGACGTCATCGTCGTCGTTCA
TCCGTGAGCCGCGGTGGATCCGTTCGATCTCGGCCGTCCGTTTTGGATAT
GATCGATCTCGGCCGTCCGTTCCCGTGAACCGTTGCCGTGCGCCCGGTAC
ACCGCAAACCCTAGCCGCTGACGCAATAATTCTCTTTTCCTTTTCAAAAA
TAATTCATTATTGCGTCATAATTCAATTAAAATCCATATAAGTGTTTTAA
TCCGATTTAATCTTTAAAAATTCATAACTAATTCATTGTAACTCAGTTTA
ATGTGGTTCAAGTTGCAAAAATTGTATAAAATAAAGATCTACATATTAAA
ATTGTCCATGAATTGAATTAAATTTATTTAATTCTTTTTAAATGGGCTTT
AATTAGATTTAATCTTATAAAATTCATAATAAATTCTTTTGAAGTCAGAA
TGAGGCCGTTCAAGTCTCATAATTCATCTAAAATTATGATCTACATGTTT
GTTTACTTTTTATGTATTGTTTATTTGGTTTTTATTAGTCTTTTTCTTCG
TTTTGCGTGTTAGCTTGTCGTTTTCGTCGTTGCGAAGGTTCGCGAGTGCG
CCGGAAGTATTCAAGAAGATTAATTGAAGACCGATTATTGCAAGGCAAGT
CACACAGATCCTAAACACAATCCTTTGAGCATGTTGATCCTATATTTAAA
ATTCTCTATTTATTTCAACTATGCATTTATTTTAGAATGTCACCGGGTGG
TGTGAACTTATTCCTTTGTTATGGCCAATTTGCATTGATTACTTTATTTC
TTGATACCTTGGGTTATTATAACTTGACTAGTTGAGCTTTATATATTGGT
TCAGCTAGATATTAGATATGATTGCTTAGCCATGCTTAGAAACATTAGCA
CACTATTGGGATAACTTATGACTCACTATTATTTAATGATGGCTTAATGA
TAGTTCACGATGGTCAATCGTGATTGGTTAATTAATTACTTGCCAACTAA
AACTTGATAATGGTGGGTTGTGAGCACATGGTTTTGAGAGTCGTGCTCAT
GGCAATTAAGGACCGGTTCGCGAGCTACTGTTGTGAAACATTAACCGTGC
CAACCACAAGCCAGCGTGGGCAACGGCTTTACCTTTTGTATAACATGATT
CATTGCGGAGCACCAGACTGAGAAGTGGCGGAGATAAGCCCACGGGGGTC
GCTGGGGAGTCCATGCCTTGTTTTATAAGGGGGTGATTATGATCCAGGAA
TGGTGCACTGTGGTGAGTTGTGTTGTGCAGAGGGTATTGTTACAGCCTCT
ATTCGGGTACTTTCCAGTATCGCGACGCATGGTAGACATGATGTTGAGGC
TGTGTCTTGTGGGTACAGTGGTACACCTCTGGCCAGAGTAAAACTATTCG
AATAGCCGTGCCCGCGGTTATGGGCGGGTTGAGCAATGTTTTTCGTGATT
AGTCTCACACCTCTCACAATAATTATGGATGCTATAACTGGTAATAATTT
GTTTAGCTCCTGGTTTGGAGTTAGATCTGTACAGCCGGGTATGGTTGTTC
AGGATGGTTGGGCCTGTACAGCATGGGTGTGCTGTTCAGTGTTGATTAAA
ATTTCTGATTAATTACTCTTAACTCTTAACCAGGAGCTCGCCATCAACCG
ATCCGATGACCGAAATCTCATTCTCGTCCAAATCCGGTCAGCAACCAGTT
GAAGCGGGTGAGGTCGAGGTCATTACCATCGTCGCTGTGGTGGTCGAGGT
CGTCGTTGTTGCCACCGCCGTGGTCGAGGTCATCGTTGCCACCAGTCATC
GCCGCCGCCACAATGGTTGAGATCATTGCCGCCGCGTTCTTCTTCTTCCA
TGCCGGTGGTCGCAGCCGGGGAAAAGGAGAGGAGCGCTCGCCTCCTCACT
TTCTCCGCGTCCGCCGGCGAAACCCGCGCTCGGCGAGGGCGACGGCGCAA
GAGGGAGGTGGAGACGGCAAGGCGACAGCGGCAGCACCGGCGGCGGAGGT
GTAGGCGGCGACGCGAGGGGAAGGCAGAGGCGGTGCGAGGTGACGGGGAC
GACGCGAGGCGGAGGCGGGGCCCGTCAGCGGCGGCAGGAGAGGGACAGGG
TTGGGGGGCGAGTAGGAGGAGGGGAGACGGGCGGCGGTGGCTAACATGAA
ATATTTTTTAAAAAAAATTAAAGACAAATAGAGTTGTACCGTAGTGTTTA
GCATGGGCATATTACTAGTAGGACTGTAGTGGGTGAATTATAGGGCAGAA
GATAGATTGGATCTACATGTCATTTGACTGAGGGAGGTCAAGTGTACCTT
CTCGTTCGGCGGGACATTTGACGCCGTCGTAGGCCGGCCCATAATTTACC
AGTGTGGGCCAAGCTCATTCTAAGAGAGGCCCACGGACAGAAGCAGAAAT
GCGGGAACCCTAAAAGGAAGGGGAAGCCGGAGCCCCCATCCCAATCTCGA
TTCGCCACTCCCATCCCCGCCGGCCGCCGCTGGCCCCTTTCCCCTTCTCC
GACCGGACCGCGCTCCTCAGGTCAGCAGCTGTGCATCTGCTGCACCTTGA
TATCATGTTTGATCGAAAGCCGATTCCTTTTATTTCGTTTAATCTTTGCA
TATATATTGTTTTCTCGGTGATGTTTGTTAGGTTTTCGTGATTTCATCTT
TGCATTTGAAGGTCTGAACACTCTTTGATAGATCCATCGCAGGGCAGGGC
AGGACGCGCAATCCACTGCGGTCGCATCTGTTTGCTGGAGGTACTCTTCC
TTCCTTGCTCGTATCTGCTAGATTTAGGGTCGCTAGTTTTTTTTGTCTTT
GTCTTTTAACTAAAAACTAAGATTCCCCTTTCTTCTCTGTTTCTAATTTA
CCCCTTGATTTTCTCCCCCTCCCTCCCTGGCATGGCAGACCCAAACTTTT
AGGCGTCGAGACTCCATCCCAGTCTGACTTCCTGCTCCGACCGCGCGCCT
CAAGGTTAATCGCTTGTTTACTTGTGCTTCGACTTCATCCTGTATGATCG
AAAGTCAGTTTCCTTTTCTTCTGCTTACATTTGCTATCTGCGTTATTCAT
TAGGAAGCTTTATCTCGGCTCGGCTGGCTACATCTTCTGTTTGCTGCTGC
TGCTTATTGGAGGTACTCTTCCTTCCTTCATCCTAACTCCTGCAAACAAT
ACACCCTTTCTTGTACTACCTCTTATCTGCAACTAATTTCCCATTCTCTT
TTTCATCCTTTGACGGCCCGGTCGCTTCAGCTGGAACTTGGGAGTTGCTG
ATCGACTCTGAAGATGGGCCTGTCGCGTCGGGCTAAGAATCTCATCGTCG
ACGTCCCCTTCCAAGGCGCCAAATGGCTACGCTGCGTCGATCTGGCAGGC
CAGCTGTTCGGTAACACCGCTACACCACCACCACCAACAACAATCGCACA
TGGATCAGAGTCAGCAGCTGTGCAAGAAGACTACACCTCTCAGACACTGG
TGTCCGACTCCTGTAATCCCAAGAAGAAGGCAGCAGGCTTAAAGATGGAG
AGGATTCGGCTTCCCAGACCCATCCTCAAGTTCCGACCTGCTCTAAACGA
GGCATGTAGGATTGATTGCTTCCCTTTTGTGGATCACAAGATGTTCTGGG
TGGATCACTTGGGGCGCCCTTTCCTCTTTGAAGCAGAGACACGGCTGATG
GACATGTTGCCCTGTCTCCACAAGCCCAAGTCGATGCCCTTTTCTGTGTT
TGTACCCAACGCCGATGCTGACAATGACTATGAACACCACCGCCCTGGCA
GCAGTCTTTTTGTTATGGAGAGGATTCCCAAGCCAGAGGTCAACTCAAGC
ACACAGTGGAGCGATCAGTTTGAGGCCTTTGTCTACTGCAAGCACAAGCG
GACATCGACCAACTTCTCCAAGACCTGGCAGTGGCAACTCCTCCCGCCGC
CGCCGTACGTTCGTGAACCTAAGTACTGGCACAGCTGCAGCCGCCCAGAG
ATCAGCTCCTACACATCGCTCACCGTCAATGGTGACCCCCACATTTGCAT
CTCCATCGATGGTGTTGGCACCTACTGCCTGAACACGGCAAGCCACACAT
GGATAAAAGTCGGTAATTGGACCCTACCCTTCCATGGCAGGGTTGAGTAT
GTGCCTGAGTTCAACCTCTGGTTTGGCTTCAGCTCCGATGAGTCACCGCA
CTACTTGGCTGCTTCTAACCTCTCTGCCATGGACTCCCAGCCACAGTTAG
TGGGTCGTTGGGAGGAGCTTTACCTGCCAGAGGATTTGAAGGAATGCAAA
AACCCTCAACTTGTCAACCTCGGCTCTGGCAGGTTCTGCATCACAAGGTT
CTTCCACTCTAGGAGTCACAACAGTGACTCTCGGGGTGATGTTGACCAGA
ATGTTGCTGTCTTTACCGGTGTGGAGGTGAAGCCATGTTTCCAGGATGCC
AATGGCGGCAGTGGGAAAGTGGAACTCCAAATGATCCCACACAAATCATT
ATTTCACAAGTCTAATCACACTACCATCGATGCTGTGTTCTGAACATTTT
TGACGCACTATTTTGAAAACTCCCTGTTTTATTGCTATAATTTTGGTTGT
TACTTCTGGGTCTGAAAAATATATAATTTTGGTCGTTGGCAGTGTAGGAG
GTAACTCAGCGTCTTCGTCTAATATGTAGTGTAGTGTTGTATCCGAAGTT
ATGTCGCCTTCTCTTGGGCTTATTTGGAGAGCTACTCCTTGTTTACATTA
AGCAGCATCGTAAACTGTTAAGCGATCTATTTTTTAAGAAAACTTTATAT
TTAGAAATTTCTTTAAATAATCAAATAGATCTCATTTTCATCTTTTTGTG
TTTGCAATAGCTAATACTTAATTAATTATGTGCTAATGCTAATGATCTTT
CTTGTTTTGGCGTCTGGCTTATGAAGTTATGAGCTTACTCTAAACTTCAA
TTCAAGCTGAGCTTAAAATTAACTCCTTGATTTGTTCATAACTTTGATAT
GATCTATGTTTTGGATCCGTGCTTGTCATTTAGCCTGGGGATCAGTCTTA
ACTGTTGTCATGTTCTGTTACCATTTGTTTGGTACAATATCTTCATCGAA
AATGTATTATGGCCTGTTTAGTTCCCACAAAAAAATTTACACACTGCCAC
ATCGAACGTTTGAACACATACCTAAAGTATTAAATATAAGCTAAAAAATT
AACTAATTACACAGATTGCGACTAATTTACGAGATGAATCTTTGACTAAT
TGCTTCATGAATTGACAATGTAGTGTTATAGTAAATATGTTAAGTGACAG
ATTTTGTAATTAGTTTTTGGGGCAATTGTATCCATGCCCCCACTTTTAAA
TCCAATTGTTGTTTTACCCATATTTTTTTTAGGATTTGCAGTTTTACCTC
TATGTTTTGAAATTGAACCAGCCGGCTACCCCAGTCCTAACAGCCAGTTT
GATGGTGTTAGTTGTAAAGTAAAGGGACACTTATACCCTTGGTGGTTATT
GCATTTTTGCCCGCATTTTTACCCCTTTTTTTTTCAGTTTGTGTGATTTT
GCCTCTATTTTCGCTTGCCTCGTCGCCTGCCTGGGAGCAGCCGCCGCCTG
GCTACCATCGGAGCGGCGCGTCTGCCAGCCCACCCGCCCTCACCGCCGCG
TGGAAGCCTCGTGGTCGTCACTGCTGCCGCGCACACGCTCTCGCGGCCGC
TGTCAGCAAACCCTCGCCGCAGCCGCCTGCACACCCTAGCCGCGGCCACC
CGCACGCCCTCACCGCGGCCACCACCGCCGCATGCCCGCCCTTGCCACGG
CTGCCGCCGCCGCGTGCACGCCCTTGCCACGGCTGCCGCCAGCAGCCGTC
CGCAGTCCCTCTGTAACAGCCCTAAAATTGACAACTTTTTAAAATTGATT
TAGAAATTGACAACTTTTTAAAATTGATTTAGCTTGCTTTGGTTCACTAA
AAATATAACTGTCGAGTTAGACATTTATTTAAAATATTATTTTCCCATGT
TTATTTTTGATGTTTCTTTTCTGGTTTAATTTTGTTGCAAAGTGCATCTT
ACCTTTCAAATAATTCCTTTGAATCCAAATTAAATTCTATCCCAAATGTC
GGGCCATCTAAATTCCACACCAATTCAAATCCTATTTATTTTAATTTCCC
CAATATTTTCTTTTTCTCTATTTTTACCTTAATTCTCTTTTTCCATATAT
TTTTTTCTTTCTTTTCTATTATTTCTTTTTTTTTCTTTTCTCTCTCTCTT
CTTTTCCTTCTTCTTCTCTTCTCGGCTAGGCCGAGCCCAGCTTGTGCTGC
CTCGCACCAAACCCGTGCCGCCTTGCGCCCAGCTCGTGCCAGCCCACGCA
TGCCACACGCTCGCATGCGCACGCACGAGGCCGATCGACCGACGAATGCC
CGGACGACACCTCCAGCTTCCCGCCTCCATAACTCCTTCGTTCTTCCACT
AGAAGGCTCAACACCGGAGGCAAAAGGACCGCAATTTCGACCTCTTTCAC
CTCCTCAAATCCGCCCCCAACTCCCGCTGACTCAATCGTCGTCACCGGAG
GAAAAAATCCCCGAAACCCTAGTCCGGCGCCATTCACAGGAGCTCCAAAA
TTCGTCGTATACGTCGCTAATCCTCTGAAATTTAAGGTAAAAATGGATTC
TTCATGCCAAGTACTCCCTTTCCCCTCTCTTTCCCCATCCAATCCGTCCC
CAGAACGTCGCCGGGGCCGCCTCCTGCCGTCACTGCTCTGTTCGGCCGCC
GCCGGCTGCACGGCGCGCCGTCGCTCCAGACCGCCCTAGCTTCTGCCGTC
GCCACCCTAGGACTCCTCTCGCCTCAGTGAACCTCATCAGGCCACCGCCC
TTCCCGGAGTTCGCCGGAGTCGCTGCCGCCATGGCCGCCTCCGCCTCCTG
TTTCTGCCCGCCACCGCCAGCCTCGCCGCCGACCACAAAAAGGAATCGCC
TCGACCCCTAGATCGCAAAACCGGCGCCTCCCCACTCAAAACCGGCCTCC
TCTGCAACCGGCGTCATGGGATTACGGCCAGTTCCTGTGCACATAACGAG
AAGAACAGGAAATCCTATTTTCCTGTTGAAAAATAAATCAGAAAAATCTT
TTTTCTTATTCTATCAGGTTGACCATCCGTTTGACCTCACAATCAAAATC
CGAGACCTATTCCAAACTCCTAGAATTATTCCAAATCCATCCATGTCAGT
TTCGTTGCAATCCGAGCACCCGCTGTCGCGACCCTAATTTTAGCCCTATG
GTTCGCCGTACACCGAAATTTCAAAAATCCCTAAAATTATTTCTTTAAAA
TCCTTTCCACCCATTGTTTCACTTTGTGATACTATTTGTTTTGGTTATCT
TTTTTTTTATGTTATTTATTGTTGTGATGATTGTTGCGTAAATAGAAAAC
GTTGGCGTTGGCCCGGTAGTCGGAGCGAGTGAAATGTCCGCGCCAGGAGG
AGACGGTTTGTACGACTACATCGAGCCTGAAGGTTGCAAGACATGCACCC
TTCTTTGAACAACCAGTAGTTAGAGAGTTATTTTGGTAGCGTACTTGTCC
TTTGGAGTACGATAGACTGCACGACTTTTTTAAATTAATTATATTGCTAT
TATTGTATTATATATTCTGTTGCTGTTATGGACACCTTAAAGAGCCTTAG
ATTCTAACAAGCTTAGGATAAAATTTGAGAAACACTTAAAGATAGGTTAT
ATGGGCTTTTTGGGCTTGCAATATGGTAGTATTAATAGTCTAATATACAT
CATCGGGGCTCCGCAGGTCACCCGCGGGTGGATGTCCTCCCCCGCCCCCG
TCCCCGCCCATGGCCGGGGCCCCGACCCCGACTCCCCGCGGGTCGAAATC
AGTACCCACCCCCACCCCCGTAGGGGCAGGTCCACGGCCCCACGAGGGAA
ATTGCCATCCCTAAGCATAGCCGATAGGGCAAACCCAGCTAGTATCGGCT
AGTATTCCATACCACCTTATACCGAGATATCAGCATAGATGAAATATATA
AAATTGAAACTAATCTAACGAGCAATGTGAACTAGCAGATTGATAGGAAG
CTTAATATACTTTAAACGGATGAGATCTTGATATAAGGGGCAGATTTAGA
TGATCCAGAACCAAATAAGGAAACAAGACGACTAAATCAAGTAAGATCGG
CTAAAACTCCGATGCTATCTCTGTTAGCAATCAAAGAAAGAGCTAGATAA
AACGATTAAAGATAGTACTTAATAGATCGAACCTAACCGATGCAGCATTA
AGCGTGAGAAGAAACATAAGATCTAATCAAATCGATGAAAACTCATTCAA
GATGGTAGATACACCGCATAGTCTAGCTTGATATCGAAGCCTAAACCTGC
CTCTCGATGATAGAGGCTAGCCGATGAAGTTTAGATGACGAAACCAATCT
AGACTATGCGGTATATATGATAACTCGGCGGTTTACATAGACAGGATTAG
AGTGTCATGAAGATGCAAGCACTAATCCCGAGAACGCAAACCTCCATAAC
AAGCTTTACCTCTTCATTGGAGATCGAACCCGATGCAGCCCAACTCGAAA
GCAATAACTTGTCGAAACAATGAAAATAAAAAAGGGTGACGATGCGCCAA
AGTATTATTGAACCGTCGTCCCTTGATTACATGGTGTGGGTCATATTTAT
ATTCGAAGTACATAATATGTCCTTGCTGGACATGACTCTTATCTCTAACG
AAATTTAAAATACGAATGAGTCCCTTCAGGTGGACTCTTACCAACATATC
TCTAAGGAAACTGAAAATTGTCCTAATTAATAGATACAATTGCTCCGTTT
TAGGACTCCAATCATTGCGTGGCAATGGCTATGAAGTGCTTCGACCAATC
CCAATGATGGACATGGGACCATCTTTCCCGAGATTGGTTGCATCGGCTTG
ACTCCGTCAGATCTAGCGCTTAGCCGATATGTGGCAGCCGATACCGCCTA
TAGCCGATTCATGTGGTAGCCGATGCTACTTGTAACTGATGCGTATTCTG
CTTTCTCGAACGGAATTTCTCCAAATCGGCTTCGACTCTAACTTTGAATC
CGGCCCATGGCATTACCAAATTTGGTCGTTAACAACCGCTTGTGAGCGGG
TGGTACACATGATGGAGTTCATGTGTTTGGTTTTATGGACCTGTTTATGG
TCGTAATGGATATATGGATATATTTATGGTTATTTCTTATTTAAAATTGA
TATAATAATCAACCCTCTTGTGCCAATAAGAATGACATAGTTTCGCCCAT
CCACACGATCGATTTGTCGAACCTGGCCGTATATTGCTCCAATTGATTGA
ACTTATGCAGGCCTTTCGATGTATTGGCCATTAGCTTTCAAGTGTGTGAA
GCAAAGTGACATGGTTTATGTTTATGTGATTTATATATGTGGGCTCGATG
GGCCCGAGAGTTCAGAACTGCCCTATGGGCCCATCAAGTTCTGGGCTACC
CATCGAGTAACGAACAATGGTAAGTGGATGCGGAGGTAGGTTGGTACACA
CCTCGGACCGGATCACTCCGAGCAATGACCCGAGCATCCTTTAACTTACT
AGGCAGAAGGGAGAGATATGGAGCAATATTACGCCTTGTTACTTTTCAGC
CCGGCTAGCTGTGAGTATCGTGTGGGTAAAGCTAGGCAGACGCTGCAGAG
TCGTAGAGTATTCGAATACGCCGTGCTCCCAATTAATGGTGATGTGTCTA
TGGATGATTCCAGATTATGGGCACAAGTTAAACTAAATGGTTATTAATTA
ATATGGTTAATTTATTTATTGCTTGATGTTTTATTCAAGTTATTTATAAG
TGACATTTATATTAATTTTATGCTCGTTATTATCGTTTAAATTAAATATT
CAATAGTGTTGTTTATATCAAATGTTTATTAAGATAGGCTCTATGAAATA
AATGTTAAGGTTAGAGTTTAAACCTTCCGGCTCTTAATAATGCATGTTTT
ATATTGCAATTATTGTATTTGCTATCATAGGCATGTCTTGCTGAGTACCT
GTTGTACTCATAAATGGGTTCAGATCATGAGGAGGAAGATGATTGTGGAG
ATCCTGTTGACCCGTTAGAGTGGGACAATTATGGTTTCTAGGTCATTCTA
TGCCCAAGCAATTCCTGTGGTGGAGTCTAGCAGTTAATAAGGCTTTATAG
GTCATTTATGTAATGGTTTGTATTTATGTTGTGTTGTGAACTAAGTGACT
TAAGTAATGTATAACCGAAGCTTATGCTTTTATATCATTTCATGCGTAAC
TGAACATCTTGGACAGTTACGTATTCGTGGGGGCACCATGACTTTATCGG
GTGTCCCCACACCCTCACCGCGGTCGCCGCGTGCCCACCCTCGCTACCGT
CGCCAGCACGCTCTCGCTGATTCCAATTCACACTAGCACGGGTTGGGAGG
TGAGGACCAGACCCTATCCATTCACTCAGGGATACTAAGGTAAATTCATA
TTTCCTAAAACCTTTTTTTTATTTTCTTTTGTATTTCTTTAACACAAAAT
GCAGGACCCACCAAACGGCTGTTAGAAGTAGAGGTAGACGCTGCTTCAAT
TTTAAAAAGTGGGGTAAAACTGCAAACCCTAAAAAGTGGGACTAAAACAA
CAATTGGGTTTGAAAGCGGGGGCATAGATGCAATTGACCCTTAGTTTTTT
TATTAGTATCCGAACACCCCATGCGATACCTATATAATACCCGATATGAC
ACGCCAAAACTTCACACCCTTAGATCTAAACACCCTCTATATGTAACCAA
TGAGATTTCCCACCTGATTAGAAGATTTTGGAGGAAGATTTAAAGAACAC
GAATTAGGTCCCGAACATGAAACTTGTCCCCTAGCTAAATCTCGAAGAGG
GAGCACTCACTTTCCTGCTAGATTTTGGTTAGTTGCATGATTTTGTTTTT
TCTAAGGGGGACCACAAGGTTTCACTATTGGTTAGTTGCATGATATTTTT
CCAATCCATTGGTCAATATTTTGGACGCTTCAGGGGGGTCTCAACATTCA
TATAGCACTGTTTGGAATAGACGAAAACCTAACTTGTGTCTTTCTATGTT
TAGATACCGGGGTGTAAAGTTTTGGCGTGTCACATCGAATATACGAATAA
GCATTTAAAGTATTAAACGTAGTCTAATAATAAAACAAATTACATAATCC
ACTTGTAAACGCCGAGATGAATTTATCGTAGCACCATATTGTCAAATCAT
GGTGCAATTAGGCTTAAAAGATTCGTCTCGCAATTTACACGTAATCTGTG
TAATTAGTTATTTCTTCATACATGTGTTCAAACATTTGAGTTATTTTTTC
ATCTATGATGTGGTAGGGTGTAAAATTTTATCATGGGATCTAAACAGGGC
CTAAATCCAGAAGTATGTGATTTGTGGGATTTGAACGCAATACGTTTCTC
TCCACACATGTATTACATTACCATCTTAGTATGAAGCACTTAATGTCAAT
ATTTAAAATGCTATCGTTTTGATTTCCATTGTCGAAACTTAAAATACTTA
TTTGCCTCTCTAAGACGTGTTGGGCACCCCTTATTCCCAACCCTTCTCCC
TCGTTTTCCACGCGCACGCTTTTCAAACTGCTAAATGGTGTTTTTTTTTA
AAGTTTGTATACGAAAGTTGTTTAAAAAATCAAATTAATCTATTTTTTTA
AAAAAATAGCTAATACTTAATTAATCACGTGCTAATGGATCGCTTCGTTT
TTCGTGCGCACTATTCATGTTGGGGACTAGGCGTGGCGAACACAGCCTAA
ATGATTTTAAATAAAAAAAATCATGAATTACAAAGTTGTAGATCTAGCTC
TACAACTTTGACACATATCATGTGTCCATCGGAGGTTATTTGAATCGTAT
ATATGAAATTCTGTGAAATAGATCTTAAATCTTATAACAAATATTTTAAA
CCCTAAATGATCTCAAATAGAAAATTATTCAGCTTAAAAAGTTTTAGTTC
TCATTGAGATATACTCCCTCTGTAAAAAAAACAATCATAGACATGGATGG
GACATTACATAGGACAACAAATCTCTGGAGATGCTCAGATTCATTGTTCT
ATGTAATGTCCCATCTATGTATAGGTTGACATTTTTTTTTGGACGGAGTT
AGTACAAGTTTGGTATAAATTTAATTAGCAGACTTTTTATGAAAAAGTTA
GGTACAAATACATATTTTTCTAAAATCGATCCTCACTGTTTATATCGTCC
GTCAGTAAAGATAATGTGTTCTCTCATAGATGTCTTAAGCGCGCTTATAT
CTTCTGCAAGTAAAAATAAATGTGATTTTTACTCACGGTATTATTTTTAG
TCCATTTGAAAAAATAAAAGAAAAGTGTGAAAAATTGTGTTTTTTAGTGT
CGGCTCACTGGGAATGGTAAACGAGTTGAGCTTAGGCCCTGTTCTTCTCA
TATTATCACCTCATTATTTGCTCTACCCTTGAAAACAATGTTTTGCTTAT
ACCGCTTGTTTTAAGCTAGTATTATTTAAATCTGTTTTATGAAAATATTT
AATTTATCTCAATAGTTAAATAGATAATCCTTCGCAATAACCCGTTGAAT
AATCTGAATCTAACATGGCCTAAAAATTATTGCTCGTTAGGCATAACAAG
CCGAAGGAAAGAGTACACCGAAGGTCCCTCGACTTGTCATTGAATTACAA
AATCATCCTTAAACCACAAAACGGATACAACGCGTCCCTCAACTTGCAAA
ACCAGTGTAGACTAGGTCCCTCGGCGGTTTTGACTCCGGTTTTGTCCGAT
GTGGCAGCTGACTCAGCGTGGGTCCCACATGTCAGCCTCTTCTTCCCCTT
CTCTCTCTCCACCTCTCTTCCTCTCTCATCCCTAAACCGGCGGGGGAGGA
GTGGGGAGCGACCAGCGAGGGCGGAGATGGGCGCGGCCGGCAGCCGCCTG
GGGAGGAACTGGACGCGGCGGTTGTCGTCGTCGTCGGATCTGGGGAGGTG
GATGGTGGGAGGTCCCTTATCTTGCCGTCGTCGACAGAGGAGGAGGCAGT
GCGGTAGGCCGACCACGACGTCGGTGTCATCGTCGTTGATCCGCTCTAGC
TGCCGGGGCCGATAGATGGGAGAGGAGACGACAGCGGCGGAGGCGGAGGC
GGAGGCGGATGGGGAAACGGGGCTCGACGAGGGAGAGGGCGCAGGCATAG
GCGAGGAGCGCATCCCGCCTCCGCTCGAGGGAGGAGGGGTTCGGGAGCGA
TGGCTGCTCGACGTCGGTGCGCAGGTCGTACACCACCGTGAGGTCGTCAT
CGGCCGCGGCTGCCTCCTGCTCCGAGTAGGCGGAGGTGATGTAGAGGCGG
AGCGGACGGCCTCGTCGCCCGTCGCCGCCGCCGCCTCATCGCCCGTTGTC
ACGGTGGCCGCCTTGTCGCCCGTCACCCGTCGCCTCGTCTCCCATCGCCA
CTGCCGGACTCCCGCTTGCCGAACTGAGCAGCAAAGAGAGAGAAAGAAAA
GAAGAGGGAGAAAGAGAGGGGAGGGGAAGAAGGGGCTAACATGTGGGACC
CACCTGGGTCCCACGCTGAGTCAGCTGCCACGTCGGACAAAACTGGAGTC
AAAACCACCGAGGGACCTAGTCTACACTGGTTTTGTAAGTTGGGGGATGT
GTTGTATCCGGTTTTGCTGTTTAAGGACGATTTTGTAATTCGATGACAAG
TTGAGGGACCTTCGGTGTACTTTTTCCCAAGCCGAATGATCCAGGGAAAC
TAGGAATTTTTTTTATTTATACATTTTTTTATTAACATATTTACAAAAAT
AATTTTTTGTTTCGAAAATTTACAAATCTAATTGCCTGCCGCCCTTAAGA
AGGGCGATTTTTAAAAATCGCCCTCTCAAAGGGCGGCAAGGGACCTAAAT
ACAAAATTTTTATTTGTGTTCAAACCCTTCCCACCGGTTTTAATTGCTTA
AAAACTAATAATGCTTATTCGATACTCCAAATGATTTTAAATGGAAAAGT
GATAAACTACAAAGTTATAGATCTCATCAAGATCTACAACTTTATATAAA
GTTTATCTCCATCCAATGTCGTTTGAAATGTAGATCTGAGATTTTTTAAA
ATGTGTTTTATATTTTGTAACGAATATTTGGATATCTAAAACATCTTAAA
TGAAAAAGTTATTAACTACAAAGTTGTAGATCTCCTTGAGCTCTACAATT
TTGATATAAAGTTTTATTTCATCTGACTTTATATAATATAATTTTAAATT
GTAAAATTATAGAGCTAACAAGTTATGCTGGAAAATTTACATTTAGGTCC
CTTGCCGCCCTGTGGAAGGGCGATTTTTAAAAATCGCCCTCCCAAAGGGC
GGCAGGCGATTAGATTTGTAAATTTTCGAAACAACAAATTATTTTTGTAA
ATATTTTAATAAAAAAAGTATAAATAAAAAAAATTCGGGAAACTAGCAGC
CCAGCAGTCCACGACTACAGCCCAACATGGCCCAACTGCTTCCACTTCTC
CCCAAGACCCCAACGCCATTCCATTCCATTCGCATCCCACGGCACATTGC
CGCCACACACTCTTCTTCCACCTCGCATATACGATAGCAGACTATAAATC
AGCTATAAGCTGATATTAATAAGATAAGAGAGAAAAAAACAGACTACAGA
CTTATAGCCAGCTATAACACGGACTCTAAAACGTTATGTGTATGAGAAAT
GAGACCATATGTTAATATGTTAATGATGTAGTACCAATTTAGTAACTACT
ATATAAATGGGCTATTAGATTGACTACATATGATTTAGAGCTAGTAGTTT
GCTACACTATTAAATTTGCTCTAAATAATCGCTAGTCGTAGTGGTTAGAT
CGTTGCACGCCAACACTCGTCAACTCACCCCTCCTCCTGTTGCGTGTGCC
ATGCCAACACCGCCTACCGACTATGGCACACGTATGTGCCATAGTCTACG
CGTGTCAGTCTATCGTCCACCTTTCAAATCGAAAGCATTGGTGAAACCTG
ATCGACTCATGAACACACTTATCTACATTATAAATGAGTCCGTGGGTCGA
TCCACCTGCACCCTTAGCACGGGGGATTGAGCTACTCTACCCCGTTGAGC
TCAAGGTCCACGACTTGCTCTCTTCCTATGAGTAGGTGACCGGCCAATTG
TTTATCGTGCAAGGCACAACCCCCTCTCTTCCCCACACCGCTCGTCTTTG
CTCGCCGCACCACTCGTCGTTGATCACGAGCTAAACAAGCCGAATGAAGC
AAGCAAACAAGTTGAGGTGTGCCGTATTTTTTAGCTTGTTAGGATGAAGA
TGTGAGGTAGAATAAGCCAGACTAAGCCGATATCCCTATACACTATTAAT
AATTGTCCCTCATATCGATTCTCACTTCCATCACTTTGTCTCATAATTAT
TTTTTTTCTAATACAATGAATATTCAAATGTCATATTAGAGTTAAAAACA
TCGTATATTTAAAAATGGGGGTAACACTGTAAGAAAATCTCACATTTTCA
CAAGTAAGAACAAATATATTTGAAACAAAAACAAAAGTGCGTGGAATTAT
CGAAAGCCATTACTTATTTTAATTTCCAAATTTAATAAGATAAATATGGC
CGTGATCGTCAGTGTTGGCTATTGCAACCGTTCATAGTTGCGCACTCCCT
CCTTCCATAAAAAACCAATCTACGGATGTGACACATCCTAATACTATGAA
TTTGAATATATATAGGAGTTATTAAAATTCTTATTACTAAGATGTGTCAC
ATCATAGATTTGTTTTTTTATAGAGGAAGTAAGCTTGTATTTATTTTGAA
ATGCTCATTGCTGGAACAAGGTTTGTTGAGCATGTCCTAGTTTTGGATAT
CTGAACTATTGGTAAACTGATGAGTATCTGCTAAAGTGGAGTACTTAAAA
AACAAAATCACACATTTTAAAAAAATAACTGGAAATATTAATCGAAATGA
TGCAAAGTTTTGAACTTAACATTAAATGGACTGTTGGCGAGAATCTTGCC
TAGGGTTCTTCCGGTTAACCGACCTGGGTTCGAAACTTTATTCCTTTTAT
TTAAAAAAAAAATCTACTTAACGGCGTCCCGTAGCGGTGCGGTAGTCACG
GGACAAATTTAATACTCCCTCTGTTTCGTTTTATTTGACGCTGTTGACTT
TTTAGCATATGTTTGACCGTTCGTCTTATTCAAAAAAATTTGTGAAATAT
GTAAAACTATATGTATACATAAAAGTATATTTAACAATGAATCAAATGAT
ATGAAAAAAATTAATAAATATTTAAATTTTTTAAATAAAACGAGCGGTCA
AACATATGTTAAAAAGTCAACGGTGTCAAATAAAACGAAACGGAGGGAGT
ATGTCCGAAACGTTACGCCACTTTCCCTTTCCTCCACTTATCTGTCCTCA
ACCTTTTTCCCCTCTACTCACAGCTCGCCAGCGTCCCTCCACTCACAGCT
TGCCGGCGTGCGCCGCCGCTCCCCTCGCTTCCTCCACCTTCGCACGCCGG
CGCTGCTGCGCCGCCGCTCCCCTCCATTCCTCCGCCTCCCCATGCCGGCG
CTGCTGCGCCGTCGCTCCCCTCCCTCCCTCCGCCTCCCCCATGACGACGG
TGCCGCACCGCTGCTCCCATCCCTTCCTCCGATTCTGTCCACAGGTACCA
CTTAGCAGCAACCCCCTCTCATGCAGCAGACTCAAACCATAGGTATGTGA
TTCATCTTAATTTCTAAGTTTCATTTCCTATGTCTTCTCGCATCCCAACT
TTTCAACTTGGCTAATTCAGCTTCTATCTACATTTCTGTTCTAGGGTCTA
CATCAAAGTTCAGTAGATTTTCTGATTTTTTATAGACGAGGCCAAGGGAA
GCCGTGATGGGGGTGGCAAGAAAATTATATCCCGTGATGGGGTAGTCGTA
TTTGATACTTGACCTGTTAAAATTAACAGGTTGGTTACTCCTCTCATGAA
ACTTTTTGTTTGTGGTTGGAATCTATTTTGTGACATCGAGTAGTCTATAT
GAAACAGACGAGTTACTTGTTTTTGTGTTATTCATGCGTAGATGAGATTG
TACACTGTTAACACACATACATCGTGTTTCCAGCAATTTTTACTAGGAGT
AATATCTACTTTTATTTTTACTAGGTATCAGCTAGATTACAGAAGGACAA
TAGGTTCTGATGGAATTGTCGAAATCTGCCACCAATGTGTTTTGATTTTT
CTGGTTGATACAGGGGAGGGAGATGAGATGCATAAACTGCATCTTGTCAC
TGTTTACTAGTACTGGTTCACCAAAATTTATCTGACACACCAATATTTTT
CCCAGTTTACATGGCACTGGGGATACTAGTGTAGTATAAACATATATTTT
GCACACAACATATACAACTCTGAAGCATTGCACAAGAGGAAGCTGTTAAA
ATGAAGCGATAATTGTACATTATATAACTTTATGTATCGATAAATATATA
TTTTCTGGTTGATACCATGGGAGGAGTGGCATCTACTGATTTTTTTTAAC
TAATTTTGTAACATGTATCACTATAATCTGACATTACAGTAACAATGATT
GAAAGCGGACTAATTGTCATGTTTTCCTTTTTTTGTTTTTCGCACACAGA
GTCGATATGGCTACATGTTCAGATAATTCAGATTCTGTACATTTTGTGCC
TAGTGGTCCAAGGCGCTCACCAAGGGTCAAGAAATCCAACCAATGTAATG
CTGAAGAGCAAAGGAGGAAATGTGCCTCGAAACCTTGTACCAAGCTTAAA
TTCCTACCAGATAAATCAAATGCCATTTGTGGCAACAAGAAAAGGAAGAA
GATGGAAACTGAAACGAAGGTATCATATTTTTCAACTGTCTTCTTTCTAT
TTAAGCTTTTTTTTTACTATTCCTATTTTCATCTAATAGTTTGCTGACAA
TACTAAAGAAAATTAAATTAGGTTTCAGTGCACAATCAGAAGCAGGTCAT
TACCTTCAGCTGCTACTCGAGCCGCATGTGCAAAATAGCATCTCAACTTT
CACCTGTTCAGACTCAGTTTGTGCATAATGCTTGTTTTGAGAATTTACTG
TCAATGCAAGTTTGTAGTATGTCCAAAAGCATGACACCGTGGCTTGTCAA
TACAATGAGAACCAGGCCAACTATGTAGTGGTACCATCATTTTTTTTGTT
TTTAACCATGTGAATATGTGAACAAATGTCACCATGTAATGGCTACTGCC
ATGTCACCATGTGAAATACATCCCAGCTTACCTTTCGTTTGCAGCACTCA
ACTTTTTTTATGCATGTTTGTGTGGTACATTTTTTTAAAAAAAATATACC
ACGTTTTAAACCATGAAATCGAAATGTCTATAAGTATCCAGGGGCTGGTA
CCCTAAAGTGATTTTTTCCTCGCATTTGAAAGGTATCAAGGGAAAACCAA
GGTATCAGGTCTGAACCCAACTACCAAACATGGTACCTCACAACATAGGG
GTATCAGCCACACAAATATAGGTACCAGGGTCTGAATATAGGTACCAGGG
TCTGGTGCCTGGTAGCAATCCAGGTACCAGGTCTGGTACCTGGTAGTACC
TGGCACTAGGTACCAAAATTGGTACCGGTATCAATTCTAAAGCCAGGTAC
CAGACATGGTACCTCACAGTATAGAGGTATCCGCCTCACAAATATAGGTA
CTAGGTCTGGTACCTCCCAGAAAACCCAGGTACCAGGTCTTAACCCAGAC
ACCAGACCTTATACATTACAATACATTGTCGCTATAGGTTTCATGACTGG
CACCACACAGTACAGGTATTAGCCTCACAGTACATCTCACATCAAGGTAC
CATGACCACCTCAAAAGTATAAGTATCAAACAAAATTCAGGTATCAGGTA
CATTTTTTCTCGGCAAGTGCAACCACATTTGACATTTTCTGACCATACAT
CACAACTGTTCGGAAGCTTTCAATTTAGTATCAAGCAACATGGTTCACCA
ATCAGCCAAAAAGAGGAATTATTACATGAACAAGTCTCATTTAGCAAATG
TAAAAAAAAAATGAAATGTTGTATTTTTCCCTCAGTGCTATCTTTCTCCC
ACACCCCTTAGTGCTATATTTCTTCCACACCCCTGCAAAATGAATGATGA
ATCAATGAATTTACCCCTCCTCATGCCGAGCTGAAACAAATGAGAAAAAA
AATTATAAGAGACCATCTTTTCACCTCATATCAATAGGTCTGGGCGCTTG
GTGACATTGCTTTTTTTTTCTAGCTTGTGCGCTTGGAGTAGCAAGCAATC
TCATATATGTTGTACTCCTTGGTGACATTGGTTTTTTGCATAACGATTGT
AGTAATCTTGAGCCTATTTTTCTGAAAAGAACTCCGTACCAACATCAGGG
ACTGCAGGTTGAGATTGGACCCCCTCATCTTCAGTTTCTCCATCTTCATG
TCCAAACTCATCTTGTATTTCAAACTCATCACCTGCATCAATTTGATCAA
TGCTCATGGCACCTGTAAACAACCCAGTTTCAAGCAGTGCTTCCCTCAAC
ACATCATCATCATGACTTGATACTTGTTCCATTGCTCTTTCAACACAAAC
ATCATCCTTGTCACTATGTTGCTCTTTCATACTTCTTTCACTAAGGACAA
CATTCCCCTCATTTGCTACCTCTTCCATCATTCTTCCAGCAGATCCAACC
GAGGAATTCATTCTCTTTTCTTTCAGCCATAAAAAACTTTTTAACTAAAA
TTGCATGAATAATCCACACATTTTTCTAGTTAGTTTTTCACCCCACACAT
AACAAGCAGAACACAAACCATTATACCTTGAAAAATAGAGATAAGCTGAT
ACCTAACTAGAGAAAAAAAATGATACCTAAAAACTAGAGAAGCTGATACC
CTAAAAACTACTTGAATAGATACCTGAGTGAGGTACGCAAAAGGAAATCC
GGCGATGGAGGTCGGCACCTGAGATGGATTTTTGCTGAGGACTACTGCGA
CTAGGTGCACGCGCTGTTGCCAGCAAGGTATCGCGCGCGGAGGCACTGGA
TTTAGGGGAAGGAGCACTCCTGCTTGTTGTAGTTGAAGGCGCCGCCGGCG
ATGTATCGCGTGCAGAGGCGCGCGATACCGAGCCGGGTTTTGGTTGCGGG
AAGGATCCTTCTCGCGCTCTGCGCCGGGTTCTGGCTGGTAGTTGCTGCGG
CGCTCCGCGCCCCCGCCGACGAGGTATCTACGCGGAGGCGGCGAGTAGGG
GAATCGCGTGCACAACGTTGGGCTCGATCAGAAAAGGAATCGGTATTAAA
TCTGTTGGGTGCTAATTTTATCCCGTGACTATCGTGCAGTAACGGAATTC
CGTGGGGTAGCTGCCCTCTTTTATTTAGGCTGTGTTTAGATCCAAGGGTG
TAAAGTTTTGGCGTGTCACATCGGATATACGGACACACATTTAAAGTATT
AAACGTAGACTAATAAAAAAACTAATTACAGAATCCGACAGTAAACCGCG
AGACGAATTTATTAAGACTAATTAATCTATCATTAGCAAATGTTTATTGT
ACCACTACATTGTCAAATTATGGAGCAAAAAGGCTCAAAAAATTTGTCTC
GCAAATTAGTTGCAATCTGTGCAATTAGTTATTTTTTAACCCATATTTAA
TACTTCATATATGTGCTTAAACGTTCGATGTGACAATAAAAAATTTTGGG
TGGGATTTAAACAGGCCCAACGTTAAATGGGCCGTTGGTTGTAAAAGATT
GGAAATAGAGAGCGGCGTCCAATGCAGTGACTAGCCGTTAGGGGGACCAG
TCTGGCAACACGCAGGCCGTCCCGTTCCGTTTCGTTTCCCCTGCCCGAGA
GAGAGAGAGAGAGAGAGATTTCAAAATTCGAATTCCCTCTGCTCGGCTCG
TCCAAAAAAAGCAGACGGCGTCAGTGTGGTCGTCGGTCGCCCCCACCCTC
TATATAAAGCGTCCCACCCCAACTGCCCCAACCCTAACACTCCACTAACG
CCTCCCGACGCCGCCGCCGCCTCCTCCTCTTGTTTCGCCACCGCCGCCGC
CGCCTACGAGGAAGAAGAAAGAAGAGGAAGGAGAAGATGAGGGAGATCCT
CCACATCCAGGGTGGGCAATGCGGGAACCAGATCGGCGCCAAGTTCTGGG
AGGTGGTGTGCGCGGAGCACGGGATCGACGCCACCGGGCGCTACGACGGC
GACTCCGACCTGCAGCTGGAGCGCGTCAACGTGTACTACAATGAGGCCTC
CTGCGGGCGCTTCGTCCCGCGCGCCGTGCTCATGGACCTGGAGCCGGGCA
CCATGGACTCCGTCCGCTCCGGCCCCTACGGCCACATCTTCCGCCCGGAC
AACTTCGTCTTCGGCCAGTCCGGCGCCGGCAACAACTGGGCCAAGGGACA
CTACACCGAGGGCGCCGAGCTCATCGACGCCGTCCTCGACGTCGTACGAA
AGGAGGCCGAGAACTGCGACTGCCTCCAAGGTAACTAGTACCCTAACTAT
CTCAGATCTGCCTCTCCTCAAATCAAATCTGAGTTCAAATGCTGCTGCTG
CTGCAGGGTTCCAGGTTTGCCACTCGCTTGGCGGCGGCACGGGGTCCGGC
ATGGGCACGCTCCTCATCTCCAAGATCCGGGAGGAGTACCCCGACCGGAT
GATGCTCACCTTCTCCGTCTTCCCCTCGCCCAAGGTCTCCGACACCGTGG
TGGAGCCCTACAACGCCACCCTCTCCGTCCACCAGCTCGTCGAGAACGCC
GACGAGTGCATGGTGCTCGACAACGAGGCCCTCTACGACATCTGCTTCCG
CACCCTCAAGCTCACCACCCCAAGCTTCGGCGACCTCAACCACCTCATCT
CCGCCACCATGAGCGGCGTCACCTGCTGCCTCCGCTTCCCCGGCCAGCTC
AACTCCGACCTCCGCAAGCTCGCCGTCAACCTCATCCCCTTCCCTCGCCT
CCACTTCTTCATGGTCGGCTTCGCCCCGCTCACCTCCCGCGGCTCGCAGC
AGTACCGCGCCCTCACCGTCCCGGAGCTCACCCAGCAGATGTGGGACGCC
AAGAACATGATGTGCGCCGCCGACCCCCGCCACGGCCGCTACCTCACCGC
CTCCGCCATGTTCCGCGGCAAGATGTCCACCAAGGAGGTGGACGAGCAGA
TGCTCAACGTCCAGAACAAGAACTCCTCCTACTTCGTCGAGTGGATCCCC
AACAATGTCAAGTCCACCGTCTGCGACATCCCCCCCACCGGCCTCAAGAT
GGCCTCCACCTTCATCGGCAACTCCACCTCCATCCAGGAGATGTTCCGCC
GCGTCAGCGAGCAGTTCACCGCCATGTTCCGCAGGAAGGCCTTCTTGCAC
TGGTACACGGGCGAGGGCATGGACGAGATGGAGTTCACCGAGGCTGAGAG
CAACATGAACGACCTCGTCTCCGAGTACCAGCAGTACCAGGACGCCACCG
CCGACGACGAGGGTGAATACGAGGATGAGGAAGAAGAGGCTGATCTCCAG
GACTAATTACTACTCTACTGCAATATCAATGTCCAATCTAATGGGGTTCG
GTTCACTTCTTGTGTTGCTTAGGCTATCTTCTCAAGTGTTGTCGTTCTTA
ATTATTACTCCTAGCTGCTACTCTACTCTACTTGATGTATTATTATTACT
CAGCTTTGATTGATGATAGGCACAATACCCTGTTGCCTTGTACTCGTAGG
AGTATGTGCTGTTACTGTCTAACTGATCTGTATGAATTATCATCCTATTT
TTGTTAATCTATCTTCTAGTAAAATGCAGAGTTGCTGCTTAGAGTACTCT
ACTTGGTGTCAACTCAACTTGTGTTTGTTTCATTCCAGTGTTGCAGAATG
GCTGTTCATCAGTGGAGAGTGCTTTGTATGTTTCTTTGATACTCACACTT
CTCTGCCACTGACCACTGGGATTGTACAGGTGAGAGAACTGGCATCAGGG
TTGTTTAACTTGTTGGTATATGCTGCTTGTTACAGTACTTGTTGCAAGTG
CAAATGCTGCATTGAGGTTGAGGTCGCCTGTTCCTTGTGTCCAAGACTGC
GTGTGTGCAAGTTAGATGATGATTCCAGTCTGTGTGATCGATCATACAGC
CACTTGATCACTAGTATTGTTTACTTCTAGTCAAAGTAATTTGGATTGGC
TGGATGGTCTGATCGGATCTTCTATTCCTCTGCAAGTTGAAACAGTTGAT
GATGAAAAAATGTTTACACAAGAGGAGGACAAGCCATGCTTGCATTGCAC
ACCCTGGGATGCATATGCCTTGCTCAAGATCTACTACTACTATACTACTT
TTCCTTTTTGTGAAGTGAAGGGCAGGCATGAGGGCCAGCATTGCATTAGC
ATTACTGTCACAGCTTGCCTTGCCGGATCATATTCATATGACTGCATGTG
CAGCACAGTCGATATGCAAGTTGCCCTTGCATTTCTTGGGCCTGTGGATC
AATATATTCTTGCTCCTGCTCCTGCAGCTGCACAGTTAAACCGTCCATCA
AGCTCCAGCTTGGAGTCGCACAATACAAGCTGTCATATATGTTTGTTTGA
CTGGTCTTATCTCAAGGGATTGAGATCCAGTGCGGTTGCTACTATCACTG
CAACTTTAGCAGTTGCAAGGTAGCTGATGGATCAAAAACCAGCGGCTCAG
ATCATCAGAAAATACTGTTCACGAATCACTGTAGCAATTTTCTACTGTAG
CGTATACTGTACAGAGGGTGGCAGAGCAAATCCAAGCTGTTGGCTGCATC
GATCCAACGGTCATAATATGCTATCACTGCTAAAGTTGCAGTAGTTATTA
CAACTGCATTAGATCTCAATTCTATCTGGAGATTCTAAAGTGACACTTGA
TTACCTTGTTCTTCTTTACGGTGAGCCATGTGCTCAGCACGATCACTTGT
ACAGTAGTAGTTGTGATACCTAGTCCTAGTTTATGCTGCATATTTTTTTG
AGTTGCATACTTTACTAGTGTTTTCCTTAGGTTATCCAATGCGCCTCTGG
TTACTGTCTTCAAGGATCATCCAGGTTATCAAGATTCTTCATTGGTAAAT
GCCATTTTAGTTTTCCTCTCTGCCCACCCGCCTATTAAAACATTCATCCG
AATATGACGCGATTTAGAGCTCTGGAAAATGTGTTCTCACTGATATAACC
AGGTTTGAAGTCCTGCTTTATGGAAACAACTAGGGCCGAGTTTAGTTCTA
AAATTTTTCTTCAAACTTTTAACTTTTCCATCACATCAAAACTTTCCTAC
ATACACAAACTTTCAACTTTTCCGCCATATCGTTCCAATTTTAACCAATC
TTTCAATTTTGGCGTGAACTAAACACACCCTAGGTTGAGTAGTTGTACGT
GAGTCACACAATTGGGTCATATGCAATGTAATTTTCTTGTTCGAGAGGTC
CCATAAATAGGGAAGAAGAGTACTCTGCTCACCTGAAAACCTGCCTGTCT
TATGGTGATACACCATCAGCATTCAACCATATTTACATGTTCGGATAGTC
GGATACCCACATCCATCCATCAGTTGGCCAAGGCCAAGCCAAATCCCACA
CTTCTGCTTCGGCTTGTATGTACTACTAGTAGCTTAACTTCACCTTTGCA
ATCCTCCACTGCTTTTCACCTTTCCTTCCTGTGCAGTTCAATCGGCGCAA
GCGAGCATGTTTCAGTTCACAAGACAGGATAGAGAGTTGAGAACTGTTTT
GATCTGGCTTTCTAGACGGTTTTGCCTGCCACAAGCTATACACTGGCATT
CACTGAAACTGCAAGATAGTATTAGTATCTCTTAACCCCACAAACTAGCC
TGATTCTTCAATCAATGGGCTGCTCAAAGTCGACAGCGCCGGTCACTGGA
GCGGCCCATCTATTTCCTATCAACTTTGCCGTTGCCTGCGTACATCCCGT
TGGATATGTATTGGCCAGGTTCATCCCATTTTCTGAAAAAAAAAAGGGAT
CAACTTTGCCGCAATGGCATGTGTGTCCAGAAGGTAGAAACCAGCCATAT
GAAGTACTACTTGCGAGCAAACACCTGGCTGCATTTGCAACCCATTATAT
TTCTGCGTGGAGTACAAAAATTGCATCTCTCCCTGCTGATTGGTAGTACA
AAATTGAACAGGCTCGAAAATAACAACGAATATCTCTTGTTAGTTGTAAC
TCCCATCTTACACCATGTAACTTCAAAGGCACGATGCCACCTTTTGAAGC
ATGGATAGCATCATGAGGTTAGCAATACATATTTACACATGAGACATTTG
CAAAATGTAAACCACATATAGAAAGCCGAGCAAATTCCTTCTGAGATCAG
TTTACTGTAACCAGCTGTACCTTGCCAATCTTATTGTGATATTTTCAAGT
TCCCACCAAACCTGCCAGCCACATCATGTAAGGTCAAGATTCAGCTCAAG
AGCACACACCCTTTGGCTTCACTCAAAATTACCAGTTCATCAGAGCACCA
TTAGCACTGAAGCTATATGCCCGCCGCCCACATGAATTTCAACAATGAAA
ATCCAAGAGTACAATGTTCCATCTATAAAGAACTGCTTTTCAACTAAGCC
ACAAAGTCACGACTACTTGATGGTTCACGAAATCTGAGCTATCTGATGCA
TTTTCTCTAAAAATATGTCAAACATCTCTTCCATTGAGTTAAATTACCTA
CAAGGATGCTAAGTTAAGCATCCCGAGTGAGGGCTTGACATCAACCTCAC
TTGATTCATGTCGATCCAATGATGCTAAGTTAAGCATCCCGAGTGAGGGC
TTAACATCAACCTCACTTGATTCATGTTGATCCACTGCAGTGTAAGATAC
ATATCCTGGATTGACATGCTCACTAGACAGAGTGCTGCCATTCCTGATGG
TAGACTGGGAATTAGGGTAAGGTGCAATGATCTTAGGTGTCCTGTTTGGC
CAGTATACATCGCTGTAAAAGCTTGCAACAACTACCTGGAAGAGTATAAA
AATGTATGTGAATTGTGGCCTGTTGTTACCATGATATGTGGTACTAAAAA
CTGATTGAGCATATCCCTGTCTCAAAAATTTGAAGATACCTGGACAGGTG
TTGCAGCTTTGAGAGGTCCAGTGATAACACCACCAATCACAGAACTATCG
CCAGAAGCAAGGGTTACACGCAAGCATCCTTGGTCATTTGGTGTCAAAAT
GGATCCGAACAAACGAATTATTTCCAAAGGACCCTGCAAAAATTGAATGA
GAGTTTTGGTATCAACTTTGTCACAGTAACTTAGCTAAATAAGCAACAAC
GTTATTCGTTTGATTGGTTACAGATTATTTAATTTTAAGTTTGATGTTGT
ACTTATGTAACTCTGTAACTTTATCTGTTTGCTTTTATAAAAGTAACTGA
CCTGGCAGTAAGTTTAATAATACAAAAAGCTCAATTTGAGGAAAAACATC
CTTCTACATTTGCGGTTTTTTATTTTAGTTTGGAACACATGCCAGCAATT
CCACCCCTGCACATGGATGGGATCAAATTCAAGGCCGCCATCTCAAACAC
TGGCACTCCTACATTCCACCCTTTGAGTTAATCCAGGCCAAGAACTGGAA
TGCCCCCTCACCGCTTCGATAATTATTTAAAAATCACTTGAACATACACT
TGACATTTATATATTTGGAATACTATGTTATCTAAATGGGGGGAGGGGGA
GTGTTAAACTTTGAGCAGTGTTTCCCTCCCCATATGCCATATGGAAATAA
AAGCTGAACCTTGTGATATGAAGTAACACCGGATGATAGGAGCAGAGTTG
CTTCCTGAACAGCTCCAAGCACTGAAAGAACACAGATCACCCTCCCATTT
GACTTTGACAGTGCCGTAATCTTCGGTATGATTTCCTGCATGGTCATTTC
AGAAGAATAAAATCGCTTGCCACATTTTGATTAGAGAAAACATAGTAAGT
AGCCATACATCATCTGCACCAAAAGAAGCATTATGCATACACCACTCTGC
CTTTTTTATGATCAGTTCTGCAGTTGCATATTTGAGAAAACTATAAACAA
AAAAAAAATCTCTTCTTGGAGCGGCATGAAAAATGTTGTGAAAGTTTGCA
TATGGATCTTTTAGCAAAGAATGTGGTGGGCAGAAACACTAAAAGAAGTT
TTCTATTTTCTGCTTCAGTGAATTTTCTACAGATATGGGTCGATTTGGTG
GTGGACAAAATCCACACTTTTTTGCAGGATATGTAGAGCTATTCCCAATC
TGTTGAAACCATGTTTTTGTGACATCCCTATCGAATTGCAGTTAAGGTTT
GAAACACCGGTTTTCACTGAAATTATCAATCATATCTAAATACGAAATCA
AATGTAATTTAGAAGGCAGTCACCGGGTGTATTTGTAGTACGTTGATCCT
AATCCTAGTCGGTGATCCTTAATTCCTAAGCTGTGGGTCGTTGAGCGAGC
AAAAAGAGGGGGCCAACCATGAACAGCAGCGGTAGCAGAGGCACATCACA
ATCTATATAGCAGAGAGAGAGAAATAGATACCTCTCCTGCATCAATTTGG
AGAAGGTGGGGCTGGAGGCCACCGAATTGCCCCTGCCCTGTCCACACCAC
ACAAGAAGCAAAAAAATCAGCACATGCACAAGTGAAGAGTTAGAGTTGGA
AAGTACGGGATTGAGCACCGTGAGGCGCAGGCAGCGTGGGGGGTTGAGGT
TGCGGTGGCGGTGGCGGCGGCAGCGGGGCGAAGAAGCCCGGCGGCGCAGT
GAGGCGGTCGCAGTTGCGGGGACGACCCCGGCGTCGCTTCTCGGGTGGTG
GTAGGAGGGGCGGTAGGAGCGAGGGAGGAACGGCGGGGAGGGGAGGCGGA
GGCGGATCGGAGAGCTGCGGCGGCGGGGCGAGGCGGGTTTTCATGGCCAA
CACAAAGGGCGACGGGCCCCGCAGGTTGCGGTAGGCGGTCGACTCGTCCA
TTGCCTTCGCCCTTCGCCCCCCCGGTCGGTCGGAACCCTAGCTCACTGCG
GCGGCGGCGGCGGCGATGGTGAGGTGAAAAATGAAATGAAATGTGGCAGC
AGATGGGAAGGAAGGGCTGCGCTCATTTCCTTTCCCATTTTGTTTGGGAA
CTCCATTTTGTACTGGACTGAGTTAGTGACTGGATCACTATAATTATAAT
TATATTTTAATTAATTAATTACCACCAGTTGCTTGCTGCTACAGCACCTA
CCTTTTGCTACTGCTGCTTCTTCTGGGCAAAACCAGCATCATCACTAGTT
TTAGTGCAGTACCAGTACTAAGATTTTATTTTAACCTGACAAATATAAAA
AGAAAGAGGACTACTGGTTACAAAGAAAGAATGCATTCATCACTTCACTT
CACTGAGGATGAAGAGGAGGAGCAACTAGTGTGAAGACCAGTCCGAAGCA
AAAAAACGATTTATTAGTACTTAATTAATTAAAGTGTTCGAAACAACACA
CTATTTAGAATCCGGGGAACATGCTCATAGAAGAGAGCCCTATATGTTAA
TGGAGCATAAGCATAACTAGATAAAAGCGTAGATAAATGCAAAACAAGTT
GAGATTCGAGTGGAGCCTAAGCATAACACACAGGAATGTTCCTTCAACAA
CTAAAGATTGTGCCAGCTTTGGTTTAACGCCAAATTCAATTCATGATGAA
CCAGAAATAACCCCTCGCAATGTAGAGGCCAGGCTTTAATTTCTTTTTTT
TAAAAAAAAAAAGGAAAAAACACTTCACTGACGGCCAAGGTCCATTATCT
TTCTCAGAATGATGCTGCAGCATATGCATTGAGCACCCAAAACCACAATC
TCCCAACTCCTAGTCTCTACCATTTTCTCCTGTACGTCCTAAATTTGGAA
CCAGAATTACAATACGCCATTGGTATACTGTCCAGTTCTTCCTCACCAAC
CATTCAATCAGAACCTCCTCTTTCCAAAAACAAGCATAGCCTCCCCCATT
CATCACAAAATATATAAAGAAAATGGAACATGCACTATTAGCCCGATAAG
AGTAAAACAGAAACATCTAGTAGTACGGACTAGTAGTGTCTTTCTACTTA
AAAAGCCTAAAATTTGCACTTGCAGTCAACCCATAGGATTCTGCAATGCA
ACAAACATAAATGAACAGCCAAGATCCTGACAAAAAGTTCAGCACTGACT
TAACTCGTAGCTAGTGTGGCCTAATGCCCTAATCCATCCATCCCCACCAC
CACCATTTGATCGGAGTATCCATTGATGCACCAAGCTCAAACTCAAGAAT
TATAATATGTTGGCTACTTAGTAGTACACAAACAAAACCAGCACTATACA
TAATTGGCACTGGCACATCATTCCACAATGCCTAAAGAGTACTCCACTCC
ACTAGATTACTCCATAAAACTGCCAGTTCCAACGCGCTTCATCAGTTCAA
AACTTCAAAATGCAATGGCATCTGCAACGACAATATAGCATTCAAAACTG
CAATGCACAATCACAACAAACTCCAAAGATGAAAGCAGGCTAAAATTTTC
AAGTGGCCAGCTGTTTCCCTTTATTTATGTCCTCTCTCATGGAACCTGCC
ATTGCCCTCTACTACTAACTACAGAATTCCTTCCTTCTATCTGGCAATTC
AACAATGATATATTGCCTTGCTACTGATCTGCTAAAAGCTACAAAGAGAT
AAGAAAAAACCCTACACGCACCTTCCATCTTTATGAACAGCATAAAAGTG
CTTCTTTTATCACAACAAAAAATATGGACATGAAACCCAAATATGACTCA
TAATGTTGCACACCATGACCATGAGAACACAGTTGTTCACAATACCTACA
CTCTTCCCATGGGAGAGAAGGGTGGGTCGAGCACAACTGGTCTGGGTGGC
TTCTCACTTCTCTTCTTTGTTTTCCTCTTCTCTTCTGCCGTGACTGCCTC
GATCAGCTGGCTCACTTCCTCCTCGAGCAGCATCTTAAGTGAACTGGAGT
AGAGCTTGTGCTTGCCCTTCTCAATACTTACGGCTGTCGAAGCTTCCGAA
CAGTGCAGCAGAGAAATGCAGGTTGAGAAGGCTTGCATTGCTGATAACCG
CGCGTGAAAATGCACCAATAACTGTCCTTTCTCGTTGCCCTTAATGGAAA
GGGCAGGGAGCTCTTCTTTGCCACCCTGTTCGAAGAATATGACAACTTGT
TCATTTTTGGACTAAGATCAATACATGGATGAAAACAGAGATGAATCGTC
GATATACTGAATAAGCCTAGATACGTCACTGACAATGGTTTTAAGGGTCA
AATGTCTGTCTTGTTTCCTTGATCTTCAAAATAAGCCTCAAGGCTATCGA
TTTTCTTCCTATAAACTCATAGGCATTACTAAAGCGAGCCATATGGTTAA
CATATATGATTTTATAGCTCACAACGAAAACAAAAGATTACTACACTAAA
GAAAAAGTGGGTCTAAGGGCAGTTCTCTAGGAGGAGCAAATCTAACACTT
GGAAAATTTGATCAATCTTTCTTAAAAGAAGTTCTCGATCAGCCTTGGGT
TATCTTTGGAGAGTTAGCAGGAAGGCAACCAAGTATCTTAGAAACCAGAG
CATGCATAGCCCAAAGTGATTTCACACAAAAAATAAAGATAGGAGAAGTG
AAGTGTACCAGAACAAAGAGTTCCATAGGATTCTCGCCTTCCTTTGTGAC
AGAATTGGCCCAGTTATTATCATATGCATTGCCAAGGACAGCAATGGGAC
AAGCCATGTCCCATCCACCGCAGTCGCAGCCTCCACCGTACCTCCATCTA
TCCAGCAAAGGTGATGGACTGGTTTCATCATCGTTTGGTAACCCATGCAG
CCCACTCGGTGTAATCACTTTTACAGTACCAGGTGACAAACCACTCTTAA
GTTCTTTGGACTTGCTTCTATTAAATGGAACTTGGATGACCGTTGCTGCA
ATCTCCAAATGAGGATAAAGATCTTCTTCAGACCACGGACAAGATGTTGA
TACATCAGAGTTATTTCTTGCACTGTTTTGCTGGTCCATCAGATTAATCC
TCTGGGGACAGTCACCAGAGGCTGATTTCTCGACGGCACTTGACAATGTC
GATTGAGTAGTCTCTGTACATTGAGTTTTCTCCTCAGCAGAAAAGCTCTG
TCTTGCATGAGCGATATCATACAAAACAAACTCAGTGATGACAGAGTTAG
TCAGAACACCATCTTTTCCAACTTCAGAGCACAAGTACGAAGAAGCTTGC
ATCTGGCCTACAATCGGCGGTGAACACCAACGTCCATCTTTGGAGGCCCT
TCCAGTAGCACTTGCTCGTTTTCCACCACTGTGGAAAGTGTAAATCCAGT
TCAAGTCATTCCCTGTTTTCCAACTCCTAGCAGAAATGGATTCTTCAGGG
CCCTTGACACAGAACTCAAAAACTGGAATACCATTCTTGGTATCCAATTT
AAGAACCGCCTGAAGATGAGCAGGTGATAGAGCATTAGTTGTATGCTGCC
TTTCTCCATTCAGCTGGCAATTAATTGATTGGCTTTGTTCACTCCTTGAT
AAATCACTCAGCAATGATTTGCGGGATACACAATTTTTCCTGTTAACCGG
CATAGTAACATGGTTGGAGTCTTCCATGAGAGATGGACTTCTAATAGATT
TGGACTTCATAATAGGGTCCAGAATCTTCTTGAAGGGGCTTGATCGAACT
TTAGTGCTGTTCTCTATGCCATGACGAACACTTTCTGATGGACGGGTGCC
ATCAGAGATGCTCACCTTGGCCGACATGGACTCAGGCAAACTGTTTGTTG
AATTCCTCTCTCTCTGACTACAATTATTCTCACTGGGACATACACTGATC
TTGTTTTGCAGGCAGTTTGCTTCTGTACCTTTACTTGACTCTCCACCTAT
CAACTGAGGAGCTGCATTTCTGCAGGGACCTTTGGTCATCTCTTCCTCAA
GTGAGATCTCCAAGAAACCATCGCCTGCATCATTTTTCAACAGGGTGCAA
TCCATGCGTGGACGGTCCAGCCTACAATTCTCATCAGGAAGCTCACGGAA
TGAAAGATCCAGGAAGTCCCTCGATGCTCGATGAATTCTACGAGATTCCA
CAGAAGACTTAGCTTCTGAGCGGCGATTCTGATGCGAGAAAAGGTAAGCT
CCACTTGTGCTAGGCTGGGAGGATGAATCAACAATCTCAAATGACAGAAA
TGCATCCCCGTCAAGTGCAGAATCTATTTTCTTCCTCCTGCCTTCGTGGA
GTTTTCTTATCATGCTAATTTCACTAGAGCTCTGGTACATAGAACCACGC
TTTCCCACAATACTATCCTCCGCATTGGTCTTGCGGCTTCTTGTGGGCAA
GCTCTTGCAGTGGAAATTTGGGATGCTCTCTACGCGTAGCTCTCCCAGGT
TGCCATCTGAGCATTTCAACTGGTGGTGTCTTGTGTCCCGATAGCCATTT
TCTCCGATGGTGCGGCGAGGGGATCGCATGATTTCAGGAGCTGCTCCTGA
CCGAGAACGGCTGTCGCATTTGGAGGCAACATCTTGCCTCATTGCTGAAA
CCTAACATGTGGACACAAGGTGAAAGATTAAGCTCCACAATTTGTACTAG
TCGAACAGAATAAATGGAACGAAATGCACTGCAACTAGATGAACAAAAGG
ACGCAAATGGTGTTAAATCCTCTAAAATCCTGACCTCACAAGAAGAAACA
TAAGTCAGGTATGTGCATCTTAAGTCAAAAAGAAGAGGAGAATGGGAAAA
AGAAAAAGAAAAGGCGATCTGAATTGGGGAAAAAAATAGATGAGAAGCAC
ATGTCACATCGCTTTGTTCTCGTGGGAGGCAAAAGAGAATACCATACCAA
CAAAGGGAAAGGAAAAGCGAACTAAGAAGATGATGAGCCCCTACCAACTC
TAGATGCTTCCATTCTATATGCTCCAGATAGGAAATTTTTATATCTCCGT
TCAGAATAACAAACGAGGCAAATGGATAACAGATCTCAAGAAACAAACAA
GAGAAATAGTTGGCAACCTAAAATGGTGAAAATTGAACAAGACACCTAAA
AGCAAGGGGTTTTGGTTGTTGAGGCAAACTGGAGAAATTATTCAGCCGGA
AATGAAGAATCTTTTGTTTCTGCAACAAGCGAAGATTCTTCGCCGTAGAC
GAACTAGCCACATTCATTCAGCCCGAAAAAATCGCATCTTAAGATACCGA
AACAGTAGCATTACCGCATCAGCCGCCAACCCAAGGTGAATCCAAAGGTA
GGATCAAGAAGATGAACTTACCTTTACCTGCAGGGCGGAAGTCGGCTGGA
AGCGGAGAGGGTGAGAGAGAGTGGGAGATCAAGAGGCTTTTTCCCAGGAA
GTGGAAGGGGAGCAAGAGGAGGAGGAGGAGGACATTGAATTGGGGGAGCA
GGAGGTTCCCTCACACTCAATACTCCTCCACTAAAATGCTCTTGGCGGCT
ACTTGTATCATCACTAATCTAATGTATGCATGCTTGTCTCTCACTCTTTC
TTGCTTGTGTTGTGTGCGCTTTTGGTCGAGGAGGAAGCCAAAGCGAAATG
AGGGAGAACTGGAGAAGGGACAGGCAACTAAAGAGGAAAAGACTAGTACT
AGTAGGAGTAAATTATAATAACAATAGTAGTAAATAATAATAAACAGTAA
AAAAGTAGTCGTAGGTGGCGGTAGGGGTTAATTAGGTCCTAATCCCCTAC
TGTCTCGAGGGATCTCTACCTCCCGCTGCTAATCTATTAGTACTAATCAT
CATTAATCAAATGCGTTCTCTGTTCTTGGCCTTGCCACTCGCAGCACGTA
TTTACCCTGTTTTTTTTGAGTGATTGTGAGGATGAGAGTAAGGTAATTGG
GGTGATTTACCATGTAATTCTCCATTACAAGATACAAAAACTTTTAGATT
TTGAATATACAGTACTAATTCTTACCAATTTTTTTATATCTCTATTCATA
ATCACATATGTTGAAGGCTAAAATTTATTATATTTTAGAGTAGGTATAAT
AGCAGGTTATAAGCCAGCTGCAAACATATTTTAAGAAGATAAATAAGGAG
AGAGAAGAGCAGCGAGTTATAGATTTGTAGCCAGCTGTAGCACGGACTCC
AAGGCGCGGTATGTGTATGACTGGCGGGACCAGGTATTAATAGTGTAGTA
TGTAACTATTGTATGGATAAGCTATTAGATTGGCTATAGATGAATTAGAG
CTAGTAGTTGGCTATACTATTAAACTTGCTCTTAGGGGCTCATCTTTTCG
CTTATACTTATCAGCCAAAATATAATTTTTCAACATTAAATTTGGAGCTG
ATTCTGAGGTTTTTCATCGAAATTTATTTTTCAATCTTTGTTTTTAAATC
AATAAGAACATGTATATAAAAGTTCTTTTTATAAATTATTTTTCGTTTGT
AAATATGCCATTTCGCAAATAAGGGAAGCGATGGCTCTGTTAGAATGAAG
CGACGGAGGGAGTAGTGTTTGAATGGTCATTTGAAGCAATCTGAATCATT
TACTGCCTCCGTCCCCAAATATAACAACTTGTAGCCATTAGGATTTGTTC
CAAAATATAACAACTTCTCCACCAACATTCTTTTCCCAACCAATCACAAC
CCTCCACCATTCACTTTTTCCACCTACCTTCACTATTCATCCCATCACAA
CCCTCCACCACTTACTTCTACCTACTATCTTAATAACCGTGTCCAACTCT
AAAACTTCTTATATTTTGGGACGGAGGGAGTACCATTTTACCCCGCATGC
CCTGTTGGAGTAATGGGTTGCCGACGCGACAACGAGGGAGAAGATGAAGG
AAGGGACCGCTACTGAGGGTGTGTTCGCTGCTGATGGATGGGAACCTATC
ACCCAAGCACGGAAAAAGGAGTAGTTCATTAGCGCGTGATTAATTAATTA
TTATCTAATTTTTTTTCAAAAATGGATCAATATGATTTTTTAAGCAACTT
TCATATAGTAACTTTTTATAAAAACGCACCGTTTAGCAGTTTCAAAAACA
TACGCGCGAAATACGATGGAGAAGGGTTGGAAACCCTTGGTACCGAACAC
ACCCTCGTTGTTGGTTGCCTTCCCTTCATTCATCTTCTCCTTGTTGGTCG
CTACAGTGCGGTGCCGGGCCCCGGGTCGAAATGAATGGGGTTGCCATATG
ACATATTGACATGCATGCTTTGTGTAGTCCTGTTGGTTGCAACTTCAAAC
TTGATGGCTCACGTACCCATCACCAACAATAATAATAATGCTGGGCCTAA
CTAAGGTTAGTTATAAGTACTACTACTACTACTCCAGTTCAGATGGAAAT
GAGGAAATCTCCATCTCTTTTGTCAATAATAATACTGGGCCTAACTAAGC
TCACCAGCAAGGTTCTGTCTGTCAGACTCTGTTTGCCAACACAACATCAG
CACCAGCATAGTACTACAAGTACTAGTACTTAATTAAACTGAACAGGGTA
AGGGTAATGGCATGGCAGGTGTCCTATACTTCTAATACTCCTGCTGGCTT
CTATACTTTCTTCTGCTCATCTGTCTCTTGCTGATGTACTCCTACTACGA
GTCCAATCTTTTCACTACTGGAGTAGTAGCTGCATCAAACAAACAAAGGA
ACGCCGTGACCACCCCGACAGCGATGATCGATTCACATTCAGGGCGCCAC
TGCTTACGTTTCGTTACCTAAATTTTGGTCACTACACCACGTCGGGTTGC
CAATCATTTCTCTCCCCTTTTCCCCTGCATCACCACACATCTCTAATTAT
TAGGCCTGCCTGCCTGCCTGCCCGCCTAATCTTCTTGTTACTAGGAGTAA
GTAATGAAAACCATCTTGTCCATCAGTGATTATAGTATTATTATCAGAAG
ATCTGTCATGTTGTTGTCGTTGTTTAGCGTTGGCAACCTGCTCTCTTTCA
TGAAAAAGATGCAGTGCTATAAGCATCGAGAGCCTAGGGCAGTAGCAGTA
CGCTACCAAATTTTGCCAAACCTCATATACCACCTAGATAAAAAAAAAGA
GTAAATTTCACTTTGGTCTAGTTCTTTTGATCCAAGTTTCACAAAGAACC
AGGGCTAACACAAAGTTTTCACTTAACACCATATGTTTTTGCATTTGATT
GCACTTTGGACTAGGCTAGCAATTTGAACTGGCCCATCTACACAAGCAGG
CAGAACTGCAGCTGCTAGCCATCTTCTTGCCTTGGTTGTGCGCTGTCGTC
GCCTCCGCCAAAGCCAAGCCACAGCCATCGCCAAGGCTACGGTACCTCAA
CCCAGCCACCACATCACGTCCTTGTTGGATCAATGACCCAGCTACCACCA
TCAACATCTCTTTGTCTGGATCCAACGTCTCCACGTCCGCGACCCATTCA
AGACCGTCGCCGATCTCTCTGTTCTGTGACCGGTGACCCCAACAATCTCC
AAGCACATTCTTGTCGTCCGAGATCATTGCTTCTCCCACTTGCCGCACCT
TCTCGGCTGTGATGCACGTGCAGAGCTCACCCACATCCTTGTTACTTGGC
GGTGGCCGGATCAGCAATGCTGGTGCCCAAGAAGAGAGGTTGTTGCCTGC
TAACGTGGATGGGCCACAGCCAACATCCTATCCCAAATCACCAACCCCTA
GTCCAAAGTGCAATCTAGTGCAAAATTATATGGTGTTAAGTGAAAACCTA
ATGTTAGGCCTGGTCCATTGTGAAACTCTGGTAAAAAGAACTGGTCCAAA
GCGAAATTTACTCTTAAAAAAATGGTGTTAGATACATGCTCTATTGGAGA
TCCTACCAATCTCTCTCCTCCACTCTCTCTCATCTCTATGTTTTCCCTGA
TAGAGGAAGCGAGGCAACTCGTTCGGCGAGCCCGAGCGGAGCGGTGATGG
TGCCAGCGTCGGGAAGGGCTCCACCTCTCCTCCTCCAACCGGCGGCCTTC
ATCCCTTGGCAGGTTCGGTGGCTAGTGGGAGCAGGGCATAGCACAAACAG
GAGCTCGGCGACATGCGAACGGGGGGCGGATTTGGTGGTGCGGCCCTCTC
CATCAAGCTGCCGCTGCTATGGTCTGAGGTGGAATGGAACAACGATGAAA
ACAAGGTTAGTTGCCAGATCTATTGCGCCCTATGCCACCATCGCTTCCTC
GTCGAGCTCGCTAGATCTGGCCTCGGGTTTGTCGGATCTGGCGAACGACA
TCGCTTTGGGGGCAACAAAGATGCTCAGGGTGGTAGCTTCATTAACGACC
GCCAGGCCTTGCACGGGGTGTGGGGGTGTCGCACGGGGCCATACCCTCTC
CCAACGCGCCACTCACATCGCGCCTTACCCCACACCTACCAAATTCTGAC
AAAGAATGCTTAGCTTAGTTTGGCTCTGTGGTCTTTAGTTGGAAAACAGC
AGACGTGTGCGTGGCGACAGATCTACGACATTGATGGTCAAGGCTGAATG
CCACCTCCGCGCACTGTGAACACCCTTACACTATCTCCATCAATTTGTAC
AACCATGTCCAAAATATAACTACCTCTTATAGATGTTTTGGATTTTAAAT
AGATTTATGCATATATATGGTTTATATATGTGTGTTCATATTTATATATA
CGGTAGTACGGTGGGGTAAAAAGACCAAAACATCTTATAATATGAAATGA
AGATCTTATAATATAAAATGGAGAGAGTACCTAATAAATAATATCTCATC
ATGTATGAGATAGCTAATCCCTCCGTTTCAGGTTATAAGATGTCTTGACT
TTGATCAAAGTCAAACTGCTTTAACTTTGATCAAGTTTATAGAAAAAAGT
AGTAACATTATCAGCCCAAGACAAATTTATTATGAAAATATATTCAATTA
TTGAATTGATGGCACTAATTTAGTATTATAAATATTACTATATTTTCCTA
TAAACTTAGTCAAACTTAAAACAGTTTGACTTTAACCAAAGTCAAAATGT
CTTATAACCTAAATCGGAGGGAGTATATTTTAGGACCATAAAAGAGGAAG
GACTAAACGACAACTCTCTTCATGTCAAAGCCCTTCCACCAGCTACTGTA
TTCTGTTTGGCAATAACAACATAACAGTACGTAATGTCAAATCTTTACAT
ACGGGCTGATACGGCTCGTCAAAATCTTTTCTACATATATACACACATCT
AGGAACTATTCACCATATCTCTCTACATCCGTAACACGCATGCTTCCTCC
AGCAAACTAGGCTACGTAAGGTCACCGCATCTGATCGCTTAATCAATTTT
ACATTGGATGATGAAATCCTAGCTCTCGTACTGGAGTACATCCATGTACC
AAAATGGACCTGCGAATGGGATGGCAAATATGCAGCCAGGGTACATATGC
ACACCATCGATTTATACCTTGCTTGATATTGAACCAACAAGGCCTTTATT
GCTTTGCAATGACATGTACTAGTATAGCCTTCATAATTCCGCACCTTTGC
TCAATCAATTTTTGCTTGTTCGCTTTTGGAGCTAGGCCACCCGTTGTCTG
AACATCGCATGCTGCCACTGTCTTGGTCCTTTGTCTTGGCGGCTAGTCGA
TTGTGAACCAAATTTTGCACCGACATCACATCCTGCGTGCTGTCATGGAG
CTGCTTGCACAGCTCGTCTAGAGCTAGCATGGGGAATGGCTCCTCAATAA
GAACACCAACCTGAAATGTGAGTATGTGCTACTGGGTTAGTGGTAGTACA
ATACAGGTAGGGAATGGGGAAATGGGAACAGCTGCTGAAGCAAGATTATC
AAGTTTCTGGTGAAACACAATGAAGAAAAACAGACTACATTCTTTAAGAA
TCCTCTCCTCTCAAGCATCAAAGCTAAACAAGTACCCTAAACATTTTGAC
ACAATAAAGTAGTAAGAAACATATTCACTAAGATCTCGTGTGGTTGAAGA
CAAGCAGAGGTTGGCTAATTGCTGAGCAATATACACTGAGTTTCCCAAAA
TTAGGACAACCCGATTCTCAACCACCTGCAGCTGCCTTTCCATGTTACTC
CAAAGACAAACCACATATGTGTAGTTATGACTAATTTTAGACTGATAAAA
AGACGAGCATAAGCAAAACCAGGCAAGACTATATTGATAAATGCATCCTA
AAACCACACTAAAACTAATCCTGTAACCAGGTTCTAGAAGGGGCAGCCAT
CACTGTTTTGAAATGCACCAATGTCTTCAAAACCATGGCCAATTGCTGCC
TGCAGCTGGTAGCTACCAAGGCACAATTTTGAACAGTTTTAAATGGAAGC
ACAACTTGGGGTTGAAAAATAAGTTGAGACTTACTTCCTCAATGCAGAAT
AGAGAGGCAGCACTGATAAAAGTAGCTGGAACGACTATCCATTTACATTC
ATCCCAGAGTATCACTGGAAGCGTGAGATGCCACAGAACAAGAAATCTGG
AAGTGAGTCTAGTGTATGAGAGAGGAATAGGAATCCCAATGAGCTGCTCA
CAAACACTAATTCCTTCAAGAAAACAAGATAGTTTAGACTCCTACAATCA
AGAAAAGTAAACAGCATTAGATTGTACCATTATGGATTACTAGACTTGAA
GTAAGTCTAGCGTTTGCAGATCAACGGGTGGTAACTCTCACAAGACAATG
AAGATAACAATAAGTAAATACACCTAAAGTAAGATTGAACATTGGATCAA
TGCACAATGGATGGTATCAGTGGCCCAAGACAAAAAAAAAATGATGTTGA
GTTATGTTACAGGTAATTGGCAAGACAAGAAATCTGCAGGTAGAGATAGA
AGAGTTACCAACTTACCATGATATTCCGCTTATTTTCATCGAAATCCAAC
ATATAGAGGCTCTGTGAAATGAACTCAATAATACAGCGAGGACGATGTTT
TGATCTGAGAACAACATTCAAGTCATCTTCTGAGAGCAAACCCTGAAGGT
CCCTTTTTATGTCCGAATGGCAGATTATATGACACTGAGGCAAGAACACG
AATGATATCATCAGTTGCCGCGCTAGTGAGTGAAAGCTAACTAAATCAGG
CATAATTGCATGAAAACAAACGCTGGTCTATGTTTTCAGAGACTAGTGAA
AGGTAACTGCATGAAATATAATTTCAGAGAGTGAAGTTACCAAATTGAAT
CACTGGTAGTATACAGTAGAAAAATAAATAAATAAATACAGAATTAAATA
TATAAAAAAAAAACATATGCAAGAGCAAAACCTTGAGCGCGAGCGGGAAG
GCGAGAATGTAGTTGAGGAGGGCGCGCGTGGCAGGGGGGTTGTGGTGGCG
CATGGCCATCCCGGCGAGGTCGGCGGCGGCGGCGATGACGCGCATCCATG
CCTTGCGTCCCTCGTCGAAGCGGGCGTAGGAGGCCTCGGTGCGGAAGACG
AGGAGGAGGGCGAGGGCGGGGGCGGTGAGCTGGTAGGGGAGGGAGGAGGC
GGTGAGGGCGTAGGCGGGGAGGAGGGTGTTGTAGGTGGCAATGGCGGCGG
CGAAGGCGGTGAAGGCGGAGACGGGGGGCGCGAGGGAGAGGATGACGCGG
GAGGTGAGGGAGGAGAGGAGGTGGCGCAGGTGGCGGCGGGAGCTGCGGTG
CTCCCGCCAGTCGGCGTGGGTGTAGAGCGGGCGGCGGTCGCGGATGCGGC
GCTCGGAGACGGCGTCGGCCCAGTCGGGCACGGCGGAGAGGAGGGAGAGG
AGCGGGTTGGTGTTGCTGTTGGTGTCGGGGGCTTTGGGCGGGTCGCGGAA
GCAGCGGGCGACGTGGGTGGTGGTTGGCTTGGGCGGTTGCCGGTGGATGG
AGGGTATGGGCCTGGGCGGCGCCGCCATGGCCGGCCTCCTCGGCGTCGGC
GAAAGACGGCGGCGCGCGCGGTGGTTGGTCAAGCCATTAATTGGCGTTTG
GTTTGTGGCGGAGGAACGGATGGGGCTTTCGCCAATTTGCCTTCCTTTTT
CTTCTTTTACCGGAGCCATCTGGATGACTGACACGTGGAGGCACTTTCCA
GGGCACATGTAACAAGCGATTGTTTCGCTTTTTTAGACCCAACAAAAAAT
TAAAGACGTAATACAAGTTTAAAAAGAAAACACTATTATTTCTTTTTTTG
GTCTAGTTTTGGTACATTAGTAATACAGAAAATTCGAGATCCCATCCCAC
ACTAGCTGATTTTTATATATTCTTCGTTCATTCGTCCCTTTTCTGGCAAT
CATATACTCCCAAATCATATTTTCTATCTTTTCAAATAAATTGGATATAA
AGAAAAGCTTCAACTCAAGGATTTTCCGACGTGCCAGAGAAGATATAACA
TTACAAATATCTCAAGTACTGTCCTTCCGTTGATAATTTTAGTATCAGTT
TTTGCACGAGTTTGTTTCATACAAAAGTTTGAACAAAATATGGCTGAAAT
AGCCATCACAAATGCATATGAATCATAGCATAGGCGCATACATATAAGTC
TATACCAGAGAAAGTCTCATGAAATCCATAAGATGCAACTTAACGTATGA
CTATATACATGTTCCTTCAACAATTTAGACCTACCTATATGTATGTAGGT
CTTTTTATCCTCAGATTACTGACAAAACGTGAGATATTTTTTTTAAGAAA
AATTAGTTTCAGGTTTGGGGAATTCCAAATCACCCTTTTTGAGGCTTTTT
TTTTAGGAAAGTAAGTTTAAGATTTTCCGCAGCTACAGCTACAACAGTTG
CGTGATTTGGAAAATGGGGAATTCCACAGGGTTTCTGAGACATTCGTCGC
CGCCGCGCGCATTGGCGAGGCGGAGAGAGAGTGAGAGTGAGGAGGAGTTT
GGGTGATCTCTCCCCCGTCGCTAGGGCATTCGCTTCCTCCCTCCTTAAGC
ACGCACGGTGAGTCGATCGCTCCTCTTCTACTCGCAGTCCGATTTCCGTT
TGATATTTCGATTCGATGCGACAGTTATCTGGGCGTCTAAACTAATCGAA
CGACCCCAACGCGTGGGAGATTCCAAGCAGCTTGATTTGTTTGGTCCCTC
CCTGTGGATCTTGTTGTATCGCACTGCCCAATAAACATTATCTGTCACGG
TTTTACATCATGCGATTAGCTGTGTTGCCATCCTTTCATGTGTCTATTTT
CAGGTATATGTATTTTTCTGCTCCACATATACTTCAGGATTTGTTTTTTA
ATTACCCTTGTTTTTATACATCAGGAGTTCAGGACTATGTAGTACCAGTG
GTAATACTAGTAATCATAACTCAAGAACCCTGTAGGCCATGTTCGGTTAA
TCCCCATGAGAAAAGGATTGGAGGGGATTTGTTCCACACCTATTGTAGAA
TGGAATTATTCACTCTCAATCCCCTCCAATCCTCTTCAATCCCTTCCGAA
CCGAACAAGGCCTTAGTGTCAGAATCTTCTCTTCTTTGCCAACTCCTATT
TACATCTTCTTTGCCAACTCCTATTTACATGATCATTTCAGCCAAGCTGT
CCATTATCTAATATTTAGTCAGCAAAATCAAAACAAGTTAGGAACAGAGT
ATAGAACATTTATCAGCACACCAATTGGGGTAGTCAGCTCAACAGTTCAA
CTGACATCACTTTGATGCGTAAGATCATATGCTGAATATTGATGAACTTT
ATGTTGGTCAGATAAACAAGCAATAAATTTTTGGCACCTAACTATCTTCA
AGAACACCACTTTGTTTATTTTGTCTGTAGTGCAGTAGTCTTTTAAAAGG
ATAAAAATAAAGTCTAAGCTTAAACTCTTAGCACCAGTGTTTTCTGGGGC
ACATTTCTGGGACAATCAGTAACTCGAATTACAAAGATATCCTAGTGGAT
CAGGATGATTCAAAGACCAGAAGTAAAATTGTATACCTGCATTCGCCATA
TGTCAATCTATCACTATGGTTGCTCAAGCAGGAAAAAAAAACTAAGTTCC
ATCTGAAATATCACATTCTTTCATTCTTTGATTAGTTATATATGCTAAGA
GGACACATGCGCGCCTTTCTGAAAACGTATCCTTCGATTTTTCACACACA
ACTGTACACTGTTACACACTTATACACACAATAACAAGAATTCACACAAG
GATTGGAAGGACAACATAAGATTCTTTAGTCAGCTGCATAATATTGTACA
GAACTATCACCTTCCAACTCTGTTAAATCTATCTGCAGTGCATGGATGAG
GAGTCTGTGGCATTATGCATTTATGCTGCACTGGCATCTTTCAGTGTCAG
GAAGATCCTACTGTTCTTAGGCTCCCAAGATGTATCAATCAAACTAACAA
GCAGTAAAATCACACAATACTTGTCTGGTCCACTGGTCCTCTTGATTCTG
TCATGCGGACAGCTTACTGTCATCAACATAACTTCTACTTATGAGTCATG
ACTCTACCCATTCTATATCCATTCTACAAATAGCAGAGAAAAATACCAGC
AGTGACTAAATTGAAGCTTCAAATCAACAAATCATTAGCGACCTCTTCTA
ATAGTTCATCTAGTATGAACTCCCATGTATCAACAATAATCTCTTCACTT
TCCAATTGAAGATTCATCCAAGTGCCATCTTCCAGATCTATGTTAACTAG
CTGGTTCAATGTTCTTGGAAATTGATTATGGAGATGTCTCTCGATATGCT
TATTTATTTCTTGGATGAGGTTCTCTCCCATTGGAGGTGGCTGTATCTTG
TGCATGAGAAAAGATAAGCAAGGAGGGTTTCTAAAATATGTCTCCTGGAT
TATTGTTATAGCTTCACAGATACAATCAAAAGGGAGCTTTAGATCATCTG
TTTGATTGCCTTGGTGTAGTTCTTCAATCATGCAAGGGCTGATCAATTCA
TCTTCTAGATACCACACCTCTAGATTTTGGTATGTGCATAGTTCTGATAG
CTCCAGCATTGCCTTTATGTAACTTAGCCTGGCATCCTCGTCCTCCCAGA
AGACCCATTGGTCTGATATAGCATCTGGTATGTGGGGCCTCATCATATCT
TGATGCATCTCACCTGTGGATAATTGCAAGACCAAAATACATCACCTTTA
GATTAGAACACATATTTTCTTAAGGTCAAAAGGAAATGTAATTTTGATAT
GTTTAGATGAGAAGATACATTTTATCATAGTTTCATGGTCAGGACTGTCA
ACATCTTCACAGAAGAATGGATCAAGGACAGATACAGGGCTGGGTTGCTC
TTGCTTTTCGTGGTTCCCTTCGGGTGAAATTTGTGATATAAGTTCAAGTG
ATGCACTTGATCTGGGAGTTTTTGGCTCTTGGTGTTCTAGGCTCTCAACC
ACATTCTCAGGATAGCTCAGCAACATCCCTGCATGCTCTCTGCCAGGTTC
GGCTCCTTCAATCAGTTCCTGCAGTGTAGATAAACACATTATAACTCAAA
ACAACAATGGAGACCAGATGGAATATCACTAAGTATTGGTGTGAACATAC
TAGTGATGAGGTACATGTACACTGCTCTTTTAGGGTGATCCCTTCACTGC
AAATCGTTTCGGAGCAAGCCGGCTTGTCGATTTCTTCAATATGCATAATG
TCACCTGCAAATATTCCTTTGTGCTTAGAGAAGAGCCACGTAATATTTGA
TAATTTTAATGACTATGGTATTATGTACTCACCATCTTGTGCAGTTTCTT
GTTTCATGGAGTGTCTATCCTGATCAGCCTTACCATCTAGTACTTCACTA
TTACCACATGCAACACTCCCTGAATCTTCGTCAGACAGATCTCTTTCTTT
TGCATATTCTGTCCTCTCATCCTGTTGAATGGCAGAAATATTTATCTCTT
CGGGTGAAAGGTCAATGCGGCCTTTTAACCTGGGGCTACTCCTAGGTGAT
GATGCGTTGCGTTGAGGGAGGGAAAGCATTCCTATCAAGGACTTTGAGGT
ATGAACTGTTGGATGCTTGGTTGTATGACTGTTATACTCTAGAATGTCTG
TCAGATGTTTCTTCGCCTCTTCATAGAAGATGGATGTATCCTTTGATGTA
ATTATGTCTCCGTTAATTTCACCTAGTCCATCATTCCTTTGCTTTTGCTT
ACCACTGGTCAAAGGTCTCAAATTGTCCTTATCTGACTGTTTAGAATCCT
TTCTGACTTTAAAGACTGAATCATTGATCCTTTGTGAATCTCTTTGTAAA
TCATCTTCATACACTGATGGTCTTCCTCTTCTAGTATCACCAGTCACAAT
TTTGAATCTCCTCCTGACTTCCTTAATTGAAAATTTAGAACTCTCTGTTG
CAGGGTATTTTGGAGATTGAATTGTGCATGATTGCTGATCTAAACATGTA
GAGGCTGTAGCTACAGTAGTATCGATCCCTCTTGGATTTGGCTTTAGTAT
AACTATTTTGTTAACCATCTTACTACTATTAGTTCCTTCTGATGTACCCT
TCATAATTGATTTATCTTTCCTCCAGAAAAAGATATTCCTGCCCTCTTTA
CTATGTGTTTTGATGGCTACCTCGTGCTGTTTTGAATTCTTAGTATTTTC
ACCTTTTTCAAGAATTTTCCTTGGCTCTAACTTGGTCACTACCTGTCTGT
TTTGATTATTTTGGGTGTTCTCCTTCTCCAAAGTATGCGGACTCGGTTTC
TGAAGTGTCTTCAAGAAAAGTTCCTTCTCTGGGCTTAGCATATCTGGTGC
ATCTACTAGTTTGTTAGATTGATAAGATCTGCTGTTACAAATATATTTTT
CATAGAAATGCTCCCTTTGCCCCCAGTCTGGAGATTCCTCATAAGCACGT
TGACAGGGCACACTCTTCAACTCACTAAGCTTTGTATGGATATGTGACTT
CAATTCTGGACACAGTTCACTCTTATTTTTGCAATCATCATGGTACCCAT
AGAGTTCTCCCACAAAATCTGCTAAAGAAAGTTCAAGATCATCTTCTTCT
GCCTGTTTCATGGATTTGGAACCACTTGGATCCAGCAAACCAGACGGAGA
AGCCATGGCTGTGCTTGTGCTGTGACTTTTGGCTCTGTTTTGTTTGGTGC
TCTGCATTGAACTTTTTTCCAGACAGACATCATGTCCCAGGTCAGCTAAT
ATTCTTTGAACCTCTTCCTTGGGAATCTTTTTCACCTGTTTTACCTTACC
CAGCTCGTCCTCCATGAGTCTTTTGACGGTTTGTTTCCTTGTGTCGCATT
CCTCTATGTTCTGAGAAATATAAGAACAATACACTTATTCCAAGAAGTAA
TCTTTAACATGCATCAAAAGAAATAGGTAGTACTGTCTACATGATAAACA
TAAGCTTGATGGAAAGCTATATCAGTTAAAACTATTTGATGTTTACCATG
CCAACATACACTTGAAGCAAATCTGGTTTTAGAACTCACCCAACAGATTA
CAATGTAAAGATTGCTAGTACTGTCTACTCAAATTTTTTCTTCTCTGCTG
GTTAATGCAGAATGCTTGAATCAAGTCCCTTTCATCAAAGAAGGAATAAT
GGTTGCTAAATCCAAGCCTACACATGATAAGTAGGCAAAAAGAAGTATAT
GTGGGATCATTTTGTCATGCTTTTTTTTTTAAGTTTATTGTTCCACAACT
TGCATTAAGCTAAACTTTCCCGTGCATGTTTTCGAAGCAGTACCAAGTTC
ATATGTTGCATTTGGATTTTGGACGACTTCTTTTCTCCATACTTGCTCTA
GATATGTTCTGGCTCTGAAGAAAACACTTAGCATGAAGGAATTGACTGCC
ATTAACATCAATATGGCACTTTCAGTTCCATTCATCAAAATTATTTTGTT
ACACAAGTAACTGAATAGTCAAGTATGGTTAGGATCACTAGACTTCTGTT
GCATATTCGTGGTGTTAACAAAAGCAGACAACAGCAACCACCAGCATGAG
CATCTATGCTTTTTACCATTAAAATTACATACTTACTAAAATAACTTACA
TCCTCCCCATATTCATCTGTTTCTTCAAAGTCCCTGGATTTCTTTCTTGA
GTGCCTCCTACCTGCGACCATGCAGAGTTGTAAGAAGATATACAAATTAT
GATAACTAAATATTTTTCTTGAATGCCTTCATATTTGCCAGATGATTCCG
AAATGTAGATTAGAGGGATTTATTGACAGTCTATGACATCAGAAAAATGT
TTACTGAAGGTCAAATATCATAGATTGATTGTATTGCCATGCAGGTGCTG
CATTACTTATATTGCTGCACATAGTTGACACAATTTCACAAACTGCTTAG
TAATGGTAATCAAACAAACGAGAAGCAAAATTGTCGACTTTCATATTTAC
TGACAGTAATCAGTTTTTTTTTCTGGAGATAATAATAAGAATGCTTTACA
TATTCTGTTTTCAGTCTCTTGTATAGCAGATGACCACAATGCATATTAAA
TTTCAAAACCATATCCTCAGAGTTCTACCAGCAAAGTAAGTGGCTCAGAT
CATGATCACGATCCTATTTGCATTGTCATCATGTTCATCAGGTATTACAT
TTTACTTTAACCATGAACCTGGAGAGAATTACCTGAAAGCCCACCGAAAG
TGTGCCTTCTGCTTCCTTGCTTCCTGTCCAACAGAAACTTAGCGTCACGT
CGGAAATAGAGCATGCCGATGAGGCCCCACATGCAGCCTATGTTCTCCTG
ACGCCTAGCCAGTCTTTGACTTCTCTTCCCCATGTTAGTTGGCTTGTTCC
TCTACACTTTGCAATTGAAATATGCCTGATGTTCTCTGCAGTTTAGTTCA
TTGAGCTAATCCTCTTGCAGCAGGTTTGGTTCCTGAGAGAAACTCTGCAG
TTAGCTGATGAACACTTAGGATTCATCCCGATGAACCATGCAAGCCAAGA
ATGAAAGAACAAAAGAAATGAGATTTTGCAGGAGCAAGAGAAGATGAAAT
GCAGCAAACTGGCAGCATAAAACCAACAGGTTCCAGTGTTCTGTTATTAA
TTTGTGTACTGTCAAAACCAAGCAAAATTATCAAAGGAAGATATGCTAAA
AACTCCTCAAATCCACAGATATTGCTTCATGCGAAACTTACGTGATAACC
GAGAGATCGCAGGGAACTTCACCACTCTGAAGTCTGAACCAAGAAACCAG
ATGAAGACGAGCATTAAAATTCTTCAGGACATGTTGTTGGCCATGTGAAG
AGATGCTAGGACCTGAGCTGTGCTTCCTTTTGGCAACGATGACGGAAGGA
ATCAGAAGCCTTTCTTGCACAAGCCTCGGTCAGTTCTAGTAGCTTTTCCT
CTCTCCCCTCTTCTGTTTTCTGTTACTCCTACTTCTCTTCTCGCCCTGCT
GTGAAGAGTGGACTGGAGCGAAGGCAACACTAACTAACTAGGTAAGGTAG
CTAATGGCGCTGTAGCAGCCCACACCACATGGCTTGCACAAGCAAAATGG
ACTTTCGGCCAGTGTCCCACGCACCACTTTTCCCCACTCGCACAAAAAGT
AATTGCTAGCTGCAGGCAAAAGCTGAAGCGAGCCCTTGATAAATTCTGTG
TTGAGCCTGTAGCAATGATATAATCTCGTGGGTCTTGAGGTGTTTGTAGT
TGTAGGTGCCCAGATATGAAAGTATCATAGGAGTATACGAGTATAAAGAG
ATTGGTTTTGCATTGAGGGTGATTGATATCTACCGTTTTGTTTGTTCTGT
TCTGCTAGTGAGAGCCCAAAAAGGGCTCCATCTTGTCAAGTAGTAATATT
GAGATGGTGATGGCATGGAGATTTTCTTAGCTACGGATAGAGTTGTCCAC
CAACATCTAACCATGGCATATCAGGTTTTTGTCGATTTGTTTACAAGAGT
GCAAAAACAATTGAGAGTGCTTGCCATTTCCAATACGTATCTTCTCAGTT
TTCAGTTCAATTGAGAGTGGATTACTTCAGTAATTGATTATGGCTAATTT
AGTTCAGAAATGGATTAGGGCGAGAAGAGTTGGTCCAACATAAATGAGTG
GTGGACCTAGCAATTTCAGTGGCGTATAAAGTCACTTGCCTGGGGTGCAC
TGCACTAGAGCCTGCAGGAGTACAAAGATGGAAAATGGATATGCATATTT
CCGCAATTAAACTAACCTCCCTTGTGTTCTACGGAAGGGTGCTATGATGT
GGATTGCGATGCTGGGTTTGGATATCTTATCAGCGAGTCGATAGAATTAG
ATGGATTGTTTTCTTACACACATCTAACCTCAATCTGGTTGGTCCTCCCC
GCCAAATCTTCATTGTTATTTAAGACCGAATCAGCAACTGAATTGTCTAG
CACATCTTGACTTGCAAACCTACTCTACTCATGCCATGTGTGTTGCGTCT
GATACTTTGCTGTATTGGATAATGTGTTCTTTTCTCTTGAAGATAAAGAA
GATGAAGATTAAGTTTTTTTACGTAAAATGAGGTGGTATTAACGTATGAT
TGATTGGGTTTTAATTATTACAAATTTGAAAAATAGATTAATATGATATT
TTAGAGCAACTTTCATATAGAAAATTTTTGCACAAAACACACCGTTTAGC
AGTTTAAAAAACATATTTTGAAAATCTTAATTTTCTTCCAACTCTTATTC
TCTTCTATCTGATCATTTGGTCTTACCCAGATGCAATACTATAGTAGTAC
TAGTATATGAGTATTCATGTCTTAAAATGATGTCTCCAGAAGGAAACACG
TGCGGTGCTTAATTTCTTCAAATTTTACACTATGCACGACCAGGGTTATT
GGCCGCTAATTAAATTGCAGCCCTGATTGCCTGAAGGACACTGAGTAGCC
AAAGACAAGTGAGCCCAACGAATCGCCCGTGGCTCATTATCAATTTATCA
GCAATTGCTAAACTGCTAATTACAAGTATGTGCCTTCACATTCTGCGAGT
CAGTGATTTGCTTTAATAATCTCTTGCAAAGTTAATGCACCTTAATCCTT
AGGCCTTACTTGGCAGTTGTAATAATGATAAAAGAAGGCGTGGGCTTTGA
TCCTCAGAAATGTGTCGGCGAGGCCTGTCCATTCTCCCATCTGATCTAAC
CTCCCTTTTTCTTAAGAAGGGGTTTTTTTTTTACCCGGCCTCTAAATCCA
ACCGGATATATGCAACACTTTTAAGCTAGAAACTTGGCCTATCAAATATA
GAATTTAGTCCTCAAATAATCCAATCTGAAATTCGCTCCTATGAAGATTT
GAACTCAGAACCTTGGGGTACTACTCAGGTCACTGTAACTACTAGGCTGC
ATGTCCATTCTCCCATCTGATCTAACCTCCCTACCAGCCATAGCCACCCC
TCCCTCCATCATTGCTTCATCTTTCTTGTTAAACCTGGCCAGGCAAATTG
GTTGGAAAACCTAATAACTAGGTTTGGCAAGATATCTAATCAAACAAGAT
AGTGCTGCTCGCTCTGTAAAATTTAAAGAGGCAACTCCAATAAAAATCCC
TTTGCTTATTATTCCTGATGCACACATACCGGTTATTAGACTAGTGATGA
TGAAGTACGCTAGTACTGTCCAACGAACTTTTCCTGACACAACAAACACT
GTGTCGCTGTATTATACTCCTAACCTTTTTTTTTGTTTTGTATAGAGTTG
TCATGTGTCTCATTAACTTCAGTTTACAAGTGGGGAGGACAAACATACTT
CAGTGAGATGCTATACTAATGAAGACGTCAGTGTAGCGACATCATTTCAT
TAACAGGGAGACTCTGTCCAAGTACTAAACAACAGAATAGTCGTACCGAT
GAGCATTTTAGAGGAGATGATGGTGCAACGGTTGCACTAACTACCTACTA
CAGCAGGGGTATCTATCTATGATTAATCCGATACCATCTGTCGCTCTCTC
TCTCTCTCTCTCTCTCTCTCTCTCTCTCCTGAATCCTGATATGTAGCATT
ATTGTTGATGGAGTTTATATATCCTTTTCAGTTTCCAAACACATTCAATG
GCTGCTAGGGAGATGGATATTGGGACAGCTTGTTATTGCGTCAGTCATGA
GCCGCAAATGCTGTAGCAATGCGTGCTGCGCTTGTCGCAATCTCAAGCAG
GCGACGTTAATTTACTAATACTCCGTATTATACTATCTGAGATTTGGTGA
GCACTAGCAAACGATACTCCCAATCTGCACTGGACTGGAATACTGGATCC
CGCATATGCATCTTTCTCTATCTGAACTGAAATGCCAGCGAAAAGGCTGG
CAGGCACCTGCTGCTTTTTACCTTTAGCCTCCCCCAATTCACAGGGCATA
TGAAAATCAAGGACATTTTCGAGACGAACAAGCAGCAAACACAAATAATA
TGCAGGAGGACATCACAGAGAACGTACGTGCAGGTGCAGCGACTGGTTTG
TCGGTGCCGGGCATCATCGCTTCTCCTTCACTTCCATGACAACTCAACTG
AACTGTACCGAACCGAACCGGCATGACATGAATGCCAGCATAGGATGCTA
CTCCAGCCTGCTGTCTGCCTGTTCTATAGCCAGGTGCGAAAGTGGACAGA
TATATAGGAATGGCATCAGCTGGTTGCTCTACAGTATGTGCGAAAAGTGG
TGTCTGTTTGTGATGCGGTACAGCATTCGGCAGCATGGTAAGTTAGTTGT
CCACTCGACCTCCCAACAACAACCGCAACAATAACAACAGCAGCACTGGA
CAGCAGGTTCTAGCTCTCTAGTTTAGTGGTTGATTTACCTTTTAATTTCG
TCTTGTCGTAATCTTTATCTCTTTCCTTTGTTTGGCTTTATGTTAAAACA
ATCAGTCAATCTTGAGATGATGATGACGATGCATGCGGCGTTACCATTAA
TTAGCTAGGATGCGAGCACGATGGACTGCATCTCTCTCCTCCTCCTCTTC
CTCGCCCTCCGCAGGATCTCCAGGCCCTCTTCGGTGCCTTGCTTTGTCAC
TTTCCACTCCTTGCTACCTGCACCATATGTTCACATGTGCACCAACCCGT
AAATACTAGCAGTAGCAGTAGAAGGGTAATCAAACGCAAACTGTAAGTAA
ATTCTAGATGATTGAAACTCTACTCTATTACGCAATCACTCGCCATGACA
GCCGGCAAAGCAGATTCAGTGATTGAAAGCATCGTTTTTAATTGTTGGTT
GCATGGAATTCAGCTCTCTTATCCCCTAGATCTCCCGCTGGGTTTCATCC
ATCGAAAAGAATGCACCCTGGCTTTTCGAGGGGAAGTTCAACGGTTGATA
GCTACCTGTTTCTGTCTTCAAAATCACGCAGGACGCACGTCCTTCACTGT
CATCATCCGACTCGATGATTATGCTGACTGGTGCCTGCATTTTGCATTCA
CAAGCAAGCAAACATGATCACGAGTTGAACATAAGGCGACCACCTACTAT
CTTTATTAAACCTGCGTGATACAAAGCTATGCCACTTTGGTACATTCAGT
GATATTGATTTTAGAACATTACCAATTAGAGCAAGAGATGCTTCTTGTTA
ACAAATTGGCCTTGTAAACATGTTCTTTCGTTACTGATACAGAAAGGAGC
AGGGCTGCATGGCTTACCTTCTTTGCTGGCACTTGTATATTGACCTTTCT
AATCGCTACCTCTTCCTGTTTAGGTGCCACCCTGTAGTAGCTCGAAGCAA
ACGGCTTTTGTGGAGCTGCTTTTACCTTTCCCTGCTCCACCTTTGGCTTC
AGATCTGTCACCTTTGCAGGATAAACCAAATGTGCAGAAAGCCTGACATT
AACAAACAATCCTCGTCAGAATAGAAAATCCAACAAAGATCCGAAGAAGA
ACAGTTGGTAGCTTAAGTCTTGCTAGTAACACAACTCGAAGGAATGCACC
GACACAATTCCTTCCAATAAAATGAGATAATGTTCCATTATACAAAATTT
AGAATAATTACTATCTAGTAGATTTAAACTGGCAGTATTTAACCAGCTTC
GTAACGAAACCAATGGAATATTAATCATTCTTTTGAATTGCTTCTAACAC
TTGATTTTAAATAGGATCTCAAGGATTTAAAACCGATTTGAATTTGATTC
CATCAAGAGGTCTTTCAGTTCAATTCTCCATACTATAGTAGTGATAAATA
CATAGCTAATGACTGAACTATGTAAGGAGCCAAGAGCAGAAAATTACACT
TTTGTTTCAGGTAATTGGTTCATCCGGGACCTTCCAGCTGCTACTGGTGC
TCGGTTCATTGGAGACCTTCCAGCTGCTACTGGTGTCTGGTTAATCTGGG
TCCATCCATTTGAAACTGGTACTTGGTAACTCTGGTCCTTCAGCCAAGAC
CAAAAAGAAGTTAGAGAAAGATACTGGAAGACTTATGGCTAAAATTACTT
GAGTCATGAATTTACATACTGCCATCATTTGCATTGCAGCAGGCCTACTA
TTGACAGACCTGATAGCTCTAACAACCCCCTGCGCAAACAGGCAAAACAC
AATCAAATATAGACAAAAACATCACATTGGTTGCCTTCACTATGCGAATT
GATGAGGTTTGAGCATGACAAATTTAAGTTCACGCAGACTTGTGCCTGCT
CCTTCAGACATCATCAGACTCATAAAAACCGAAAACTGAAAGATATCATA
TACTGAATATATTGGACCTTAGGTTCTCAAGTATCATGAATAATTGAATA
TAGAAGAAAACTTTAGGTAACTATGCTTATATGGAAACTTAACTGTCATA
TTTGGATATACCAGAAAAAAAATCACATGCTCATACACAAGAATGATAAT
CATTTATATGCAAATGATAGTTTTCAGAATAATTTGTAGACACTTGGACA
GTTGGACTTATCAGAGTTGTATCAAAACTGGAAGTACCTCCATCTCTTTT
GTAAAAACTCTGAAGACGTCACACCGCAGTTGTCTTATATCTGCTTGCAT
TTGTGTCTGCAGGGTTGCAAGAGTCGAGGATATCTCATTCGATTTGCTGG
CATTAGAATTCAGAACAGTTGTCTGATCACCCTGCAGTTGTCTTGCTTGC
ATTTGTGTCTGCAAGGTTGCAAGGGTCGAGGATATCTCATTCAATTTGCT
GCCTAGAGAATTCAGAACACTTGTCTGATCAGGATTGTGTTTTGTGCTGC
TTCCAAAGAGTGCTTTGAGATCGTCTTGTCCCTTAAGCTGTGATAACACG
GTAGTATGTTAACTCTGACGTTGCACAAAAGAAAAGGAAAGAGGGAAAGT
GGAGAAAATGCTGAACCATCAATTATCCTTACAATTTGCTGAAGTGAGCT
TTCAAGGACAGCAATCTTTTGCCGTATGCTACCAGCTAAACATAAAAAAA
TAATTGCTTTCAGTTCCAGTTGCTGAACAAGGACAGAAATAGAGTGCAGA
AATTCATAGACAAAACAGAAGTTGCACAATAACTCTTTATGACTGAAAGT
TAGGGGCTTACAATCTAATGATGCCTCCTTCATGGCTCTGTTTAACTGCA
TTACGTCACTTTGGACTGAGTCTACCACCATCCCCATCTTATGTACTGAG
CTTGCCAGATGCTGAAATTTGCGCTCAACATCCTCATTAGTAACCTGACC
TGCTGATATACCCATCTGTCAGTTATACTGATGAGAAAATACTATGGCAG
TACAACAACTTAGTGATTTGGAGTCCAGATAAAGAATGATTTCAATTGAA
CTTTCTATTATAAAAGCATGCAGCGATCATCTTACATTCTATGCAGAATA
GAAAAACAGAACCCAGTTGGAAAAAACAAAGTGTGCCTGGAACTCAGGTG
AAATGCTGCTATTCTGGTATAAACGAAATGAAGGATATATGAGATGTAGT
GCGTGGGTCTTGAGAGTTTACATCTAGTATCTGCAATGGAGGGGTTCCAG
CGGTGCACTGGGTTGCTTGGTAATTTTGCCAGTTGCAGCTGAGACTCTTC
TCGCGCGCAAGAAGCTGAACTGGCTGGTAAAGAGGACATCCTCTTGGATG
AGTCATCATGCAAGCCAAATCTCTGTACAACAATGAAGACATGAATGAAT
GTTAATGGGCAAGATACAAAACACTACACATGCCATTTCTAACTAGTCAA
GCTGTAATTAGATGCACAGGTACAGAAATCTCAGTTTGTGATGCACCAAT
GATGCTTCCATGAATAATGCAAAAGTAATTTATGAGGAACAGGCATTCAT
GTAATGAAATCGTGTAACTGCATGTATAAGGGTGGGTGTCAATTGCAAAC
AGTTTTACAGGACAGACAAAAACGGAGTTCAATTCCCTGATTTATCAGTG
CAAGCGTGCAGCAAGGTGGTGGGCAGCAGAGTGAGCAATTTGTACCACTA
GTAATCAAAACAAATCTGAAATTGCAGGAACAGCCTACTCATAGTAATTG
GACCTTGCACTATCTATTAGTCGTTCTGCAGCATACATTTTTTTTTTTGC
AACTGCGACCAGAGATAAAAAAAACTGACAAATGCTGTATCAATACTGAA
TCTGATATGGATTTTCACCAAAAATCCACAAGGCAATTCAGCGGAAGACT
CTGATAAACACCGAACAACACACAGGGACAGGAGTGAGTGGAATCCCCAA
TCAGTAAGGCACCGAAAAATACCAAAATCCATTGGGCGGCAGAAACAAGA
GCGAGGGGGAGAAGGAGAGGAGAGGAGAGGAGAGGAGAGGTGAGGTGAGG
TGAGACCTGATCGCGGGTGGGGGAAGGGAGGAGGGTGAGGAGGTTGTCGT
CGAGGGAGACCTGCGAGAACTGCGACTGCGAGTGCAAGAGCGAGGCGGAG
GCGCCCTGCGAGAAGGACTGCTGCGACTGCGAGAGCGGCTGCGACCGCGG
CTGAGACGCCACCGCCACCGCCACGGAACCGGAAGCCGACGCGCCGCTGC
TCCCTCCGGTCCTCCTGAACACACCACACCACCCCACCATGAGCAAAAAC
ACAGCATGCATGAGCATTGAGCAGAAGGGGATTACCGGGGAGGGAGGACG
GAGATGGAGGCGATGTCGCAGGCCTTGTTCATCTTAAGCTTCATGCCGCC
GATCGCCGCCGATCGCCGTAGCCTTCTCCTTCGCCGTCGCCTTCGCCGGG
GAGAGAGAGAGAATATTCGCAAATTTGAATTTCTTCCTGCTCTGCTTGCT
TTCTGGTGGGTCCCTGTTCTCCGCCTTTTATAGGCACCACAGCTCCCCGT
GTGGGCCCGCCCTTGCGCATGGCAGCTCTGAGGCTGACACATGGGGCCCG
AGTTTTGAATAATTGCGGCTATGTCATGTATGGGTGTGTTTAGTTCACCG
AAACATAATTTTAATTTTAGAGTGTCATATCGGACATTTTGATAGGATGT
CGGAAGAGGTTTTCGGATACGAATAAAAAAACTAATTTCATAACTCACCT
GGAAACTGCGATACGAATTTATTAAACCTAATTAATCCGTCGTTGTCACA
TGTGGGTTACTGTAGCAATGGCTAATCATGGACTAATTAGACTCAAAAGA
TTCGTCTTGCGATTTCGATACAAACTGTGCAATTATTTTTTTCTTTTTTT
ATCTATATTTAATGCTCCATGCATATTTCCAAAGATTTTCTAGGAAAAAA
AATCCTGGGAACTAAACAAGGCCTATACAAAATTAACATTCAAATTGCGG
CAGAGAAGAAATTAGGAGTGCTCTGCTATGCAACTGCAAACACAACTCAA
AACAGGAATACATCTCTTGCACAGATTCAAAACAAATAAGGTCCAGTCTT
TTTTTATTTGAGATTTTCTTGATACTAGTATTTTGTGATAACAGGATACA
TTAGCACACTGTTCTTGTGATCAGAACTTCAGGAGCACAGGACTAATAGT
ATATGGGGAATTTGTTCTGACCATAAAAAGAACAACATTTTTTATTATTT
TGCATTATTATCGGATCAATGCGCCAAATACCCCCAACGTATACAGCGAG
AAGGGAGGTACATGATCACTGGTTTAGTTCCACAGTCCAGCCCATACAAT
CGTCCACATGACCCATCTGGAGGCTTGTAAGTGAAGTATACAGCTGCTGA
CACACCACGCCCACTCCTTGGTTGCCATATTCCACCCTGCAAGGTTAGCA
GTACAATTTTCGGATCTTATATGTCTTGTCATAACTATCTCAAGAACAAA
CTTAGCATAGTTAAATATCTCATTTTAATGCGTGCGGCAGCACGACTCCA
ATTGCTCTACAATTATCATGGGCAACCAATCCCGAAAGATCTCAAGTTTA
TAGCTAACTGACCACCTGCGCGTGTAATACTACATTCCATATCATGTTGC
ATTTCGGTTTTTCTAAAAACAGAGAAAATGTTGACTCTCAGACCAAACGC
TGGTAAAGCAATTGGTGGTGTTTGTAACAGGATGACATGATCATGCCAGG
TAAATGTTGAGGTAATAATTACAAAAAAAAACCCTAAGAAATGATCACAA
GTGAGAAAATCATATCAGCATGGTGAAAAGTTAAGGAAAACCTAGCCTAT
GAAACACGTAGCTAATCCAAGGTCTTCTTCACCAGGTTTTATTTTTACCG
AGGTAGTACCATTTGTTTTGGTGCTATTTCTAGTAGAGTAGTAACTAACT
AATCCAGTCTTATCCCGAAACTGCTGTGATATGTGTTCTAAAGACATTAG
CTGCAAATTTTTACTGCATCAAATAGCCATATTGCACAGCAAGTAAGCTT
TCAAGCAAAGCAGAAGTTTCACCTTTGCCCCAGATAAGTTATGCTCCCCA
CAGGGGACACCACAACAGCTGTTCCCGTGCAGAAAACTTCATCAGCTTCA
AGAAGCTCATCCACTGACACAAGGCGCTCCTCAACCTTACAGTAAGTTAA
CATTAATTAAAGCTACATAACATTAACAAAAGCATTTAAATAACATATTT
TTTCTTCCTGTAATCAATGAGGAAATAACCCTATGATGGGCCAACAACAG
CTCTTCCAGGCCACTAGGAAAATAGGATCTGGCTAATCATTTAAGTAAAC
TTGAGCTACTGGTGAAAACAAGAATTTAATTTGGTATTGTGGAATGGTAA
CTATAAAAAGCTTATCTCAAATTCACAGGTAAAATGCACTAGGCAGTCAT
TTCTTTCCTGGTCTCCATGATGCTGATGAGTAATTTACCATGAAGCCTTT
TCTCTGAGCAACTTCAAGAATACTTTTCCTTGTTATACCAGGCAGTATGG
TTCCTTTTATTGCTGGAGTAGAAATAACATTGCCCTGATGCGGGAAAATA
ACATGATTACGACGATAAAAAAAAAAGAACCTAAACGATTTACACATCCT
AAGGGAACTTGTGCCATTTCACTGCATAAAACCTAAATAAGCATTGGCCA
AATGGGAACGCCTAATCATGCAACAACAAAAAAATATCGATTAGGTTGTA
ATTGACTAAGTAGTATAACATCATGCGCTTCGCTGAGGAAAAACTACTTC
TGACTCCAGCTACTGAAAATATTTGCTAAAATAAGCATAGGTATAAGAGA
AGGATCATACTTTCACAATAAAGATATTGCACGAAGACACTTCTTCCAGA
TATTTCTTGTGAACGGCATCTAGATAGAGGACATCTGAATATCCTTTCTG
TTTTGCAATCCTCTGTGCTTTTAATACCTACATGGTGGCAACAAATATGG
AAACTGAGAAACCATAAGATTAAAACTAAAACAGTGTGAGTAATAGCACA
TAATGTATGTATATATGCTAGAATATCAGTATTCAGTAAACAAATCATCA
CTGACTGACTCTAACTTCCATTTCAGGCTAATTTTACCACAACATCACTT
CCTCACAAATCACAACGAGTGAGATTTCCATTTCCGGTTATTTGTCTCAA
GGGGAAAAAAATTAAAATAAGCCGTGAGCTGACCATTTGAAACTAAATAA
TATGAAATCCACATAGATATCCAACATAATAGCTTCATAGGAACAAAAAT
GTTTACATTTTAAGTTTCGAATTCAATTACTCTTGAAACAATAGAGAAGC
CTAACTGCGTAAGCAATAGAATTTAGAGGGTACATAGTTACATGCTGTAC
ATATAGCAGAATAAGCAATAGCCAATAGGTAAGTACATAGTTGCAAATAT
AACTAACTAGATGATGGCCACAGAAGCTGTAAATTAAATAGTTGTAGCTT
TCATAGATGCAGTGCCAGAAGTTACCGAGGCATAGTTTCCAATGGTTTTC
ACTCCGCCAGTTCCACCAGGGGCAGCACGGTGAAAGTTTTCTTCTATAAT
CAAGTTAATAGGGGCTAAACCTTCCTGTAAATCAAAGATAACAAATTTAA
TCAGCATGTATGGTAGTTTACAAAGATAACAGGGGATGAATTTCTATTCT
TGGTGGAATCAGGAATCGTGATAGCAAATCTGCTTGTGGTGTAATTCCAA
TTCCACTATCCTATAATCACTGCAAAAGGAATATTATTTCCCTAGGATAC
ATGGTTCTTTACATATTGGATGAGTTGCTCGAGTATCTGGTGGAAGTTAA
GTTAAAAACTTAACACAAACCTTGAAATAGTTCCCAACAGGGGAGACAAA
AATCATAAAGGTATACTCAGGAGCAGGTGCAAGACCAAGGACAGCTCCAC
TTCCCATAAGCAGCGGCCTTATATACAGGGAGCCTTTACCGGTTGGGGGC
ACCTACAAATATAGTACATTAAAGAGAGTGACAGGATTATGAAGACAAAA
GATTGTTGAATGCAGAACTTAATCCAAGAGCATAGGAAAACATAAAATTT
CTTACCCATCTTTTATTTGCCAAAACGGTTTGCTTTACTGCATCCACAAA
TTGTTCAAGAGTTGGTGCAGGCATACACATCCTCTCTGCACCATTTCTCA
TCCTTATGGCATTCTCCTCCGGACGAAACAGCAGAATGTATCCATCTGTT
TTTCTATATGCCTTTAAGCCCTCAAACAAGCCCTATGTACGAAAATAATC
ACTGTTTAAGCGCAGTAAATTCATTTAGGACTTCAAAGAGTACCTATTTC
ACATGTTACCAATGTTTGAAGTTCCCAATCCACTGTAGAAACTCCCTACT
AACCTGTCCATAATTTAAGACTCCAGCAGATGGGCTCAGTTCTATAGGTC
CAAATGGTACCATTTCTCCTTTGGAAAAGTTCCCATCTGGCCCGCATTTT
GCAATATACATAAAATCTGTCTGGACAAGGCCAAAACCGAGGTTCTCCCA
GTCCAAATCAGCCACCGCAGAGGTTTCCCTGCAAGTTATACGATCAGGAC
AATATTTATCACTTGTGGACTTGATTGAAACGTAACCCATGGCAGTGAGA
CTTGTCATATACAGTTCATATTTACATACATGTAGTTAGTTGCTAGAGAA
GCTTGGCATCCTATCGCGCAGTGAGCCTTGGAGAAAGGAGGTGGCACTGA
ATAAGTGTGATTCTTGATCTGCAGTAGCAAGAAGAGGTGGGGGAAAAAAG
ATATTCTTCTATCAGATCAAAAGGCCATCGAAAGTTGAAAATATTTAAAC
CCGGATGCATCTTTGCTAGTAGTAGGAAATACAATATGACAATAAATCAG
ACGAGGCTTGAATCTATGCATGGGATGGGACCAGTAGGGCCAATCAAGCA
CAAATTTCACTCAAAAGGACCAGAGAGATGGCATCTACTCTACAGCACTA
GAGTCTAGAGTAGCCACTACCACACGCCAATGAATGATACAGTAGACAAC
TTAGTTGTGCCTGATTCATTTATTTAGGAATTCAGATGATAACAGTCCAG
AACAAGGAAAATAGGGAAAACGAACAGCTTTGTTATGGTAATGGTCATTT
AGCCTAAACCTTTACAAGTAACCAACAATTAGAGCTAAACGCCACGTCTT
AATCCCTTCATGTATGATTAGACGCTCGAATCGCTGGGCAACAACTAGTT
AGGAGATTCACTGTTTAAAAAAAAGAAGAGGGAGAAAAAGAAGAAAAGGT
TCGCTCCCCATTCTAGTTCAAAAGTATCCACTCACGCAGGCAGGCAGCAA
GTAGTAGAAACGCATGGTATTTGCAAAGCGAAGACGAGAAAAATAGGTGG
GGAGGGAGGCGAGTTTGAGATTGAGAAGAGAGTACCGGAAGCGACGGCGT
GGAGAGAGAGAGGTGAGGACGCCGCTGGCCGGCGAGCGGCGGAGACAGCG
GGAGGGCGCCGCGGGAGGTGAGGTGGAGCTCCATTCGGTTTGCTCTCCGA
TGGGTTTGAGCAGGCGGCGGCGGGGGGCGAAGACAATGGCAATGCGGCGG
TGGCGGCGGCGGAAACCGTCGTCGTCCGAATAAAATAGCGGCGGCCGCGA
GCGCAAAACACACACAAGGCTAACTAGTTGGTCCCACCGGTCATTGACTC
GCGGGACCAGCTGCCGCAGCCATGCCTTGAGCTCGGCCAGATCCGGCGCC
TCGTGGCCAGCTCCGCCAGCCACGACCTCGCCGGCGGCCAGCTCTGGTGA
GAGGTTCACCGGCGAGTGCGGGCTCCACGCCGAGAATTCCGGCCGCTGCC
TCCTCTGGTGAGTCCTTTCTTTTTCTGTTTTTTTTTTGAACGGTACTTTT
CTTTTTCTGTTGTTTGTCTATGTGATGCGTTTTTCAAATCTAATCACATA
AATTTAAATTTGAGTAAATTGTACGTGCGGTCCTTAAACTTGTAGGGGTG
TGTTATCTGGGTCCCTAGACTCTCAAAATACATATCCAAGCTCCAGAACT
TATCATAATGTGTCATCTAGATTCTAAATCGCCACAACCTCTTCAGGATC
TTACGTGACGTTAATGTGGTATATGACACAACTTTACAAGTTTAAGAACT
GTCAATGCACTTTACGCATTAAATTTTGAGTAAATTCCACCAACTATATT
AGATAAAACTATGGCAAACTATAAAATTTATTAAAGATTTTGTATCACAA
AATTATAAATTTAATGTAAAAAAATATTTTAAAAAATTATATATGTTTTT
AAGATGGTTTTGTGAAATTTATTACCATTATTAGATTTTTGTACATGCCT
AGCTTTCCAATAGCTGATTTTTTTTATATGGGTGTGTTTGATAAATGGGT
TATAAGAGGTAGGTTTGAAAAGATAAGAGATGCGAAGAATGGATGGTTAA
GATAAAATATTATCCTTTAAAGGGTGAAATAATATTTTTCTATCCGCCAA
ATAATTAGATATGCGAGTGATTTTTAACAGGTGGTCAAAATTAAACAATT
AGAACGAGCTAATACTTCCTCTATGCTTTTTCTAAGTTGGGTTAGCTCGA
ATATTTGGGAAAGAAGGTATTAGACAGGTAGCATCCATAAGGTTGTCTTC
ACCTCTCTTTTTTCTCTTTATCTCACTTATTTATTTAATATATTTATTTT
AAAGTATATGTAGGGTTAATTCTTATATATTAAAAATTATAAGTTAATAC
TTATTATTTTTCTCTCTTATTTATACTATCAGAGCAGATATATAGTATTA
TTGATGGAGATCAAAGCCCGGGCCACAGATTGAGAAGGAGAACTTGGGTA
CCCAATGGAGATCAATATGCATGGGAACATAATACCTCTGTTGTAGGTGT
AGCAGCAGCTGGACAACCATTGTGCGCCATATATATCTGCAAATTAATTA
AGCTCTCTCTCTCTCTCTCTCTCTCTATCTCTCTGGGTGCCTTAATTTTA
CCTAACTATGAGTACGTATTTGCCTCGATCTCGCACCACAGCTGCTTAAT
TAAGTGCTTAATATATGAAGGTAGCTATATATGCCTATGTTGCGCGGAGG
GGTTTATATAGATCGAGAGAGAGATGACATCATTCATTGACATGCATGCA
GCACTTAGTTACTATACATTCGTTTTAGAGTTAGGCAAGCTAGCGTATTG
AGAAAGCAGATAACATTAAATGAGAAAGAATTATGATTGATTGAGAAAAT
AAAGTAGGTAAATAATTTAAATGGTGAAATTAATTAACGATGTGATTTGT
TGATAGGAGAAGTTGTTGTTATATTTTAAGATAAAATTTAAAGGATAAAA
GTTGTTATATTTTAAGATGGAGGGAATAATAATTAATAATTGATATCTGT
TTTAAAATATAGCTACCTATACATGATGAGATATTTCCTAATAATATGAA
TCTGAACAATATGAAAAATGTGCTATGTTTTAGGATGGAGATAGTAGCTA
GTTTACGATTATGAACTGAGCTTTTTGTGTTATACTATAAAAGATTGTAT
ATAGTTAGCTCTCCCGGCCAAGTTGCCCACGTTGCTCACGCCCTTTACTT
TTAAATAATAATTTATCTCTACTATTATAAAAATTAAAGATATTTCTACT
AATACTTTGGTACGTCGTTCGTATCTGAGTCGATTTTTAAGTTCGTTCAC
TTTTGAAAATATATAAGGAGTCGTATAAGAAATCCTTTTAAAAAATTCGC
ATGTTAACTTGTGACGAGAGTCAAACTCCTAATTGCTTTAGAATTGACCA
TCATCCCAATAAAAGTTCCAAATTATATATCAATATTATCAAAAAAAAAT
CTCATATACCTTCTGGACAAAAAAAATTCTGACAATTATATAAATAAAAT
AGCCTTTACCCGTTGCAACGTACGAGTATTTTTCTAGATAGTAGAAATAT
GATAAATTATAAGTCATGTTTAAAGTTTATTTATGATAAAATATGTTATA
ACAAAACAAATGATATTTTTATAAATTGTTTTAGATAGAATGAATGATCA
AATATGATGTCAAAAATCAACAATGTTAAAAAACGAAGGAAACAATAAGT
TCATTACTACAGTATGAACTGACTTTTGGGTCAACGGCACTAGCTACACT
CGTCAAAATCCACTAGATGCATGGCAAAGAATTTCGGTACCCGGTTCCTT
TTGTCTTTATATGATACTTCCTCAGTTACAAATGATCATCATATTATTAA
ATATTAAAACTTTTAAATTGATCATCAACCCTAGTCCTTTATTTAATATG
CAGTATTATTGTATTTGTGGATACAAATTAATTAAGTATGCATATATGCA
GGGGTAGTTAAGCACTGTTTCTAGTGCATCCCGGGAGTTAAAATTAAAGT
CCCATATTTATGGATTTTACCTCACCATATACTCAACTTAAATGAAATTA
GTTATATCACCGTGTATAGCAAATTATTTATACTATGTATAGATATATAT
ATCTAGTATAAAGTGGGGATTTTTTATCCATCTACATTTTTTTATTATTC
TTCTTTAGCGAATTTTCTATCATCTAACCACCTTTTATTTTTTTACTTTT
CTATTTTTATCGAATTTTCTGTTTTGTTGGGATCGCACAACAACCACCTT
TTTCTTTTTCTTTTTTTTTTAGCGTGAGCGAGCATTTTTTTTTAAACGTG
CGCTGCGTGCTGTATGAGCCAGGGATGAAAAGGAGGATGCCTGTGCTTTT
ATGACAGTAAAGTAAAGATACGGAGAAAATAAGCTTAGCTTTACTTTTTT
TTTATGATAGAAGAGATATAGAGAAAATAAATTTAGTTTTCCTTGATGTT
GGTGAAAGAACTTATACAATAATTAAATAGGAACGACGGAGGGATGGATG
GAGTATATTATTGATTATATGATTATGTGATAACATTTTAAGAGTAGGAA
CGAATAAATTACTTATTAAAATTTATCGAAGGTTGCTTTAAAATACTATA
TAAAAACTTATGTATAGAATTGTTTGCACCGTTCAAGTAGCTTTTGAAGC
ATGTCAATGGTAATCTGTATTATGTAAGAAGAAAAGAATGGTTAAGTATT
TAATAATTTTGGATGGAGATTTACTAATAAATTACTGTCTTAATAAATTG
TATATCTTTGTATTTTTGTGGATCTTAAATGTGTAAAATCATCTTTTTTT
TGTTTTCATGGTGTTGAAATTGGTTTTGAGCCAAGAACTTTGAAAATAAG
TGAATGTAGTTTCTTTTGAAGCAAAGACCAGATAATATCCATTATCAGAA
AAGTCCCTATTCTTTTGTGCTGAATGATTGAATAATAAATGGTTTGTAAT
AAACATTTGAGGATTAAAAAATATTAAATATTATGAAAGTTGAAAAAAAT
GTTTTCTAAGAAATTCGTATATAATTTTTCTGTGAAAATTGTATTATTTA
GGAGCCTAGAAAATGTGCGCAATCAGCCATTGATCATTCTATTTCTTGAA
AAGGAATAGGCCATAGGCAGAAATATATATACCAGAGGTTATATATACAA
TTCACAGTTGAGTAATGTTTCCGCGTTCATCTTCGATGACATAAGAGCGA
ACAATAATAATGTTATATATGGAACTAGCTAGGTAATTAAGCTAGGTAGC
AGTTATGTAGCCTTTTGTCAACTTCGAATGGAGATTCACAAATAGAATTC
AATAATTATGTGCTGTTTATCTTGTGTTGGCGTTTACGAGTTTGCGTTCG
CTTTATGTTTGGAAAAGTTTTTTTTTTCAAGTTCTCTTTAAGTTGCACTC
GTTTTGAGTGATTTAATGTAATAATTGGCTGTAACTCGTTCGAGCAAAGA
TGGATTTCTATTCCATTATTAAAAGATATTATGGGACTTGTGGTCAAGTC
AAGTCATACAAATATTCTAGACGGTAACTTTTTTTTTCCTTTTTGGCGAG
GATTTTAGACGGTAATTGATAACTCATAAATTATCATTAGTTAATTAACT
AGTACCAATAGGTAGCAGTATAAATTCGTTATTCCTACCACTCAACTTTC
GGGTCCTTTCCAATTTTCTTTTTGAGAGACCAGAGCTGGACTCGCGATAC
GAACTGTGCATTTTTAATTGCAAGTCCAAATTTAATTGCGCGTCGACGAA
GCCCACATATATGCAATTTGTAAAAATAATATTGGAAATGAATAAGTAGT
TGAACTATGCGACGACCATCGAATAGGTAATTACTTAGATCCACGACATT
GTGACCAAATTTATCAACTTGGAAAAAAATTGCTACTATATATTCATGAC
ATCAGATGCTTTGCATAATTCTAACCGTGCTAATTAAGTTGTGATGGTTT
CTGTCGGCATCTCTCCGTTCGCTCCAATTCCGGCCAGCACATCCATTTCT
TGTGCAACTCATGGCCGGAAATCTCCAGCGACGCTTAGGTTCGGCGCAGA
GCTAGGGGGCTTTCTCCGTCTATATATGGCAATACAAATGAATCCAAGGA
AGGCGATGATCGAGCTCAACTCCAGGCAAAGGCCAAATATATTAAGGGAG
ATGGAGCTGGCCGGAGATCAACGCCAGTCGTCGTGGCCTCCAGATCCGAT
ATATAGGTCGATCGCCGGCGATATATATGGACCTGGAGGCAGGGACTATC
GATCAGTCATGGCTTCTAGATCGAGGTGACGCGACGATTGCTAGCTGGTG
GAGCCTCACGTGCTGCCGCGGACGATGATGATGCATGGTGCTATAGCCTA
TAGCAGAGGTGATGAGACACGCACCGCACCGCCTCTAGAGCCATCGTCTT
CCCGTCGGTGAAGCCCAATGCAACGCGCTAGCTGTGGCCGACGTCGCTAT
ATAGTATATATGAGATTAGAGGCAGAGAGACACATGCCACCTCGATCGTC
TTCTCCCCCACCGCCGCGCTCGACGACGCCACATCGGGTGCTCAGCTGAG
CTTGCCCCATTTGCACCATTCCCCAGGACCAGGAGCACGAGCGCCACCGC
AAATTTGTCTGAGTTGAGGAAGAAGCTACTCCTCTGTTTTTAAATATTTT
ACACCGTTGACTTTTTTAAGCACATATTTGACCATTCGTCTTATTCAAAA
ACTTTTATGAAATATGTAAAACTATATGTATACATATAATTATATTTAAC
AATTAATCAAATTGATAGGAAAAGAATTAATAATTACTTAATTTTTTTGA
ATAAGACAAACGATCAAACATATTTAAAAAAGTCAACGGCGTCAAATATT
TAGAAATGGAGGGAGTACATAACTAGATGGAGACCCCATACTTTAATATA
ATTTGCCACGAGACTTCTGTGTGATTAAGTGACAATATAATATGTTTGGA
TTTGGTCTGAATAAGCAGGACACTACTCTAGTCCAAATTTGTATAATTAT
TTTATGGTGATGTCATAGAGGTAGTATGAGTAAGAACAAGATCAATAGTG
CAGCTAGCAGCAAGCTCTAAAATTTTATCATGTCAAGTAGAGTAACTTAA
AAGCCAACTCATACAACAAGCAAACTTTATAGTTAGCTATAATCTATCTT
GGTAGCATACATACATTAAATAATTGTATGGATACATCAGAGAGGGTTCT
GTATGGGACCCACATAAACACATTTTTTATCGTCTCTTCTGGCTGCACGT
GAGCAATACAGTTTGGGGCACGGTGCAAGCGCTGGCGCCAAAACAAGCGC
TCACTTGTTTCTTTCTCTGAGATTTTATTTCCTTAATCTCAAATTAAGCT
GATAAGTAAGTTTTGGAGCCAGTTTAACAGCTCTATACCTGCTCTAAGTA
GTTATTCATAAATATTAATGCAAGTCCATTGGATGCAAATAGTACTTATA
AGGGCATGTACAATGGTTGTCAATAGTGGTATCTTAGCGGTGCTAATTAG
AAATACTTGTTGACATGGAAGAAAAAGAAAGAGAGAAAAAAATCATTGTT
ATGCATAACAATGGCTTAACAACGACTCTTAATCACTATAATATGGAAAT
ATGGTTGCATGAGTATAAAAAAAGGAAAGAATATTAATAAAATAAATATT
TTTTAAGTTAATGATTAGAGCCTTTATCGTCTCAACTATTGTAAACATAT
GGTCTCTAAATAATCTTGTATTGTTTAAGAGACCATACTCGCCTCAACCA
TTGAACGTGCCCTAATATGCTATCGATAAATGCTACGGCAAAGGATACGT
TTCCTTCCTTTAATTTTGGGCTGGCGTTGTTTACATGTGCTTGAGATATA
TATACTCTATAATAATACAAATGTGATGCTAGTATATATTGCGATTAAAT
GTACAGTAAATAGGGATGAACAATATACGATTTTTTACTGAGAAGACATG
CATGTACCTACACTATATATATCTGGATCATCTGCTGCAGAAAGAGTGAG
AGTTAATGTTTGTCGTGATTAAACCATTAATTAATAATAATTCCAGGTTC
AGTGTGGTTAATTGAGAAAGTTACTACTAGAAAAGAAGAAGTTTGGGATG
AAGCCCAGGCCCACCATCCGAAACTAGTAGCGGTCAGCCCGACAAAGTAG
GTAGCGGCCGCCATGCGTCCATCGATCCCCCGACGCCTTCCTTTGTCCCG
CGATCCCGGCGGTGCTCCGTCCATAGCTCTCTTGCCTCCGCCCATAAATA
CCACCCGCATTGGCGTTCAGCTGTATCATCCACCAGCAATAACATTATAT
TGCAGCAATGGCATCCTCCTCCCTTCTACTCGCCTGTGTTGTGGTGGCGG
CTATGGTGTCCGCCGTCTCCTGCGGGCCACCCAAGGTGCCACCGGGCCCC
AACATCACGACAAGCTACGGCGACAAGTGGCTGGAAGCCAAGGCCACCTG
GTATGGTGCGCCCAAGGGTGCTGGCCCCAAGGACAACGGCGGCGCCTGCG
GGTACAAGGATGTCGACAAGGCTCCCTTCCTCGGCATGAACTCCTGCGGC
AACGACCCCATCTTCAAGGACGGCAAGGGCTGCGGCTCATGCTTCGAGAT
CAAGTGCTCCAAGCCGGAGGCCTGCTCCGACAAGCCCGCCCTTATCCACG
TCACCGACATGAACGACGAGCCCATCGCTGCCTACCACTTTGACCTCTCC
GGCCTTGCCTTCGGCGCCATGGCTAAGGATGGCAAGGACGAAGAGCTCCG
TAAGGCCGGCATCATCGACACGCAGTTCCGCCGCGTCAAGTGCAAGTATC
CTGCCGACACCAAGATCACCTTCCACATCGAGAAGGCCTCCAACCCCAAC
TACCTTGCGCTGCTAGTCAAGTACGTCGCTGGTGATGGTGACGTCGTGGA
GGTGGAAATCAAGGAGAAGGGCTCCGAGGAGTGGAAGGCGCTCAAGGAGT
CATGGGGTGCCATTTGGAGGATAGACACCCCCAAGCCGCTCAAGGGCCCC
TTCTCCGTCCGCGTCACCACCGAGGGTGGCGAGAAGATCATCGCCGAGGA
CGCCATCCCTGATGGCTGGAAGGCCGACAGCGTGTACAAGTCCAACGTCC
AGGCCAAGTGAGCATTTTAAGCAAGGAAGAAACCAGCGTACGTACGATCC
GGCGCGGCTGCCTATATATATATATATATATATATATATATATATATATT
ATATACTATATATGTGTTGCTGCATGCTTGCATGCATGCACATATATATC
CAGAGAAATATTTTTTAAACGAAATAATCTATAAATTTCTGAGCTAGGAT
TGTGGAGCATATACACGCCAGCACTATAATGGCGTCTGCTCTCCCATCGA
ACTGGCCCTGTGACAATGGGGTCATTTGTTTTTGCCCACAATATTTTCTG
CTAAATTCATTCTCTGATTTTGCGTGAGATTATCATGAGAAGCAGTAACC
ATGTTGTGTATCCTTTTCTTCACGTCAAATTGCACTGCGCTATTTATTTA
CGCTGATTTGTGAATGTTTTGTATGGCCATCATATCGGACCGGGAATGCA
ATGGACCAGTGCACTGGCAACGTTAATTTTGGGCTAATAGCCAAGCCTAT
TGGACACAACTGCTTAGACCTAGGGAGTATATATTGCTCTCCAATGCGGA
GGCTCGACCTTATCCTCTCCCTCTGTCAGTGAGTGAAAAAGAGCAGCCCC
TCTTTTCCTCCACTAGATCCCCTTTCTTCTCCGTCTTCGGTGGCTGCTGG
TCATCGGCGAGGGGGTGAGTGATGTGGGGGGGGGGGGGGGGGGGGTTCCG
GGAAGCCGTCAGGTTCATCCCGTTTTAAATCGAGTTTATCTCATACTAGG
TCTTTTTCTTCTCCTTTGTTGTATAGCTCGATGGAGATGCCAACACGCAT
CCTTTTTGTCCTAGCTGTCTCCTTCCATGGCTGGCTTGAGCTCAAAATCA
GAGCTTGCTCTGCCTTGCGCCATTTGGAAGGATGCAATTTGGTTTTTCTC
TGGTGTTTGAGTCAAAAAGTGCAACATATTTGCTCTATGGTGGGAGGTCT
TCTTCCTCCACAACGACGAGGTGTCATCTCCAGCAAGATTTTTGCTGCCT
ATTAGTGCCCTTCCTTGTCTCTGGCAGAGTTTTTTTAAAGTTAGACTGAA
TCTTCTTTTGTTCATCGGGTTTGCTTCAACCTCCAGTTGTAAGAGGACCC
TGTTCGGTTTGGGCTTTAATGGTGTATTCTCTCCCAGCTAGCCGGCTATG
TCAGGCTGTATTTAAAAGCAAGACGAATGGCATAAATAACACGAGACAAA
ATTACCTACATAAAAATATTGGCCCCTATCTATCAATTTCTCTACATATC
AACTAGATCTAGAACATAAAAAAAAATCATCATAAACGCTTATCCAGATT
AATTCTCAAAAGCTGGATTTTTCTAGGAAGGGGAGAGTATATATATAACT
TCTATTCAGAGCCTTAAGGCAGCATTCGAGAGGGTGAGAGAGTGAGTTTG
TTTGTTTCGTTTTCTGCGCGCACGTTTCCCAAACTATTAAACAGTGCGTT
TTTTGTAAAATTTTTCTATAAAAAAGTTGCTTTAAAAAATCATATTAATC
CATTTTTAAAATTTAAAATAGTCAATACTCAATTAATCATGAGCTAATAG
CTTACCTCGTTTTGCGTATCTTCCTAATCTTCTCAATCTCCTTCTCCTCA
AACACACCCTAAGTTTACCTAATCTCATCCGGATGAGAACCATGCACCAT
CACTACTACAAAAATAGTTTTCGCTGGCAGCCAGAGGTGCTGCCAGCGAC
CAAATGCAAGTGGAAATAATGCATTTTCACTGGCGGCCGCCTGGCCGCTA
GTGAAAATCAAGCTAAAGAGAACCGCCGGTGATAACAATTATTGGGATAA
AAGAAAATTCAAAATCGGTGCTGCTGGCCGCCACAGCCGCAAACACCGCT
GGCCGCCACGGCCACAAGCATAGCCCACCGTCACAACACCTTGCCGTGGC
CGCCGCCTACCGAATCCCACGCCGTGGTCGCCAAGTGGTAGAGGGAAGGG
GGTTGGAGGAGCCCAGCCGTTGTCGTCGTCGTGGCAGCAGCCATCGGATC
CACCTCCTCAACGCCGTGGATGACCGCCCAAGCACCGCCCGCCACCAGAT
TCGCTCCTACCCTCCCGCCACCGTGGAGAAGTCGTCGCTGCCTCCTCGCC
GGCCTCCCCCGTTGTCACGGCGGCCGATCCAGACACCCCCATCATCGCGG
CAGCCAGATCCAGCCCCGGGCTCGCGGCGGCCAGCGGCGAAGAGGAGGAG
GCCGCTCGTGGCCACAACGGAGAGGAGGTTGCGCCCCGCCTCCGCAGAGA
GGAGGAGACCATGCGCCACCGGTGGGAGGCCAGGGGAGAGGGAGAGGAGG
CGAGGGGCAGAGAGGAGGAGAGCCGCCGCCACCCATAGGCCGCCCATCAC
TGTGCCTCCCCGGAGCGCCACTGCTTACTGAGGCGGAGGCGGTTCTTGGA
GAGGGAGAAGGGAGGAGGCGGAGAGGAGAGGGAGTTGCTGCCAGTGAGGG
AGGAGCACAGAAGGAGGATGCCGCCGGTGGATCTGGAGGCTGCTAGTGGA
TCTAGAGGAGGGGGAGGATGATGAGAGGAGAAGGAGAAGAAGGTGGCGGT
GGATTTTTTTTTAGTCTGACGGGGTTTTTTTTAATATGGCAATGTTTTTC
ATTGGCGGTGCTCTTTAGTGGCCGCCAGGGAAAATCCGATATGTGTGTGT
GTGTGTGAGTTTGCATCTTTTTTTTATTCAAATATTATAGGTGCCGATTG
TAGGGATTATAGGTAACGGTTATGAGGTAAGAACCGGTAACCATAACCTG
CATAGGTGTCAGTTAGGTGTCCATTTTAGGACTGACACCTATGTGGACGG
GTAAAGGTGTTGTCAAATTGGTATCGGTTGGGAAACCAGCATCTATGGTG
GTATCCAACCGGTACCAATAGGGGGTCCTGTAGTAGTGCTTGCATGCGAA
TTTGGTTGGGAGATCGCGTGTGAAAACCATTTCTATAGTTGTGTGCATGT
CTTCAGAGGTATTTATAGAGATAGATCGTAGTCTTTGTGTGTCCATTCAT
AGGAGTGATTGTCCTCTGTGTATGTTTCGTTAAAAAGAATAGTAATTAGA
TGTCGTGGAGATGCAATGATTTTACTAAGAAGAGATGTACATACTATCTC
AATCATCTGCAATCCATGATTAGGCATGACATAGAAAAAAGTCGTTCTGA
AGACCCGGCCTATGTTAATTTGTACTCTCTCCTTCCATTAATGTATGATG
TTGGTTAGTTTATTTTTCAACTAACCGTCGTCATATATCAACGGAAGGAG
GGAATAGTTTGGATGGAGACCCGACCCAACTGTGAGATGTAATAAGCCAT
AAAACAAAGGCCAACACGATCGATTCATTGGTGATTGGCTTGAAAAATCA
AGGGGTGTTAGTTGGCGAAGCTGCGCTAAGAGCATCTCCAAGAGAAGGCC
AAATGGATTCCCAGAAGATAAATTTTGGTAGTGTGACAAAAAAAAAGGCC
TCCAACAGATACCCTAGAGCGAACCTAAAAATAAATCTCGCCCAAAACCG
GTGCCAATTGAACCAGGCCCCACGCCCACGCCGATGCCAATGACGGTGAT
TAGCCACTTTTCCTCATAATAAAAATAATTAATACTAGTAGGATTATGAA
ATGGAAGGCGTCACAATCACTAATATAATGGCATTCCCTTAATAAAGAAA
ATTAAGAAGATGTCTTTCCCTTGTTAGCTGGACATGCGCTAGCTCGACTC
GACATCGACCCAAGTCATGCGCTCGACGCTGCGCATGTGAGCGATCCCTA
TGCCTGTGGCCTGCCATCCATGGCTGTGGCTGTCCCCTCCATCGCCCATA
AATACCACCCTCCATGGCACCCAACTACATAACATCATTCACCAACGACA
ACTAATACTCATCATCAGCAATGGCATCCTCCTCCCTCCTACTCGCCTCT
GTCGTGGTGGCGGCCATGGTGTCCGCTGTCTCCTGCGGGCCACCCAAGGT
GCCACCGGGCCCCAACATCACGGCAAGCTACGGCGACAAGTGGCTAGAAG
CCAGGGCCACCTGGTACGGTGCGGCCAAGGGTGCCGGCCGCAAGGACAAC
AGCGGCGCCTGCGGGTACAAGGATGTCGACAAGGCTCCCTTCCTCGGCAT
GAACTCCTGCGGCAACGACCCCATCTTCAAGGACGGCAAGGGCTGCGGCT
CATGCTTCGAGATCAAGTGCTCCAAGCCAAAGGCATGCTCCGACAAGCCC
GTCCTTATCCACGTCACCGACATGAACGACGAGCCCATCGCTGCCTACCA
CTTCGACCTCTTCGGCCTTGCCTTCGGCGCCATGGCTAAGGATGGCAAGG
ATGAGGAGCTCCGTAAGGCCGGCATCATCGACACGTAGTTCCGCCGCTTC
AAGTGCAAGTACCCTGCCGACACCAAGATCACCTTCCACATCGAGAAGGC
CTCCAACCCCAACTACCTTGCACTGCTAGTCAAGTACGTCGCTGGTGATG
[truncated: 36,742,104 more chars]
