# Supplementary material for: The Use of RelocaTE and Unassembled Short Reads to Produce High-Resolution Snapshots of Transposable Element Generated Diversity in Rice
Source: G3 (Bethesda). 2013 Jun 1;3(6):949–57. doi: 10.1534/g3.112.005348 (PMC3689806; doi:10.1534/g3.112.005348)
Supplement: Supporting Information [file supp_g3.112.005348_FileS2.zip › srobb1-RelocaTE-6c1cb50/sample_relocaTE_run/data/fq/sample.unPaired.fq]

@HWI-ST279:219:D0RJNACXX:5:1101:3991:33084
CATCTTCTCTCAAATGAAATCTTTTATGAAACAATCCCCACAGTGGAGGGGTTTCACTTTGACGTTTCCAAGACTAAGCAAAGCATTTAATTGATACAAGT
+
@@@:ABDD2,2ACH@FHJJ>4:<CBF>@HII9FHEF>FHCB=D?BAH<=AFF@;=@7CFAD4.--5?AD??);@CCA.;>AC>=;@AC@CDD<CCDDCCD:
@HWI-ST279:219:D0RJNACXX:5:1101:3315:38703:end
TTTGTCTCAGAATTTCGACATCTTTTGTTTTTGAGATTTTATTTAAATTGTTTCTTTTCATCTCAAAACTGGGGCTTAAGGCCAGTCACAATGGGTGTTTC
+
@@CFFADFFFHHHJIHGEGHIGHHIJJGGIIDE?DFEHEGFGIJFHIIJJJGIDFHIJBFHDHHIJJJIIJFIFEEFFCFFFDACEDCDDDDDDDCB@DDD
@HWI-ST279:219:D0RJNACXX:5:1101:16410:42429
TAAGCACTGAAGTTGCCAAATATGATGAGGTACAACAAGAATTTTAATGCATCTGAAGAAAATATTATACCAGACGATTATTGGTTCTCCCGCTTTGTATG
+
@CCFFDFDHHHGFGJIIJJJGGGHEGEIIIAEFHIJIIGBCGEHGIIJIIFGHHGCHJJGIIJBGGGHJJFHIJJIGHHFCFFFEDCCACCDDDBDDCCDC
@HWI-ST279:219:D0RJNACXX:5:1101:17781:75226
GGATCATTTGTACCCAAAATCCGGCGCGGCGCGGGAGAATGCGGAGGTCGCACGGCGGAGGCGGACGCAAGAGATCCGGTGAATGAAACGAATC
+
1;?DBFDAHDDFFAG<FG9@AH:GCGGHGGG:4=;8;=9>A87&075?C<&)58:556@@@25<7788;;@CB?@::29&0(:4:+4:389?<?
@HWI-ST279:219:D0RJNACXX:5:1101:10983:47348
CAAGACTAAGCAAAGCATTTAATTGATACAAGTTGCTGGGATCATTTGTACCCAAAATCCGGCG
+
@@@DDD?DH<??CFACFEEHE::?F9CD?<F9FBFC??BHIECEHHE<BD49B@D2?FGEHIBH
@HWI-ST279:219:D0RJNACXX:5:1101:14602:23060
ATGAAATCTTTTATGAAACAATCCCCACAGTGGAGGGGTTTCACTTTGACGTTTCCAAGACTAAGCAAAGCATTTAATTGATACAAGTTGCTGGGATCATT
+
@<@BDBDD?DFFFFIE@BCGGIB<BGEEEFFFF9?FFGGEFDFIFII@9BF5;@>@@D==7=AE;?DBBB@A>@@BA@@ABD>A5>3>@(:3>5<?A@BA@
@HWI-ST279:219:D0RJNACXX:5:1101:15627:56576:start
GGTATAATATTTTGGGTAGCCGTGCAATGACACTAGCCATTGTGACTGGCCTTAGAAAACAGTCTACAAGAAAAC
+
1=?DDDD?DDBDB4C:+<++3CF<81@??EEIE3DD?):B4:DD*9D*?89D9B84=877=C87=7.=7.?=?DA
@HWI-ST279:219:D0RJNACXX:5:1101:19544:53981
GTTTCACTTTGACGTTTCCAAGACTAAGCAAAGCATTTAAGTGATACAAGTTGCTGGGATCATTTGTACCCAAAATCCGGCGCGGCGCG
+
;=?DDDD4+=C4:<CAEDCCEEFE@B2AEFIEE;*?D@D**::?BDBDE@*?BDCEI?/=BB=@CCE;@CECD@(=AC6??????99>?
@HWI-ST279:219:D0RJNACXX:5:1101:19648:19252
GATGAGAGAGAAGGAAAGAGTTTCATCCTGGTGAAACTCGTCAGCGTCGTTT
+
=1?:;;?:+2+<<EE>B;EE<3A+AFFB<CC11?C9::??DDB6BD?DD';@
@HWI-ST279:219:D0RJNACXX:5:1101:19727:38657
TTTCACTTTGACGTTTCCAAGACTAAGCAAAGCATTTAATTGATACAAGTTGCTGGG
+
8;5;=>@??8)=5;;?>9>=42<)8;))=>?=??19>?<9=>?=>?>?=>?=1.<<?
@HWI-ST279:219:D0RJNACXX:5:1101:20453:6209
AATTATATGAATAGATTTGTCTTGAAAAATACTTTCATAAAAGTTACATATATCACTTTTCAATAAATATTTTTATAGAAAAAAGAAGTCAAAGTTGTGCT
+
@CCFFFFF?HDFFIFHIJJGHIIIIGHIJJJJIJJGE@?EHGICF@GEIHJEHHJJIGIHGICHIIIIGIHBHDHIJEHHIEHHHHFFFFBDCCAED>?CC
@HWI-ST279:219:D0RJNACXX:5:1101:2695:86170:end
CACGCAGCCGATCGTGTGTGCGTGCGCGAGTCATTAGGCCAGTCACAATGGCTAG
+
1?1BB10)<?D@@ECEEE3?CD8CA@@@A@88.=)@;==AC=?;=77>);;>;AA
@HWI-ST279:219:D0RJNACXX:5:1101:5406:46078
GATGAAACTCTTTCCTTCTCTCTCATCCCCATTTCATGCAAATAATCATTTTTTATTCAGTCTTACCCCTATTAAATGTGCATGACACACCAGTGAAACCC
+
<@?B;=DDBHHBH<::E>IAH<D::ACHEDHIGI@@B4C9:C4*:BBFCHGICH=HA*/88=BF>F@ACA-@AE)7?EC?=EED@DC@>8?55@C:>>A?B
@HWI-ST279:219:D0RJNACXX:5:1101:6155:60372
CTCCGCATTCTCCCGCGCCGCGCCGGATTTTGGGTACAAATGATCCCAGCAACTTGTATCAATTAAATGCTTTGCTTAGTCTTGGAAACGTCAAAGTGAA
+
?=;BBD@@@<CBFB)C8C?8??@F@6/;BAE=:?,;@C>BCAA>>>?AA=<??B:AA>A>;5@@@A>:>AB@>>:@A:@4::A@AB::982<?B@>4:A:
@HWI-ST279:219:D0RJNACXX:5:1101:16826:102419
GATGGCGTGATTGCAACAAACAACTCTAAGGCCAGTCACAATGGCTAGGGTCATTGCACGGCTACCCAAAATATTATACCATCTTCTCTCAAATGAAA
+
+=;+=B80@C?FAAFEHIIICEEGDGIGDHGE=GB?BEHB9?BDF9F((8=.88@>7C;;8'5A7?B36;6>;BCDAC@CCC3:A>3:>CCACC::>C
@HWI-ST279:219:D0RJNACXX:5:1101:16672:122857
GGGGGTTTCACTGGTGTGTCATGCACATTTAATAGGGGGAAGACTGAATAAAAAATGATTATTTGCATGAAATGGGGATGAGAGAGAAGGAAAGAGTTTCA
+
B;BFD)<<A:C?CB2A2A2<9HH?<E<:FA>FHBGGIH(6@@FAGG=@)7=;@DDFFC@AB@D>B@E>;A@CCC>A@BD?@C:><B??<ABC?@A9+4:@@
@HWI-ST279:219:D0RJNACXX:5:1101:20068:130465
CACACCCTTAGGCCAGTCACAATGGGGGTTTCACTGGTGCGTCATGCACATTTAATAGGGGTAAGACTGAATAAAAAATGATTATTTGCATGAAATGGGGA
+
?B8DDDDF?FDA?GBC?ACEHIIIIIFG@HG4B@BD@0?*--5@6=>D@E77@A=CC)=;?'3;;@>>;>CC@@A>>B<>A(>:>@D(:@@@@4:(4><@?
@HWI-ST279:219:D0RJNACXX:5:1101:21278:133952
GGGTAAGACTGAATAAAAAATGATTATTTGCATGAAATGGGGATGAGAGAGAAGGAAAGAGTTTCATCCTGGTGAAACTCGTC
+
?@@DDBDDDFHDFGCFGGIFGI>EH?FIIC:9ECAFD>FHHG?@B?F9??B?BFACFH;@F4=D..7.=AEHHF7;;;@@BEC
@HWI-ST279:219:D0RJNACXX:5:1101:10929:137699
CAGGTAGGATGCGAGATTTAATTGATACAAGTTTTTCCTCAATTTTAATGCCAAACTCTTTAGCATGTGGGTCCTCCTGGTATTTGTTCTGATGCACA
+
:==A+<=AC+A3A711<@CBBBABBA7:7@=:<?=ABBB??3?AAA9>*=?ABABAB>ABAAABA7>=>)--7=AA>@>@>?>;>>;;>9=-5;>>??
@HWI-ST279:219:D0RJNACXX:5:1101:14589:154372
GCCGGATTTTGGGTACAAATGATCCCAGCAACTTGTATCAATTAAATGCTTTGCTTAGTCTTGGAAACGTCAAAGTGAAACCCCTCCACTGTGG
+
?<?DDDD:AFFAD?@FEB>E@DHGH9E<CEGDDHIFGGC@D9DDGHE@ECGGEGIG:FCFEGC@GHIC;==AA>?7;.;;B6;=B@;;=@>5:?
@HWI-ST279:219:D0RJNACXX:5:1101:15360:111383:start
CTTACCCCTATTAAATGTGCATGACACACCAGTGAAACCCCCATTGTGACTGGCCTAATAAACTAAGTACCTTCCGTCCTATCGTAAGTGGACATTAAGCA
+
@@@DDDDDF;FFFFEBFEC?BF<BGHBAAFFDFIEFDFIFIIGICGGIIFC?FFFGFEFFIGGEIIE47=CEEFFDDDBBCACB=B9?B>AABBBBBBBAB
@HWI-ST279:219:D0RJNACXX:5:1101:15406:115235
CAAAGCATTTAATTGATACAAGTTGCTGGGATCATTTGTACCCAAAATCCGGCGCGGCGCGGGAGAATGCGGAGGTCGCACGGCGGAGGCGG
+
CCCFFFFFHHHHHJJJJJJJJJIJJJHJJJIJJJJJJIIIJJJJJJJJJJJJJJIJHFDDDDDBDDDDDDDDDDDBCDDDDDDBDD@>B<>B
@HWI-ST279:219:D0RJNACXX:5:1101:15983:128858
CATGCACATTTAATAGGGGTAAGACTGAATAAAAAATGATTATTTGCATGAAATGGGGATGATAGAGAAGGAAAGAGTTTCATCCTG
+
?<?ADDDDADB8?CCDE@EE@3C<9C>3ABAC<<ED;3DDD9BBD9DDDIC<4B*=(7;AC<).7)7=@C>2?7;?;@?A:3;AA@A
@HWI-ST279:219:D0RJNACXX:5:1101:16576:104356:end
AAGGACAACTGGGCCTACAGGAATGCACCCCAGCAGAATCTTAAAGTAGTTCAGTTCATTAAGGCCAGTCACAATGGGGGTTTCACTGGTGTGTCATGCAC
+
?:=DB;BBDBAC??BGDFA<E;<<C9+?3CF@?@:B>FF>B9?D4?B9<BFF/8)/==B7=@.77@@2.7=?E?A7?253',8>@CC:9>?8??C>@AACC
@HWI-ST279:219:D0RJNACXX:5:1101:16710:103202:end
TGGCCATGCAAATGAAGACACTAAGGCCAGTCACAATGGGGGTTTCACTGGTGTGTCATGCACATTTAATAGGGGTAAGACTGAATAAAAAATGATTATTT
+
@@@DDDDDHHF>:<BC>EFHIHIGD9BFCGEFEGG<?DHGGH7@GCAECFH7=.5@@AE:C=AB?>?;@C>CCCC9/;@@:(:::>;>:@CBBCC:@>@@:
@HWI-ST279:219:D0RJNACXX:5:1101:18722:149482
GAAATGGGGATGAGAGAGAAGGAAAGAGTTTCATCCTGGTGAAACTCGTCAGCGTCGTTTCCAAGTCCTCGGTAACAGAGTGAAACCCCCGTTGAGGCCGA
+
BBCFFFFFHFHHGJIIIJJJJJJJFIIJIIJJJJJJJJJHIIJJJJJJHIIJJJHIIHHHGHDFFFFFCEDDDDDCCDCDDDDEDDDDDDD@BDADDBBD>
@HWI-ST279:219:D0RJNACXX:5:1101:3192:137770
GGGTAAGACTGAATAAAAAATGATTATTTGCATGAAATGGGGATGAGAGAGAAGGAAAGAGTTTCATCCTGGTGAAACTCGTCAGCGT
+
@@@DDA;B?CF>FBBH9DHBCHABFDBHGH<*:CEF4??9BDHID9DF<(7BF@DAHI<FGHGH;7@=A?A3CC@?D;C>16==9;;@
@HWI-ST279:219:D0RJNACXX:5:1101:3297:171268
CCTCTTAGGCCAGTCACAATGGAGGTTTCACTGGTGTGTAATGCACATTTAATAGGGGTAAGACTGAATAAAAAATGATTATTTGCATGAAATGGGGATGA
+
???DDDADD+A:+2+<C9<<<3BB18AB9C9C?E<CCDD*:DABDEIEIADDDA<D90-7A7ACDIEEIIEICC?2@?ADDADDB@ADA>;A:A>???6=:
@HWI-ST279:219:D0RJNACXX:5:1101:3656:123571
GTTTCACTTTGACGTTTCCAAGACTAAGCAAAGCATTTAATTGATACAAGTTGCTGGGATCATTTGTACCCAAAATCCGGCGCGGCGCGGGAGAA
+
?:;AB=A;?DAHDGGGBF>HG@FGIIG@9FE3C;9??B9D>BGH@EEDB9090**?<F?F(.8C7FGFH=@=CDD7=)5?8;B8=<><BBB&99A
@HWI-ST279:219:D0RJNACXX:5:1101:5377:126805
GAAACAATCCCCACAGTGGAGGGGTTTCACTTTGACGTTTCCAAGACTAAGCAAAGCATTTAATTGATACAAGTTGCTGGGATCATTTGTACCCAAAATCC
+
CCCFFFFFHHHHHJIJGHJHHIJIGHJJJJJJJJJJJIJJJJJJJJJJJJJJJJJJIIHHHFHHHFFFFFFEEEEEEEDDDDDDDDEEEDEEDDDDDDDDD
@HWI-ST279:219:D0RJNACXX:5:1101:7917:170644
AATCCGGCGCGGCGCGGGAGAATGCGGAGGTCGCACGGCGGAGGCGGACGCAAGAGATCCGGTGAATGAAACGAATCGGCCTCAACGGGGGTTTCACTCTG
+
@@@DD@1?:FHAFDAFGFE@C@CCA??'3=(87<66@8B@6:@@B5:<BB<885?8<3>@?5&)2(4>>>C>79@A<8&0<@BCC?355>909(+444:>C
@HWI-ST279:219:D0RJNACXX:5:1101:8405:155680
CTGCTAGATAGACTTTCAATAAAAAAATATGTGTAGGGATGAAAATAGATTGAATCTATTATGAAACAAGATATATGATCTCATCCATATATATGGATGGA
+
CCCFFFFFGHHHHJJJJIJJJJJJJJJJJJJIGHIHJJIJIJJIJGJJIIIIJJJJJIJJEHIJJGJJJIGHHGHEHFFFFFFFEEEEDEEEFEEDCDDDC
@HWI-ST279:219:D0RJNACXX:5:1101:9404:132353:start
GAAACCCCCATTGTGACTGGCCTTATAACTCCTATACGTTTGTCCCTATAAACAAGATACATACAATCTACCCCT
+
<=?4A+AD:CD8?:?,,AE?;;BE9B<1?E<9C?9<D>:DDD9?B9<9/?BDD@@B)=C7ADIDC<;A@A7)6=C
@HWI-ST279:219:D0RJNACXX:5:1101:15939:180629
AAGACTAAGCAAAGCATTTAATTGATACAAGTTGCTGGGATCATTTGTACCCAAAATCCGGC
+
::1=B42===DFF3AAEE>B:?AF?FIC?A+2<A<?9C?31?GFBBB?<B9??8?@FI@;FH
@HWI-ST279:219:D0RJNACXX:5:1101:11114:190894
CCCCTCCACTGTGGGGATTGTTTCATAAAAGATTTCATTTGAGAGAAGATGGTATAATATTTTGGGTAGCCGTGCAATGACACTAGCCATTGTGACTGGCC
+
@@@FFFDFDHDA<;DFA@9CCFEGHH<*CGC@GFGF<DDI9FF;9)0?*B?</=BFHGAFEEFAAB@@;.=?<B?A:>3@5;(-;5(5@>A@35>C@A??A
@HWI-ST279:219:D0RJNACXX:5:1101:3525:197485
GCAACTTGTATCAATTAAATGCTTGGCTTAGTCTTGGAAACGTCAAAGTGAAACCCCTCCACTGTGGGGATTGTTTCATAAAAGATTTCATTTGAGAGAAG
+
+:;D:=D?A=A22<EGI@I4A4A,+3+3+<92AC@1??FG3C?CBDHG99??BF;FD@F;8C8C.=EA<;47;C);>BC@;A>CD;C;->CFF>C<23<?A
@HWI-ST279:219:D0RJNACXX:5:1102:2328:14423
AGGGTATACCTTATCCGTAACCCTGACAGAATAGATTTGTCTTGAAAAATACTTTCATAAAAGTAAACATATATCACTTTTCAATAAATATTTTTA
+
+=??+=AB,2AADGAFGG3@F?BFG+AFHGAHIF??BGGG4*0??FE<2?9:9?9DF@DFBDD8B)=/@FHAHI@)==7?C==E=);7).;B;@CA
@HWI-ST279:219:D0RJNACXX:5:1102:16715:25191
TGCAAATAATCATTTTTTATTCAGTCTTACCCCTATTAAATGTGCATGACACACCAGTGAAACCCCCATTGTGACTGGCCTAAGTGAT
+
1?;?DDBBF???<EE@G@FCHI>E2A+AE>E>;)CDDCFCIG*:B<??@9?BFAGFGB<@FFG;C;5=C:377;;3;?=A6>C9>ACC
@HWI-ST279:219:D0RJNACXX:5:1102:19793:30257
AAGGCCAGTCACAATGGGGGTTTCACTGGTGTGTCATGCACATTTAATAGGGGTAAGACTGAATAAAAGATGATTATTTGCATGAAATGGGGATGAGAGAG
+
@?1D;3:AA:CDBBHHEBGAC?B4C?DGD0:)9?DB4/BF?44=C>FB8=;@A'5=C;C@C:7?;;);)5;>;(;@CDE:>AC>:355>(<?828C((:2?
@HWI-ST279:219:D0RJNACXX:5:1102:14046:48902
GACCACATCCACAAAGGGCAGGCTCCACTAGTCAGCGGAGCCAAAGGTGCTAGTCGACCGTGGACCGAGTCCACAGTGGAGGGGGACGGCGGAAGGGTGGG
+
BB@B:?ABFAABDC?EFG@FE<G8CC<CG;F:?9??FDE:FH=@@GGCD@;@E?=4;9<ABBD;>9?=7+3:4>38(49(2?55&)59@<B<BBD?58<><
@HWI-ST279:219:D0RJNACXX:5:1101:16748:182985:start
GTTTCATAAAAGATTTCATTTGAGAGAAGATGGTATAATATTTTGGGTAGCCGTGCAATGACACTAGCCATTGTGACTGGCCTAACAGCCTCCCTC
+
??==BDDDDFDD=GGGIAIGHAHDHGCDEH@E@:?EFHIEEFFHIEB0???DD@FHIGFBFGGGCD@GHICHEH>==BEBDB;>@@;(;5=CB<CC
@HWI-ST279:219:D0RJNACXX:5:1101:19878:187645
TGAAACCCCTCCACTGTGGGGATTGTTTCATGAAAGATTTCATTTGAGAGAAGATGGTATAATATTTT
+
?8;BAD>;)CFF;?DG<<AEF1C>C?:??<**0:BFFFFD99<99BCE9/-)8)=C;/==;D)7CEDD
@HWI-ST279:219:D0RJNACXX:5:1101:20913:179756
GCCGCGCCGGATTTTGGGGACAAATGATCCCAGCAACTTGTATTAATTAAATGCTTTGCTTAGTCTGGGAAACGTCAAATTGAAACCCCTCCACTGTGGGG
+
?;<DADADFFADFF@E6))?@GCFDFFFDCC>FEEEIFII4=C).=AAEEEFB9B3@B@3@>>;>@355=?B9??58;((,4(443(+0?9<93:AAB95<
@HWI-ST279:219:D0RJNACXX:5:1101:21310:179602
TCTAGAGAGACTAGAATATCACCTTGAACAAAGTTTAGCGTCCTGATGATTGAGCTGCGCTTGTATCAATTAAGT
+
?+=4B,BA?;DDAEEEEEBBFCFFEIDID++1:CED9?*8?66?<?DDDBEDCE3=B3ADI6A@:C?C7==7@;A
@HWI-ST279:219:D0RJNACXX:5:1102:15532:7492
CCTGGTGAAACTCGTCAGCGTCGTTTCCAAGTCCTCGGTAACAGAGTGAAACCCCCGGTGAGGCCGATTCGTTTCATTCACCGGATCTCTTGCGTC
+
1=<???=?DDADABEB?1<E:C?::1CDEE<?@DDDDA6?@?<BBC)=CCCAD>>AA',=>5>??22;?:=9A?A>ABDD>(+&05;:>:>A:>9?
@HWI-ST279:219:D0RJNACXX:5:1102:18430:35490
CAAATGAAATCTTTTATGAAACAATCCCCACAGGGGAGGGGTTTCACTTTGACGTTTCCAAGACTAAGCAAAGCATTTAATTGATACAAGTTGCTGGGATC
+
@@@DDDDDD?FH?GHGGBDC9BE3A?<FHIG7;):))0?<D7;5@@FAF;EDGA5;?EEB>DDDC<AA@ACC;=C@C3;C:;::@5>:A(:>>ACCA?<C@
@HWI-ST279:219:D0RJNACXX:5:1102:20821:16003
GAGAGAAGATGGTATAATATTTTGGGTAGCCGTGCAATGACACTAGCCATTGTGACTGTCCTAAGAGTTAATGCTTGCATGTACTAGT
+
@@@DD=DDDHHFCDGIGBCEDHGEBGCBHIEEGEBIGHGGHGGBFEGDAHDGHEG)=4.78@@@@)=CAAC3;=;=36@B3??7;6@A
@HWI-ST279:219:D0RJNACXX:5:1102:3146:23564
TCCAAGACTAAGCAAAGCATTTAATTGATACAAGTTGCTGGGATCATTTGTAAACAAAATCCGGCGCGGCGCGGGAGAATGCGGAGGTCGCACGGCGG
+
@;?DD;B2CCHHHGFGGEHIIGIIGGBH@HHGIHIECIIGHG<B;FDHGIHI?*9BDGGG=BFG@:BDC/;;;BB7@BBCCCBB<@@83909BB>@BB
@HWI-ST279:219:D0RJNACXX:5:1102:6498:53002
AATCCCCACAGGGGAGGGGTTTCACTTTGACGTTTCCAAGACTAAGCAAAGCATTTAATTGATACAAGTTGCTGGGATCATTTGTACCCAAAATCCTGTAG
+
?<?DDDD?AD:+<88C@E<1?@9B9BBDD<*?709=<B<B@.@CEIA>ADC3=>CCDD;@@AAAAAA>AAAAAAA??3=?:AB>;5>AAA<<>>AAA:>>:
@HWI-ST279:219:D0RJNACXX:5:1102:6573:41137
AAGTCCTCGGTAACAGAGTGAAACCCCCGTTGAGGCCGATTCGTTTCATTCA
+
1=8ADDBDAA:CDEF4++<CFE?AEBCD?:8D?F>DD@FFFE@.8C3@DF>@
@HWI-ST279:219:D0RJNACXX:5:1102:7606:45937
AGTGAAACCCCTCCACTGTGGGGATTGTTTCATAAAAGATTTCATTTGAGAGAAGATGGTATAATATTTTGGGTAGCCGTGCAATGACACTAGCCATTG
+
?@=DADB?FD??@A;?4CFCB:EGFDF1CCC1BFBDB9D??BGDGDHHI?=F63BDHGH.7C@A@CEDA?;:9B;?:69AB;;A>>::5,,>:59(:AC
@HWI-ST279:219:D0RJNACXX:5:1102:8847:11270
GGCGGACGCAAGAGATCCGGTGAATGAAACGAATCGGCCTCAACGGGGGTTTCACTCTGTTACCGAGGACTTGGAAACGACGCTGACGAGTTTCACCAGGA
+
CCCFFFFFHHHHHJJJJJJJFHJJJJJJJJJIJJIJJIJJJIHHHFFDD5<BDEDCDCDCDCDDDDDDDDDDDDDCCDDDBD@99<C@BB<BDDEDDDBD?
@HWI-ST279:219:D0RJNACXX:5:1102:10601:63292:start
AAGATTTCATTTGAGAGAAGATGGTATAATATTTTGGGTAGCCGTGCAATGACACTAGCCATTGTGACTGGCCTAATAAACCATTTTAAGGATGGAAATGG
+
CCCFFFFFHHHHHIJGIJJIHHIJCEHIIIIIJEGIIJFHIJJG@FHIJJHIIJJIIIJJJIJJCHIJJGIHHGHFFFFFFDAEEEEECCCCCDDDDDDDD
@HWI-ST279:219:D0RJNACXX:5:1102:7886:66366
CAAGACTAAGCAAAGCATTTAATTGATACAAGTTGCTGGGATCATTTGTACCCAAAATCCGGCGCGGCGCGGGAGAATGCG
+
@?8;BDADHGH<BDF3ABEH@HEGC9HCF933<CFHBHAFC??D>A>@H<09BBBBF>FA@A:@E8AB@;>35-9<2>ACB
@HWI-ST279:219:D0RJNACXX:5:1102:17308:93927
GTTTCCAAGACTAAGCAAAGCATTTAATTGATACAAGTTGCTGGGATCATTTGTACCCAAAATCCGGCGC
+
=1:A+=DDFHB?FH<@FGEFG+AH>HBHIJEIGG@@F?E*?F9D78*:29BFC9?BFC?FF==BB'4;BB
@HWI-ST279:219:D0RJNACXX:5:1102:16375:102731
AAAAAATGATTATTTGCATGAAATGGGGATGAGAGAGAAGGAAAGAGTTTCATCCTGGTGAAACTCGTCAGCGTCGTTTCCAAGTCCTCGGTAACAGAGTG
+
CCCFFFEFGHHHGJJJJHGIIIHIJIJJBFFFGGGGIIIGGGGEF>G9ECFHIJIIJJ@FGIJJJJGHHHFFF?ABBBDDDDCCCCDDDDD@BDDDDDDCC
@HWI-ST279:219:D0RJNACXX:5:1102:7394:116140:start
AGCCGTGCAATGACACTAGCCATTGTGACTGGCCTTAATCAAGTGCTTGGAATGATTTAAGATATCATTAGCAGAAGATCATCCTCATGATGGCCGCAATC
+
?;@D;=@@DC2?D<FA<+A@GBBHCI+AC:9C;D99??<DHED:?F?*000?/??BDHCH><CEEGGBCGC>D4=>EC3=>@?7;??@CA;;3;5>=BB8A
@HWI-ST279:219:D0RJNACXX:5:1102:18550:124547
ACACATCATGTTGATGATCTATTGATTGATCAATCAATTACAATATATCATCGAAGGAAAGAGTTTTCCCACCTGAATTTTTATTATCAGCTAGAAAGACA
+
@@@FFFFFHHHHHJIJJJJIIJIJJJJJJIJJJJJJJJJJIHJJJJIJJJIJJJJJJIIHIHICHIJIJJJJJIJGGIJGHHHHHFFFFFFFEEDEEEDDD
@HWI-ST279:219:D0RJNACXX:5:1102:11265:110497
TCATGCACATTTAATAGGGGCAAGACTGAATAAAAAATGATTATTTGCATGAAATGGGGATGAGAGAGAAGGAAAGAGTTTCATCCTG
+
;8?D=:B:C<D:2AC<<??@)<AA3AA@<CE91C9<?B<9D9<DDCEI<9DEEBBB:B154;@A4=??5=?@;;A>;;@AA;B>;55A
@HWI-ST279:219:D0RJNACXX:5:1102:11415:95941
CATCCCCATTTCATGCAAATAATCATTTTTTATTCAGTCTTACCCCTATTAAATGTGCATGACACAC
+
?@@DDFF;FHAFD@FEHIIIEGIJJJBHIJJBFDHIH*?9*0?DEBFC*?098?@DBDG:B>>FF9@
@HWI-ST279:219:D0RJNACXX:5:1102:11885:105292:end
ACTGGTTCCCTAAGGCCAGTCACAATGGCTAGTGTCATTGCACGGCTACCCAAAATATTATACCATCTTCTCTCAAATGAAATCTTTTATGAAACAATCCC
+
B@CFDFEFHHHHFHGGIJJJIIIIGJJJJJJJCFFGIIIJIIEHHDGIGHIJIGIIGGIDHIJJJGGGHHHHHHHEFFFFFCCEEEDECDCDEDDCDC?CC
@HWI-ST279:219:D0RJNACXX:5:1102:12413:85872
CGGATCTCTTGCGTCCGCCTCCGCCGTGCGACCTCCGCATTCTCCCGCGCCGC
+
@?@DADD?FFBAFFG?1<F@E?:@GGFI6((7;-.@/B/>E3@D@DC933=BB
@HWI-ST279:219:D0RJNACXX:5:1102:12777:99995
CTTAGTCTTGGAAACGTCAAAGTGAAACCCCTCCACTGTGGGGATTGTTTCATAAAAGATTTCATTTGAGAGAAGATGGTATAATATTTTGGGTAGCCGTG
+
C@CFFDEFHHHHHIJJIIJJJJCHHIJJJJIIIJGIJJBF@GICFHIHGG@CHGGIIGHIIJJJJHHGFHHFFEFECEEEEEDEEEFFEEDDB?CDDDDDB
@HWI-ST279:219:D0RJNACXX:5:1102:18295:69949:start
GCCATTGTGACTGGCCTGACAAACACATTCACACACACACACCCATGCATGCTTAATTAATACTCCATTAATCTTGTTTGTTTAATTTAGTCGATGTGCAA
+
;=<:BADDDDCADDEI<+3::BEA>9BDFEE<4E8??D??;?DDCDDE>8BEAC;7@=4=@@==CC).=CC>;?777;@;>@@AAAEA:A>3888(<>A<>
@HWI-ST279:219:D0RJNACXX:5:1102:20079:69298
TAAAAAAATATGTGTAGGGATGAAAATAGATTGAATCTATTATGAAACAAGATATATGATCTCATCCATATATATGGATGGATCGGCAACCAACTCCGGGG
+
@@CFFFFDHFDHHGEFFIIIHIGIJFAHCGIJJDHGIIJGGGHIIJJJIIHGFFHIIJJIIGHJIIGHIJJHGHHHHHDFFDFCDDDDB<??B@?CCDBDD
@HWI-ST279:219:D0RJNACXX:5:1102:20144:74090
CAAACCTAGCACAAGATGTGGCATATCCTAAGGCCAGTCACAATGGCTAGTGTCAGTGC
+
<==A+?<?BBCA8@?CB+<<>ABBCCBA4AABABBBB=?A9=BB<>A>BB9=?BB*?AB
@HWI-ST279:219:D0RJNACXX:5:1102:20226:125641
GCGGACGAACAACCAAAAAGTTCAGATTTTAAAAATAAGTTTTGAAATAATCATTTTTAAAAATAAAAAGGTTAAAAAATAATAAAATTTCCAAGCTAGC
+
@@@FDDFAHHAB?FGIBEHE1??BB@BD?B<FGDG2?F@*9=FB;=C7=F47@4=@EH6AHFEA>?@EF/5((6>5>>6<>C;>ACC3>C:ACCA?ACCC
@HWI-ST279:219:D0RJNACXX:5:1102:2478:121778
CATTCACCGGATCTCTTGCGTCCGCCTCCGCCGTGCGACCTCCGCATTCTCCCGCGACGCGCAGGATTTTGGGTACAAA
+
@@@DBD?DHH<F:E@CE<CGEHFHIG6FCG8G:@';4AABH=2,','9((-5?>@@-57;55&)5?C:AA@;;2@>>CA
@HWI-ST279:219:D0RJNACXX:5:1102:3733:106563
GGGGATTGTTTCATAAAAGATTTCATTTGAGAGAAGATGGTATAATATTTTGGGTAGCCGTGCAATGACACTAGCCAT
+
;?@A?::?F?DFDE@DGFH;HF44<AFFE@;@<1?;*:@D:C<<B@*?FG9FFFDFB38;ABAFD;C))=7?).=?@?
@HWI-ST279:219:D0RJNACXX:5:1102:9260:62739
AAGGAAAGAGTTTCATCCTGGTGAAACTCGTCAGCGTCGTTTCCAAGTCCTCGGTAACAGAGTGAAACCCCCGTTGAGGCCGATTCGTTTCATTCACCGGA
+
@;;;DDD?AFBFF4CFBFFHIE@HGI?F+221??*:C;DD@FDDFF>)=@BBF>C=;@7=?A..7?BDDDB??9?<<>BBBB>@?>?>92:3>::AB@?@7
@HWI-ST279:219:D0RJNACXX:5:1102:18802:146387
GTATGCATACTCCTACTTAGGCCAGTCACAATGGCTAGTGTCATTGCACGGCTTCCCAAAATATTATACCATCTTCTCTCAAATTAAATCTTTTAT
+
+?;D;=:B4:AFHBGAC?3+A:<:CF99A@F9:9:?FCFH:?F@:B9DC=)7@')..))=CGG@A@4=@;AAA3?77?;;3?:((.(6;;@>A>CA
@HWI-ST279:219:D0RJNACXX:5:1102:17561:147292
GATCCCAGCAACTTGTATCAATTAAATGCTTTGCTTAGTCTTGGAAACGTCAAAGTGAAACCCCTCCACTGTGGGGGTTGTTTCATAAAAGATTTCATTTG
+
?8@1BDBDD+CF;?G:2<CEE@DFG<>@HGIICHA<CD?EAGCH<BB?;DB;D@@89BBFE=C@5@F3@==CCE<9'3;@=BCC5>>;+>><:@CC@D::>
@HWI-ST279:219:D0RJNACXX:5:1102:16378:147924
TCATGCACATTTAATAGGGGTAAGACTGAATAAAAAATGATTATTTGCATGAAATGGGGATGAGAGAGAAGGAAAGAGGTTCATCCTGGTGAAACTCG
+
?;=DDFBD<D><<CE@FHA?)3+AAEHEHHC@9EFE@;3::?D<?DD>9??<FGEFC>A1@F:=EA@EFHHE@D?;@>.;;5;A@CC;C(9C:@CCCB
@HWI-ST279:219:D0RJNACXX:5:1102:4053:155883
AGGGCGGCCGGAGGAGGGGGAAATGGGCGCGGGAGACCCGGCCGCCATTAATGGCGTCGGCGAGGTTAGGGGAGAGGTTTCCAAACGAATCCGAGGG
+
@?8BDDDDHAD086/<FHIE6B?C>CBEB@B@B07B?@B6B5BBB55<ACC9>C<700;7007<@)8:<CBB&50<?42+>4>>:A59<<8:&85<@
@HWI-ST279:219:D0RJNACXX:5:1102:2775:169436
AAAGTGAAACACCTCCACTGTGGGGATTGTTTCATAAAAGATTTCATTTGAGAGAAGATGGTATAATATTTTGGGTAGACGTG
+
;<BDD;ABF?+++2AFGHEB<AFGG?8C39CDFGAHGC<?)?94BF9?F4/728BFEAAGG88=@=7@D==;;:BB3;;ABA?
@HWI-ST279:219:D0RJNACXX:5:1102:20013:175292
CGTCGTTTCCAAGTCCTCGGTAACAGAGTGAAACCCCCGTTGAGGCCGATTCGTTTCATTCACCGGA
+
1B=DDA?D?CDFHHD<EF<6ACGGECHG?EEE@*1:@??@;?/));6A5;57AA9A;A7777;@BBB
@HWI-ST279:219:D0RJNACXX:5:1102:2430:179706:start
CGTGCAATGACACTAGCCATTGTGACTGGCCTAATACTACACAACCACTTTTTAAAGATGTTTCATAATACAATGCATGCATATCCAATAG
+
?@<DDDD?DB4CFHE>>GEEI>ACA<FEH+8??C*:CB9:?)?@?F@D;??BG9FI<8)//8=)>=4=8=DAH@)7)7;)=)...7?@;@@
@HWI-ST279:219:D0RJNACXX:5:1102:19848:181107
AAATTATATGAATATATTTGTCTTGAAAAATACTTTCATAAAAGTATACATATATCACTTTTTAATAAATATTTTTATAGAAACAATAAGTCAAAGTTG
+
?B<BB>D,AD>,A<4AA,ICIFHBC@@H>F+9+<<AB@E@FHHGB9:D?B?DDGEAB?<?F::;FBDDCF@=<CFHGGI>F@C@=2CCAH=C3AC@)7?
@HWI-ST279:219:D0RJNACXX:5:1102:4542:183554
AGACTAAGCAAAGCATTTAATTGATACAAGTTGCTGGGATCATTTGTACCCAAAATCCGGCGCGGCGC
+
??;ADDDD8DHFB@2ACFHJDHB+<3A4CHCHFB9:?GGDG@BGD@GADB9BBF;<?8;@@GBE<:=@
@HWI-ST279:219:D0RJNACXX:5:1102:16543:186625
AATGATTATTTGCATGAAATGGGGATGAGAGAGAAGGAAAGAGTTTCATCCTGGTGAAACTCGTCAGCGTCGTTTCCAAGTCCTCGGTAACAGAGTGAAAC
+
?;===ADBF<FBF@,CCBI?AEBA<FC9<29:8:C?DFDC;;?0BDDCCGBFBG8B<FH@CG@.;647=-5@',,;A>@C;;>C>@@8(8@>>?C3:@>3:
@HWI-ST279:219:D0RJNACXX:5:1102:18339:188367
CATCAAAACCAGAACTAACAAGTGAACATTTCCTTCTCTCACAAGGAGTCTTTCGTTTCAAGAATCTACACTGATCTAGGATGTCTACTGCCTTTTACATG
+
@CCFFFFDHHFFFIGIEGHGHIFHGHHB+CA<?BGGIGGGHIIIGICHDEFBHHIDHIAEHJJJJJJJJJJIIHFFHHFHFFFBEFDCEEEE=C@CDCCDC
@HWI-ST279:219:D0RJNACXX:5:1102:17643:197191
CTTCTTGTTTCTATAAAAATATTTATTGAAAAGTAATATATGTATACTTTTATGAAAGTATTTTTCAAGACAAATCTATTCATATAATTTTTATATTTTCA
+
BBCFFFFFHHHHHJJJJJJJIJJIJJJEIIIIGCHIFIGHGIEHIJIIIJGIHIGIIIBFEGIIIABGIJIIGIGHJJIGIJHEIGIIBHHHGHHHGCEDF
@HWI-ST279:219:D0RJNACXX:5:1102:1908:198974
GGGTAAGACTGAATAAAAAATGATTATTTGCATGAAATGGGGATGAGAGAGAAGGAAAGAGTTTCATCCTGGTGAAACTCGTCAGCGTCGTTTC
+
;?@A?DD>C=DD>DH>F>FAFA4A<?FFIG@EFFC<?DDEGG@GG?B?91?FC@=CEHA3..7=))7..=A>=?DCB);6=;=;85>8?;?BBA
@HWI-ST279:219:D0RJNACXX:5:1103:17394:9869
TTAGTCTTGGAAACGTCAAAGTGAAACCCCTCCACTGTGGGGATTGTTTCATAAAAGATTTCATTTGAGAGAAGATGGTATAATATTTT
+
+:=+4=22:CDH?A+2<<@?<<AD4<C8?@E<;>>FD?DDGA)?BBFHG@4BE@FH:(=CHADHJJ=AE;C7@).(;>6.;>@C>5@@C
@HWI-ST279:219:D0RJNACXX:5:1103:2197:11192
CAGGCTAATAAACGAACGATTAATATGTATGCGTCGTAATAATCTGACGTGGAAGAGGAAAAAGCAGATGTGAGAGAAGGAAGGAAGCTAGCGCGTCTGCA
+
?@;DFD;BDFF8CG>;C6?EGGC4*:4?F*??DB6)09(/989=<BGIA;;@1=DEAC(=7;B'6;;@3(-;;5>;<3<ABCBD?>BBCCDC>59099?:>
@HWI-ST279:219:D0RJNACXX:5:1102:11492:143808
ACATTTAATAGGGGTAAGACTGAATAAAAAATGATTATTTGCATGAAATGGGGATGAGAGAGAAGGAAAGAGTTTCATCCTGGTGAAA
+
=<=AAAAAB4<7?)<1<77<AAABC7==B=:A=<?BBBBA?AABA*0==ABBA1-7ABA7(;;AA>AAAA@:@@@;>>>>@@(;;=??
@HWI-ST279:219:D0RJNACXX:5:1102:11735:142395
TTTCAACATGGACAATCCTAAAGACAAAGTTTTCACTTTGGGCCAGTTTCTTTTACCAAAAGCTTTCACTTTGGACTGGATGCTCTCACATG
+
@@@DD?BDFDA<+<:CEG?:<E?:AC?;AHBEG9F??FBCA08BFG?FFIFGII@BB@>@8B(@===)7===7=C;7A?D??27.>66>BBB
@HWI-ST279:219:D0RJNACXX:5:1102:13850:161186
GGAGAATGCGGAGGTCGCACGGCGGAGGCGGACGCAAGAGATCCGGTGAATGAAACGAATCGGCCTCAACGGGGGATTCACTCTGTTACCGAGGACTTGGA
+
@@CFFFDDDFF?@D<CADFDFAG@A;=<?9;;@<BB@B?88A8>87)08A>C@CCC<88A8ABB;7<CCA@95><&09AA::A3@4:::><)0&58A>A:>
@HWI-ST279:219:D0RJNACXX:5:1102:15834:172565
GGGTAAGACTGAATAAAAAATGATTATTTGCATGAAATGGGGATGAGAGAGAAGGAAAGAGTTTCATCCTGGTGAAACTCGTCAGCGTCGTTTCCAAGTCC
+
=<?DDB;DDD:A2ACEAE@?B>F<??C?91C<11CDD@DE@;)0??<D?/7;=C>9AADID).7=77@??DD);;7??AA@;5>?A>???35<3:4AA:4:
@HWI-ST279:219:D0RJNACXX:5:1102:16289:177405
ATGCTGATGTGTCAATGCATTAAATGTGCATGAAACTCTCCTGAAATGCCCATTGAGACTGGCCTAACGAGAGGATAATCTAATCTGAAGTGCACGTGATC
+
8?@DDDDD>=?D8<A4?9?E>@?BDHCEBA><FHHB?B@DGHBH@DB***B>@4BF:?B@38/8).B@@7-';(=.)7;??>3?@;6.;>6(;@C=BB(>@
@HWI-ST279:219:D0RJNACXX:5:1102:16860:192815
GTGTCATGCACATTTAATAGGGGTAAGACTGAATAAAAAATGATTATTTGCATGAAATGGGGATGAGAGAGAAGGAAAGAGTTTCATCCTGGTGAAACTCG
+
;:?D?D?ABCFDFEDGI>HAE>DF?9<AAFGID<FEFFD@BBG@DGI<GB?DFE:?F88)8@FFC@@=@;;=EB2.;@>;@.;@@DD@>>@5,5:AB@BAB
@HWI-ST279:219:D0RJNACXX:5:1102:19538:138038
AATGGGGGTTTCACTGGTGTGTCATGCACATTTAATAGGGGTAAGACTGAATAAAAAATGATTATTTGCATGAAATGGGGATGAGAGAGAAGGAAAGAGTT
+
@@@;DDDAHFFFDED@BGB?EHGHD?CFGBHG@99BBDFCD7@CH@FGIGHEGHG@EHED>;CDDDDEC3;A@A;;@C=<B=?A@CCBB<AC?A???>A4:
@HWI-ST279:219:D0RJNACXX:5:1102:19594:189988
GTTCTGATCGATCCTATCTATCAGCGGCAATGCGGCATGTGCCATTAGGCCAGTCACAATGGGGGATTCACTGGTGTGTCATGCA
+
>71AA8A4>+?=@ABBBBB@,3A73AA6AA;A94=:4=>)=<AA=>;;ABB9A===AA>)77>;='8:=9====5;=88??????
@HWI-ST279:219:D0RJNACXX:5:1102:20251:158022
GGTGTCACTCTGTTACCGAGGACTTGGAAACGACGCTGACGAGTTTCACCAGGATGAAACTCTTTCCTTCTCTCTCATCCCCATTTCATGCAAATAATCAT
+
::?+A3BDDD>D<,CEEE:81@FFF><1C?CD@08D06-=;5A(5@==@@AA7.;?A:@3@3(6>(6(;;A5>>A>:(5A??=?A>AAA3::>4(>ADAA>
@HWI-ST279:219:D0RJNACXX:5:1102:20335:200610
ATTTCACCTCTTGTCGACATCTTCTCTCAAGGCGGTTGTCACGCCCAGAAATTCTCGAACCAGAATTTCTAAGCTGAATGTGCATTAAATCCCTGTCCAGG
+
@@@DDDDFHFHHDEGIEHGIIEHIGIIIIIICGIIGGBGIIIBAC;EHGIHHHHHHFDFEBA=?ACCDDDCD:>A@CCCD(;>ACDCDD>:ACCCCCCDDA
@HWI-ST279:219:D0RJNACXX:5:1102:20912:195708
CGTCCGCCTCCGCCGTGCGACCTCCGCATTCTCCCGCGCCGCGCCGGATTTTGGGTACAAATGATCCCA
+
=??DBD:+@D?DDII@E)?C)@DCBDAAAD9BDEIII8AD>8'8=0:&5:(>A<8<3>A>(::A3>>>A
@HWI-ST279:219:D0RJNACXX:5:1102:2608:190713:start
TAAATGTGCATGACACACCAGTGAAACCCCCATTGTGACTGGCCTTAGTGCGTCA
+
=??DBBDD?D,CD:CC:<<CF<<EBEF@F@@:)*:*1*?*?D?8DDDDDED@-<A
@HWI-ST279:219:D0RJNACXX:5:1102:6398:145720:start
TGGTATAATATTTTGGGTAGCCGTGCAATGACACTAGCCATTGTGACTGGCCTAACTAGGCACGGTGCGCGAGCAGAGTAGCGGCG
+
?@@=DDBDD?DDH>GG<<B???A:C<BBDDFAGF>H<DD??9D?FHG@GHIIEIGIIEHGEECA<EHFD>A;8=:9(95:@@9B>B
@HWI-ST279:219:D0RJNACXX:5:1102:8039:175679:start
ATGACACACCAGTGAAACCCCCATTGTGACTGGCCTAACAGTTTGATAACTAGCTTCACGTTAAATCATGTGGTTTTGTGAGTTCGATCTGAAACTGAGCA
+
CCCFFFFFHHHHHJJJJJJJJJJJJJIJJJJJJJJJJJJIJIIJJJJJJJJJJJJJJJJJIJJJJJJIHHHHHEFDEFEEEEEEDDDEDDDDDDDDDDDDD
@HWI-ST279:219:D0RJNACXX:5:1102:8517:146946
TAAGTAGACGATTAGCCAGCAGATGATGTCTCGAGCTGACGTGGAAGAGAAAAAGCGATGTGAGAGAAGGAAGCCGGCGCTTCTGCAGCCGCCCGCTAGGC
+
BCCFDEFFHHHHHJJJJJJJJJJJJIIIJJIJJGJJIJIIJGHJGIIGIGIJJJJIJCHH?EHGDE=DEDCED?BB@BDDDDDDDDDCABDDDDBB9@DBD
@HWI-ST279:219:D0RJNACXX:5:1102:8589:193963:start
ATTTCATTTGAGAGAAGATGGTATAATATTTTGGGTAGCCGTGCAATGACACTAGCCATTGTGACTGGCCTAAACACAATCTTAGCAGAACCAAATCGTAG
+
??;D?DBBD???+2<EB?4?9CF:?F>FCFDEAE@19C31?@?:BDEE<D<D@BB3=CDAC.8=A;;CCA>CDDDDD6;3@>A@A;AA=>?>?9?:>?55<
@HWI-ST279:219:D0RJNACXX:5:1103:20268:5479
AAAAAATGATTATTTGCATGAAATGGGGATGAGAGAGAAGGAAAGAGTTTCATCCTGGTGAAACTCGTCAGCGTCGTTTCAAAATCCTCGGTAACA
+
@@@D?DDDDHHHFIIDBEHGAAEA>GEFHIGBFGIGGGGD9?F;DG;B?DAB4=FDDHGGHIIDGEHAA;B?BAB3',85,5@((,5:>&08?BCC
@HWI-ST279:219:D0RJNACXX:5:1103:4149:20219
ACAACGACATGGTCTCCAAAATACAACTTTGACTTTTTGTTTATATAAAAAATATTTATTGAAAAATGATATATGTATACTTTTATGAAAGTATTTTTCAA
+
=:BBA?:<)@222,22<<3CH<9FA:::??C49CDDDH@:?FDDHIJ@D@B:=7B@G;FCHGA=E=;?HC?E?CDFCDF@ACE@AAA;@;;5>>@CEA:>A
@HWI-ST279:219:D0RJNACXX:5:1103:19000:27081
CTTCTCTCTCATCCCCATTTCATGCAAATAATCATTTTTTATTCAGTCTTACCCCTATTAAATGTGCATGACACACCAGTG
+
8=@+:==A:2AD<:BB3C?IF<@B<34<CF+C+*:?FHG:@FDDFG?9<D@9B8DBC).8/88@8@=@)8=;@D@>7ABD?
@HWI-ST279:219:D0RJNACXX:5:1103:20907:30233
CATTTAATTGATACAAGTTGCTGGGATCATTTGTACCCAAAATCCGGCGCGGCGCGGGAGAATGCGGAGGTCGCACGGCGGAG
+
@<@DBB;D>F?A,<+:ABE@HIEHGGD+2++<A?4*1?FAB?B9?@A?@@@@6?3;BB7@<?CC@7>5>B?<>B@<>@55@<@
@HWI-ST279:219:D0RJNACXX:5:1103:7236:41211
CGTCTGTAAACATTGGGCGTGAGATGCAAAACAATACAGCATACGTTATACCTCAAATACAGCATACGTTATACCTCAAATCTTTTATGAAGTAGCTTTGT
+
@8+ABBD?<CF><AE@3?83CGG<FBBGFDEACDHED@9?DHCHDDGD@?8BFGH)==FA@CCEII>E=?EEEDCCCDACE;.6;ACDD3;;-;;A;>@C;
@HWI-ST279:219:D0RJNACXX:5:1103:19342:51102:start
CAGTCTTACCCCTATTAAATGTGCATGACACACCAGTGAAACCCCCATTGTGACTGGCCTTATCAAACATTCAAACCCATCACCGCATCCCCAACTCGCCA
+
@CCDFFFFDHHHGEIJJJJJJEHFJHIGEGIIGJJJGHGIEHIJJJIFGIJIFGHIGGIGHGIJIGJEGHFGGHGHFFFEDEECDDDDBDDBDDBCDDDBD
@HWI-ST279:219:D0RJNACXX:5:1103:3073:58840
AAGACTGAATAAAAAATGATTATTTGCATGAAATGGGGATGAGAGAGAAGGAAAGAGTTTTATCCTGGTGAAACTCGTCAGCGTCGTTTCCAAGTCCTCGG
+
?B<?DDDDHB??FC+BCDG:EGGII<4<F@9?<BEHF<FHEGGH>1BDDGGGCC@FEC=C)8@D=)=D).==?;B;16==8@BB?;38?C@CCC@CDCCBD
@HWI-ST279:219:D0RJNACXX:5:1103:20039:78059
TGAATAAAAAATGATTATTTGCATGAAATGGGGATGAGAGAGAAGGAAAGAGTTTCATCCTGGTGAAACTCGTCAGCGGCGTTT
+
;?@D?DBD<??BF<FHGIC?:H::?+<EGAEHB)??D3BFH6F;9)9?B98=FH4/))/88==CEADDCE7?65@9C8'385<@
@HWI-ST279:219:D0RJNACXX:5:1103:11434:78589
ATATTATACCATCTTCTCTCAAATGAAATCTTTTATGAAACAATCCCCACAGTGGAGGGGTTTCACTTTGACGTTTCC
+
???DDDDD8<D<CEECE:4C<4C,+ACE@CFEEDA<??C<CECD*9?DCDD>?DC*?1A85AAC>)=ADA)=?(?>A@
@HWI-ST279:219:D0RJNACXX:5:1103:11788:50007:start
CCAGTGAAACCCCCATTGTGACTGGCCTAATAGTACTTCTCTTCTCCTAAAATAAGTTCAGTTTTACCCTATTCATATTCAACGTTTAACCGTTCGTCTTA
+
CCCFFFFFHHHHHJJJJJHJJJIJJJJEHJJJJIJIJJJIJJJJJJJJIIJJJJIJIIIIIHGIJJJIJJJJJIIHIHHHHHHFFFFDEEDDDDDD@DDD@
@HWI-ST279:219:D0RJNACXX:5:1103:14523:67733
AATGATTATTTGCATGAAATGGGGATGAGAGAGAAGGAAAGAGTTTCATCCTGGTGAAACTCGTCAGCGTCGTTTCCAAGTCCTCGGTAACAGAGTGAAAC
+
@?<B=DD?<=ADF?EBDFIFFFIFI@B@F?F=EECGDDDFBF;:?4?><????FFB>84=BC;@(=5@:5(53=@BAAB@;A>B>??5<@BAAAB:4+:AA
@HWI-ST279:219:D0RJNACXX:5:1103:15119:82071
AATCCCCACAGTGGAGGGGTTTCACTTTGACGTTTCCAAGACTAAGCAAAGCATTTAATTGATACAAGTTGCTGGGATCATTTGTACCCAAAATCCGGCGC
+
?@@DDDD?D:A:<;FFIFE@CGD9CFFEEEEE@BG9DF<BBBBDF=CFFC7@C=CE=CEE;A>C===@;?;>BBB=;;?BBDDA5;;5::9<<AA:@<309
@HWI-ST279:219:D0RJNACXX:5:1103:16166:47405
GCAAGAGATCCGGTGAATGAAACGAATCGGCCTCAACGGGGGTTTCACTCTGTTACCGAGGACTTGGAAACGACGCTGACG
+
@@@B?BD?DHBFH@GEFECEHD?EG@D@B:@F<GHFDDD@FA>AA55>@>5>C>C@:;@;;BA?CC>AC@320505009<@
@HWI-ST279:219:D0RJNACXX:5:1103:17121:54632:end
CGGTAGCCTGAAATGATGACGTCTGATGGGGTTAGCTAGCTACTTACTCCCAATTAAAAGTCTTAGGCCAGTCACAATGGCTAGTGTCATT
+
+1:+48:BD>DDDADEEAEF@?3A8A+<CEE88CD@9B<9BDE@@99BDE=C=8=C<CC4/8@C@;;)76=.)7?;??;..36;55>5;BA
@HWI-ST279:219:D0RJNACXX:5:1103:17568:81433
GTTAGATAGGCTACCCAAAATATTGTACTAGTGTGATTGTGGTGAATAAGAGCAACGACCGGTTTCAGCTAACAGGAGTAGGGTTATTACCTAACAATTCA
+
@=@DADDDA+<CFFHHHIIG9<:AC4A4<CBCFC?9CEFDGFDD??B9BDH9>FDGEI:5;AEHBCC;;;6@CCCC?@555;8,5<55@55:@>@>44+4@
@HWI-ST279:219:D0RJNACXX:5:1103:17781:18380
GAAGGAAAGAGTTTCATCCTGGTGAAACTCGTCAGCGTCGTTTCCAAGTCCTCGGTAACAGAGTGAAACCCCCGTTGAGG
+
@@@BDDDDBH:<DGFGEC?IIG<FE9<CEHB@E3:DHH)86@7B?BFHGHGCH8F@@EGG>3?.=;@?>;;3=?39?BCC
@HWI-ST279:219:D0RJNACXX:5:1103:18758:60329
CAGAGTGAAACCCCCGTTGAGGCCGATTCGTTTCATTCACCGGATCTCTTGCGTCCGCCTCCGCCGTGCGACCTCCGCATTCTCCCGCGCC
+
@@?D?DDA?C?BDE:FDGB??BGBF?FH?6DHIIFFF4*99C@4-;@GCH77=',,'3;;6?;68;&5;5&)5;A25<>BB:@3:(0<B<B
@HWI-ST279:219:D0RJNACXX:5:1103:19622:45856
CAATCCCCACAGTGGAGGGGTTTCACTTTGACGTTTCCAAGACTAAGCAAAGCATTTAATTGATACAAGTTGCTGGGATCATTTGTACCCAAAATCCGGCG
+
<@<BDD?D:@FBDEF>3BGBF6F@A?DDCFC4@)8BBDFF3?D>@FD>FFD;7=CDECFF@AF:C>ABD3?BD>;(;=(,5@B355>ABBBB?93:>59@5
@HWI-ST279:219:D0RJNACXX:5:1103:19677:30017
CGTCAGCGTCGCTTCCAAGTCCTCGGTAACAGAGTGAAACCCCCGTTGAGGCCG
+
?;+A?8::DB:)<E8CD<A9?EFIF@GBGFD>39*9B?<FF@FEF-6;DE@7=?
@HWI-ST279:219:D0RJNACXX:5:1103:19751:47885:start
AAGATGGTATAATATTTTGGGTAGCCGTGCAATGACACTAGCCATTGTGACTGGCCTTAGCATGGCACGTTCTCAGTGTGCAATCCACT
+
===A+?A+<ABCBB72<7AA8AA;3+21?<?AA<AAA?=A>;>B*9?=ABB?AABBBBBBBBBBABBBAA===;?).77>@@@@>==??
@HWI-ST279:219:D0RJNACXX:5:1103:20393:81139
CCCCACAGTGGAGGGGTTTCACTTTGACGGTTCCAAGACTAAGCAAAGCATTTAATTGATACAAGTTGCTGGGATCATTTGTAACCAAAATC
+
??<DDD+22:3AC@E1?C?DEEE<:C:9:0?D)BADEDAD<B=CCEIEDA=)=4==@)=CCCDD777;@A)>7@A?;35;A;5(>>:9<9AA
@HWI-ST279:219:D0RJNACXX:5:1103:20523:37668
CATCCCCATTTCATGCAAATAATGATTTTTTATTCAGTCTTACCCCTATT
+
=;=7<?;3=C?ACCCB+<73?<,,<@BBBB65?==?*?ABB4:7*00==?
@HWI-ST279:219:D0RJNACXX:5:1103:20686:73689
GAAACAATCCCCACAGTGGAGGGGTTTCACTTTGACGTTTCCAAGACTAAGCAAAGCATTTAATTGATACAAGTTGCTGGGATCATTTGTACCCAAAATCC
+
???DDD;?D3+AB@CBEEE9C@AE:):*:??*:B49@)6B?4*8B(.==CCDEEADI@=ACD:?C)).;?).;.;(.>>>?<><?>;>A>ADA>>?>?AA:
@HWI-ST279:219:D0RJNACXX:5:1103:20998:25051
CCTCTGAAAATCTCAAGAAAATAACAAATGCAACTGCTCCTTTGGGCCCTCTTTCCTTTTCCTTCTCTCAGCCCAATCTCTCCTCTTCTTTTCTTTC
+
=8?DDBDDF8FDFA>GE9F;CFFAABBG<CF4B9CFH<9CGHG49):DFD;BGGG@FHHED)=@)@@7@;)@@C=(.7;3..);.;66>CCC;CCC@
@HWI-ST279:219:D0RJNACXX:5:1103:2182:47911
GAAATCTTTTATGAAACAATCCCCACAGTGGAGGGGTTTCACTTTGACGTTTCCAAGACTAAGCAAAG
+
:??DD?D,2A,<<ACE<EE@EBE;DE1FFD>:?8?0??BBDCC*BD987BAC==)8.6@CAAA9;A@D
@HWI-ST279:219:D0RJNACXX:5:1103:2624:60629
GTTTCCAAGTCCTCGGTAACAGAGTGAAACCCCCGTTGAGGCCGATTCGTTTCATTCACCGG
+
=+=:=2ADDD<A:A1@AECBEFE@9<AF9E@E?CDD@D@B?1?@04A)5).57A@CCC37??
@HWI-ST279:219:D0RJNACXX:5:1103:3669:15004
ACTTGGATTAAGCAATGAATCAGAATTAGCCTCCTCCAACCCTAGGTCCCTCTCTCATCCTTAGCAGGCGTCTACCCCCTATGAACCCTAACATAAAGCGA
+
@@@?B8;4CF?C4CF<E<<CCH<:+<C+<+2CBCE>*1**?0?9?B99?9??8DDB<=)=3=;@4)8=@<4:?D@BA?3;?B;35:<@5<9<BBAABBABB
@HWI-ST279:219:D0RJNACXX:5:1103:4754:46588
AGTGAAACCCCTCCACTGTGGGGATTGTTTCATAAAAGATTTCATTTGAGAGAAGATGGTATATTATTTTGGGTAGCCGTGCAATGACACTAGCCATTGTG
+
=@@DDBDDCD@ACB:EGE<AAFE8?CFGDDCDBFGIIEBBBBB??BDF9?CB1BFCFDFCEE==@)=DCFFB<;??;><9>;?BBBB@5:>BBBBBB:A:@
@HWI-ST279:219:D0RJNACXX:5:1103:5813:58100
AGTTTCATCCTGGTGAAACTCGTCAGCGTCGTTTCCAAGTCCTCGGTAACAGAGTGAAACCCCCGTTGAGGCCGATTCGTTTCATTCACCGGATCTCTTGC
+
@@CFFDEFDFHDHDEHHGEHIJIGCCFAHDAHGHGHGEHFFBDFHDFEGDGGHB=C@CH@CEHDB=AC?>==?BBB8>?9?@CDDAAA@C?@99BCCDCC:
@HWI-ST279:219:D0RJNACXX:5:1103:3605:90337:end
CTTAGTTAAATTTACTGCTGATGTGAATGTTTTTAGCCCGCAGCCGGTTACTCTAAGGCCAGTCACAATGGCTAGTG
+
?B@BDBD,=A,,2?AEH9F><E<A:?E@HE,+<<BFC9?A<?D>FAD@0-)88@)87=CDA=.7?C;7;)7;>66;@
@HWI-ST279:219:D0RJNACXX:5:1103:8307:103512
ATATGCTTTTATGTATACATATAGTTTTACATATTTCATAAAAGATTTTGAAAAATACGAATGGTCAAACATATTTAAAATAGTCAAC
+
+=;A;4BD:A,<,2,A:<<AE,A,3<HCHGEEH9FH4FFIEHIIHJ@GA<CDG4::*90??B3?9==8==F;FH>@47=7B@C7??AA
@HWI-ST279:219:D0RJNACXX:5:1103:5228:112308:end
GTTTGCTGTGATTAGATAAGCTAGGACAGACCCAACCCATAACACTAGATATGGTTTTTAGGCCAGTCACAATGGGGGTTTCACTGGTGTGTCATGCACAT
+
;:8+AD?:=CF<<@+A:,3<+AC?FF:CE+A;B?G@DGGDBDC>BEDH?DFABF9BCADF)).8==.=@=CHEHC91=,8?C@C:3?CC<@A@CDCCD>3@
@HWI-ST279:219:D0RJNACXX:5:1103:12646:126545
AACGACGCTGACGAGTTTCACCAGGATGAAACTCTTTCCTTCTCTCTCATCCCCATTTCATGCAAATAATCATTTTTTATTCAGTCTTACCCCTATTAAAT
+
@@CFFFFDDHHFHIHEGEHHIGIGGCGDGHIHFIJJJGHIGGGGHIIEGHHGFHEADEE>CHEEHFBDB@DC@DFCCDBDDCDCDDDDDD>???BDDDDDC
@HWI-ST279:219:D0RJNACXX:5:1103:19774:133372
AAACCCCTCCACTGTGGGGATTGTTTCATAAAAGATTTCATTTGAGAGAAGATGGGATAATATTTTGGGTAGCCGTGCAATGACACTAGCCATTGTGACTG
+
:B@?DD<ACDBCBA<CA@A=G?C?*19?<??4*BF*::?BDHE@>G(/(.83.BF(==FCHG@HHGDBB;CEBEB98??C>CC:ACCCC<CC>AC::>:::
@HWI-ST279:219:D0RJNACXX:5:1103:3017:149650
GCTCCGCATTCTCCCGCGCCGCGCCGGATTTTGGGTACAAATGATACCAGCAACTTGTATCAATTAAATGCTTTGCTTAGTCTTGGAAACG
+
++:ADD8?<DF<<CAC>BA1?0?(<AB':=EHEFF56;A;(;;5;(;ACC<C9ACC>C@C3(3(+4@CDEC:@@CC>CD:::@C>@4>CDB
@HWI-ST279:219:D0RJNACXX:5:1103:10013:99334:start
TATAATATTTTGGGTAGCCGTGCAATGACACTAGCCATTGTGACTGGCCTAACCATCACCCAACACAATCTGGGAGTAGTTCACTTCATTATCAGTGAACT
+
@?;DDDDBCFD>FHCE=AHG)@FF?4EDF>CHD>DH<F<B9:BBBAHGHCDH@FCDF38@G16@(5=A);;??;(5(665-5;A>CCCACCCAC;@AA;:@
@HWI-ST279:219:D0RJNACXX:5:1103:12287:159116
GTGAAACCCCTCCACTGTGGGGATTGTTTCATAAAAGATTTCATTTGAGAGAAGATGGTATAATATTTTGGGTAGCCGTGCAATGACACTAGCCATTGTGA
+
?=?DD82+A@BD1AB<B,AFEE1?;?C?D@DC<BDA<BCCC<?D4D99BDC=;=@DIIEIED@CC>)7A?8'5?;;>3,,/=AAAAAA>:>>=<A3+:A::
@HWI-ST279:219:D0RJNACXX:5:1103:13115:108938
GATTATTTGCATGAAATGGGGATGAGAGAGAAGGAAAGAGTTTCATCCTGGTGAAACTCGTCAGC
+
@@@DDDBAF?FAF<A<C@:CEGHGIEG<8?F>FEEBD)0?:??GF<9?D<9F;B?CCC8;FCFBE
@HWI-ST279:219:D0RJNACXX:5:1103:14121:109182
GAGGAGGAAAGAAAGAAAAGGATAAAATCCTCTTGGAAACCTTGGACGCCTTGCCTCATCAGAGCACCATTGCAGTCCTCAGAAGATTTCCTTTGTTTATG
+
@@?D1A@?DFDB:C?CGBGAE@CFHC<CGGI<:?G<FDFGIII<;3?FFIFF@FAF7=D@4=3?ACEB2@D?;>>;6;>;>?A>>(::AA>:A@(>?B>A@
@HWI-ST279:219:D0RJNACXX:5:1103:14195:138027
AGGATGAAACTCTTTCCTTCTCTCTCATCCCCATTTCATGCAAATAATCATTTTTTATTCAGTCTTACCCCTATTAAATGTGCAT
+
?;=B1AA=+2<?2+<,ACEB?B9<A+ABAC;B9EEFB***:?DC*?B<?DDDEC>DCCEC:BB<=CEDI)6;;CA)77?3=AD@A
@HWI-ST279:219:D0RJNACXX:5:1103:14393:112551
CCTCTCTGTAAATTAATTCCCGGACATCATCTTTTGCTAGCTTCCTTCTCTCAAACTCAAACTCG
+
;;1BAD>?D,ABBBE4:<FFEAA8CCC***@9*??9CA*0??DEEIEIE<DD?DDA3BAACD@AD
@HWI-ST279:219:D0RJNACXX:5:1103:16642:132294
AAATGATTATTTGCATGAAATGGGGATGAGAGAGAAGGAAAGAGGTTCATCC
+
???DDBBBD?A2ACE?E?F:FFC@;FF@9FFB)?)?B?CD??*:)099B?BD
@HWI-ST279:219:D0RJNACXX:5:1103:16816:160166
AATGCGGAGGTCGCACGGCGGAGGCGGACGCAAGAGATCCGGTGAATGAAACGAATCGGCCTCAACGGGGGTTTCACTCTGTTACCGAGGACTTGGAAACG
+
@CCFFFFDHHFHHIJJJIIJIBGHEDDBDDDBDBDDDDDDDD:@B>BCDDDCD8BBDDDBDBBDDDDDBDD5;?CDACDCDCDDDC95<<@BCDDDCDDDB
@HWI-ST279:219:D0RJNACXX:5:1103:20223:103159
AACAATATGATCATTGGAGTATTGGAGCTATTTTCATTGAGCACTAGTCCTTTTTTTTCTTCTCTCAAATGCGCCTTGTTTAACAGGAG
+
@++ADBD<DFAAFFF<GBA+AEHIEEFG3+CCHDFFDDE9G@FGDC>GGIIFIFEFFF;D>:CCEFECEFDDDD@@@(5;;;>3>AB<@
@HWI-ST279:219:D0RJNACXX:5:1103:2754:93918
CTCTTTCCTTCTCTCTCATCCCCATTTCATGCAAATAATCATTTTTTATTCAGTCTTACCCCTATTA
+
===A<@>?,<@BB<2?AB7+3=C97<A7<CB?3*?@7?*=*?AABAAB<?AB?=A>?B4>=7;A;AA
@HWI-ST279:219:D0RJNACXX:5:1103:2988:134080
AATAGGGGTAAGACTGAATAAAAAATGATTATTTGCATGAAATGGGGGTGAGAGAGAAGGAAAGAGATTCATCCTGGTGAAACTCGTCAGC
+
;??D>3BDDDDA+2<<EAECEED<1EECA4?DD@D9BDD3?:?@38B(5A=CCC=A5?;A>>AAA;(-;;ADDA>:AA=>(:3:A?<<>;A
@HWI-ST279:219:D0RJNACXX:5:1103:3722:148377
TAACAGAGTGAAACCCCCGTTGAGGCCGATTCGTTTCATTCACCGGATCTCTTGCGTCCGCCTCCGCCGTGCGCCCTCCGCATTCTCCCGCGCCGCGCCGG
+
@@@7DBD>C?DFD>EB<G?<C;)??18)):DDD?97?DFE<===1A/'-)=AE9;<,9?6>B:@BBB<7)5;9&5958+9<B<5>>BBB>BBB@>BBBBB>
@HWI-ST279:219:D0RJNACXX:5:1103:3822:158665
GGATCATTTGTACCCAAAATCCGGCGCGGCGCGGGAGAATGCGGAGGTCGCACGGCGGAGGCGGACGCAAGAGATCCGGTGAATGAAACGAATCG
+
@<;DBDDDHDFFHEGGGGCGHGF<CBBGGHEHFFB;B'95:C667@12<@-&5<88BCB@;?@@@>BB7;;(8344:?9058(4:ACCC0088<B
@HWI-ST279:219:D0RJNACXX:5:1103:3923:106271
ATCCTGTGAATGCGGAGGTCGCACGGCGGGGGCGGACGCAAGAGATCCGGTGAATGAAACGAATCGGCCTCAACGGGGGTTTCACTCCGTTACCGAGGACT
+
@@@DDDADHHHFHIIIGE8FF:CDHIIAH'376:B659@B@B<888(>?B55<ABA3:3((0??B?B@>9AC>C<B<9B&5?CDA>@CBBCBBCB>><5?C
@HWI-ST279:219:D0RJNACXX:5:1103:4941:164607
GGGGATGAGAGAGAAGGAAAGAGTTTCATCCTGGTGAAACTCGTCAGCGTCGTTTCCAAGTCCTCGGTAACAGAGTGAAACCCCCGTTGAGGCCGATTCGT
+
=;?D?:DAF<DFABB>9FHFAHE99C4C:EHE9*1?D*?DGGI@?DFGF6<;5;;>CG>=7?C@H?<5(;A;(>CA>AAC:95,85<?08:9<<@)52:<?
@HWI-ST279:219:D0RJNACXX:5:1103:6344:190968
GGCCAGTCACAATGGGGGTTTCACTGGTGTGTCATGCACATTTATTAGGGGTAAGACTGAATAAAAAATGATTATTTGCATGAAATGGGGATGAGAGAGA
+
+?<:D=B?4A:?DECCFE:C7?<DBDC?B):8BB@GF9D*?FCD).)=@B8FBC;;CECHH3??DFF>@>;C>CCCCDD;>::@@@:@BD?9?C:>>08?
@HWI-ST279:219:D0RJNACXX:5:1104:2722:20074
AAGATTTCATTTGCGAGAAGATGGAATAATATTTTGGGTAGCCGTGCAATGACACTAGCTATTGTGACTGGCCTTATGTACTCT
+
?@@DD+22A2AFF<A1C1@F<CCG+2?9?FC?FC>GEE):)BDBHI@GHGC@F@@FGIB)B).=7==?=3(6?C;;CC@C@;@@
@HWI-ST279:219:D0RJNACXX:5:1103:18030:183039
GAGCAGATAATAGATTTGATAACCAAGGTATTGCTTAGCTGCTTGTTAGGCCAGGCACAATGGGGGTTTCACTGGTGTGTCATGCACATTTAATAG
+
===++<7ABBBB<BAB>ABCA,<AB;=1?A+<4=AA<@:@<?7?*?A47)7AA=((59.=788=<A:<5>;(;>>@;;==;;3(9=??9;>?9=:?
@HWI-ST279:219:D0RJNACXX:5:1103:19238:197971
GGTACAAATGATCCCAGCAACTTGTATCAATTAAATGCTTTGCTTAGTCTTGGAAACGTCAAAGTGAAAC
+
8;(2<=<>==>16469:><9=7>=)<<>?=>@;=>><<36)8=;81<::1<?<8=8=;33358;:;1>;?
@HWI-ST279:219:D0RJNACXX:5:1103:20236:172891
GCATATAGCTGGTTATTTTATCTGTTCTAAGGCCAGTCACAATGGCTAGGGGGATTGCACGGCTACCCAAAATATTATACCATCTTCTCTCAAATG
+
+;?+42B?FF8CCB4BC::EHEE9<@A@AH<A9A?F9?EECF@<>?;:8)B)(-5@@@E;5@:A?DBD@C@;A3;-;;;>-(;::A5::>AB>:@B
@HWI-ST279:219:D0RJNACXX:5:1103:3551:181142
CTCATCCCCATTTCATGCAAATAATCATTTTTTATTCAGTCTTACCCCTATTAAATGTGCATGACACACCAGTGAAACCCCCATTGTGACTGGCCTTAGTA
+
@@@FFFFDHHHHFGIJJBEIIJJJIJIJJIJJJJIIIJIGIIIGJJIJJGGHJJIGHBFIIDGGIIIJJAGCEH?EFH@DFBBED@A>@CCDBDDDDDA:@
@HWI-ST279:219:D0RJNACXX:5:1103:3888:197935
CTTCTTGTTTCTATAAAAAATATTTATTGAAAAGTGATTTATGTATACTTTTATGAAAGTATTTTTCAAGACAAATCTATTTGTATAATTTTTATATTTTC
+
:?<D=::BFF4?:<CGE+C1FCFHDAE9F<??<C191:*:9C*?GFCFF<G4BGFFGI>0*9D<>B8BD<..=)=77@=@EDC77A=?AE>@B.;>BBDEE
@HWI-ST279:219:D0RJNACXX:5:1103:6000:177453
ACGGCTACCCAAAATATTATACAATCTTCTCTCAAATGAAATCTTTTATGAAACAATCCCCACAGTGGAGGGGTTTCACTTTGACGTTTCCAAGACTAAG
+
;==+@AAA>=@BBBA+?@,<4C,?@A+7A<??AB?AB?BB4??BB>B<AA97==>=A*=<<7:58=>A9=<A=@',.>(;=??;5;8===?99929:=78
@HWI-ST279:219:D0RJNACXX:5:1104:14125:36610
AACTCTTTCCTTCTCTCTCATCCCCATTTCATGCAAATAATCATTTTTTATTCAGTCTTACCCCTATTAAATGTGCATGACACACCAGTGAAACCCCCATT
+
CCCFFFFFHHGHGJJJJJJJIJJJJDJJJJJJJJJJJJJJJIJJJJJJJJJJIIJIIIJJJJJJJJJIJJJJJIHGHHHHHHFFFFDDEEEEDDDDDDDDD
@HWI-ST279:219:D0RJNACXX:5:1104:15265:32510
CAACTTGTATCAATTAAATGCTTTGCTTAGTCTTGGAAACGTCAAAGTGAAACCCCTCCACTGTGGGGATTGTTTCATAAAAGATTTCATTTGAGAGAAGA
+
?@@FFFDDCDFHHIGIGGGEDHGEHGHHIGFDDHFDAGC@HFFGHIIBGHGIGBGFBFHDHFGHHGGGHFHHECDCDBD@@CC=@CCCEEDEE>?<CBACC
@HWI-ST279:219:D0RJNACXX:5:1104:16349:5510
GATCATTTGTACCCAAAATCCGGCGCGGCGCGGGAGAATGCGGAGGTCGCACGGCGGAGGCGGACGCAAGAGATCCGGAGAATGAAACGAATCGG
+
?<?DDDDDD=CD?AAFGGAGGGG>???G<GBBB>@BBBCC:7B-57B?8855555:<5-;?7B;;7@B;9?BA>>4+5&00<3>A@C:?9?28AB
@HWI-ST279:219:D0RJNACXX:5:1104:16587:25832:end
CCGCGGTAATCGCCGCCGCTACTCTGCTCGCGCACCGTGCCTAGTTAGGCCAGTCACAATGGCTAGTGTCATTGCACGGCTACCCAAAATATTATACCAT
+
@@@D1DDDHGFFHIHGIDGHIIIIIGIGGGIIIDBDD6=BCCCC@CD@CCABBCCCCCA@CCBCCB@A:>ADCCA@@<>B<<A?ACBCCCCDDC@CCA:A
@HWI-ST279:219:D0RJNACXX:5:1104:19424:7306
GATTTTTTATTCAGTCTTACCCCTATTAAATGTGCATGACACACCAGTGAAACCCCCATTGTGACTGGCCTAAC
+
+:7<A>AABB=ABA2?@AABBBBAABBBBB?A1?=A??BAABBAAB=*9AABBBAAAA>BB;>>;77=AAA@@@
@HWI-ST279:219:D0RJNACXX:5:1104:19486:26961
AACGTCAAAGTGAAACCCCTCCACTGTGGGGATTGTTTCATAAAAGATTTCATTTGAGAGAAGATGGGATAATA
+
:??D:?+@:CADDED3EEA1@<CE9+*19?DDADDDDDDD9BD>E<?0)8=48=8@7@C;A9@=A?AAD:@A7@
@HWI-ST279:219:D0RJNACXX:5:1104:20437:36578:end
GTTCAAACGTTCGATGTGACATAGTGTAAAATTTTAGGGTGGAAACTAAACATGCCTATAATAGACTCCATAAGGCCAGTCACAATGGCTAGTGTCATTGC
+
@@@FFFF?FFHDFFHIHHJHIEHIIHEHIJJIJJJGIJJ:CG?BGHIJIJIJJIEGGHGIEGIJIFHIGIHIJHHGHFFFDEEEEDEEDDDD@C;@CDEDD
@HWI-ST279:219:D0RJNACXX:5:1104:4453:26562
TAAAAAATGATTATTTGCATGAAATGGGGATGAGAGAGAAGGAAAGAGTTTCATCCTGGTGAAACTCG
+
=<=AAAAA<+?4AACCBBBBBCB7A@B3?A<5*?A><A5*7=BB;>9A9AB?AA><==7.=;ABAAAA
@HWI-ST279:219:D0RJNACXX:5:1104:8620:31327
GGATTCACTTTGACGTTTCCAAGACTAAGCAAAGCATTTAATTGATACAAGTTGCTGGGATCATTTGTACCCAAAATCCGGCGCGGCGCGGGAGAATGCGG
+
@@@DB;DD<?CFBC@CEE<:C9<@CF@FF;*?GG)?FE9?B?FE9B<*0?90??F:B?68=(=@F@>88@@=@;C==)79/8>/'899<050)9><A@>BB
@HWI-ST279:219:D0RJNACXX:5:1104:8904:22685
GATCCAGACTCTCTTAACTTTAAGGTTATGAAAGAAAGGATATATAAGATCTTCTCAAATGCTATTGTTGCCAGCTATTCACACTTGTTGCCAGTCTTACC
+
@BCFFFFDHHHHHJJJJJJJJJJJJHHIJJJJJJJJIIJIIIIIIJJJJJJJJJJJJJJJJJJJJJJJJJGIJJJGIJJJJHH3AHHDFFFFEEEECEEDC
@HWI-ST279:219:D0RJNACXX:5:1104:5337:66466
GAAATCTTTTATGAAACAATCCCCACAGTGGAGGGGTTTCACTTTGACGTTTCCAAGACTAAGCAAAGCATTTAATTGATACAAGTTGCTG
+
@@BF=?AB?B?::?AECCG3<CFF?)CCHGB3?CF<@?BHI>GBD*?=6-5==8==.B=7CA;;)=?3@CC@C>6>(>@>;5-5--;AADD
@HWI-ST279:219:D0RJNACXX:5:1104:20671:77137
AGAGAAGGAAAGAGTTTCATCCTGGTGAAACTCGTCAGCGTCGGTTCCAAGTCCTCGGTAACAGAGTGAAACCCCCGTTGAGGCCGATTCGTTTCATTCAC
+
@7?D=;DFHGGGHD<CDFBAEEHGIF9FAE+*:E:8?GCHD?F(<'6==FC.===CBH5=A>B@@D(;6;A@>?@BDD@BBACBBD5<BA@???CDEEDCC
@HWI-ST279:219:D0RJNACXX:5:1104:7116:78721
GTTACCGAGGACTTGGAAACGACGCTGACGAGTTTCACCAGGATGAAACTCTTTCCTTCTCTCTCATCCCCATTTCATGCAAATAATCATTTTTTATTCAG
+
B??DAB@8<?@DHC?@FF?CB8E8?F@6086@-BC=FD=)BG@==7@?7).=7@7?;;7?@CE>665@555555@;(,(,,,:::::C@@4@3:@B:(4:@
@HWI-ST279:219:D0RJNACXX:5:1104:20089:91814
CAATCCCCACAGTGGAGGGGTTTCACTTTGACGTTTCCAAGACTAAGCAAAGCATTTAATTGATACAAGTTGCTGGGATCATTTGTACCCAAAATCCGGCG
+
;?@D??DB;8;?22C+A<::1:)?DG>9DG4*000)?*?BFBG9=BC;@CCFG9=;@@E=E>37AHHE)).;?;>CABC(5(;(>;;ACCC<<B55A@B59
@HWI-ST279:219:D0RJNACXX:5:1104:12118:92491:start
TTGAGAGAAGATGGTATAATATTTTGGGTAGCCGTGCAATGACACTAGCCATTGTGACTGGCCTAAAAGAATCTCTCTCCCAAGCAAAAAAGAAAGAAACC
+
B<8:=DDFH>F?A922AGJBHHDHIGE<GAEE<8F:)B?B@<?FCB9889?<8BFBF==@=@;==CHIHHHB?C;;B@@>>C@;;55(,9@8@B9A?A?>8
@HWI-ST279:219:D0RJNACXX:5:1104:18729:98630
CATCCCCATTTCATGCAAATAATCATTTTTTATTCAGTCTTACCCCTATTAAATGTGCATGACACACCAGTGAAACCCCCATTGTGACTGGCCTAAGGGTG
+
?;BDADD?FBDBFE<B:EDEHEGIEHH@FHGHEEDDH1:DFICH@BFEGFADB4?/*9=8BF>AHEGECHHIEAHFH?DD8;>@>A;@;A9ABD>A9?<A<
@HWI-ST279:219:D0RJNACXX:5:1104:13479:100261
ATGATCCCAGCAACTTCTCTCAAATGAAATCTTTTATGAAACAATCCCCACAGTGGAGGGGTTTCACTTTGACGTTTCCAAGACTAAGCAAAGCATTTAAT
+
?B@=DB;ACB??ACBBBCIBHIJ@JJ@BBDDBCGDH@BFDHIGIJDGEGG?BA?DGB=C@E'-5.7=AH@@D?B;=@C;>55?A>AA:>:A>:9:CC>:::
@HWI-ST279:219:D0RJNACXX:5:1104:17468:100793:start
CCCCCATTGTGACTGGCCTTATACTTGATGCTGTCTCCCTCCCTACCTCTTCACCTGAGCATGGTTCAATAGACCAGCTGCAAGTAGCAGTAGTACATATT
+
:+=1?@A24,<4AE@:AEGHI@BE<<D@+CD9*11:<DD?9??3B0)??F@G?@>*0==@=BC=/BF7@GDG:@AA?C:>B@D@A;>(6;;@C>CAA@3>@
@HWI-ST279:219:D0RJNACXX:5:1104:12499:109793
TAGGGGTAAGACTGAATAAAAAATGATTATTTGCATGAAATGGGGATGAGAGAGAAGGAAAGAGTTTCATCCTGGTGAAACTCGTCAGCGTCGTTTCCAAG
+
8:=?BDDDDDBDA<BAABCBCGA;BGHIJJJ>CC>HABG<FB@@?1.7/9?B6;;=766B@GEC77=.7????>3..;;;;;>=5;<;CB855)98:>AC:
@HWI-ST279:219:D0RJNACXX:5:1104:11494:59677:end
AGGCTACTGTAGCTAGGTACTTAGACGATGGAGTTAATTAGGCCAGTCACAATGGGGGTTTCACTGGTGTGTCATGCACATTTAATAGGGGT
+
??@D=3BD?C<C<?E:CA<C@>B>HAFG+A?*11:?DFF9DGDF3D?9?09<<<*?FF''-.)77?B.;.;6;@@>@@>>@A>3;@(5><=B
@HWI-ST279:219:D0RJNACXX:5:1104:11815:50024
TTGTACCCAAAATCCGGCGCGGCGCGGGAGAATGCGGAGGTCGCACGGCGGAGGCGGACGCAAGAGATCCG
+
8?@DDDDBD=>FAB:C:1F@D?GFBEFC;BBBA@>==-7B8<:18857<B88552:85&5;B7BB<3>:AB
@HWI-ST279:219:D0RJNACXX:5:1104:14312:50063
CATCCCCATTTCATGCAAATAATCATTTTTTATTCAGTCTTACCCCTATTAAATGTGCATGACACA
+
???D>?2ACD?D:,<?EEEDF@BF@EEFECE):ED@411??D@B??)??99B<DD9DB=B88.B=C
@HWI-ST279:219:D0RJNACXX:5:1104:14321:44738:start
GACACTAGCCATTGTGACTGGCCTTATGATCCACTGATCTTCTCCTAATTCGGTTTCGCTTCGTCCTCATTCGCTCTAATCAAACCATTTGTTTTTGCTAA
+
<8?DBDADAA>DDBEC<E,<;CBED:92CC@B<E4CE@1*1:?<D*:D9?4D80(0*-<<A6@71;C=;>A3=?/6;;.6(.5;A;>A:AAA????;>AA:
@HWI-ST279:219:D0RJNACXX:5:1104:14777:82412
AAACGTCAAAGTGAAACCCCTCCACTGCGGGGATTGTTTCATAAAAGATTTCATTTGAGAGAAGATGGTATAATATTTT
+
=?;D?++=C:<:C<EDBD?@EEFDCFB3?D66;;CA@=A9CE@)7;7?@DD;7;BDAA@25=A3>>AA>3>>:>A>>BA
@HWI-ST279:219:D0RJNACXX:5:1104:16007:105479
GGGGAAGACTGAATAAAAAATGATTATTTGCATGAAATGGGGATGAGAGAGAAGGAAAGAGTTTCATCCTGGTGAAAC
+
?;=++8=D?C<<:CAG@FE@E?EEH?GBCEAEADGICG<G;BG:BDBEC;;6BB;2@F6@7.=D4=?=C=;;.7?;BA
@HWI-ST279:219:D0RJNACXX:5:1104:16445:73276
CAGGTTGATGTGTTCGTGACTTCTCAATCTGAATAAAAAATGAGATAGGATTGGGGATTGGAT
+
=>=+@AA+A=A<CCBC2<+3<,33A<C7C@>BB<A=ABB:0??=ABBBA*>?BBBA<A;=;AB
@HWI-ST279:219:D0RJNACXX:5:1104:17004:76222
CCCCATTTCATGCAAATAATCATTTTTTATTCAGTCTTACCCCTATTAAATGTGCATGACACAACAGTGAAACCCCCATTGTGACTGGCCTTAG
+
???ABBDD:,::<A@EEA<,CBFDFEDA=<<DE9C*?D>DD9:)?DDD<BDD????*9?C@B3(5(6).==;A(55=';;A;3(;AA92=;;>A
@HWI-ST279:219:D0RJNACXX:5:1104:17522:88237
TGTGTCATGCACATTTAATAGGGGTAAGACTGAATAAAAAATGATTATTTGCATGAAATGGGGATGAGAGAGAAGGAAAGAGTTTCATCCTGGTGAAACTC
+
==?BABBDDDDDAAEAE<C??E;:)@FEEE?:C@BBADDIICD>9?*9B?9?9?DBCE>BC>C(55AAE)5???A@@DA@AA65>;;>;>AA:,55>>>AA
@HWI-ST279:219:D0RJNACXX:5:1104:18132:97607
AGATGGAAGCTACTGTGCTGATGTCACTTCTTCAGCCCGCACCTGAGACATTTGAATTATTTGATGATCTAATTCTGTTGTCAGAAGGAAAGATCATTTAT
+
?<;+=3A+=+:CCEBEEEDF9CF<C:<B>3A++9:C9E:0@:6DBB?DECEEABB88==C7A@AEEEI:C:??AC>?C:?A@:7@A@;;-55>A>:>>35;
@HWI-ST279:219:D0RJNACXX:5:1104:20987:52261
TAATAGGGGTAAGACTGAATAAAAAATGATTATTTGCATGAAATGGGGATGAGAGAGAAGGAAAGAGTTTCATCCTGGTGAA
+
=??B+A;>:C8AD@+CEE@E<DBFC6?EEED*?*?C4?4*?DB*?DDB=@B3=B3(5(87@CC)??3=C>7?@A?.6;@>AA
@HWI-ST279:219:D0RJNACXX:5:1104:2926:50075
AAATCTTTTATGAAACAATCCCCACAGTGGTGGGGTTTCACTTTGACGTTTCCAAGACTAAGCAAAGCATTTAATTGATACAAGTTGCTGGGATCATTTGT
+
=?<D==BD<D<FFIBBFFF+3AE@EA3<FF*:?@DA@@?DFCE<FFFB;(=)8=F@CEFEA?77AEDDD>BD36>(;;@>ABA;5>AABB@<?BBBBDDD>
@HWI-ST279:219:D0RJNACXX:5:1104:3171:65516
GGATTGTTTCATAAAAGATTTCATTTGAGAGTTGATGGTATAATATTTTGGGTAGCCGTGCAATGAAACTAGCCATTGTGACTGGCCTTA
+
@@@=DDDBFDBFDAEBB1AHCA,AHH<@?F32+2*:??1:CFF>AF**0:?@BD@@?@F>;@@FIC)77@;7C377=3?;3)7?2(6;@C
@HWI-ST279:219:D0RJNACXX:5:1104:3773:71466
GGTTTCACTTTGACGTTTCCAAGACTAAGCAAAGCATTTAATTGATACAAGTTGCTGGGATCATTTGTACCCAAA
+
===;<7<=ABBBA@7?<?A,A=+++?ACBB>;=A):?<A97:?B?*:7?3**074=?>AB)7>>BBB4=AB3>AA
@HWI-ST279:219:D0RJNACXX:5:1104:4522:75915
CTTGTATCAATTAAATGCTTTGCTTAGTCTTGGAAACGTCAAAGTGAAACCCCTCCACTGTGGGGATTGTTTCATAAAAGATTTCATTTGA
+
;;??ABBDD8?=A?ADD+ACE4++<A?,<B39C<FE@EEA1:4?*9**:98?0?@DD>BDB)3''5;CC?C>7);???A:5;>366;>>AD
@HWI-ST279:219:D0RJNACXX:5:1104:6544:62925:start
CCCCATTGTGACTGGCCTAAGCAGTGAGCCAGGGAGTGAGGGCGCCCATC
+
=+:<A;<<2,27ACA<3=?AAA<73<+<@AABBAAA?5*??A)7:6AABB
@HWI-ST279:219:D0RJNACXX:5:1104:21306:117284:end
GCTTTTTCTCGTTAACGTTCAATTTTGCCACTTAGGCCAGTCACAATGGGGGTTTCACTGGTGTGTCATGCACATTT
+
?+;DBD++=2CFF=?CGHGAC?H+<F<<CG9CG4BA?9CBG9*?DF??BFFE@BH;)=A=6?@B;@).6A66;;>@C
@HWI-ST279:219:D0RJNACXX:5:1104:12177:137195
GTTTCATCCTGGTGAAACTCGTCAGCGTCGTTTCCAAGTCCTCGGTAACAGAGAGAAACCCCCGTTGAGGCCGATTCGTTTCATTCACCGGATCTCTTGCG
+
@=;?B?2AFHHAF<?FFAAFBFF9C>F@CF:6BB??BBGDG???D7BBHB@D7)5@E@???=B39A?;;3=<@8=?>?CCDDA44@>CC85>9@DD::>:9
@HWI-ST279:219:D0RJNACXX:5:1104:19889:138422
AATAGTTGTGTGCAACGTACAATTTTATAAATGGTAACAAGAGCTAAGAATTTTATATCAAATGAAATCTTACTATCGAAATCTATTGTATATCTACAATA
+
B?@DDB?BDFCFFC+CFFH9FHHHIJGIIGEFICFGGIIJBAD?DFG>GADGIGE?FIDAGGFGFDHGHGGIGI@CGEFEHHFEFFF@CCCCEC6@ECCAC
@HWI-ST279:219:D0RJNACXX:5:1104:3554:163329
TTTCCTTCTCTCTCATCCCCATTTCATGCAAATAATCATTTTTTATTCAGTCTTACCCCTATTAAATGTGCATGACACACCAGTGAAACCCCCATTGTGAC
+
@@BDAEFFGHDHHGIJEIJJJIJIIJJIJJJJJJIIIIIJJJJJIGHIIGIIIJJIJGIJJJJJJFIJFHIGHGGGFHHHFFFDEEEEED@DDDCDDCCCD
@HWI-ST279:219:D0RJNACXX:5:1104:8610:177938
TGGGGATGAGAGAGAAGGAAAGAGTTTCATCCTGGTGAAACTCGTCAGCGTCGTTTCCAAGTCCTCGGTAACAGAGTGAAACCCCCGTTG
+
B@@D;+)=C?4A;;+AAE9B@FFI2<C?91:C3DD*1BB9:BDFBD9?BF1(5-;@CCEC>E)=?74'==1>5-;3@CDDDCB8;@99AB
@HWI-ST279:219:D0RJNACXX:5:1104:21235:179771
GGGGGTTTCACTCTGTTACCGAGGACTTGGAAGCGACGTTGACGAGTTTCACCA
+
@@?D?DDF<H>F<+ABAA9AC6?F:8?GGC*9*).?05'56=.5;4;@D>AC9C
@HWI-ST279:219:D0RJNACXX:5:1104:10687:174957
GTTTCATTCACCGGATCTCTTGCGTCCGCCTCCGCCGTGCGACCTCCGCATT
+
?:?;;DDD>=D3;E1@<:A:C29@:?:?0BF@?::B6-55-;<6?D?<<3;@
@HWI-ST279:219:D0RJNACXX:5:1104:17971:151808
CAGAGCGAAACCCCCGTTGAGGCCGATTCGTTTCATTCACCGGATCTCTTG
+
1=;A?+)0?AABAAAA1=)=?BAA8AAABAB;ABAABBBB>A5:':AA@@@
@HWI-ST279:219:D0RJNACXX:5:1104:20507:132376
AGGCCAGTCACAATGGGGGTTTCACTGGTGTGTCATGCACATTTAATAGGGGTAAGACTGAATAAAAAATGATTATTTGCATGAAATGGGGATGAGAGAGA
+
@;@DA?=D<<FHFEHD@FH?:C9CGDH;??DBD<F<DGDG<FG@=BC44=8AF').)).?;C?D;B;:3(-5@>;;>>;AAC@>:5>5>B?7<<:@:@<@?
@HWI-ST279:219:D0RJNACXX:5:1104:20911:145549
TATACCATCTTCTCTCAAATGAAATCTTTTATGAAACAATCCCCACAGTGGAGGGGTTTCACTTTGACGTTTCCAGGACTAAGCAAAGCATTT
+
=@@?14B>24DFBGE9CD@HH4EHE4,<C?<E<EF>@;EBD31:CAC?0?BDGFD:-;C4C47@AEFAE=?BBB@.;?=B?>AA>;>A3,:@A
@HWI-ST279:219:D0RJNACXX:5:1104:3542:172052
CCACCTCCCCACCAGCTGCCGCCTCCGCCTGCAGCTCCTCTCCCGCGCCGCGCCCGAAGCCGCCTCCGCCACCACCACCACCACCACCGCGCCCGACAACC
+
@@7DADDDFFDFH+A@DGDGB@??DB)?FAHC@B3DHHBF4.)8;F'8??A8@BB?5<&5?;B<8>?0;@;;AB8?<<<<A?(+2888099<@@<.55>AB
@HWI-ST279:219:D0RJNACXX:5:1104:3738:159675
GAATAAAAAATGTTTATTTGCATGAAATGGGGATGAGAGAGAAGGAAAGAGTTTCATCCTGGTGAAACTCG
+
9;<?@=<??/9)).2=?>92<8<>@@?<>;@1:=;>9<?<?6><<>5:>93)9=>3=????@:>?0>8>??
@HWI-ST279:219:D0RJNACXX:5:1104:5188:178909
AAGAGTTTCATCCTGGTGAAACTCGTCAGCGTCGTTTCCAAGTCCTCGGTAACAGAGTGAAACCCCCGTTGAGGCCGATTCGTTTCATTCACCGGATCTCT
+
@@?DFBBBFFHHHGGBFGEAGDCFHD@E1F?1:C?D?DFHH3/9D<DFFHGHGH;=@).=CEH=ADED>==ACC<?:@BBC@CA?@@@DCDC@<9@9<>AA
@HWI-ST279:219:D0RJNACXX:5:1104:8865:178074
AGGGGTTTCACTTTGACGTTTCCAAGACTAAGCAAAGCATTTAATTGATACAAGTTGCTGGGATCATTTGTACC
+
==7<A?8A@CBBBBC4?A=C=A+2>A>;=@B@3AB;A:>0:*??7=?BBBBB<7*/)8><)>A95>B>A;7>AA
@HWI-ST279:219:D0RJNACXX:5:1104:9527:140668
TTCTCCCGCGCCGCGCCGGATTTTGGGTACAAATGATCCCAGCAACTTGTATCAATTAAATGCTTTGCTTAGTCTTGGAAACGTCAAAGTGAAACCCCTCC
+
<@;DD;D?F<AF::C<FFF<0;FF@E@DD=;?EFADD@DD@ACCCC?@B5;@>;>ABABB>;3;;:@AAB@:AAA>43>>B98<??B@4+:>A>>(85?9?
@HWI-ST279:219:D0RJNACXX:5:1104:21349:183396
GTGCTTGTCACATTGATAGCTTCTGCAAACTCTGTTGAATTCCAGTTAGGCCAGTCACAATGGGGGTTTCACTGGTGTGTCATGTACATTT
+
B@C?DFADBFBDFFGHHBC<AF+AFFHH>@EBFBFGE4?@E*:1:?D?D;F3?BDFBD:D?FAFHB;AE?.)7)6@C=AA-(53-((;@C@
@HWI-ST279:219:D0RJNACXX:5:1104:3484:188375
TGGTGTGTCATGCACATTTAATAGGGGTAAGACTGAATAAAAAATGATTATTTGCATGAAATGGGGATGAGAGAGAAGGAAAGAGTTTCATCCTGGTGAA
+
8:?+:2===ACFBED:CDHECGHGJI:)@BE@BDCBCHEDFH<?;D>>*9??4?F=BBCEE@@:CE=4;3=E=?=17(((6;5>ACACCDD;>:A3>9>C
@HWI-ST279:219:D0RJNACXX:5:1104:18472:199201
ATTTTGGGTACAAATGATCGCAGCAACTTGTATCAATTAAATGCTTTGCTTAGTCTTGGAAACGTCAAAGTGAAACCCCTCCACTGTGGGG
+
?@<AD>:@AAC?<:A@FF4+3386A?)?<?:*?C>CFC?B4BD<BGHGI@<?8BAB8=C>F:FC6@@ADC.7?>C)(5/;<AC;5>CCC:?
@HWI-ST279:219:D0RJNACXX:5:1105:15970:3371
GAGTTTCACCAGGATGAAACTCTTTCCTTCTCTCTCATCCCCATTTCATGCAAATAATCATTTTTTATTCAGTCTTACCCCTATTAAATGTGCATGACACA
+
++=:?DD?<2=<C3?E9F?<B>FHC@E>9AHGG@BE3?BFHG99?FBG@>09??DGEC?B?BFB<F(=C7=4@C;AE>;;?B;?>A;@CC6;5-;;AC<>5
@HWI-ST279:219:D0RJNACXX:5:1105:11042:8635
GATTATTTGCATGAAATGGGGATGAGAGAGAAGGAAAGAGTTTCATCCTGGTGAAACTCGTCAGCGTCGTTTCCAAGTCCTCGGTAACAGAGTGAAACCC
+
?<@?D;ABABAC?:<<CB@B?EAF<ABE;?8E@:CFAFHJIGG@?G499F?0?BDEDEI;=FEBGG@C<58;;;CECDDDDD>6598>CDCC4:@D>>88
@HWI-ST279:219:D0RJNACXX:5:1105:2707:18446
CGAGTTTCACCAGGATGAAACTCTTTCCTTCTCTCTCATGCCCATTTCATGCAAATAATCATTTTTTATGCAGTCTTACCCCTAGTAAATGTGCATGACAC
+
11+=BDDB>?F?F@?CG@9<B?3ACEC?DHA<1:EFE***1:??:0?DGD?@<?*?BFD/9B@FBEFGE)@4==?E<EH9BBE((66>;@C;A5>C>;@>@
@HWI-ST279:219:D0RJNACXX:5:1105:19487:20025
AACTAAAGCTTATTAGGCCAGTCACAATGGGGGGTTCACTGGCGTGTCATGCACATTTAATAGGGGTAAGACTGAATAAAAAATGATTATTTGCATGAAAT
+
;@?::BBA<+<D4,<E<EF?+<?B?FC@FHI@:&05?CD8>?(0)57ACBA@>3>A:@A>3>@CBD)5ACCC:>AC@ACC>C9?AC>@DCDDEDDCDDCCA
@HWI-ST279:219:D0RJNACXX:5:1105:14558:27944
AAATGATTATTTGCATGAAATGGGGATGAGAGAGAAGGAAAGAGTTTCATCCTGGTGAAACTCGTCAGCGTCGTTTCCAAGTCCTCGGTAACAGAGTGAAA
+
;B@BDFDAH?<DHI<?B@FH,<FD=;)<9<+1:1:H>FCF>FF@F99*?9?*98?/8CC>BC3-C((;=5-(5'3;@C>C>5;55>?:89?@>A(+4@:>>
@HWI-ST279:219:D0RJNACXX:5:1105:4780:32363
AAGAGATCCGGTGAATGAAACGAATCGGCCTCAACGGGGGTTTCACTGGTGTGTCATGCACATTTAATAGGGGTAAGACTGAATAAAAAATGATTATTTGC
+
B?BDFFEFGH<@DEHGIJIJIJJJJICHIGHGIJ9F@FGG<AC3;@AC?-5(,(,5>C:(55::C:A::A@BB55>C:333:CCDD3>AB1>>CDD>@CCC
@HWI-ST279:219:D0RJNACXX:5:1104:20745:194577
CGGCTACCCAAAATATTATACCATCTTCTCTCAAATGAAATCTTTTATGAAACAAT
+
:=;A=AAA;C=+2?+<?ABCB,<AC<<C>+<<7?@==4*7?*????ABBB?<=>=A
@HWI-ST279:219:D0RJNACXX:5:1104:4107:192407
TCATCCTGGTGAAACTCGTCAGCGTCGTTTCCAAGTCCTCGGTAACAGAGTGAAACCCCCGTTGAGGCCGATTCGTTTCATTCAC
+
+1:ADDBBDA??CE9EEEBF?@+@C?C??B39?:D9BD9B:@DD;<C=9=@=CDEI@ADA?4(;66;(59''(:=558>>ABDDA
@HWI-ST279:219:D0RJNACXX:5:1104:6958:191898
ATGACATCTTTTATGAAACAATCCCCACAGCGGAGGGGTTTCACTTTGACGTTTCCAAGACTAAGCAAAGCATTTAATTGATACAAGTTGCTGGGATCATT
+
?;?B+=A;BDD<D@A>?EEEEIE:E:+2+2)1?0686@7;CE=C>AC>7@A5;CDA?AAAAA>A><;---;:>>>;>AAAA>A>>AA>>AAA::<?A<>>A
@HWI-ST279:219:D0RJNACXX:5:1105:10754:28043:start
TGTGCATGACACACCAGTGAAACCCCCATTGTGACTGGCCTTAGTAGTAATAAATCTGCAGCTTTCTGACGGCGACGGCGCCCTGTCTCCTTCACACAGTG
+
1??DFFFDHHHHGJJIJGIJJGIIIJJJJJJGIIJIJIJJJIIIJIEFGIIIIJJJIJIIJJJJJJJEGIJFGDB>@?BDDDDDB>>>CDCDDCDDDDDDD
@HWI-ST279:219:D0RJNACXX:5:1105:12994:36882
AAAATGATTATTTGCATGAAATGGGGATGAGAGAGAAGGAAAGAGTTTCATCCTGGTGAAACTCGTCAGCGTCGTTTCCAAGTCCTCGGTAACAGAGTGAA
+
??@DDDDBHDHF>?CHIB<F>B<@EBFAB<<FH@;DFB?BBB0:D9?BGHGGIED>.==B=FC@@FCHAH85;?9,;>;;>55;@CCBB<A<C>CC?@@@@
@HWI-ST279:219:D0RJNACXX:5:1105:13529:28547:start
TGTGCATGACACACCAGTGAAACCCCCATTGTGACTGGCCTAATTAGACATCTGGTCTCTCATCGGTAGTATGGGTTGAACACATGCGATTAATTAATTG
+
?;?ADDDD?DC::C?AGCE>?CFDA@:EA@?*?:?*B;FEE0?B99B>8*9B9=>).)8=@.@F)-;@A.7;CBD35=@>@(,5(>>@<<?5:>A;:@@A
@HWI-ST279:219:D0RJNACXX:5:1105:15105:30353
ATGCAAATAATCATTTTTTATTCAGTCTTACCCCTATTAAATGTGCATGACACACCAGTGAAACCCCCATTGTGAC
+
???D:==DD<D:CEBEEEII>CF42CEF<2?9?E=)11C?D9?::?<DDB9BBD:628BDCC;=CD;5ACC>=??@
@HWI-ST279:219:D0RJNACXX:5:1105:16461:22052
TGAAACTCTTTCCTTCTCTCTCATCCCCATTTCATGCAAATAATCATTTTTTATTCAGTCTTACCCCTATTAAATGTGCATGACACACCAGTGAAACCCCC
+
???A1A;=4BDDAAEE>EC3A?C<B@;D@DFFEC99?E<@DDDB<?DDEE??BDDC>D8BDECE;ACDIIA=ADC?7=>CCDDDDDD@@@=-;>AAA?58;
@HWI-ST279:219:D0RJNACXX:5:1105:17364:49714
GTCCGCCTCCGCCGTGCGACCTCTGCATTCTCCCGCGCCGCGCCGGATTTTGGGTACAAATGATCCCAGCAACTTGTATCAATTAAATGCTTTGCTTAGTC
+
;1?BA1D:?DDAD62C@)8?DDC30*?DDEIICCDD@<A/?6/,8=5-7AA357=::>3+>>:>AA>A>?3<>AA>:>A>4>>AAAA>>>:A>>AAA>>A:
@HWI-ST279:219:D0RJNACXX:5:1105:18278:46708
AAGGAAAGAGTTTCATCCTGGTGAAACTCGTCAGCGTCGTTTCCAAGTCCTCGGTAACAGAGTGAAACCCCCGTTGAGGCCGATTCGTTTCATTCACCGG
+
CCCFFFFFFHDBHIJIJIIJJCGHEHIIJJDHGGCGHGIHGIGGHIIIGHIIJIGGGIGH>C=CEEFFBEABB9=5<CCDBDDDDCB?CDDEDEAA@C?B
@HWI-ST279:219:D0RJNACXX:5:1105:20524:37001
AAGTTAATTACTGCTAGGACTCCATAAGGCCAGTCACAATTGCTAGTGTCATTGCACGGCTACCCAAAATATTATACCATCTTCTCTCAAATGAAATCTTT
+
+=;<?,A==<+<A<=B7<+<+<37==@C7@A=<?7=@:=AA?>7AB:???4?BAABBAAAA(8=>B<9ABABABABA>>?@>>>>>>>>>5;>9>=;===?
@HWI-ST279:219:D0RJNACXX:5:1105:2381:15786
ATAGGGGTAAGACTGAATAAAAAATGATTATTTGCATGAAATGGGGATGAGAGGGAAGGAAAGAGTTTCATCCTGGTGAAA
+
=?;BD8D08DDD<E>E:C,<<C??8?EAB?DD<@9D*:9BDDDEAB86D*.=>(44.;=;ACDDD)=;;7)??;;66;6>A
@HWI-ST279:219:D0RJNACXX:5:1105:7201:44599
GAGGGGGTTCACTTTGACGTTTCCAAGACTAAGCAAAGCATTTAATTGATACAAGTTGCTGGGATCATTTGTAC
+
===A7?)0?A4A@AAB??AAABBBBBBB>BBBB9BBBA>BBABBBBA;>;>4AAB>>9>=>A@>>;;@>>@>>@
@HWI-ST279:219:D0RJNACXX:5:1105:9088:18624
GGGTAAGACTGAATAAAAAATGATTATTTGCATGAAATGGGGATGAGAGAGAAGGAAAGAGTTTCATCCTGGTG
+
?<<+4:=2CDD::<EE@?C<E?AEE@FIAEAEEEE49D>DDDA600?991?1..(.8@6.=.=7=@C777=;7?
@HWI-ST279:219:D0RJNACXX:5:1105:9446:27951:start
ACACTAGCCATTGTGACTGGCCTTACTACTAGTTCTCTTCTCCATGGAATCGGGGGTGGGGAACTCGAGAAAGATGAACAGAGAAAAAGGTTCTTGTTTTA
+
@@CFDDDFDFFDBGHIGHHGIIIGIGGGIJDHEEF>CFHJJIIDFHI<DFHGGGGH5=?BDD=?@:?10?>9>>:>>(:>A>C<ACC8<<ACCC@C>CDCD
@HWI-ST279:219:D0RJNACXX:5:1105:9910:45998:end
TTGAAAAACTGTCCTAGTACTCCATGTCATACGACGATCCTTGACTTTTAATTGACGACGTGTCTTTGTTTAGAGTCCACTAAGGCCAGTCACAATGGCTA
+
<@@DD??DFDBDFHDHEHIED@FHEHEEHEHCE@:C::?FH?B???FDF<9?B<FHF@FE4;==??@C77@>C;>;;@;;A;C@<CBA?@>AA>CC@><<A
@HWI-ST279:219:D0RJNACXX:5:2108:14971:194408
AAACTCTTTCCTTCTCTCTCATCCCCATTTCATGCAAATAATCATTTTTTATTCAGTCTTACCCCTATTAAATGTGAATGACACACCAGTGAAACCCCCAT
+
B@1D7=4AAFF8:A3CD<E+:4C::::9+AF>9CFAHC9DHE<?CGG@G6BFFG*??9EFDCGGC1-BE>AG:=7@)).7)?CBCD?;?CA@>@;=?8=@?
@HWI-ST279:219:D0RJNACXX:5:2108:19592:197448:start
AAGATTTCATTTGAGAGAAGATGGTATAATATTTTGGGTAGCCGTGCAATGACACTAGCCATTGTGACTGGCCTTATGCACAACACGCAAAACGAGTTACG
+
B7<D=DA?BA<D,<+2CFC><3<A+33<C<EH92<:)?D@?D?G00)0BFD>FECHB8CFGEAF.=7..)(6(=?@@;7?;@C=C?/;;==CA?<>B?:@8
@HWI-ST279:219:D0RJNACXX:5:2201:20296:6974
TTTCTATAAGAGAAAAGGAAGAGGAGATCGAGAAGATTATTTCCCCTCAAAAGATTTCACTGGAGAAGGAAAGACGCGGTCGAATTTGGAAGGAGACGGCG
+
1?@DDBDD<B?D3CDAFHCCD:CDAE3F?E8C)1::BBDDD40*0)9@BG>DBF>GGHIGI=C7.7=CCEA>B>@B>>B33;58><@AC3:AB(8?<BD<<
@HWI-ST279:219:D0RJNACXX:5:2201:21331:13416
CAATCCCCACAGTGGAGGGGTTTCACTTTGACGTTTCCAAGACTAAGCAAAGCATTTAATTGATACAAGTTGCTGGGATCATTTGT
+
=:;???DDBFFFHHI3CCAGC?F**:C<GG<?HBDG**//9DF@=3B)87@=.)7B4.=@:;.==?=@@BEC;C;@7,5;?@@C;A
@HWI-ST279:219:D0RJNACXX:5:2201:3304:18941
GAGGCGGACGCAAGAGATCCGGTGAATGAAACGAATCGGCCTCAACGGGGGGTTCACTCTGTTACCGAGGACTTGG
+
@@<DDFDFH)?FFGDDB9<BGG-;;@=;;FE3;AC2;CB433>;C?>BD@@&07833(>AC::3>A305;@89@>C
@HWI-ST279:219:D0RJNACXX:5:2201:17651:18828
ATTATTTGCATGAAATGGGGATGAGAGAGAAGGAAAGAGTTTCATCCTGGTGAAACTCGTCAGCGTCGTTTCCAAGTCCTCGGTAACAGAGTGAAACCCCC
+
@@@FFFFFDH><CGIGHDEHIIIEF2C1CD@FGEGFDDF:BDCIG@DAGG@BGGGA>=@=;CG>;(-9,4;;@>@@;@A@ABB8A<:>@C9+:(:A><@@>
@HWI-ST279:219:D0RJNACXX:5:2201:19713:19026
GAGGGGGAAATGGGCGCGGGAGACCAGGCCGCCATTAATGGCGCCGGGGAGGTTAGGGGAGAGGGTTCTAAACGAATCCGAG
+
@8=;DDFA@F>CD@EEHI<<:FAHE9656?/5''(-;5>AAB688@B&700)(+389AB@D58?&+283:CCC<<?BB@@BB
@HWI-ST279:219:D0RJNACXX:5:2201:6544:19448
GAAACGAATCGGCCTCAACGGGGGTTTCACTCTGTTACCGAGGACTTGGAAACGA
+
88?1B:1AFA3)@<8C>B;CF6:A-5;=;@=@;C)))=A/'9<==>;A>5>AC?B
@HWI-ST279:219:D0RJNACXX:5:2201:11459:25572
CCCGTGAAACCCCCATTGTGACTGGCCTAATAGTGTATTCACTCTCTGGATGTTTGCAAGTCATTGACATTTTCTCCTTGTTACC
+
=7+4+0AD<<2+<1@C4C<<<CCEGFC?*C*9C:::?<::?DDAG>G@*?<?8*9)=B88=C;7==CGH>G>777;7?CE@DB@?
@HWI-ST279:219:D0RJNACXX:5:2201:16925:35811
GAAATGGGGATGAGAGAGAAGGAAAGAGTTTCATCCTGGTGAAACTCGTCAGCGTCGTTTCCAAGTCCTCGGTAACAGAGTGAAA
+
?BC?DDABDBA?CEFBHEIIII;CH@?E:??FGIGIGIC:BBDH3?D?8B;:BAFCH;=E>A@:??>@6>/=,5=>;;>(,5@CA
@HWI-ST279:219:D0RJNACXX:5:2201:20049:36806
GAAACGAAAGACTCCTTGTGAGAGAAGGAAATGTGGCAATCACATGGCAATATGGCATCCAAGGAGAAACATTTGATACGTGAAAGCCCTGAAAACTAGGG
+
?;<BDDADFABFHEFHHA+<ACBF8ACGI@HHIGEHHGGEGGGIJGGGIIHHDCC;=FGGAFGGH;?CE;EC@DFD@BC?;>;;@AC?BDD?C:>CCC:>?
@HWI-ST279:219:D0RJNACXX:5:2201:17153:38559
GGTTTTTAGGCCAGTCACAATGGGGGTTTCACTGGTGTGTCATGCACATTTAAAAGGGGAAAGACTGAATAAAAAATG
+
@<@F?DF?;8+AFDG<EFEEHC>;BA8?D4DFH<)BF8??@<C48B7==A@GH)=7--:'9667;CC;@>CD@AC@B@
@HWI-ST279:219:D0RJNACXX:5:2201:16520:47701
AAAAATATTTATTGAAAAGAGATATATGTATACTTTTATGAAAGTATTTTTCAAGACAAATCTATTCATATAATTTTTACATTTTCAAACTCAATAA
+
@B@FFDDF4AF8,<CGEEB+A@A3,<,<C++AFEH?4ED@9EF@*1*49C9BFHGHDG?;BEDEFIICGGHEGGC;CHHCHI>>DH@GGFEC@CC>B
@HWI-ST279:219:D0RJNACXX:5:2201:11204:55546:end
CATATAGCATGATCGTTTTGAGAGAACACATGCCATTTCCATCCTTAAAATGGTTTATTAGGCCAGTCACAATGGCTAGTGTCATTGCACGGCTACCC
+
<@<DDDDAH??8C<AFHGJA;?C?+A9F9?CECFH<?FDFI4?BB?GH@>FHB9BF8BDECGB>CF;3)=@=@CHEA;B@;@B>;ACAC;=?;?8,9A
@HWI-ST279:219:D0RJNACXX:5:2108:10060:196548
CAGTCACAATGGGGGTTTCACTGGTGTGTCATGCACATTTAATAGGGGTAAGACTGAATAAAAAATGATTATTTGCATGAAATGGGGATGAGAGAGAAGGA
+
?;?ADDDDHA<DDHIIDHHIIIECCC?D8*?F@<DFGHGHIIEGG9CFGBGIIIGGIIC>?CHHBC@@C;@CBDEC@DCCACDCD9@BDBDCCCD??CCDB
@HWI-ST279:219:D0RJNACXX:5:2108:11638:191536
AATATTATACCATCTTCTCTCAAATGAAATCTTTTATGAAACAATCCCCACAGAGGAGGGGTTTCACTTTGACGTTTCCAAGACTAAGCAAAGCATTTAAT
+
@@@DDDD;CBFD>;FGGGIGH>@FFEHH+C49CA?HE<<EEGGEAAC<?BGED*?BB(<@8;8@=7AEHA;?@',5.;>@C@?C3-5>CCC?5(5@C>BAC
@HWI-ST279:219:D0RJNACXX:5:2108:14764:192533
ACAGAGTGAAACCCCCGTTGAGGCCGATTCGTTTCATTCACCGGATCTCTTGCGTCCGCCTCCGCCGTGCGACCTCCGCATTCTCCCGCGCCGCGCCGG
+
@;@DDD=BFA<FF?GGGFHE=EFFHEDAD@D?DG39BF988.BB;AHC=DDH3ADBBCC;>;??B?;BB;>5909:?B>BBB:>@(35&09@BB9@BB9
@HWI-ST279:219:D0RJNACXX:5:2108:17183:191953:start
AATATTTTGGGTAGCCGTGCAATGACACTAGCCATTGTGACTGGCCTAAGAGGGGAATGGGGACAAATGATGTACACATGGTGTAGCTGTGATATGTTTAA
+
@@@=DDDDHDH<A@BG@GBGGGGGGEAH@HEGH@G<*:B4D<?9DGG389B<F>4ABE<7=?ABBEECA6;3.;;@C>>>;;:9>>A;@,:(5;BCDDC>C
@HWI-ST279:219:D0RJNACXX:5:2108:20364:193708
GAGCAGGTACGATAAGCTGACTAGGCGGGCTGCAAAAATATGCCACATCATCTTATTCCTATGTGGAGGAAAGAGAATAGATGAGAGAGAAGGAA
+
@@@<D>DABFDAFIHGGGDEHIE@@GAG:A8@@GE?CE?3;;BD@@C>@AC>>CD3;5>35:>>@3>9??5989<<>>4:>>ACC:>08??A<AC
@HWI-ST279:219:D0RJNACXX:5:2108:2165:199747:start
TGTGCATGACACACCAGTGAAACCCCCATTGTGACTGGCCTCAAAGCCAGCCATTTGTCTCCTCGTCTCGTTTCGTTTCGCTTCATCTCGTCATC
+
;;1ADDDAA?FHFEGGBFEHHGEFGF<GEH*1:?FF?FGEHC@CEDHBG2;(=8C)8.>8=A>C/6?C9;BD<;=(6;(5;@98>C@(,58<<B@
@HWI-ST279:219:D0RJNACXX:5:2108:2387:198802
GTTTCACTCTGTTACCGAGGACTTGGAAACGACGCTGACGAGTTTCACCAGGATGAAACTCTTTCCTTCTCTCTCATCCCCATTTCATGCAAATAATCATT
+
;;=A<A>,?+?AA9?4<0?AA+?@BABA7@AA<?6A8=)'(;=AB>>B>>=AA7>>@>>)6;;>>>6555;?3(5:995;(5;9=98?:78;?;??8;???
@HWI-ST279:219:D0RJNACXX:5:2201:10033:6756:end
GTCAAAACAAAATATAGAACTATATGTCATTAGGACGGTTTCACCCACACACAATATCTAGCATAGAATAGTTTTCTCTTAGGCCAGTCACAATGGGGGTT
+
C@CFFFFFFHHHGIHJJJIJJJJIJJJIJJJIJJIIJIFHIHIIIJIIGIJJJJJJJJJIIJJJJJGHHHHEDFFFFFFEEECEEBDDDDDCDDDDDDD9>
@HWI-ST279:219:D0RJNACXX:5:2201:10113:58073:start
AAATGTGCATGACACACCAGTGAAACCCCCATTGTGACTGGCCTTAGCACCAAAGGACCAAACTATGGGCAGGAACGGA
+
?@<BDA=BAFD?DDGBE=FEF::FFAAA:?8D?41?9:?DB=B*B9DF<D?BFF;CFEFDCCA;)..)6?>=>@A@@??
@HWI-ST279:219:D0RJNACXX:5:2201:10540:53755
TTTTATTATTTTCTATATTCTTATACTCTATAGAGAGGTGAGAGAGAAGGAAAAAGGAAAAAAGAAAGTGGGGCCCAGATGGCAGGTTTCGTCTC
+
@@@D?DDDDFHFFIEGGHG<DIDII,3<FCF<:2ACEE1@C84CC@)*?:;FBD@FDHGGBH@EIEC3)77(,'93=?=;5:5?<@,(>:+<?BC
@HWI-ST279:219:D0RJNACXX:5:2201:1067:48088
AACTTGTATCAATTAAATGCTTTGNTTAGTCTTGGAAACGTCAAAGTGANNNCCCTCCACTATGGGGATTGTTTCANNNNNNATTTCATTTGAGAGAAGAT
+
@CCFFFDEHGDFHIIIIIIIIIII#4AFGHIIIIIIIIIIHHIIIIFHG###00BCHIIIIIIIIIIIGFHHFFF@######,,;?@DDEFDCBDD@CCCA
@HWI-ST279:219:D0RJNACXX:5:2201:12027:57841
GAAACGACGCTGACGAGTTTCACCAGGATGAAACTCTTTCCTTCTCTCTCATCCCCATTTCATGCAAATAATCATTTTTTATTCAGTCTTACCCCTATTAA
+
CCCFFFFFHHHHHJJJJGHIJIJJJJJHJJIJJJIGIIJIHDHGGGIGGGEHHIIJ;?EHE3A@DDFFFCDDCEDACDDD?CD:>@CCDEAC?CBB8@C>>
@HWI-ST279:219:D0RJNACXX:5:2201:12676:57606
GGGGAAGGGGAGGCGGCGGCGCGGGGAGGTGGTGGTGGAGGGGAGGAGCGAGGAGGCGGCCATTGGTTCGCGGCGTCGCGGTAGGCGACAATCCAA
+
@CCFDFFFHHHHHJJJJIJGDDDDDD3:B+8@)8@0<B2?BDD3@D8??<8@D8BB<BD7;5>CDD>ACB@BD9900999<&)9B35&0053>C:@
@HWI-ST279:219:D0RJNACXX:5:2201:12788:46274:start
GGTATAATATTTTGGGTAGCCGTGCAATGACACTAGCCATTGTGACTGGCCTTAATAATTTGCAATTAACCTAGCTTGCACCTCGCTCGCTCACACC
+
===+B?;=,=CBDF<FF@:<CC@E6?CE3C?<B<;@9D>?F*BB49DFE=FDDFCCADAECF>)=>CEEEEF3?CEE;;@?BC>1>=;?@?98>B>?
@HWI-ST279:219:D0RJNACXX:5:2201:12835:29047
AAAATGATTATTTGCATGAAATGGGGATGAGAGAGAAGGAAAGAGTTTCATCCTGGTGAAACTCGTCAGCGTCGTTTCCAAGTCCTCGGTAACAGA
+
??1=DD?:CBBDDBBB:CFB>EEDBDEDD9E<ECEDCACDED)?B0?9?DB?DD:A==<8=BCE5@ACADDDDD9>=;>A:>;>AA>?==??AAAA
@HWI-ST279:219:D0RJNACXX:5:2201:14610:39801
ATTCTCCCGCGCCGCGCCGGATTTTGGGTACAAATGATCCCAGCAACTTGTATCAATTAAATGCTTTGCTTAGTCTTGGAAACGTCAAAGTGAAACCCCTC
+
CCCFFFFFHGHHHJIJJIJJFHIJJIIJ@EHHHHGFFFFFFCEEEEDDDDCDEEDDCDDDDCACDEDDDDDDDDDCDCDCDDDDBDDDDDACDEDDBBBBB
@HWI-ST279:219:D0RJNACXX:5:2201:17302:7915
TTTGCATGAAATGGGGATGAGAGAGAAGGAAAGAGTTTCATCCTGGTGAAACTC
+
;;?D?D,AD:A<AAACC:?FDB<?CFEE@;;@):)1?D<9?B>3?D00?B?DDC
@HWI-ST279:219:D0RJNACXX:5:2201:17792:25684
AAGACTGAATAAAAAATGATTATTTGCATGAAATGGGGATGAGAGAGAAGGAAAGAGTTTCATCCTGGTGAAACTCGTCAGCGTCGTTTCCA
+
???4A=:=<A<AA:C:EA3<A:A9AC<92:9?E?E?;DCDD*?DD)?DDBD2BB>;;/@;@.7=A@@@CC3?A7?ADD@=>A?;>=,8<:AA
@HWI-ST279:219:D0RJNACXX:5:2201:18867:26034
AAATTTCGGATCGAAATTTCGGGATTTCGGTGACCCCCGATCAAAAAGCCCTAAACCGATATAGTGAAACCCTGACTGTGGCT
+
:=@DDDBDHFHHDB9;FHIIGGIIIIICGIDG?BBDGHIIGGH;@CH<A?BE@C@6>>8=@B@A@CDDCC<8??9>C@:AC@?
@HWI-ST279:219:D0RJNACXX:5:2201:19721:47348
TTTGCATGAAATGGGGATGAGAGAGAAGGAAAGAGTTTCATCCTGGTGAAACTCGTCAGCGTCGTTTCCAAGTCCTC
+
?<?A?DDDD><<D>EB?E+:AC@+<CEE8EECDB;CDA4BDCCA<*00?BDE9D((76'@8ACAD?>7;@>@@>AAA
@HWI-ST279:219:D0RJNACXX:5:2201:19865:57869
TGGGGATGAGAGAGAAGGAAAGAGTTTCATCCTGGTGAAACTCGTCAGCGTCGTTTCCAAGTCCTCGGTAACAGAGTGAAACCCCCGTTGAGGCCGATT
+
<@@DDD<AADFH=GBDGIIGFIIDAHH:@F?EDGIGE<GBGHDHBGHGGA;7A4';77AAE.=?B>?5;=1>>@5;(5;5>CBB?BB-288@?0<9<0?
@HWI-ST279:219:D0RJNACXX:5:2201:21245:45375
CTCAGATTCGTTTGGAAACCGTTCCCCTAACCTCGCCGGCGCCATTAATGGCGGCCGGGTCTCCCGCGCCCATTTTCCCCTCC
+
BB@DDFFFCFHFHIJFGIFHHHHEFHIHGIHGGHFFDHI<BEEDBC;ADCE;>@/07<<)&3(3>>>B;BB-?C@(44:9<5?
@HWI-ST279:219:D0RJNACXX:5:2201:4144:57557
GGATGAAACTCTTTCCTTCTCTCTCATCCCCATTTCATGCAAATAATCATTTTTTATTCAGTCTTACCCCTATTAAATGTGCATGACACACCAGTGAAACC
+
@@@??DDDH?FFH@BE@HEHIFGG@HHDFHIDCBGFG@F@FHDGCB@DFHHHHGHGHBGIF8BFHI@@FGHGIGD7AEA37=?B;?B>ACCCB?5@AACCB
@HWI-ST279:219:D0RJNACXX:5:2201:16527:84782
CTCTCATCCCCATTTCATGCAAATAATCATTTTTTATTCAGTCTTACCCCTATTAAATGTGCATGACACACCAGTGAAACCCCCATTGTGACTGGCCTAAA
+
<+:ADD>B:=DC;@G><FFE+<CBEHGHE?EFIIJEDC<DF9BFIDFGGG<B8BFCHHBBG>BHHE=FCHEHCE;;=)7@;5=AB=AC5((;ACBDBA>>@
@HWI-ST279:219:D0RJNACXX:5:2201:17630:99230
TTCCAAGACTAAGCAAAGGATTTAATTGATACAAGTTGCTGGGATCATTTGTACCCAAAA
+
1==D7DBBFCF8+2::+A+<:?CHCH4<A94CG9?**@DDD<DHD)?DG9*9?D4?@BDC
@HWI-ST279:219:D0RJNACXX:5:2201:16027:104575:start
GTAGCCGTGCAATGACACTAGCCATTGTGACTGGCCTTATGCACAACACGCAAAACGAGTTACGCAAAGCAAGCCAAGATTGATCCACC
+
?8;:DBDDHABFDAD?@C@FGG;3EH<C?E<CB?)8?DB??0:9BD1)(76@@@@CHA85;AD?/?<>CC??;??95?AC@>3>:@ACB
@HWI-ST279:219:D0RJNACXX:5:2201:18884:106330
GTGTCATTGCACGGCTACCCAAAATATTATACCATCTTCTCTCAAATGAAATCTTTTATGAAACAATCCCCACAGTGGAGGGGTTTAACTTTGACGTTTC
+
B=B=:BD>?=CA?@F@AFD?CGHEH@CE???91CDGHG@G*?GH<D<?909B*0BDF48B<==).6@.).;EE?CC?DD=?6;,8<(5@CCCCC5<22<C
@HWI-ST279:219:D0RJNACXX:5:2201:9933:119802
GCATGAAATGGGGATGAGAGAGAAGGAAAGAGTTTCATCCTGGTGAAACTCGTCAGCGTCGTTTCCAAGTCCTCGGTAACAGAGTGAAACCCCCGTTGAGG
+
<@CDFFFF?BFFH;FHAEHIHE@AGIJIICHFIIIG@@BBF<F9?FCBDDDFHEGGG<;DB:ADD;@>C6@>CC@B;=5>A>>?5::@>C(8<>3)<88:?
@HWI-ST279:219:D0RJNACXX:5:2201:15496:123637
GGTTTCACTCTGTTACCGAGGACTTGGAAACGACGCTGACGAGTTTCACCAGGATGAAACTCTTTCCTTCTCTCTCATCCCCATTTCATGCAAATAATCAT
+
B7??DD?DFHHBABEGGG@1CF?DHGGB?99?8@@DD6:FFHF@;=)7@7@AC=77?;?;A;@6;AEDCCDAACD@:A@A9?35:;::A@CC@:>>(4@A:
@HWI-ST279:219:D0RJNACXX:5:2201:13268:126135
CGAGGACTTGGAAACGACGCTGACGAGTTTCACCAGGATGAAACTCTTTCCTTCTCTCTCGTCCCCATTTCATGCAAATAATCATTTTTTATTCAGTCTTA
+
B;+B;=B>BF:AAEGD?C?F:E?@FEHB?FGG9F<?==8B8B@F4@D@F=;)7====).)',5(==AC>@;55>;>3:35:;(55>CDDD?A@@((:+:AA
@HWI-ST279:219:D0RJNACXX:5:2201:10087:106722
GTAACAGAGTGAAACCCCCGTTGAGGCCGATTCGTTTCATTCACCGGATCTCTTGCGTCCGCCTCCGCCGTGCGACCTCCGCATTCTCCCGCGCCGCGCCG
+
@@@FFFDDHAFHHIIIGGGIIIGCHIAFHDFEHEGHIG@GG<CB=BF@EAHCHHAE>DAC??B?DDD:B5;35555>@DD>B&5<CDDDD@B>9><05@B5
@HWI-ST279:219:D0RJNACXX:5:2201:10581:120916
CACTGTGGGGATTGTTTCATAAAAGATTTCATTTGAGAGAAGATGGTATAATATTTTGGGTAGCCGTGCAATGACACTAGCCATTGTGACTGGCCTTAGTG
+
@@@DFDFFGD?FHIGHIGBHIIIIBEFHGEFHIIEGI9DDEFB>GG*BFGCFCAGACBEB-=;FGIGHFGEFDCB7>6@CC;>;@;55@CC>AD?5>CD>C
@HWI-ST279:219:D0RJNACXX:5:2201:11253:78773:start
AAGATGGTATAATATTTTGGGTAGCCGTGCAATGACACTAGCCATTGTGACTGGCCTTAGAGGCCGTTGCTGCTGTGCTTACCACTGTGTGCACATTGTCA
+
@@@DFFFBFHHHHGJJJJIJJFHHIIIFGBHIIEGHIIJIJJJJJJJEGHIHEHIICIIJIJJJJJHHFFFEDEEACCEDDDDDDDCDC@BCEDDDDDEDA
@HWI-ST279:219:D0RJNACXX:5:2201:12165:92486
GGAGATGGTGGAATCGCTCGCGCGGGAAGGAGGAATGTTCACGCGGGAAGGAGGCGTGGCGCGGCGCGGCGCGGGAGAATGCGGAGGGCGCACGGCGGAGG
+
BB?DDFFFFHHHGJJGJJIJJIJJJJA@FGDGIGEHHEHHEFDFCBD;@BDBBDBDBBD5<<BB3>@@B@B>>BD9<02(::9B&5@&0<55>@D39@59>
@HWI-ST279:219:D0RJNACXX:5:2201:13109:122780
AAATCTTTTATGAAACAATCCCCACAGTGGAGGGGTTTCACTTTGACGTTTCCAAGACTAAGCAAAGCATTTAATTGATACAAGTTGCTGGGATCATTTGT
+
CCCFFFFFHHHHHJJJJJJJJJJIJJJAFGDHIJJ:DHIJJJJJJIIJHGIJJJJJGIGIJHHHGHFFFFFEDEECEEEDDDDDDDDDDDDDDDDDDEEDE
@HWI-ST279:219:D0RJNACXX:5:2201:13198:79430
AAGCAAAGCATTTAATTGATACAAGTTGCTGGGATCATTTGTACCCAAAATCCGGCGCGGCGCGGGAGAATGCAGAGGTCGCACGGCGGAGGCGG
+
@@@FFFFDHHHHHIJFGECAHGIECCHBFEEHICHG;DHGGFHHIIIJJJIDE@DGHBEEB=B@B@BDBBDCCCDCAB>A<@9@D>@B><B3<>@
@HWI-ST279:219:D0RJNACXX:5:2201:13919:88872
ACAATCCCCACAGCGGAGGGGTTTCACTTTGACGTTTCCAAGACTAAGCAAAGCATTTAATT
+
???D?:2BDD?AD+<@88:CA6@D<<DE<D4BD@C;@@C>C@(7@3=37..7;@?A>A3;>@
@HWI-ST279:219:D0RJNACXX:5:2201:16285:109730
GCAAATAATCATTTTTTATTCAGTCTTACCCCTATTAAATGTGCATGACACACCAGTGAAACCCCCATT
+
CCCFFFFFHHHHHJJJJJJJJJJJJJJIJIJIJDIJJJJJIIJJJJJJJIJJJJJIHJJIIJJIGEGFF
@HWI-ST279:219:D0RJNACXX:5:2201:16342:88139
AGATCCGGTGAATGAAACGAATCGGCCTCAACGGGGGTTTCACTCTGTTACCGAGGACTTGGAAACGACGCTGACGAGTTTCACCAGGATGAAACTCTTTC
+
@@@FFFFFFHBDHIGIGGIGGGHIIAEEHGCHGIJJJBDCE>CAEEC>CCDDDBDD:<>CDD>C@?B;7@B>B><58<(2:A>AC3<?1:@@@::@@>CCC
@HWI-ST279:219:D0RJNACXX:5:2201:16777:61369
AGGGGCAAGACTGAATAAAAAATGATTATTTGCATGAAATGGGGATGAGAGAGAAGGAAAGAGTTTCATCCTGGTGAAAC
+
;;?DB)@D?D?D>+2:?<EFCDI<<B9?CDDDDE<4DDDEADDCDD;D@@=CC1;;2.=A(=CDCCDDD?@;3?;;AA@A
@HWI-ST279:219:D0RJNACXX:5:2201:17035:70444:end
GCTAGCTAGTTTATTAGGCCAGTCACAATGGGGGTTTCACTGGTGTGTCATGCACATTTAATAGGGGTAAGACTGAATAAAAAATGATTATTTGCATGAAA
+
@<@DD;?DF:?CFF@FF@GCBGFG@FEEHECADDGFGIDG9FC/?(7(8@>C)@@)==C=C@E>>?A,5;@>>@B@;;>@;@A8<:@>BABDDBAA>AAA:
@HWI-ST279:219:D0RJNACXX:5:2201:17084:119316
GGTTTCACTGGTGTGTCATGCACATTTAATAGGGGTAAGACTGAATAAAAAATGATTATTTGCATGAAATGGGGATGAGAGAGAAGGAAAGAGTTTCATCC
+
@@1:AB?DFF;AA:C<CCCAC<C<?BFC>FFC@;8?C?D9?BDBDD>GFDCF;8B@BC<F=7@A=@@DF4CCCEF<?DB7;=@@A?25;><55,;>A;>@B
@HWI-ST279:219:D0RJNACXX:5:2201:17216:125405
AGTGAAACCCCCGTTGAGGCCGATTCGTTTCACTCACCGGATCTCTTGCGTCCGCCTCCGCCGTGCGACCTCCGCATTCTCC
+
@==;DDDDHHHFH1<EFBG;:EABGHEBDGGHGECHBE?:5;;CEIIIIF/<B>BBB?598?=355;;-9->@>B&09>@>@
@HWI-ST279:219:D0RJNACXX:5:2201:17724:107958
GGGTAAGACTGAATAAAAAATGATTATTTGCATGAAATGGGGATGAGAGAGAAGGAAAGAGTTTCATCCTGGTGAAACTCGTCAGCGTCGTTTCCAAGTCC
+
<??BBDEBDHDHDDB>GBFEFDBCFDGHHCA*C9EHG1:B?BG0??B?F1??FEA@G)8@@@DAC@>@EHEEFFDDFBCCC@BA';98?B89(>AA>@4@:
@HWI-ST279:219:D0RJNACXX:5:2201:17773:129701
CTGGTGTGTCATGCACATTTAATAGGGGTAAGACTGAATAAAAAATGATTATTTGCATGAAATGGGGATGAGAGAGGAGGAAAGAGTTTCATCCTGGTGAA
+
?=;BDDD?:,CF?@?C+AHB:BE4C@;1<8CD*?FGCFFBFEFDEBF@AFFFEE4BEFF<C>@CF@D=/;A;CBB1(659==A2-5,;:@5;>3:(5@@3:
@HWI-ST279:219:D0RJNACXX:5:2201:18350:87187
ACTTGTATCAATTAAATGCTTTGCTTAGTCTTGGAAACGTCAAAGCGAAACCCCTCCACTGTGGGGATTGTTTCATAAAAGATTTCATTTGAGAGAAGATG
+
:?@D;2A?AC??CG@?FBA?I<F<<:<33<CHI@GB?C@GDB@D>)000878BFIIEFE@EE7@AE1?DD>A;;;(.;;;;?5>A:A5;>>@15:??<9>:
@HWI-ST279:219:D0RJNACXX:5:2201:19031:65411
AAGATCCGACCCGTTTCCTTAGATTTTTCCCTTTCCTGAAAAATATTATACCACCTCTAGGACCCCTCAAG
+
==;7A?A?AACC<)+<=7+2?=1**:@?A?A7=?AABA7=BB;>9**=/?947><(=8>)8=>5;15A>>@
@HWI-ST279:219:D0RJNACXX:5:2201:19707:84721
ATATTTTGAAACGAAGAGAACACATTTCATTTTGAGTAAAATACAATAGCGGTCCTTAAACTTGTCATGAGGTTTCACTTAGATCCACGAACTTGCAAAAC
+
CCCFFFFFHHHHHJJJJJIIJJJJJJJJJJJJJIJJDGIJJJJJJJJJIJJIGHIJJIJJIIJJIJHHHHHHDFFCDFEEEEEEEDDDDBDDDDDDDDDDB
@HWI-ST279:219:D0RJNACXX:5:2201:20818:72817:start
AAGATGGTATAATATTTTGGGTAGCCGTGCAATGACACTAGCCATTGTGACTGGCCTTACACACGGAGGAGGAGTAGAAAAACGAGGAGCCGTAAATGCCA
+
@@<?;BD?CCFFAFFDHHHEBFEGEGEAHGGHGEHHIGEHHIIIBHIEDG>GGIIG@GIIIIIBEG==B=AA1;(;@>CC9B=BB=>B@?BBBBB<::>@A
@HWI-ST279:219:D0RJNACXX:5:2201:3264:107680:start
CCGTGCAATGACACTAGCCATTGTGACTGGCCTTACAGGTACTGTGTGCTACCAGCTCCTACATTATGGTTATGGGTACACAGATCGACAGGTGAGGACCA
+
CCCDFFFFGHHHHJJJJJJJJJJHJJJJJJJJJJIJJJJDGIJJIIHIIIJJJJIJJIJHIIJIJJIIJGIJJIJHHFHHHFFFFFDDDDDD;CABDCDD?
@HWI-ST279:219:D0RJNACXX:5:2201:7780:124576
AAGCAAATGTGATTACAGGATGAAGGAAGACATTATTTGCATGAAACGTTAGCCGCGATGACTAGGAAGGATGGGCCTTATTTAGATGAGCTGCAATCTTT
+
@@CFFFFFHHHHHJJJIJJIJJJJJJJJIJJJJJIJJIIJJJJJJJJJIJIJJJJGJIIIFGHHHHFDFFEEEDDBBDDDDEEEDDDCCCCDDDDDDDDDD
@HWI-ST279:219:D0RJNACXX:5:2201:15410:145783
GTATCAATTAAATGCTTTGCTTAGTCTTGGAAACGTCAAAGTGAAACCCCTCCACTGTGGGGCTTGGTTCATAAAAGATTTCATTTGAGAGAAGATGG
+
11=DDBD:?CDBFFH>E<EBHGBBEE?4:?<C+9CE=?:DD*:19?:BDB6??GE@B))8-5'-65(=??CDF=@>;=AEDDD:;>@C;AD<(9::@C
@HWI-ST279:219:D0RJNACXX:5:2201:16455:152942
CGCCGCGCCGGATTTTGGGTACAAATGATCCCAGCAACTTGTATCAATTAAATGCTTTGCTTAGTCTTGGAAACGTCAAAGTGAAACCCCTCCACTGTGGG
+
CC@FFADFHHH6CFHGIGI?DGGIJJJIIIIIIJJJJIJEHDHIIIGEHHEEEDFFBEEEA@AC;ACDCDDDDABBDDDDD@@ADDC?@><@BCC@A4+<B
@HWI-ST279:219:D0RJNACXX:5:2201:18201:161216
GATCCGGTGAATGAAACGAATCGGCCTCAACGGGGGTTTCACTCTGTTACCGAGGACTTGGAAACGAC
+
@?@DDD<?@;ADFC222AECGCBDEGGBCFFHGGHH'',;B(;36@(>;>538?B6(3>C@>A:A<>B
@HWI-ST279:219:D0RJNACXX:5:2201:19965:162658
CAGGTCGTGAAATTTTTTCATTTTAATTTTTTTTTAATATTTAAAAAATATTATACCAGCGAAAACATTTACAAAAAATCACATGCGGCGAAAAATCCATT
+
??@14ADD@+AA8EF?C:@AFAFH?EFGIIJEHGH2@=@FEE@>@DGE677;.;;;;(;AB/>;B(9:CDC4@CDDDB?(>@C@CCBB&5050>?2(:4@B
@HWI-ST279:219:D0RJNACXX:5:2201:5241:168515
GTTTCCAAGACTAAGCAAAGCATTTAATTGATACAAGTTGCTGGGATCATTTGTACCCAAAA
+
?1=;D?A:+:<ACGCC<AG@FGHJ9<@CE<E<F<FA3F@BD>9:?;GDDCBBE9BD<DB@FE
@HWI-ST279:219:D0RJNACXX:5:2201:16383:177451
TCCCATCAGTGTGGGCTATCATTATATGGTCATTTGCATGAAGAACAGAAAGTAGTCTGAAGGAATCATCATACCTCGTTCTTCAATCTTTTCATGGCTGC
+
BB@F:=D=B=A,:+<:<EBC:CF@H>HFH@HCH<C<?E<?D*11BFHEA>B<**90B?F<8B)8B)=).=FFFGG<EG;;?;?B3?>C;A:A@;>C355?=
@HWI-ST279:219:D0RJNACXX:5:2201:11293:187796
GCCGATATTACTCTTATTCACCATAATCACACCAGTACAATATTTTGGGTAGCCTATCTAACTGTTGTCGACTTGGCGGTCTGAAGGTCTGACTCATAGTC
+
?<8?+=<@B>BF>EFBC:FHI@?CF?H@H<GGHHIA@C<D<99DGHFHID@D9CCEDGH>F:C@FH@H4@==AB@C<>?B:?3>ACC3:@?A::>CC:>>C
@HWI-ST279:219:D0RJNACXX:5:2201:13657:177333
GTTTCACTGGGGTGTCATGCACATTTAATAGGGGTAAGACTGAATAAAAAATGATTATTTGCATGAAATG
+
=::A?@;AAA+??AA3@,+22<?B<@A:*?47=?44*0:*9>=AB7<9<<:A;9;.==BB77>B=>A>=A
@HWI-ST279:219:D0RJNACXX:5:2201:17581:135896
AGTCTTGGAAACGTCAAAGTGAAACCCCTCCACTGTGGGGATTGTTTCATAAAAGATTTCATTTGAG
+
;??DA4BBA<DDDE3+@AC<AE9+:A7:;?EDD?D41?::6@DCDC><8B)/=@AC>D@:774=@:A
@HWI-ST279:219:D0RJNACXX:5:2201:17993:176536
CATCCCCATTTCATGCAAATAATCATTTTTTATTCAGTCTTACCCCTATTAAATGTGCATGACACACCAGTGAAACCCCCATTGTGAC
+
=??BD;:BFD?:D:C:2AE@@HFA4<CH<CGE?C*:91:9:D499?;DGD?DBBFFB@>B..8==F'5=@)=;AC7?;9?9@A;5(>@
@HWI-ST279:219:D0RJNACXX:5:2201:18338:156942
CATTTAATTGATACAAGTTGCTGGGATCATTTGTACCCAAAATCCGGCGCGGCGTGGGAGAATGC
+
?@@DD4BBFB4DF@9GBGIEI<C>GCGCEHH<<FGICFGII=C0B:<<@@AAB:',8=((38@@B
@HWI-ST279:219:D0RJNACXX:5:2201:19311:158697:end
GTGCTTTGTAAAAGCCATGCGCACAAGGTTGAGGACCATAAGGCCAGTCACAATGGCTAGTGTCATTGCACGGCTACCCAAAATATTATACCATCTTC
+
8??AD;DDHBDBH@@FHIHIGGEEG8CFHI@HHEFHGHDDGGCGIC@GCHIIIHIGFBD2.)74@EH=?HEBB>8;5?@CBBB353@>5>@:@;54:@
@HWI-ST279:219:D0RJNACXX:5:2201:1993:187706
CATGCACATTTAATAGGGGTAAGACTGAATAAAAAATGATTATTTGCATGAAATGGGGATGAGAGAGAAGGAAAGAGTTTCATCCTGGTGAAACTCGTCAG
+
<@@DDDDDHHHFFII@>DA@FFC4CBFDHIBEEHHIIIBGGFGAFCHGGC*?@FGDFB;@@:CDH?DEEHFEEDECC@ACDDECCCCC;=>CCCCC???BB
@HWI-ST279:219:D0RJNACXX:5:2201:19945:194740
GGCTAGCGCCTCCGCCTCCGCCGTGTGCTAGCTCTGCCGCACCATAAGCAGCAGCCCCCGCAACCCAGCTCCCTGGAAACCATGCTTGCTCAATGCCAGCT
+
???DDBA1?8CDD)@;@AE1CDDD6?2B9<DD<?D4BC;''5@CCD@)=;;6?;>@@????67<>5(((>:A><4(2::><>449:3>>A:::44>>4:<A
@HWI-ST279:219:D0RJNACXX:5:2201:20489:139261
AATGCTTTGCTTAGTCTTGGAAACGTCAAAGTGAAACCCCTCCACTGTGGGGATTGTTTCATAAAAGATTTCATTTGAGAGAAGATGGTATAATATTTTGG
+
:?@B=D??:=A:DFE:EG<A3<AFG<C?CHE:9B1?G;C??@B)9*?9BF@;7'=;)88CCC7..=)-)));)))7?7;.>@;=B;>>-5>;;>;@D@AB6
@HWI-ST279:219:D0RJNACXX:5:2201:20679:189628
GAGAGAAGGAAAGAGTTTCATCCTGGTGAAACTCGTCAGCGTCGGTTCCAAGGCCTCGGTAACAGAGTGAAACCCCCGTTGAGGCCGATTCGTTTCATTCA
+
=;=+?AA@A3ABB>B,2?<=BA@<CB=ABBAAB:1?ABA7?=;A'-7;>BAA(==AAAA==17)6>>6;3;;55,,36,9<1:<289;;9+2;92:??;??
@HWI-ST279:219:D0RJNACXX:5:2201:21147:162917
GCTTAGTCTTGGAAACGTCAAAGTGAAACCCCTCCACTGTGGGGATTGTTTCATAAAAGGTTTCATT
+
::?BA3B42ADBBEEE1EA;??<F?9EA++1?E<8:?<::?BDD7(?;8BB))==;A;=(.=C=37?
@HWI-ST279:219:D0RJNACXX:5:2201:7430:198399
CATCCCCATTTCATGCAAATAATCATTTTTTATTCAGTCTTACCCCTATTAAATGTGCATGACACACCAGTGAAACCCCCATTATAAGCCAGACACCGGCG
+
@@@ADFFFGHGGHJIHIIEIIJIEGHEIIGJHIJIIJIIIJIJJIJJIIJJIIJJJHIGGIGJIGIJICHEGHDECHDFFDEEEDCDCACC@BDDDDBBDB
@HWI-ST279:219:D0RJNACXX:5:2201:8270:165268:end
GGAGCCTTCGCCCTGCAAGTCTAAGCACCTTTTTAGCTTTCTCTCTTTGATGAGAGAGCTGGTGAAACTAAAGCTTATTAGGCCAGTCACAATGGGGGTTT
+
CC@FFFFFHHHHHJJJJJIHJJJJJJJJJJJJJJIJJJJJIJJJJJIJIFIJJJIJGIJJJJ@GIIJJHGHHHHFDFFFCDCEEADCDDDDDDDDDDD@BB
@HWI-ST279:219:D0RJNACXX:5:2201:8592:186257
TTTCAAAAATCACTTAAGATTCGGCTCTGTTACCGAGGCGCATGATTGCAACCTAGTATAATTAATACATTCTGATTAAC
+
=??D;D?ACC2<<CEBEEB?<,A33CA<111:?E8):DD<6-@;CID=C;ACD>D>).?77)?).6666>>A;>A5>;AA
@HWI-ST279:219:D0RJNACXX:5:2201:9525:173701
GATGAAACTCTTTCCTTCTCTCTCATCCCCATTTCATGCAAATAATCATTTTTTATTCAGTCTTACCCCTATTAAATGTGCATG
+
7:=?;AAAC7ACA7+ACAC<<@C7=C4C=<+A=@:7@=ABBB?A?BABBBBBBABAAAB>8ABABB>>A<5AB>)7..>7;AB?
@HWI-ST279:219:D0RJNACXX:5:2202:3474:24944
CATCCCCATTTCATGCAAATAATCATTTTTTATTCAGTCTTACCCCTATTAAATGTGCATGACACACCAGTGAAACCCCCATTGTGACTGGCCTAAGAATT
+
@C@FFFFFFHHGHIIIJJJJJIJIIIJJIIJJIJIJGHHIJGIJIJIJJHGIIIJBGGIIIJIJJIJJIJGGHHHHGFFFDEED@CDCCCBDDDDDDD@>@
@HWI-ST279:219:D0RJNACXX:5:2202:17670:49521
TGAAAAAAGAAAGAGAGAAGAAAATATATTTTTTTTCCACAGCACAACGGCTCCCTTTCCTTCTCATTCCTCGCGGGGAGGGGC
+
B????:D:C1D3AGGG@8F?3111:??9?DD?GAD7==4B=8@FH3C@:==<9;=(555;ACD>>5(;5@C>',&5<B-99@9@
@HWI-ST279:219:D0RJNACXX:5:2202:7064:51660
GTAGATGGTATAATATTTTGGGTAGCCGTGCAATGACACTAGCCATTGTGACTGGCCTAAGAGTTAATGCTTGCATGTACTAGTAGCAAATGGGAGAGAAG
+
;+:A:BDD2ADFDH:AEE>CAHGFH9FH<?1?C>FGAEGEE>9BBFGDB49/982C2BF<@3=@@7@=CE;))6=77;?>3;CCC(;CC@CDDD(,8?1>9
@HWI-ST279:219:D0RJNACXX:5:2202:18127:63552
GATTATTTGCATGAAATGGGGATGAGAGAGAAGGAAAGAGTTTCATCCTGGTGAAACTCGTCAGCGTCGTTTCCAAGTCCTCGGTAACAGAGTGAAACC
+
@@BDDFDDFFGDDEDBFEHHG1@B<E?<+8?CBEGEGGEHD<D>BBBD>GGGC@<BCF)<C;2;@@5;B9AAE>A>C;A;AC8'5<?CCC?9++(4:@?
@HWI-ST279:219:D0RJNACXX:5:2202:15987:67948
ACTCCTTATTTCTATAAAAATATTTATTGAAAAATGATATATGTATACTTTTATGAAAGTATTTTTCAAGACAAATCTATTCATATAATTTTTACATTTTT
+
@@@FDFFFHHHGHIIIJIJJIIFIJJJJEHGHGI9EGEHHEBGDCDFHIIIGGCD:FFC9??DHIJ9?F8BBFHIB3@CGGCGGIADAD@>EH2.).;?@@
@HWI-ST279:219:D0RJNACXX:5:2202:17245:67789
TAAGTAACTATTAATTCTTTTTCTATCATTTGATTCATTGTTAAATATATTTTTATGTATACATATAGTTTTACATATTTCATAAAAGTTTTTGAATA
+
=?@=4ADDBD?>8C>G@:3<CF>IEH:CHGCHA@EB+<AC1C<:CFIJIE?@FFGAEDGDC>B9BFDHFIHGGGEFE=8BBHCHIJJE7=@DHEHH:C
@HWI-ST279:219:D0RJNACXX:5:2202:10980:30773
TATTTTGGATGGTATAATATTTTTGTAAATATTAAAAAATAAAAATTTTAAAATGAAAAAAATTCGGTGAAGTTGATGTGACATCGATGGGCCGAAGACGA
+
??@?DDDA?BA;22AACBEHHHGGGHAHHBCFGHGEEDH>FGGEGHGGGDFCGIB>DCAGAEEHHHH,;BD;..>@CA@CAC3>ABCBE@BBB@<0<9?B9
@HWI-ST279:219:D0RJNACXX:5:2202:11141:23871
CTTCTCTCAAATGAAATCTTTTATGAAACAATCCCCACAGTGGAGGGGTTTCACTTTGACGTTTCCAAGACTAAGCAAAGCATTTAATTGATACAAGTTGC
+
@@?BBDDDFFHDBBEEH@BBHI?DDHGCHGHIGIIIHIBG*?DD@DB<6;BF=FFIH@CCB(-=AC?H>?@DCCCCCCC??>>>@@;:@CCCDCCA>5:AA
@HWI-ST279:219:D0RJNACXX:5:2202:11938:13422
TACAAATGATCCCAGCAACTTGTATCAATTAAATGCTTTGCTTAGTCTTGGAAACGTCAAAGTGAAACCCCTCCACTGTGGGGATTGTTTCATAAAAGATT
+
CCCFFFFFHHHHHJJIJIJJJJJJJJJJJJJJJJJJJJJIJJJIJHHJJJJIJJIJIGIJJJFHHIJJIJJJJJHCEHCFFFDBBDDCCDDDECDDDDDAC
@HWI-ST279:219:D0RJNACXX:5:2202:15566:23747
GCGTCGTTTCCAAGTCCTCGGTAACAGAGTGAAACCCCCGTTGAGGCCGATTCGTTTCATTCACCGGATCTCTT
+
???D?D@ABBFHDGF:ABEGIAF=BFA??1?CCDHGII@GF;;8=FFG@B/5AB;7;C;;@CCC>?BB:=AC;@
@HWI-ST279:219:D0RJNACXX:5:2202:16884:27051
AGTGAAACCCCCGTTGAGGCCGATTCGTTTCATTCACCGGATCTCTTGCGTCCGCCT
+
?@@DDDDB8A8@:CFHIA@EFAHB=?B*?BBGF*9BFDB@AB83@).=@--:/4=AA
@HWI-ST279:219:D0RJNACXX:5:2202:17696:11595:start
ATTTTGGGTAGCCGTGCAATGACACTAGCCATTGTGACTGGCCTCATAGCAGCCGTTTTGGACTTTGGAATTTCATAATTATGTTGTGTAATTCCACGTGA
+
@@@D@B:DF?<<C@8CAGDFG<A9CE@9DA@:?::?B90??;FFHDF48B)=BF/;-@D6:7=EA@?>;@@CC(66>:>CDCCBCCA?9>@C;@@CC?2<8
@HWI-ST279:219:D0RJNACXX:5:2202:18862:32495
TTGCATGAAATGGGGATGAGAGAGAAGGAAAGAGTTTCATCCTGGTGAAACTCGTCAGCGTCGTTTCCAAGTCCTCGGTAACAGAGTGAAACCCCCGTTGA
+
C@CFFFFFHHGGHJJBGGIIIIGGEGIIIIFIJIFHHHHGJJJII<FEHEHIIIJJGIIJ5;BBEEB@CCEECEE@@BBABCDDCC:CCDCCABBDDBDD8
@HWI-ST279:219:D0RJNACXX:5:2202:19261:21833
AATTGATACAAGTTGCTGGGATCATTTGTACCCAAAATCCGGCGCGGCGCGG
+
?;?D;:,ADDA<?C@E++3AC?C94,+2CBDDECEDEEIIAA0@DDD<989?
@HWI-ST279:219:D0RJNACXX:5:2202:20931:11596
ATATTATACCATCTTCTCTCAAATGAAATCTTTTATGAAACAATCCCCACAGTGGAGGGGTTTCACTTTGA
+
<@<DBADD?DFFBFB:C:CFCHCFIFCEIFHHIIDCAEEIFFIB;C@GDDCA?9D:BFEF-@7.=@;=AFF
@HWI-ST279:219:D0RJNACXX:5:2202:2321:44899:start
CGTGCAATGACACTAGCCATTGTGACTGGCCTTAGACACCATTGTACATGCCCTAATTATAAATGCATAACAGAATTACTAGCATATGCTATTAATTGGTG
+
CCCFFFFFHHHHHJJJJJJJJJIJJJJJJJJJJJIJJJJJJJJJIJJJJJJJJIJJJJJJIJJJJJJJJJJIJIJGHJHHHHHHFFFFFFFEEEEEECDDB
@HWI-ST279:219:D0RJNACXX:5:2202:2436:26215
GCGTCGTTTCCAAGTCCTCGGTAACAGAGTGAAACCCCCGTTGAGGCCGATTCGTTTCATTCAC
+
=7==1AAAA3<,?BA>C=C=<C<?7A4?A:?<A<7=;=AA4A;ABB<=A5AA>=.75;>;;>@@
@HWI-ST279:219:D0RJNACXX:5:2202:3273:28276
AATGGGGGTTTCACTGGTGTGTCATGCACATTTAATAGGGGTAAGACTGAATAAAAAATGATTATTTGCATGAAATGGGGATGAGAGAGAAGGAAAGAG
+
=?1=B3A?002ACE?E@EBCC:?D<1C0??BDDIEEE@9D:7<BC9=8=@C4.7@@DD?DDA>@;76>@D>>;;A;;>?=8;5AAA<<??A??1338A?
@HWI-ST279:219:D0RJNACXX:5:2202:5465:25270
TTGTTCTCTGCCGCTGTAATCGCCGCCGCTACTCTGCTCGCGCACCGTGCCTAGTTAGGCCAGTCACAATGGCTAGGGTCATTGCACGGCTACCCAAAATA
+
CCCFFDFFHHGHHIEGCGHGGCGBFHGDHEFHIIIIIIGIIFBEDCDB=?BD@CCDCC9>C<<3>(:CACDCBCCD18>?ACE@@+485@-+9<BCBDD3:
@HWI-ST279:219:D0RJNACXX:5:2202:5608:15191:start
GCAAATAATCATTTTTTATTCAGTCTTACCCCTATTAAATGTGCATGACACACCAGTGAAACCCCCATTGTGACTGGCCTAAGAGCACACCTGTTGTTATT
+
?;:?D?A2=DFFD@E?EFFH><4AACF+C9?:?)??9911:D9*0:B9DB?)078=F=8C<=FFFB47?>7?3??B;;;>>66--555;5835@A:@B5>A
@HWI-ST279:219:D0RJNACXX:5:2202:5822:24901
AAAAGTTCTCTCTGGATTTGAGTGAAGGATAGACCAACCTACCGAGGACTTGGATGATCGATGCTGCGTTG
+
=7:A7<<;<=22?@3?BCBB@<+?CC<77A<@AA7==AA**=5?80::=;A<AB>>BA>;AA>AAAA@@@@
@HWI-ST279:219:D0RJNACXX:5:2202:6599:5844:end
CATTGATTGTTGTCTCTGTATGGACCCCAAAAATGCCCTTAGGCCAGTCACAATGGGGGTTTCACTGGTGTGTCATGCACATTTAATAGGGGTAAGACTGA
+
CCCFFFFFHHHHHIJJJGFIIJJCHGIIIIIIJFGGIGGIJIJIIGGIJGHGGIIJGII=EDFFFFFECCACACCBCDCCDDCFDDDEDDDDB@CCCDDDD
@HWI-ST279:219:D0RJNACXX:5:2202:8934:73954
TTGAAAAATATTTTCATAAAAGTATACATATATCACTTTTCAATAAATATTTTTATAGAAATAAGAAGGTCAAAGTTGTATTTTGGAGACCGTGTCGCTGT
+
+=@?;B++=?CHF<,,<<ACB+<?E<?3C,ACFFBFAGDE?*?:C<CDD<?4B@9FFBGGIGDHEEFDB.)BBFH@G;8==@@7);C>3-??CCC>>ABBB
@HWI-ST279:219:D0RJNACXX:5:2202:12427:77332
GAAATGGGGATGAGAGAGAAGGAAAGAGTTTCATCCTGGTGAAACTCGTCAGCGTCGTTTCCAAGTCCTCGGTAACAGAGTGAAACCCCCGTTGAGGCCG
+
:@@DDEFFDBAACFGBG;CFE;<FF>EB?FGHIB<DCDH@D@?DH9FA8B2<FGHIJ4=EEHED3?DD>C<A;;=AA:>>,>:@CCBD>BB)+8<:9<?B
@HWI-ST279:219:D0RJNACXX:5:2202:16654:96083:start
AAACCCCCATTGTGACTGGCCTAATAGTGGGTAATAGCATTAGTAGGATTCATGCATATACGGGGGTGTTTGGGAGGGAGGGGCTGGCTAAAGTTTAGCCC
+
CCCFFFFFHHHHHJGIGJJJJIIJJJJGIGID?DFHIJIJJIJBDGIGIJGHGIIIJJJJIJJJJD'8'8A?BDBBDD5<B&555<>29>CC@+>AAC@CC
@HWI-ST279:219:D0RJNACXX:5:2202:19162:103632
AAGGCCAGTCACAATGGGGGTTTTACTGGTGTGTCATGCACATTTAATAGGGGGAAGACTGAATAAAAAATGATTATTTGCATGAAATGGGGATGAG
+
?B@FFFD3=DFBBG@9EGGH1CFFHD9BB:B8?D?B??<3DB88/BFGG48=/'58;AA;;@@C@CC>CB<>:;@>A@:>@DD@CACCAC?<85(:@
@HWI-ST279:219:D0RJNACXX:5:2202:4004:123092
CAAATCAAGAGGAGGAGGAGGAAGAAGAGCGCCGCGCCGCCACGGCGGAGGCGGAGCGTACCGAAGGGGGAGGAGCAGTATCTGGCCTTGACGATGCTGAG
+
@@@ADDFDF?FF>BECFHGIJGHECHCCGGFEGBBHIEHHD>CDB@DD8BB?BD&7<@52;BB55>BDD@&5;<?8<C3>:@@ACCA@CC3>>8?B<4:3<
@HWI-ST279:219:D0RJNACXX:5:2202:3529:135217:start
AGTCTTACCCCTATTAAATGTGCATGACACACCAGTGAAACCCCCATTGTGACTGGCCTTATGGAATTGTTTTGATTTATTATACTGCATTGCTTCGTCTG
+
@C@DDFFFHHHHHIJIJJIIIHGJJHJJIJJJJJJ?FGHIJJJIIGGIGEDFHGHIGIJJGHGIGIJJI?EHHHFFFFFFFEFDEDDCDCEDDDDDDCBBB
@HWI-ST279:219:D0RJNACXX:5:2202:12022:100429
ATAAGGCCAGCCACAATGGGGGTTTCACTGGTGTGTCATGCACATTTTATA
+
;;1=8>1:><(<=?@9??<<1(-;=?>?:9>:3=6<3<=;>)<=?=?3:>?
@HWI-ST279:219:D0RJNACXX:5:2202:14692:112559:end
CCTCCAAGTAAATTCTCGCTACAGTGTTATCTCCCTCCGAAGTTGCAATGAGATCTTGTTAGGCCAGTCACAATGGCTAGTGTCATTGCACGGCTACCCAA
+
@;@DBDFFFHHDHDHBHADHDFCCABHHBBDEGDGGGEEHEABFHIIGGIIGIAFGGFBDHGGC@EIHCCEHHHEE?@BAC;>>A@>3>C@@@=B@99<3<
@HWI-ST279:219:D0RJNACXX:5:2202:14933:90386:end
GACTCATTCTTAGGCCAGTCACAATGGCTGTGTCATTGCACGGCTACCCAAAATATTATACCATCTTCTCTCAAATGAAATCTTTTATGAAACAATCCCCA
+
<;<DBDDB:CDFF@GBE;<:??F>E@GFDBCF<1@F<19:<?6:?B99B3?FB<FCCF78.@@;=EC@7..7AE;7));7@@D;@CAC(;A5@;;(5(:8?
@HWI-ST279:219:D0RJNACXX:5:2202:17364:124597
CAATCCCCACAGTGGAGGGGTTTCACTTTGACGTTTCCAAGACTAAGCAAAGCATTTAATTGATACAAGTTGCTGGGATC
+
8=?=DA??DDD>2AEAEED8:1CBC<D1:<4*:0??<BD*BDDEA<33==A;@@77A)==A3).7==AD)77)6;35=A?
@HWI-ST279:219:D0RJNACXX:5:2202:17404:111759
TAAAAAATGATTATTTGCATGAAATGGGGATGAGAGAGAAGGAAAGAGTTTCATCCTGGTGAAACTCGTCAGCGTCGTTTCCAAGTCCTCGGTAACAGAG
+
?@@A?B?DH:?CFFGBHEGEHIEHIII>==GD>G<D;F@DDDGGIHEG8BCCFHHIHG@8@DGEEHIHHFBB@D?;;88?555::,:ACCB<8??>CA?C
@HWI-ST279:219:D0RJNACXX:5:2202:18588:96378
AGAGAAGGAAAGAGTTTCATCCTGGTGAAACTCGTCAGCGTCGTTTCCAAGTCCTCGGTAACAGAGTGAAACCCCCGTTGAGGCCGATTCGTTTCATTCAC
+
=:=BAADECAHDHGGHHGIJGGIGIGHIJIGHIIFI<GHIHGHFHHDFGGJGGHGFEH;=CHHHFF?CDFD>@?B9=BDDACDDBB5>?AB9?B@@CDDDC
@HWI-ST279:219:D0RJNACXX:5:2202:20129:129664
GGAAAGAGTTTCATCCTGGTGAAACTCGTCAGCGTCGTCTCCAAGTCCTCGGTAACAGAGTGAA
+
:==AAAAA,7+2<?BBBB>+?7@B<@B7?AA<<=?::=))097>===ABBAA<AA)=>AA=AAA
@HWI-ST279:219:D0RJNACXX:5:2202:20598:112421
TTCATGCAAATAATCATTTTTTATTCAGTCTTACCCCTATTAAATGTGCATGACACACCAGTGAAACCCCCATT
+
??<DDD:DBD?DA?CCE:CE:C?FE@EE<AEB9CDEDDB9?DDC9?:??D0?DDED?;BCD==C4=@2-;A'7?
@HWI-ST279:219:D0RJNACXX:5:2202:20682:130362:start
GGTAGCCGTGCAATGACACTAGCCATTGTGACTGGCCTTAGATACAAGAGAAAGGTACTACTGCTTTTAAAAGTAACGAGCTAAAAACAATCACCTAGACT
+
@@C=DFEFHD>HDIII@HGHIBGIGH<GICGHE>EHIFG9F><F4BDHBHCHBHI8<CFHEGFGFHHICEGAH?AEH?DE?BECCCCBBBCCCC?CCCC>>
@HWI-ST279:219:D0RJNACXX:5:2202:20773:92341
AGTTTCATCCTGGTGAAACTCGTCAGCGTCGTTTCCAAGTCCTCGGTAACA
+
=<?DBA?B?4ADFFB9FCCE:A<CFAGEFFFDD7?:9?@GD994@DCDF9C
@HWI-ST279:219:D0RJNACXX:5:2202:20964:122498
CATCCTGGTGAAACTCGTCAGCGTCGTTTCCAAGGCCTCGGTAACAGAGTGAAACCCCCGTTGATGCCGATTCGTTTCAT
+
???DADD;=BA:22CA<E1<CAC22:?CD3BDE>)?)?D6DDDBB8=378>;7@3@D4<?365(;AAA8,3858>:<>DD
@HWI-ST279:219:D0RJNACXX:5:2202:3145:106372
GAGATCCGGTGAATGAAACGAATCGGCCTCAACGGGGGTTTCACTCTGTTACCGAGGACTTGGAAAC
+
?@<B;?BDF8@A2CGIIFD@FAC8?E?F08:D)66?AB?/;(..;@@A(;5;>8@;8/0(3::ABBA
@HWI-ST279:219:D0RJNACXX:5:2202:5054:71854
GCATGAAATGGGGATGAGAGAGAAGGAAAGAGTTTCATCCTGGTGAAACTCGTCAGCGTCGTTTCCAAGTCCTCGGTAACAGAGTGAAACCCCCGTTGAGG
+
@@@DDDBDFHHB?AGFBEHD?@?FCAAFCEHG9:C?CB@FF<?F;BGE@BDFGA;;A<F55'-577?@66666;>9???>>>55,,>>C3<009902??@?
@HWI-ST279:219:D0RJNACXX:5:2202:8208:113280
CATGCACATTTTACTTCTCTTGTTCTGAGTAACTTCTTTCATTATTTTTTATTTGATAGATCATTTATTTCCTACTATTTCCTTATAGGCAACTTCTAATC
+
??<D?BDDB:?DD??EE<E4CE+AEBDCCFCFAFAFIIAA9?EDDFEIIDCE*BB9B@DBABBCCDAACB8@@DC8=@C@CC@=ACDDDDDDDD@AAAAAA
@HWI-ST279:219:D0RJNACXX:5:2202:19132:142765
GTACCCAAAATCCGGCGCGGCGCGGGAGAATGCGGAGGTCGCACGGCGGAGGCGGACGCAAGAGATCCGGTGAATGAAACGAATCGGCCTCAACGGGGGTT
+
@BBFFFFFHHHHHJIJJIJGIJIJHDDDDDDDDDDDDD<?:BDDDDDDDBBDDDDBDDDDDBCBCACDDD>BDDEDDDDDDDDDDDDDDBBDDDDDDDD09
@HWI-ST279:219:D0RJNACXX:5:2202:1328:143906
GGGTAAGACTGAATAAAAAATGATTATTTGCATGAAATGGGGATGAGAGAGAAGGAAAGAGTTTCATCCTGGTGAAACTCGTCAGCGTCGTTT
+
81:=D++=A:<D+A,CB<ACFEFAE+<9:C9:?FG94DFHIF6DH<BDFG7?;CE=C@AA=.=@=AC.)==A>B?)7;7(;ABB3@?<?=BBD
@HWI-ST279:219:D0RJNACXX:5:2202:11096:144903
CATTTAATTGATACAAGTTGCTGGGATCATTTGTACCCAAAATCCGGCGCGGCGCGGGAGAATGCGGAGGTCGCACGGCGGAGGCGGACGCAAGAGATCCG
+
C@BFFFFFHHHHHJJJJJJJJJJJJJJJJJJJJHIJJJJJJJJJJJJJJJHIFDDDDDBD;BDDDDD;BD?CDDDDDDDDDBDDBDD5<B@>BB<AA@CCB
@HWI-ST279:219:D0RJNACXX:5:2202:4760:148020:start
TAATATTTTGGGTAGCCGTGCAATGACACTAGCCATTGTGACTGGCCCTAGGCCGCTGAAGATCGGTGCAGGGGC
+
@B@?DAB?>F??FF:+A@<:C;FDEEGIC*?9:)?GG>0BF<*08?D((?8388';8@E37)?C;/=AC;523=B
@HWI-ST279:219:D0RJNACXX:5:2202:4697:154237
CATGAAATGGGGATGAGAGAGAAGGAAAGAGTTTCATCCTGGTGAAACTCGTCAGCGTCGTTTCCAAGTCCTCGGTAACAGAGGGAAACCCCCGTTGAGGC
+
<@?DF;DDFFD7;E=3??@:AE;<FGB@;?F?DG9?DIHIJ<9?BGC<?9?E=FH:4--;==B3@??.;>;>6=/,;@AA:3((,35891?@>BD882>98
@HWI-ST279:219:D0RJNACXX:5:2202:16994:156914
GATTATTTGCATGAAATGGGGATGAGAGAGAAGGAAAGAGTTTCATCCTGGTGAAACTCGTCAGCGTCGTTTCCAAGTCCTCGGTAACAGAGCGAAACCCC
+
?@81D?BDDH<BD3C+<ABF;;8CDAEF8?B;E>F9C;3:FGHJ@H<AGGF9?BG@F4868;D@E/(59',;6@C65>CA;;@D8ABDAAC9(5>BD&8?9
@HWI-ST279:219:D0RJNACXX:5:2202:1254:189565
TGTGTCATGCACATTTAATAGGGGTAAGACTGAATAAAAAATGATTATTTGCATGAAATGGGGATGAGAGAGGAGGAAAGAGTTTCATC
+
?<:AD?B,=++ACG>E@BF<<DECFG;<HFBFC>9EF>FH@?FDDF4DBDCG8BD*=FEH@CF;';;@7?E1(;;/=@CBD3>355@;C
@HWI-ST279:219:D0RJNACXX:5:2202:14375:191270
GTTTCATTCACCGGATCTCTTGCGTCCGCCTCCGCCGTGCGACCTCCGCATTCTCCCGCGCC
+
?+::BD>DBFBDFE1<82<?CDEGG<<<):6DH>FA@GAF@H=E>?B339/35;>35;;8<B
@HWI-ST279:219:D0RJNACXX:5:2202:1777:191937
GAAACGTCAAAGTGAAACCCCTCCACTGTGGGGATTGTTTCATAAAAGATTTCATTTGAGAGAAGATGGTATAATATTTTGGGTAGCCGTGCAATGACACT
+
B@CDFFDDFFFFDAHIGFCGGGGIHGGG@ECF<1?D;9DHGBH@GGHG=FBF>CGCG;7;;@1)=CCH<@@C>CEDE@CAC:>?:@A:;;@6?@CCAC>@C
@HWI-ST279:219:D0RJNACXX:5:2202:16381:198774
GGAAACGTCAAAGTGAAACCCCTCCACTGTGGGGATTGTTTCATAAAAGATTTCATTTGAGAGAAGATGGTATAATATTTTGGGTAGCCGTGCAATGACAC
+
???DDDD??2@ABE4A:A3?BEHIEED?F1?D?@)?B909D<FDAEG<41)/=88BGC7)5=7;A>ACED;?@33?6;>CC(;B;(535=3=;83:4>>CC
@HWI-ST279:219:D0RJNACXX:5:2202:17030:199590
AACGTCAAAGTGAAACCCCTCCACTGTGGGGATTGTTTCATAAAAGATTTCATTTGAGAGAAGATGGTATAATATTTTGGGTAGCCGTGCAATGACACTAG
+
1?1BD=DDFB?<CCAGBGHCHD@@+A*1?E6)?DF4DFGC<?DFGH?<8EBC<FCA45@CGHIBE3;).==?B?;?>CE635;@>A?@689@CC@3:@CD:
@HWI-ST279:219:D0RJNACXX:5:2203:18271:2512:start
GATTGTTTCATAAAAGATTTCATTTGAGAGAAGATGGTATAATATTTTGGGTAGCCGTGCAATGACACTAGCCATTGTGACTGGCCTTACACACGGAG
+
@;?DDBD>FFAA<EEH1EH,A44CBH,A<A82A:**:*1*?F9C4*:DF<?DG?FEG;6:;@77@HHC@@@CECHHH7;??7;9AA@@CCCCC>BBDB
@HWI-ST279:219:D0RJNACXX:5:2203:18930:2657
AAAGGATTAGGCCAGTCACAATGGGGGTTTCACTGGTGTGTCATGCACATTTAATAGGGGTAAGACTGAATAAAAAATGATTATTTGCATGAAATGGGG
+
;;8AB:B:AF?+:AA+2+<:?FHG3A10?DB9<BG;0??/?*88=4FGGHCDHE=D7@AA-:=B:>CDE3;C;@>@?AC5@@@@;AC3>CCCCCCC3<?
@HWI-ST279:219:D0RJNACXX:5:2203:17784:3004
CGCCTCCGCCGTCATCGTCGTTTACCGCTGCCTCGGTGAGCCATTGTTCGATTCCTTGCGCATACACCATCTCCTTGACCTCACAACCCTCGTGCATGCTT
+
@CCFDDFFHGFDFEHEB;EF@GHHHIJG>6DFDGGG5;@ADGIEHCCHC=B>?BD@CCCBBD@DDCAC?ACCCCDDACCCACCB@@?BD?15?<?8>ACCA
@HWI-ST279:219:D0RJNACXX:5:2203:11661:4947:end
TAGTTATTTGGTGCATCCTATTAGGCCAGTCACAATGGCTAGTGTCATTGCACGGCTACCCAAAATATTATACCATCTTCTCTCAAATGAAATCTTTTAT
+
8@@:==BDF?+2+<AEGGABEDE<<<??FGCE9:<B9*CDF;0?:?DFE4B0??:FG7BAEG@ADG4=C)7.=??3;?B;;@3;(>AC;@CC@>;CCC:C
@HWI-ST279:219:D0RJNACXX:5:2202:10073:160591
ACAATCCCCACAGTGGAGGGGTTTCACTTTGACGTTTCCAAGACTAAGCAAAGCATTTAATTGATACAAGTTGCTGGGATCATTTGTACCCAAAATCCTGT
+
CCCFFFFFHHHGHGIJIJJJJEGIIIJJJJIJJDGIIIJJJEHHIJJIIJJJIGJGJJIJFHEFHHFFFFEFEEECDDBCDDDEFDCC>CCDDBDCDCDDD
@HWI-ST279:219:D0RJNACXX:5:2202:10231:172665
GGATGAGAGAGAAGGAAAGAGTTTCATCCTGGTGAAACTCGTCAGCGTCGTTTCCAAGTCCTCGGTAACAGAGTGAAACCCCCGTTGAGGCC
+
@@@FADEFBHFDDI@FFH9FEEDHHHGGIIIICECHGBFF70?FG>DGHF;@C;CEH>G7AECHB?;=>>@CCCC;>A>=?8?=@B?<><?@
@HWI-ST279:219:D0RJNACXX:5:2202:10381:168276
GGGTTTCACTTTGACGTTTCCAAGACTAAGCAAAGCATTTAATTGATACAAGTTGCTGGGATCATTTGTACCCAAAATCCGGCGCGGCGCGGGAGAATGCG
+
<?<BDDA>FHHF>FGEC?EGHEG@EBFHIIIIII;;3C?CGI<@?FFGHGIGHIIHHGHB;FFCHHI@FGE>DG=AEFHFDBC?BBBBBBB3505&8>CC>
@HWI-ST279:219:D0RJNACXX:5:2202:10531:188866
TTTCATCCTGGTGAAACTCGTCAGCGTCGTTTCCAAGTCCTCGGTAACAGAGTGAAACCCCCGTTGAGGCCGATTCGTTTCATT
+
<??ADA>DD<?2:22<C?:CFFCF<:<E<):B>B94?DA<?B?6<BDE<)=C/=4AE>A=AA?<A@@>=5;=;8?:8>A?::>B
@HWI-ST279:219:D0RJNACXX:5:2202:1073:173108:end
AATCGCGGGGACGCGAGGCGAGGCGATCGAGCGATAGGAGTAGAAGGGTANCTAAGGCCAGTCACAATGGCTAGTGNNNNNNCACGGCTACCCAAAATATT
+
CCCFFFFFHHHHHJJJJJHDDDDDDDDDDDDDDDDDDDDD8>ACCADD(>#+2?BBDCDDBCDDDDDDDDDDDD:4######++8?BBBBDDD@BDDCDCC
@HWI-ST279:219:D0RJNACXX:5:2202:10827:140174
GGGGTTTCACTTTGACTTTTCCAAGACTAAGCAAAGCATTTAATTGATACAAGTTGCTGGGATCATTTGTACCCAAAATCCGGCGCGGCGCGGGAGAATGC
+
@@CFFDFDHHHHGG@CDFFIEFHHIGEGIIIIHGI@CFHIHFEEGGGIHIIIIGGGHBCHG9@FDEHG@C@CHIIECEH@ABDCBBBCBBBB7@9><AC>:
@HWI-ST279:219:D0RJNACXX:5:2202:11632:150061
GGGTTTCACTGGTGTGTCATGCACATTTAATAGGGGTAAGACTGAATAAAAAATGATTATTTGCATGAAATGGGGATGAGAGAGAAGGAAAGAGTTTCATC
+
:;=<;22<7A<A?;AA2ABB@+<?737<<CBA=ABAA4>ABBBBBBBB=A7AA(=AA?ABBBBB>>;AAABA3(519=@@@>==;9==;;?99;9=;??==
@HWI-ST279:219:D0RJNACXX:5:2202:13800:177349
CCCCGTTGAGGCCGATTCGTTTCATTCACCGGATCTCTTGCGTCCGCCTCCGCCGTGCGACCTCCGCATTCTCCCGCGCCGCGCCGGATTTTGGGTACAAA
+
?@;DDDDDBFDHHIBDDHI?EFEGEGGGGIEGG:DFH<<DHG;FHAGG'5?><B?'3;22,8;@?0550;C44:?5<<9<&559@<B0-5@+4-9(4>:CA
@HWI-ST279:219:D0RJNACXX:5:2202:16558:150414
AATAAAAAATGATTATTTGCATGAAATGGGGATGAGAGAGAAGGAAAGAGTTTCATCCTGGTGAAACTCGTCAGCGTCGTTTCCAAGTCCTCGGTAACAGA
+
@@@DDDDDHDF:A<CBCECFHEGEGHGBCHIHDC>G@F7GHEHBCFG?F>/8=FGIEI=CG@CH:CHA???BDE:9;=;8/8:>(:>3:@;>9><?@@@C?
@HWI-ST279:219:D0RJNACXX:5:2202:16975:155959
GGGTAAGACTGAATAAAAAATGATTATTTGCATGAAATGGGGATGAGAGAGAAGGAAAGAGTTTCATCCTGGTGAAACTCGTCAGCGTCGTTTCCAAGTCC
+
;=;AAA@?@@>2A<BCCC7=ACA>A9CBBB;@AAB9?ABBBAAAABB<A<;AA=ABBBBBB)7=7>==A>33).>>?@>@=>=5';=;=6;;28:???==?
@HWI-ST279:219:D0RJNACXX:5:2202:17779:157012
AATCCCCACAGTGGAGGGGTTTCACTTTGACGTTTCCAAGACTAAGCAAAGCATTTAATTGATACAAGTTGCTGGGATCATTTGTACCCAAAATCC
+
=??DADDAC+2ADAEEIED1?ED4CDAEABDDD@D<@D?BB3BBB<BCAC)).=AEC:;C=;A?DDDDD3;@)6;;>A15>AB>;>>AAA???A>A
@HWI-ST279:219:D0RJNACXX:5:2202:18822:155692:start
GACACACCAGTGAAACCCCCATTGTGACTGGCCTTAGCATTTTCTGTTTACATCTCTGACAGGCGACAAGTCGGAGAAATTAACGTTACAACAAAGA
+
?@@DDDDBB?AD>F<CFGEGGFGGECBDG??3FGH@94*:BGH9F99BFB@FFGB<FC>BFDHGB/4=B;?3?CBB89>(:>@C@?9(+::A82<9A
@HWI-ST279:219:D0RJNACXX:5:2202:18832:195508
GCGTCGTTTCCAAGTCCTCGGTAACAGAGTGAAACCCCCGTTGAGGCCGATTCGTTTCATTCACCGGATCTCTTGCGTCCGCCTCCGCCGTGCGACCTC
+
@@?DA<@DBFBBFG<AFFBAGH@FDDD391*?DGHD;DEHHEF@=;A;44:E>57?B>BCC;;>:=BB;:@@>@>505)&&)<5<BB@BB5BB@.59>C
@HWI-ST279:219:D0RJNACXX:5:2202:19315:181684
TGATACAAGTTGCTGGGATCATTTGTACCCAAAATCCGGCGCGGCGCGGGAGAATGCGGAGGTCGCACGGCGGAGGCGGACGCAAGAGATCCG
+
?<@DDDDDC=::C<BBD?FGEIIFHEFE?AFFIIGIIFFGIIEFEDBBB8<@5BBAABBB;B+957@-8;95>>>3<959955959BB@@B@?
@HWI-ST279:219:D0RJNACXX:5:2202:20180:185498
AAACCCCCGTTGAGGCCGATTCGTTTCATTCACCGGATCTCTTGCGTCCGCCTCCGCCGTGCGACCTC
+
?@@D:=DDF@FBFDG=FE8C8:C:??9BG@BFDG;<;FF3===.7'-:54??3>B'3;@;88@;B5>A
@HWI-ST279:219:D0RJNACXX:5:2202:2072:192122
GGGTAAGACTGAATAAAAAATGATTATTTGCATGAAATGGGGATGAGAGAGAAGGAAAGAGTTTCATCCTGGTGAAACTCGTCAGCGTCGTTTC
+
8;?+A3ABDAF8<CF@BFFGFIFE??EE@BF9EFFGEI<FDADF13B9B?D?C8C277@;CEFI4@EECAA3..?;BDD@5.5?>@B58=39?A
@HWI-ST279:219:D0RJNACXX:5:2202:21071:175104
CTTAGTCTTGGAAACGTCAAAGTGAAACCCCTCCACTATGGGGATTGTTTCATAAAAGATTTCATTTGAGAGAAGATGGTATAATATTTTGGGTA
+
=:?BADDD:DBADEEAEEED4CEF@E<EE88CEDDDD?<DEIID)BDDEDB88/==8=ACA==@=CEA@C?A(77).77>@@;@;@@DD>5'3=A
@HWI-ST279:219:D0RJNACXX:5:2202:21104:139626
GAAATGGGGATGAGAGAGAAGGAAAGAGTTTCATCCTGGTGAAACTCGTCAGCGTCGTTTCCAAGTCCTCGGTAACAGAGTGAAACCCCCGTTGAGGCCGA
+
BB@FFFFFGHHHHJGHGHGIJIIJIIIJCEHDGIIIJJI3DGGIIJJJJIJJIJCFHAEEAADDFFFFEEDDBBBCCDDDACCDD>ADDDB9ADADCBBD>
@HWI-ST279:219:D0RJNACXX:5:2202:21252:162186
AACAATCCCCACAGTGGAGGGGTTTCACTTTGACGTTTCCAAGACTAAGCAAAGCATTTAATTGATACAAGTTGCTGGGATCATTTGTACCCAAAATCC
+
+?@DDDDDFFBFDFGFIDECFA8CF9???FFE<*@FEFF@FDF98B=B>@>FFC)7=DFAEFFA>?B?B?@D@:36;@B=A(5;AD>5>(5:A2<?AAA
@HWI-ST279:219:D0RJNACXX:5:2202:3839:196110
ACAATCCCCACAGTGGAGGGGTTTCACTTTGACGTTTCCAAGACTAAGCAAAGCATTTAATTGATACAAGTTGCTGGGATCATTTGTACCCAAAATC
+
::?DDDD>D:<<D2A?EDFEE1:?D@?9???*0?0B99989/?./.B887@DE9)7=7=C;CD=777;7@AD;@A;;;?;(=;AD>,5;5:A5,<AA
@HWI-ST279:219:D0RJNACXX:5:2202:4072:194675
TCGATGTCACATCAACTTCACCGAATTTTTTTCATTTTAAAATTTTTATTTTTTAATATTTACAAAAATATTATACCATCCAAAATATTTACAGAAATGGC
+
??@D:BBB4CBAHEHE@EG@HGGIDGEGHGGGDE<4B@99<D*?BBFCFHIIEB?CAHEHBH>EEEDB6;A>:BCC<AC?=>5;?CCDD>C@:5:@:@448
@HWI-ST279:219:D0RJNACXX:5:2202:6092:169508
GGCGCGGGAGAATGCGGAGGTCGCACGGCGGAGGCGGACGCAAGAGATCCGGTGAATGAAACGAATCGGCCTCAACGGGGGTTTCACTCTGTTACCG
+
@@@DDDDAFD1DHE@@B@DH?FEG8FG@<B@285?BB7@6B6BB??C>CC?B578:C@3>:3<;??BBBBB>BCC9<<9<@55?>(>@CA3>>A>C@
@HWI-ST279:219:D0RJNACXX:5:2202:6589:188869
GTTTCCAAGACTAAGCAAAGCATTTAATTGATACAAGTTGCTGGGATCATTTGTACCCAAAATCCGGC
+
;=?+4A4B?D:C?@B:CEAFIICC<F9AE<F<?*1?9:C:C:9?7D?DDBDD4B49*9BD2B8=85;A
@HWI-ST279:219:D0RJNACXX:5:2202:9280:140199
CTATTAGGCCAGTCACAATGGGGGTTTCACTGGTGTGTCATGCACATTTAATAGGGGTAAGACTGAATAAAAAATGATTATTTGCATGAAATGGGGATGAG
+
CCCFFFFFHHHHHJJJJJJJJJJJFHIJJJJJJDGDDFHIIJJJJGJJJGHIGGHJJ5AHHEHFFEFFFEEEEDDADDFEDFEEDEEDDDDDDDDDB@@CC
@HWI-ST279:219:D0RJNACXX:5:2203:17016:2829
TCTCAAATGAAATCTTTTATGAAACAATCCCCACAGTGGAGGGGTTTCACTTTGACGTTTCCAAGACTAAGCAAAGCATTTAATTGATACAAGTTGCTGGG
+
CCCFFDFFHGHGHJJJJJJJIJJJJJIIJJJJJJII<FHCHIII7?FHIJIIJIIIJAGHGGHEHHHEFFFD@CEDDEDDDEECEACEDDDDDCDDC@CDD
@HWI-ST279:219:D0RJNACXX:5:2203:20598:2604
TGGGGGTTTCACTGGTGTGTCATGCACATTTAATAGGGGTAAGACTGAATAAAAAATGATTATTTGCATGAA
+
:;<11@)@ADD<<@9<91)?CC<DDE@DEDA<*?<BD;@@:?*/8)..==CC@@=8?=:CDD37@;@A>AAA
@HWI-ST279:219:D0RJNACXX:5:2203:7741:3019
TTTGACGTTTCCAAGACTAAGCAAAGCATTTAATTGATACAAGTTGCTGGGATCATTTGTACCCAA
+
:8?B7;DDDF<<C<ADAE>DCAFAF9+<9?F11?C9DF4?FC*:*0*?<B6?B(9BEC4/=CC@CF
@HWI-ST279:219:D0RJNACXX:5:2203:18416:43175:start
TTTCATAAAAGATTTCATTTGAGAGAAGATGGTATAATATTTTGGGTAGCCGTGCAATGACACTAGCCATTGTGACTGGCCTAAGCAGCTATACAGACATA
+
@@CFFFFFDDHAHIIIGJIJJIJGJEHGFHIIFGFEIJGIJJIIJIJJFHGHIGIGGIJCHGGEHGJIIJFFHEEHHDFFFECCCECDDDDDEDED=BBDD
@HWI-ST279:219:D0RJNACXX:5:2203:17458:49333:start
ATGTGCATGACACACCAGTGAAACCCCCATTGTGACTGGCCTAATAACACTGCCTTAAAAAAACGAAAATTTTAAAATGGGTTG
+
?1?A:A?;:CFAHGIF9F3:<FEFDFGG)9<<F>?B?<3?D<B?4BEBEFDDFFFHGC7)8;88/=?995555(5@:A5@9><@
@HWI-ST279:219:D0RJNACXX:5:2203:20174:52240
GTTTCCAAGACTAAGCAAAGCATTTAATTGATACAAGTTGCTGGGATCATTTGTACCCAAAATCCGGCGCGGCGCGGGAGAATGCGGAGGTC
+
;=1BB:ADHHF4ABAEBFH;;CHI<<H4H<<H9EFC9FF*?*?::DB1?DBG?B99?FB@>GHG=4;@85'3859935>5>83:455-55?C
@HWI-ST279:219:D0RJNACXX:5:2203:17833:56502
TTCACCGGATCTCTTGCGTCCGCCTCCGCCGTGCGACCTCCGCATTCTCCCGCGCCGCGCCGGATTTTGGGTAC
+
:=?D=?DA0?@F8<4+:?<?8CG?):D:<F@H>:;'5447?859>'6;5(-9;??8-57BD@@300>A@>5<CA
@HWI-ST279:219:D0RJNACXX:5:2203:2396:59465
TGATCCCAGCAACTTGTATCAATTAAATGCTTTGCTTAGTCTTGGAAACGTCAAAGTGAAACCCCTCCACTGTGGGGATTGTTTCATAAAAGATTTCATTT
+
BC@FDDFAHHHFHIIGIIJGHIIGGEGIEEHHJJIGEGGEGFHGJJGHGGGFF@FGDFJGI>@CFHIIJJJI@EFHF=>CCCEDCFEDDDDCDC>ACDDCC
@HWI-ST279:219:D0RJNACXX:5:2203:3504:67738
TGCTAAGGCCAGTCACAATGGGGGTTTCACTGGTGTGTCATGCACATTTAATAGGGGTAAGACTGA
+
=;1+=B:B:A+C2<<AA+A:C@??)::B4?DFI9??(//?984=B<4B@;==@CE>8;/77?@?B?
@HWI-ST279:219:D0RJNACXX:5:2203:15758:74128
GGTACAAATGATCCCAGCAACTTGTATCAATTAAATGCTTTGCTTAGTCTTGGAAACGTCAAAGTGAAACCCCTCCACTGTGGGGATTGTTTCATA
+
<?@D7BDD?FF>DA@GGE>B3CD<E@E949A<9CCE9EFGG99:::BBDFBBG*0B*?98?FB>)8=@DH>F<A6;=;3);?.4';,5(;><C@>C
@HWI-ST279:219:D0RJNACXX:5:2203:10154:12238
TTTAATATTTACAAAAATATTATACCATCCAAAATATTTACAGAAATGACCATGCCGCCCAAGTGGAGGACAGCAAGTGTGCACATTTTGTACTTAGGTCC
+
@@@DDDDDDDBFFHIIHICHEIEHC@FHAHBHGHIHGIIIGIEEEHHHEHIECHHEBDHID=C@DGHIHCHE?BC?A;>CC@CACDDA@@?CDDD>@3>CC
@HWI-ST279:219:D0RJNACXX:5:2203:11647:64981
CTTTCCTTCTCTCTCATCCCCATTTCATGCAAATAATCATTTTTTATTCAGTCTTACCCCTATTAAATGTGCATGACACACCAGTGAAACCCCCATTGTGA
+
CCCFFFFFHHHHHJJJJJJJJJJJJJJJIJIJJJJIIJGIIJJJJJJJJFIHIJJIJIJJJJJJJJJJIHHHJJJJHHHHFFFFEEEEEEDDDDDDDDEDA
@HWI-ST279:219:D0RJNACXX:5:2203:14262:57395:start
TGAAACCCCCATTGTGACTGGCCTAAGCAGTGAGCCAGGGAGTGAGGGCGCCCATCTCGTGCTGCTGCCTTCGCGGGGAG
+
@@@FFDABHDHHFHII<FHCEHGGG@GI@F9CCGCHCGIE?@8?<@DC:8/;BACAC7;5;A?EECCC=;A@?BB<9<>@
@HWI-ST279:219:D0RJNACXX:5:2203:15427:12993
ATAAAAAATGATTATTTGCATGAAATGGGGATGAGAGAGAAGGAAAGAGTTTCATCCTGGTGAAACTCG
+
8=8=;?B6AFFF8CE>EFC@HHH9@BE92)1)1C9?9?;;DF;2B?2B9=CBEB4C=AAF@DED@@==?
@HWI-ST279:219:D0RJNACXX:5:2203:17616:37553
CAAAGCATTTAATTGATACAAGTTGCTGGGATCATTTGTACCCAAAATCCGGCGCGGCGCGGGAGAATGCGGAGGTCGCACG
+
@@@DBBBDFHDHHIIGIIIICGAF<BDDGGHII>FHIGCGDGHGGDHGGBHG:FF<AD?8=;7;;>ACCCBBBBBBCBB<BB
@HWI-ST279:219:D0RJNACXX:5:2203:18629:23050
GAAGAATCCTAGCCATTGAAATGAAGAATCTTTCTAGAAGTGTTAAAATCCAGAGAGAAGGAAGAGTTTGAGCGACTCATTGCATCCCATTGGTTATCTCA
+
???DDBDDBD,2AEAE?E4CAAAFCCCC>BFDFIEFFFI@D91:C<DEIIB??D;DDDC88BADC@DEEI=A3;4:45?.6;;;;6>?AA>;>:9A>3;>5
@HWI-ST279:219:D0RJNACXX:5:2203:18892:49881
CTTGTATCAATTAAATGCTTTGCTTAGTCTTGGAAACGTCAAAGTGAAACCCCTCCACTGTGGGGATTGTTTCATAAAAGATTTCATTTGA
+
=???D>D:2:A?A<DFB:<<HHHAFBBE?CBBDACFE881:?DGIDG9DG;008D?3=<)8=8;@7AECEEFA);;;?DB;>AB;(;3>3@
@HWI-ST279:219:D0RJNACXX:5:2203:20167:14712
TGGGGATTGTTTCATAAAAGATTTCATTTGAGAGAAGATGGTATAATATTTTGGGTAGCCGTGCAATGACACTAGCCATTGTGACTGGCCTAAACACA
+
@<;DD=ADD<CFCFA@FCIAA<+<C:CHIA<F=?E9DBG@F:?FFIFIA@FG@FE78;B)<5;/(7;@EE>CEEE<>?7).;;>A;A?@?>?>BBB??
@HWI-ST279:219:D0RJNACXX:5:2203:20406:11419
TAAGCGGAGGGGATTTGATGGAGGGATGAGTTAGGGTTTGGGGGGAGGTGAGAGAGAAGGAAATTTCGAGTTGGGGAAGAATGGAGATGAGAAGGAGAGA
+
;??D<DD)@@8::C;EBEEDD3B?D:?B*BD??CDD=ACD(;@A8&05+8><AA=??A?=8993+>A<8<><:A99<-8<A>A:38AAA>>:><>182<8
@HWI-ST279:219:D0RJNACXX:5:2203:2908:20906
CTCCGCCGTGCCCATTCGTCGTCGTCGTGCCGCGCCTTTTCGCGTGGTGGTAAGGGAGCC
+
???=DDDDCDDDDE9D<E2A@EC0@;@)068.6;AA/57=C6/9,335<?,5;5>?(5;?
@HWI-ST279:219:D0RJNACXX:5:2203:4229:49952:start
TATTCAGTCTTACCCCTATTAAATGTGCATGACACACCAGTGAAACCCCCATTGTGACTGGCCTTATAAGGTAGGTAGGGGTGGGATGAACGGGTTTTGGT
+
CCCFFFFFHHHHHJJJJJJJJJJJJHJJJJJJJIJJJJIJHJJJJJJJJJJJJJIJIJJJJJJJJJJIJJJ?EHHHEFFFD3>BDBDDCDDDDD0?BDDD<
@HWI-ST279:219:D0RJNACXX:5:2203:5059:12600
CAAAGCATTTAATTGATACAAGTTGCTGGGATCATTTGTACCCAAAATCCGGCGCGGCGCGGGAGAATGCGGAGGTCGCACGGCGGAGGCGGACGCAAGAG
+
?;?B:DD?????<??<A@A:3C+3<A+<?F;9C;CCF@:?:CD9??G<GIIDIBFFBDBB?B;B3;@>BBBB5>@<35>&0009<B-<9@9@5<B3<9>BB
@HWI-ST279:219:D0RJNACXX:5:2203:5397:64351
TAGGCCAGTCACAATGGGGGTTTCACTGGTGTGTCATGCACATTTAATAGGGGTAAGACTGAATAAAAAATGATTATTTGCATGAAATGGGGATGA
+
@@?DDBADFHBDHEGI>3F<1:?F>DDGB0:)800?9/88BGH@B8BG<47@5-5DH>CEF)?)?;7.7953@>;>;@5;>;C@5A:5>(5?BB<C
@HWI-ST279:219:D0RJNACXX:5:2203:6445:65020
AAGGTGAGAGAGAGAGAGAGAGAGTTTTTTGAGTTGGGGATGAATGGGGATGAGATGGGAGAGGGTAGGTGCGGGATGGAGAAGAAAAGGGGCAAAACTGC
+
@CCFBDEFHHGHHJJIIJGIIIHIFIIJJJJDHFGHJJJBAE@GGIJJI;8CCHABEFF?B9ABD5>?B>CCDDDB@BDCBAACCCDD??BDBDBDDDCCC
@HWI-ST279:219:D0RJNACXX:5:2203:7424:39904
AAAATGATTATTTGCATGAAATGGGGATGAGAGAGAAGGAAAGAGTTTCATCCTGGTGAAACTCGTCAGCGTCGTTTCCAAGTCCTCGGTAACAGAGTGAA
+
?@@DAEDDFFBDHGFEBCIIGE?BGGCFGGCFEGEGCG@FGF?D?9BBDH@B>G@;CBF>F:@FFCADBEE;?BB>;@>>>;(;@;@==<9<:::+9+4>A
@HWI-ST279:219:D0RJNACXX:5:2203:8025:60671
GTTTCATCCTGGTGAAACTCGTCAGCGTCGTTTCCAAGTCCTCGGTAACAGAGTGAAACCCCCGTTGAGGCCGATTCGTTTCATT
+
<??DB?DDDFF:4<CG>GC<;C13@?C88CFFFEFF@@FGFGFIIBC6FFE73..=@D=.?4=B,;1;>=;?B8855?BB@::AD
@HWI-ST279:219:D0RJNACXX:5:2203:8587:17857:start
AAGATTTCATTTGAGAGAAGATGGTATAATATTTTGGGTAGCCGTGCAATGACACTAGCCATTGTGACTGGCCTAAGAAATACAGA
+
>==AAA?A7@BB@4<A@1<++?7+33<?4?7AB>?=1?5:?*?000=;4?=?B=<AB3>BBBB:87=7=ABA>>;;7;7);;;>@@
@HWI-ST279:219:D0RJNACXX:5:2203:9936:31508
CAAATGATCCCAGCAACTTGTATCAATTAAATGCTTTGCTTAGTCTTGGAAACGTCAAAGTGAAACCCCTCCACTGTGGGGCTTGTTTCAT
+
@??AADAD>DAFFBG@GGII?H>HHHD@>DDCBFGEHHH@<<C*1CDF>GIC;F)?7D89C=FBB)8;AHED;AH7==34>'3=@55;>CD
@HWI-ST279:219:D0RJNACXX:5:2203:17740:87875
TGGCTAGGGTCATTGCACGGCTACCCAAAATATTATACCATCTTCTCTCAAATGAAATCTTTTATGAAACAATCCCCACAGTGGAGGGGTTTCACTTTGAC
+
B:8;;?B+=C<:ADGCD9FD:EEHG??;CDE>G9?FEH>>F@BF*?4BD3?BDE)8888/B==).=;7@EE9A7)=@@D?A(.>CA@;8,3<A@:@CC>A@
@HWI-ST279:219:D0RJNACXX:5:2203:20976:109610:start
AATATTTTGGGTAGCCGTGCAATGACACTAGCCATTGTGACTGGCCTAATCATCCTCCCTGTTTCTCTTTTATAAAAAAAATAATAATAATCATCCTCCGC
+
??@DDFDDFH?CDFGFGGFCFGIGIHG:1CF9FHHI@BFGF<FHG>D93E888==FBF@CFGDD=D)=CCHCH?7;;)9869@@CDDD;@A(+:>:@3355
@HWI-ST279:219:D0RJNACXX:5:2203:7270:111754
CAACTGAATACTGCTAATTATTTTTTTTCAGGGCTGAGTGCGTGTTCCATCTTCGTCATGGCTCTGTCATGCATGCTAGTAATCCAACTGCAGAGAAGGAA
+
@8BDFFFFHHHHHJJJJIJHJJJJIJJJJIJJJJJJJJEHGIIJIJIIJJHIJIJIHHHFHFFFFFEDEFEEEEDDDDDDEDCDDDDDDDDDDDDDCDDDD
@HWI-ST279:219:D0RJNACXX:5:2203:12045:126628
GGCCGATTCGTTTCATTCACCGGATCTCTTGCGTCCGCCTCCGCCGTGCGACCTCCGCATTCTCCCGCGCCGCGCCGGATTTTGGGTACAAATGATC
+
?B;:DD<?FHACCCGFBHBH?CG8?:9D<:?B@?6877CAB=AECH49=C'9>?@<@;;8?>:3>95>75;>B55>99&)5>A:9<(4444>@CA@C
@HWI-ST279:219:D0RJNACXX:5:2203:12480:136520
TACATAGTGGGGTTTCATCCTTCAGAGACTACGAGGGTAATAGGAGCATCCGTTGACAAAAGGATCACCCTAAGATGATCATCTCATGGCTATTGGGAACG
+
=?<D?=222=?)<)A4:43C@EFCE???EE9DD<D0@D9B4*9*/82=8=;A5=AAC7=A;?=;7;>@6>;5>>:;;>5:5>5>A:;AA?<>AAAA??A?9
@HWI-ST279:219:D0RJNACXX:5:2203:12786:77325
TGAAACTCGTCAGCGTCGTTTCCAAGTCCTCGGTAACAGAGTGAAACCCCCGTTGAGGCCG
+
==>AAAA=ACA+<<?2<=CAA=*@711:=??A<8==A<7*9A==>A>AAAA<5=;(;>@=@
@HWI-ST279:219:D0RJNACXX:5:2203:13717:135058
GCGGCGCGGGAGAATGCGGAGGTCGCACGGCGGAGGCGGACGCAAGAGATCCGGTGAATGAAACGAATCGGCCTCAACGGGGGGTTCACTCTGTTACCGAG
+
CCCFFFFFHHGHHIJJJJJGIJDHHFFEDDBDD7BDBDD@17BBDDCD9CCCBD59@CCDDDDCBBDDBDDDDDDCDCBDDDD&5>ACCCCCCCAACDD>@
@HWI-ST279:219:D0RJNACXX:5:2203:1396:139536:start
ATATTTTGGGTAGCCGTGCAATGACACTAGCCATTGTGACTGGCCTTAGCGGGGGCACGG
+
??@DD;DD:)CFDII?C::AFDGEF<??;?DBDDF0?FG9*?DGFDFF8?;0;48;58<B
@HWI-ST279:219:D0RJNACXX:5:2203:14063:128692
GACATTTGACCGGTAATCATTGGCTTTCTACCTTTATGTTATGTAATATTATGAAACAATCCATAATTATCCGAATGCATTTGCTGCAACATT
+
@@@DDDDDBDDHD?FFHIGHI9A;?CC4CD:19?C9<9?F*?::*?DFAGBC9*?B3BF>=FGHG38@F=CA=@E5?EE?C@)77)>CC;;AC
@HWI-ST279:219:D0RJNACXX:5:2203:14917:96673
TTAATTGATACAAGTTGCTGGGATCATTTGTACCCAAAATCCGGCGCGGC
+
?;8B:,:BDD?>CECCE9<<3C3A;;BA9C+<C<<E?E8CDD0??DAADD
@HWI-ST279:219:D0RJNACXX:5:2203:15425:127819
GGCCAGTCACAATGGGGGTTTCACTGGTGTGTCATGCACATTTAATAGGGGTAAGACTGAATAAAAAATGATTATTTGCATGAAATGGGGATGAGAGAGAA
+
@CCFFFEFHHGFHIJJJICFHIJJJIGFFDGGGIJFHGIJIJJIIJGIIJJ@@EHIJJHFHFHHFFFDCED<CDCCDCCA@C@CDCACBB?-8>@:C?<?A
@HWI-ST279:219:D0RJNACXX:5:2203:16941:94419:start
TTTTATTCAGTCTTACCCCTATTAAATGTGCATGACACACCAGTGAAACCCCCATTGTGACTGGCCTTAGGCCATCATTACTCCATCACTTTACAAGGAAC
+
@@@FDFFBFFAFD<CFHIGIEGICFFHIGCEHHHGHDHGHHDH*?9DHHEHFGECGGB<<C==FHI@D7DGFHHHD@DDFFDCECACEDDCCCCADCBAC<
@HWI-ST279:219:D0RJNACXX:5:2203:17905:109491:start
TGGGTAGCCGTGCAATGACACTAGCCATTGTGACTGGCCTAATCATCCTCCCTGTTTCTCTTTTATAAAAAAAATAATAATAATCATCCTCCGCTCCGCGA
+
@@<DADDFHFFFFGBGGHJIJIGEGG@HGGCBFHEFGIDGHJFI@G<BDFGIGDBFHIGGIJGI;DE>@DGHA?A@CC@CDECCCDD@CACCDBDDD@<35
@HWI-ST279:219:D0RJNACXX:5:2203:20906:120529:end
ATTTATATTAGCCTAAGGCCAGTCACAATGGGGGTTTCACTGGTGTGTCATGCACATTTA
+
==>A7A7A<727A77@A9++3+<+>A+7?AABAA==ABB7=<9=>(<.8;>;BB>7AB>A
@HWI-ST279:219:D0RJNACXX:5:2203:3829:91707
CCCCTCCACTGTGGGGATTGTTTCATAAAAGATTTCATTTGAGAGAAGATGGTATAATATTTTGGGTAGCCGTGCAATGACACTAGCCATTGTGACTGGCC
+
??@BDDDDFABHHGBA1CGAHIII>G<CGC>DDGHH?BGF<B?)9FDH@F?F)8BBGB@==@88;@;CEAE?B/96>CE@C@C>>;9A::>C;AAC@CB8<
@HWI-ST279:219:D0RJNACXX:5:2203:6463:79190
ATTTTTCCCTCTCTCTCTCCCTCGGATTCGTTTGGAAACCCCTCCCCTAACCTCGCCGGCGCCATTAATGGCGGCCGGGTCTCCCGCGCCCCCTTCTCCC
+
@@@DDDDFFFHFFBGHGIJIGEHEIBHGJJCDGHJIGIJIGGGIIGIDHHIJ;D@BHB<@8?B<8>@AACC?BB3000-&03>@A-5059905)89(:AC
@HWI-ST279:219:D0RJNACXX:5:2203:8652:90417
CTATAAAAATATTTATTAAAAAGTGATATATGTATACTTTTATGAAAGTATTTTTCAAGACAAATCTATTCATATAATTTTTATATTTTCGATCTCAATAT
+
;8?D1BDDBAD><2AA<E?:+3@+<33CE<C?+2A?FAEECFCE<?D**1?BB<D;?<???B;;DDD*8=8BCEEBC@ACAC=CECACA>AACDDAD?;76
@HWI-ST279:219:D0RJNACXX:5:2203:9451:139731
GCTTTGCTTAGTCTTGGAAACGTCAAAGTGAAACCCCTCCACTGTGGGGATTGTTTCATAAAAGATTTCATTTGAGAGAAGATGGTATAATATTTTGGGTA
+
CCCFFFFFHHHHHJJJJJJJJJJJJJJJHHIJJJJJJJJJIJJJHGIJJFHIIIIJJIIIJJJIIGHHHHHHFFEBFEDEEEDDD>ACDFEEFFFEDDDDC
@HWI-ST279:219:D0RJNACXX:5:2203:18992:149345
AGTTTCACCAGGATGAAACTCTTTCCTTCTCTCTCATCCCCATTTCATGCAAATAATCATTTTTTATTCAGTCTTACACCTATTAAATGTGCATGACACAC
+
;;8DBDAB?FDBBC?E<EI::F4:A+<4AA++*:*??C??89B>@<9?FGDB?DB<//??B?B>@CHEHJ:==77?=)777;?;C3;>;B6>C6;;;>;;;
@HWI-ST279:219:D0RJNACXX:5:2203:3698:179559
GATTTCATTTGAGAGAAGATGGTATAATATTTTGGGTAGCCGGGCAATGACACTAGCCATTGTGACT
+
<<@DFFFDDBFDDHIG>BG<F9+<FBHHIHAHE?@:C@1:CG)80?6B3=BBBDCC@@=777.>D=C
@HWI-ST279:219:D0RJNACXX:5:2203:15990:160470
CAGGATGAAACTCTTTCCTTCTCTCTCATCCCCATTTCATGCAAATAATCATTTTTTATTCAGTCTTACCCCTATTAAATGTGCATGACACACCAGTGAAA
+
=;?D+2==DAF>::A??:A<:CAEGFCHBBHGF@E?9B4:9?9?FB<<:BBFGEEFDFBD>FB=CAFE>@=CDEE?CCEFFED>>DB:@A>@BB@@B@ADA
@HWI-ST279:219:D0RJNACXX:5:2203:16832:199608
CATAACTTTAACTTCTTGTTTCTATAAAAATATTTATTAAAAAGTGATATATGTATACTTTTATGAAAGTATTTTTTAAGATAAATCTATTTTTATAATTT
+
?@@DDDABF?D<DF<::AA+A@F>@FEEGGIIGHGCAEG@EHHGFFGF?F9DF@DGGHCGGHBF8/8**)/B<))/@(=@E).7)7=A37?>)7?36>6@>
@HWI-ST279:219:D0RJNACXX:5:2203:17329:190605
GTATCAATTAAATGCTTTGCTTAGTCTTGGAAACGTCAAAGTGAAACCCCTCCACTGTGGGGATTGTTTCATAAAAGATTTCATTTGAGAGAAGATGGTAT
+
@@<?4ADDFFABHBBA<<ACHGIGAB>@@F@A<EG?CEEH<:CG9DGGHADHCBFGFB=;;;@E>C=AEE3=?;7?@;;@@CDDDCAC;55?CC5(:@@>A
@HWI-ST279:219:D0RJNACXX:5:2203:17518:174284
GGGGGTTTCACTGGTGTGTCATGCACATTTAATAGGGGTAAGACTGAATAAAAAATGATTATTTGCATGAA
+
:==;+00?A2,2<7?@2A?2?7@@*?AA?9A<??=>AA)=AB*?AAB>7>AABBA2=7=;A>AAAB9;>@@
@HWI-ST279:219:D0RJNACXX:5:2203:17670:149272
CTGCCCATCTCTTTCGTTCTCTCGGCTCTGTTTCCTTCTCTCATCTTTCTCTCCAATTTCGTTGTGGGCGCACGCAGAGGGAGGAGTGCAGATGATGGGGG
+
C@CFFFFFHHHHHJJJGIJJJJJIBGGIJJIIIGIJJIIIGHGGIJJJJJIIIHE?FHIIGHIIJIIIIHFFDDD8?BDDB/=@?B?BC>CCDDDEDCDDD
@HWI-ST279:219:D0RJNACXX:5:2203:18666:145933
GGTACAAATGATCCCAGCAACTTGTATCAATTAAATGATTTGGTTAGTCTTGGAAACGTCAAAGTGAAACCCCTCCACTG
+
;1=727>72><A>4+?>>A3+37?3?@7<BBBB@BA@*:=A?*?A4?:?BBB>A=?9;=(-<BBB>)=7>(5=AA<AA@@
@HWI-ST279:219:D0RJNACXX:5:2203:19472:155786
AAGTTGCTGGGATCATTTGTACCCAAAATCCGGCGCGGCGCGGGAGAATGCGGAGGTCGCACGGCGGAGGCGGACGCAAGAGATCGGGTGAATGAAACG
+
88=BBDDDFFHH?FGGGGGFFHCDGGIG9F?::@FGEGIB6<>89B5<@@<55&75(37@7@BBBBB-85?@B5>55005<23(:(&)+)8A:A:@:>B
@HWI-ST279:219:D0RJNACXX:5:2203:21192:191486
CGTCGTTTCCAAGTCCTCGGTAACGGAGTGAAACCCCCGTTGAGGCCGATTCGTTTCATTCACCGGATCTCTTGCGTCCGCCTCCGCCGTGGGACCTCCGC
+
??;BDDABFABF?EH@CEF@GGFGIII<D)?:4?:6F@D;B(=F>;;/;<EHE7;B)(6@6(.;?:=@?CCDCCC-&)0-9?B<A9B?3<>&5<<?C:<BB
@HWI-ST279:219:D0RJNACXX:5:2203:2166:195544:start
CAGTGAAACCCCCATTGTGACTGGCCTAATAAACTAAGTACCTTCCGTCCTATC
+
=?@A:ADD<A?@8EBC<,3,<,23<<?E<FEGI@*:?90?9DGFD;609??BCD
@HWI-ST279:219:D0RJNACXX:5:2203:2203:159941
AAGGCCAGTCACAATGGGGGTTTCACTGGTGTGTCATGCACATTTAATAGGGGTAAGACTGAATAAAAAATGATTATTTGCATGAAATGGGGATGAGAGAG
+
@@@FFFFFFHHHDGGHGHGIHIJFFHIIIBFBFDHGIHHHGGIIGHGGACHIIHHHIFEHHEHFFEFFFDDDDDECCDEFDCDDDD@CCCDB@DDDDDDBB
@HWI-ST279:219:D0RJNACXX:5:2203:2879:171952
TGGGGGTTTCACTGGGGTGTCATGCACATTTAATAGGGGTAAGACTGAATAAAAAATGATTATTTGCATGAAATGGGGATGAGAGAGAAGGAAAGAGTTTC
+
;==AAA?0<<<ABBB+:):0?ABBBBBBBBBBBBABBBA=AABB>B@BAB?BAAA@>>>@@@@;;>?=>?????>?=====????9<=?<==;?9;;888:
@HWI-ST279:219:D0RJNACXX:5:2203:4946:188178:end
CATTATTAGAAATGATCATTAGGCCAGTCACAATGGGGGTTTCACTGGTGTGTCATGCACATTTAATAGGGGTAAGACTGAATAAAAAATGATTATTTGCA
+
;?<D=4BDD>D>AEEID@EE@:A+A?FEEEF@B+1CEE<08BB?DEED8B8;8=@)=7)7=@@A7ACDD?98=@A@;>AA>A>;>5:A:9>A>DA>>ABA>
@HWI-ST279:219:D0RJNACXX:5:2203:9829:168938
GTTGCTGGGATCATTTGTACCCAAAATCCGGCGCGGCGCGGGAGAATGCAGAGGGCGCACGGCGGAGG
+
?8?:DDBDADD;DEAB<,C?FCFEEEB@E<:?D<DA6:/9??20&+3899>322&)5<-;?;??????
@HWI-ST279:219:D0RJNACXX:5:2204:19954:2203
AGAGCATTGAGTTGAGAGAATAATTAGAGTTTCGAGTTTAGTTGAGATTTTTGTGAGGAGTGCTGTTGTTGCACTTTGTAAACACAGAGAGAAGGAATAA
+
?@@D?DDD:?<<A4CGGB1C<?BH>ECH<2AE>FDF?D@DB:C?F9?FF?DH6/?FHG@F)88=F=@EHDECH7?AAEHEEE@CDBAAC=??C?(5:@AA
@HWI-ST279:219:D0RJNACXX:5:2204:4364:4315
GAAATGGGGATGAGAGAGAAGGAAAGAGTTTCATCCTGGTGAAACTCGTCAGCGTCGTTTCCAAGTCCTCGGTAACAGAGTGAAA
+
?:=AD;;DB;F?A<<AGAHED;?A<?EB*???B?DH???*0?FB*B9?97?F<6-5;E<E;?C@CE;;@6935;;;>>>CCCACC
@HWI-ST279:219:D0RJNACXX:5:2204:2179:9826
TGGCAGATTGATGTGTTCGTGACTTCTCAATCTGAATAAAAAATGAGATAGGATTGGGGATTGGATAAGACAGCACTGACCTTTATAACCACAGTTGAGCA
+
?B@?DDDBHBH??AF,2A:+<C;C<BH?F<?CE>4CE@>FI>@F9@<??DFGBB=B>8@(/.=;3=;====@CB>BC;>>((;>A>C;@C5?<?5@>CCC@
@HWI-ST279:219:D0RJNACXX:5:2204:4283:15794
AATCTCTAAAACACAACTTTGACTTCTTATTTCTATAAAAATATTTATTGAAAAGTGATACAGGTATACTTTTATGAAAGTATTTTTCAAGACAAATCTAT
+
?@8AB;DD?C?A;?BBE?FG4<<,A4?AAAHGHII@FF<?B9:CF>B??:?BFDA*09DFGHE@)8=4=C)8CC@CHCGA@DHE77A3)).=?;B@C<>A>
@HWI-ST279:219:D0RJNACXX:5:2204:10805:20688
GGCCAGTCACAATGGGGGTTTCACTGGTGCGTCATGCACATTTAATAGGGGTAAGACTGAATAAAAAATGATTATTTGCATGAAATGGGGATGAGAGAGAA
+
B8;;DBD;??CAF+++21C@FH*:CC@??*?)?)?99**)88888478@FEEBCH77?777.;BB>@BD35>;;55(55@>(5>@C>CDD09B:@:>8<89
@HWI-ST279:219:D0RJNACXX:5:2204:13028:36182
GAGTTTCATCCTGGTGAAACTCGTCAGCGTCGTTTCCAAGTCCTCGGTAACAGAGAGAAACCCCCGTTGAGGCCGATTCGTTTCATTCACCGGATCTCTTG
+
;<?D?DFDHAHH?;2:ABHFBF+CGCA<F?FBGHG>*0?B?BABA@:CHC3@;F@)-;@ACHEDE/9=;5-;(88?28>?(>@::4::::@895><:>43>
@HWI-ST279:219:D0RJNACXX:5:2204:21098:43132:start
TGACACTAGCCATTGTGACTGGCCTAAGATGCACACATGCAACCCAAAAGGGGCCCGGTCAAGTCTTTGGTCCTCTAATACATCCAATCTCCACAGTGGCT
+
@<@DDDDDFHHHGG42A<EEDBCHGHI>FGDHGBC1??D<F@FD@BDFGG(7;7;;AH44=?3.7;@CCAA5;;;;5;A@:@A@CDC>:A>C>9@?(4>@B
@HWI-ST279:219:D0RJNACXX:5:2204:10494:44355
CATCTTCTCTCAAATGAAATCTTTTATGAAACAATCCCCACAGTGGAGGGGTTTCACTTTGACGTTTCCAAGACTAAGCAAAGCATTTAATTGATACAAGT
+
?@;D=BDDBFHB:FF>GBC@DFGHH>CBFHH@GHI>EEGCFB>FCFBFHD:;7;=CD4=C>@CG;1A>:BB3?@>CAC6>5?C(>>CCC>:;3:(;>CCCC
@HWI-ST279:219:D0RJNACXX:5:2204:1396:49800
AGTTTCATCCTGGTGAAACTCGTCAGCGGCGTTTCCAAGTCCTCGGTAACAGAGTGAAACCCCCGTTGAGGCCGATTCGTT
+
;:BBDE<DFHBF?C@<C<<CH1FE?@+@)0?F6;<.=F=F4.@GB;56;=7=@;.7.7(66=?>',5((:9?B59@BA?CC
@HWI-ST279:219:D0RJNACXX:5:2204:1171:63349
AGAGAAGGAAAGAGTTTCATCCTGGTGAAACTCGGCAGCGTCGTTTCCAAGTCCTCGGTAACAGAGTGAAACCCCCGTTGAGGCCGATTAGTTTCATTCAC
+
@@@AABDDFFFFACAC@BF<ACHF9EFEFFBG>B):CA=GF=DFIEFCF@).@EFF:B?957@@@A6;3@>BB?B=68<8?@??<5&)8(44>@(4>@3>A
@HWI-ST279:219:D0RJNACXX:5:2204:12071:29679
GGGTAAGACTGAATAAAAAATGATTATTTGCATGAAATGGGGATGAGAGAGAAGGAAAGAGTTTCATCCTGGTGAAACTCGTCAGCGTCGTTTCCAAGTCC
+
@?@DD?ADDDB:AAC?AAFDEE<?H>EHDCGDFBCDD?DDDB66B?99BBHB;=FG>AF@@.7@===@CEHH3?@@;??CA6=@>>;,5;,9@CCC:A:CA
@HWI-ST279:219:D0RJNACXX:5:2204:12985:61873
TCTTCTCTCAAATGAAATCTTTTATGAAACAATCCCCACAGTGGAGGGGTTTCACTTTGACGTTTCCAAGACTAAGCAAAGCATTTAATTGATA
+
@@@DDD?D8AFBBHIG<FBEHDG:C<<DC3CE<F3<E3C:8*0*?DA<F70B)88.=7)).'-5=AE;>DDCEACCCA>?;=;3>C@,55:>;@
@HWI-ST279:219:D0RJNACXX:5:2204:13317:51643
AGGAGGAGGAGGAAGAAGAGCGCCGCGCCGCCACGGCGGAGGCGGAGCGTACCGAAGGGGGTGGAGCAGTATCTGGCCTTGACGATGCTGAGGACGCAGAG
+
BCCFFFDFHHHHHJJJJJIJIIIIJIJIIIJJJHHFFDD8BDBDD5BBD@BDDB<8BDDDD&5@1??@C:@BDDD@CBCCCCDB@BBBDDCBDCBDDBB@A
@HWI-ST279:219:D0RJNACXX:5:2204:13588:66596
GTTTCATTCACCGGATCTCTTGCGTCCGCCTCCGCCGTGCGACCTCCGCATTCTCCCGCGCCGCGCCGGATTTTGGGTACAAATGATCCCAGCAACTTGT
+
<@@B=D??DBFBFG@GFGHIDFH@?CA))?F?B:@FE-5@B4'55.;<BA?8;>A>>=@BBB578>@-5&00>>>-5244(::4>@>:>?>42?<19@>>
@HWI-ST279:219:D0RJNACXX:5:2204:15674:40329
AAAATGATTATTTGCATGAAATGGGGATGAGAGAGAAGGAAAGAGTTTCATCCTGGTGAAACTCGTCAGCGTCGTTTCCAAGTCCTCGGTAACAGAGTGAA
+
?@@FFFFFHGHHHJJJJJJJGIJJJJJFIIIEFHIJGGGJJIGHIHIIGIDIIJIEGBEHGGHHGIGIIGEEFFDABD@CDDDCCCDDCB@DDDDCC:AAD
@HWI-ST279:219:D0RJNACXX:5:2204:16702:10531
GGCGCGGCGCGGGAGAATGCGGAGGTCGCACGGCGGAGGCGGACGCAAGAGATCCGGTGAATGAAACGAATCGGCCTCAACGGG
+
@@?AD>@8:CFAFIFE6=7@EF696=>;B66?B61-07@795035&)0&<<?3+327)58@BBAA@488<8<8;<<>?B@?BB@
@HWI-ST279:219:D0RJNACXX:5:2204:17108:36646:end
AGTTTGAAACTATAAGGCCAGTCACAATGGCTAGTGTCATTGCACGGCTACCCAAAATATTATACCATCTTCTCTCAAATGAAATCTTTTATGAAACAATC
+
@@@DDFFDFHHHHHGGGGGGEACHIIGGIGIEHG9C?DF<DFGBG;@@6BFHI<FHH;FAFG@GHHHIIDEEEFECD@DBFFFE@CACEECDDCDCCDD@C
@HWI-ST279:219:D0RJNACXX:5:2204:17627:63230
CGACTTGTATCAATTAAATGCTTTGCTTAGTCTTGGAAACGTCAAAGTGAAACCCCTCCACTGTGGGGATTG
+
;+==?7A<>,,,<?@CB93>@7?AB>BB?@BC4+?AA4:7:?AAAB?*0?***==<A8A)9A>BB>A<=AAA
@HWI-ST279:219:D0RJNACXX:5:2204:17665:13956
GATGAGAGAGAAGGAAAGAGTTTCATCCTGGAGAAACTCGTCAGCGTCGTTTCCAAGTCCTCGGTAACAGAGTGAAACCCCCG
+
=?7D?DAD1C+<3A>BE;;CEDCF+<2A???))1C>;CDD8?D09?;7@5;;CA@4=7@>7==>(;?>;;3;65;5;>><=??
@HWI-ST279:219:D0RJNACXX:5:2204:17937:36205:start
CGTGCAATGACACTAGCCATTGTGACTGGCCTAAGTACATAGTACTCCCTCCGTCAAAAAAA
+
1??D;BA>?+<CD<@CGBEFFCAA43AFBFEF;<:??DFG<:*?F**::?30?(9?AF<;;B
@HWI-ST279:219:D0RJNACXX:5:2204:20894:25124:start
CCCCCATTGTGACTGGCCTAAGTGTATCAAGATCATCACTACATGCACGCGATTCATCCCGGTGG
+
=7=A<AAABC,<C???;<@>+<?=<+?=C?3<@B7@AB>B>?ABAA<7?A8AABA==A46;;AAA
@HWI-ST279:219:D0RJNACXX:5:2204:20913:9063:end
TTGCCCTATTGTTGTTGTTACTGTATAAGACTAATGTGACTCGTCAGGCCAGTCACAATGGGGGTTTCA
+
;==1+?AAB4A<,<<A>AA=<AA<,<7?+=2A+*@7*:1?1:?A:??A9ABA9>?9=>77>>AA'5;7?
@HWI-ST279:219:D0RJNACXX:5:2204:3935:39039
CAGGATGAAACTCTTTCCTTCTCTCTCATCCCCATTTCATGCAAATAATCATTTTTTATTCAGTCTTACCCCTATTAAATGTGCATGACACACCAGTGAAA
+
@@@DB:DDD?AD:E@BABA<C<AFFBDHIFHGFFFIGB??DDFDGDBBDFFFGFCFEFIG44=====F@F@A@D<?C==77.);7777;66;85;?ABA;:
@HWI-ST279:219:D0RJNACXX:5:2204:4661:24468:end
CATTAATTAGCTGTAACCGTGTTTGCTGTGATTAGATGAGCTAGGACAGTCCCAACCCATAACACTAGATATGGTTTTTAGGCCAGTCACAATGGGGG
+
:1?D::BD?+:<<A+,A:3F@:AF9<C?FBEEBC@4:DDEI<90B0?90*9BDD87@@AC7.8..@C=C)=;??.7=??D@AAA?;5;(55>>A:???
@HWI-ST279:219:D0RJNACXX:5:2204:5175:32664
GTTACCGAGGACTTGGAAACGACGCTGACGAGTTTCACCAGGATGAAACTATTTCCTTCTCTCTCATCCCCATTTCATGCAAATAATCATTTTTTATTCAG
+
7@@FDD@DA?FHHIBEFEG;FGHABD@GF:?@(7CEHHCEHIG>AECEHE3?CAD>>BDC;@AC>CEC3??=9>;;@CCC@>@:>CDCAC@C@C>ACCDCC
@HWI-ST279:219:D0RJNACXX:5:2204:5364:53773
ATTAAATGCTTTGCTTAGTCTTGGAAACGTCAAAGTGAAACCCCTCCACTGTGGGGATTGTTTCATAAAAGATTTCATTTGAGAGAAGATGGCATAATATT
+
<?@ADA;DFBB>+2AACF<CFDAD?FEFA@E=D<?EECBFGII@:@F;DG<9?BB<@/=FEF>AEF>AEEAC:777?@3;>:;@B@B?A@5>(:>@AA@5>
@HWI-ST279:219:D0RJNACXX:5:2204:6500:47219:start
AAAAGATTTCATTTGAGAGAAGATGGTATAATATTTTGGGTAGCCGTGCAATGACACTAGCCATTGTGACTGGCCTAAAAGAATCT
+
@@@?DD?DDA?AA2<:FGGI@>;CAHAFABF<9CBGB@<DHF600:0?(?B4?CEDC<F7=FCGHA.77=..=6??7;@>(5.;CC
@HWI-ST279:219:D0RJNACXX:5:2204:7493:48647
CGGAGAAGCCCCTCCGTCTTCGCCTCCGCCGCCCTCGCCGCCGCCGCCGCCTCCATGGACGACCTCATCTTCGTTCTGTCGTCCTCG
+
@CCFBADDFHHGDDGHBEG@FDHHEGG?FHIIII'=;@EEFBB@BBBB88@&5<((((+3&)&08>4:@@C>8338(::@??8<@:@
@HWI-ST279:219:D0RJNACXX:5:2204:9015:19178
ATTTGCATGAAATGGGGATGAGAGAGAAGGAAAGAGTTTCATCCTGGTGAAACTCGTCAGCGTCGTTTCCAAGTCCTCGGTAACAGAGTGAAACCCCCGTT
+
@@@BBDD?CFD<CF<??+<AAB::;C=*??@BGBBF1?::D??B?DHB?8BFH>G;(7@FCA;;:,9B@@3@;>;5>AB?BB?(::>C5>:34>229>>0<
@HWI-ST279:219:D0RJNACXX:5:2204:9499:35869
GACTGAATAAAAAATGATTATTTGCATGAAATGGGGATGAGAGAGAAGGAAAGAGTTTCATCCTGGTGAAACTCGTCAGCGTCGTTTCCAAGTCCTCGGTA
+
;=?DFDDBHDFAHDGCGECHHICDDGIIIEGEFGIG;:?FH@G;;6??DBD@8=CCHG7=@=@@==.7A=?EEDDFD=A@?5;',8?C@;::AC>::5>28
@HWI-ST279:219:D0RJNACXX:5:1105:19568:52635
GACTGAATAAAAAATGATTATTTGCATGAAATGGGGATGAGAGAGAAGGAAAGAGTTTCATCCTGGTGAAACTCGTCAGCGTCGTTTCCAAGTCCTCAGAT
+
+:=B:??B>?::?E;CCE?C,,,AFGEH?GIDED9CC):BD>D7G?DFHI?F8BF;FHII=;=CE3=77AEH@D;???CE@???@B?CCDC@>@@:@CC@C
@HWI-ST279:219:D0RJNACXX:5:1105:11653:69306
CCTCCACTGTGGGGATTGTTTCATAAAAGATTTCATTTGAGAGAAGATGGTATAATATTTTGGGTAGCCGTGCAATGACACTAGCCATTGTGACTGGCCTT
+
CCCFFFFFHHHGHIGIGIJJJJJJJJIEGGGGJJJJIIIFHGIIIIJGHIJGHGEIIIJJJJJJDGHIIHHDDFFEEEEEEDDDDDDDDDEDDDDDDBDDD
@HWI-ST279:219:D0RJNACXX:5:1105:4309:76114
GGTTTCACTCTGTTACCGAGGACTTGGAAACGACGCTGACGAGTTTCACCAGGATGAAACTCTTTCCTTCTCTCTCATCCCCATTTCATGCAAATAA
+
;@++AD>=AF4A2ACB2C3@AF?9BF<<EEE?G06@DGGG;(;--777==@.5A)7?@C;>@@6;>CC:;>;55;A@;5>BB9<:A:3>C:>AC:AC
@HWI-ST279:219:D0RJNACXX:5:1105:17166:79879
ATAAAAGATTTCATTTGAGAGAAGATGGGATAATATTTTGGGTAGCCGTGCAATGACACTAGCCATTGTGACTGGCCTTAGCTGCTATATGTGCATATGGA
+
B8?DDA8:?A4?:CFH@EF=B1B?@:99+22:*?ECB@?BDBBAFHGBFFEH=FFG@FGA@=;D@D7C?>7=)=BBD;@CEE>>>;-@5@B@@:A@;:A@5
@HWI-ST279:219:D0RJNACXX:5:1105:21213:80189
GAAAGAGTTTCATCCTGGTGAAACTCGTCAGCGTCGTTTCCAAGTCCTCGGTAACAGAGTGAAACCCCCGTTGAGGCCGATTCGTTTCAT
+
?18ABDD?FH>?FAFEGG:EIGGHE:+A?CE:??:)0?D*9DDD<9?FHFB16CGDD@@.)77?)6(5>A>A=;ACBDB;><4+9?B>:@
@HWI-ST279:219:D0RJNACXX:5:1105:3369:81499
TTTTCTCTTAGGCCAGTCAAAATGGGGGTTTCACTGGTGTGTCATGCACATTTAATAGGGGTAAGACTGAATAAAAAATGATTATTTGCATGA
+
@@7BDEF?DFA>F@9:+AC4ADH<3C;E:DFGII<GE?BF=9<=CF@GEF==@4@@D@>C<BB9@3@@B>C:@A;>3?A(5;BD@5@>@CCCC
@HWI-ST279:219:D0RJNACXX:5:1105:18925:94694
CCATTCTTTTGAATGGTGTATTTTCAAATGCCATCTTCTCAAATGACTTTAACTATTTGCCATCTGACCTGCTATATTGTTTCTATTTAGCCACTCTTGCT
+
@<@FFFDFHHHFDGHIHGA:IIIEHGHEBE<D>HAGGCGHIJIIG@11:?BFAFBDCHBDCHGHGACBGHIIGIIEDGGCGIIDHEHHBEHFCDFFFACEE
@HWI-ST279:219:D0RJNACXX:5:1105:19564:94656
AATATTATACCATCTTCTCTCAAATGAAATCTTTTATGAAACAATCCCCACAGTGGAGGGGTTTCACTTTGACGTTTCCAAGACTAAGCAAAGCATTTAAT
+
@B?D;4B?FDDDHJ<?FEEFFHGGE@AHHIGI@F9<<CGH@GDBFHIJJIGB;9?FFBDAAFA;@EHA=;=?CB(?3>>CCC;?5>@ACCCCD9:5;AC>C
@HWI-ST279:219:D0RJNACXX:5:1105:11409:95279:start
AATGACACTAGCCATTGTGACTGGCCTTAGTCAGAATCAGCAGGGGATGAACTTTCTGATCATTTGGGTGAAAAACCAATTCCCTTTTGGACTTTTAAGTC
+
@@@FFFFFHHGGHEGIIFHIIJIG3F?C<?9?9CGEHI9:<?9BFG08B*9*0=FBFGBFHB=C@7@A-5?=7AD<B2?>C@@C;A>A;=C@3:@A>>>>;
@HWI-ST279:219:D0RJNACXX:5:1105:19627:97205
CAGTCACAATGGGGGTTTCACTGGTGTGTCATGCACATTTAATAGGGGTAAGACTGAATAAAAAATGATTATTTGCATGAAATGGGGATGAGAGAGAAGGA
+
@<?:A?DDH?B?CC:1@EFFE4@A1?:?0:9BA4B*9?9?BFBBD=FBAF@38BE;DGECECFFD>;AC;ACB3>AAAA>5@CAC??1/<:>A@BB@CCBB
@HWI-ST279:219:D0RJNACXX:5:1105:21020:111821
GTACCCAAAATCCGGCGCGGCGCGGGAGAATGCGGAGGTCGCACGGCGGAGGCGGACGCAAGAGATCCGGTGAATGAAACGAATCGGCCTCAACGGGGG
+
?B<D7=BD+ADAFFHIE<FHEHGHF866=BCC(;;17:B<7@7BBB5@B-7<755&&55&57A?<(:>?;)5<CD@A@C:(0<1?89&&)24@35<B@B
@HWI-ST279:219:D0RJNACXX:5:1105:11268:83774
TTACTTGTTCCACAAGATGAGCAATGAGATGCACCATGATATCAAAAAATGAGAGAAGGAAGAACATGTCAAGATGGCAAAGAG
+
;<=A1222<7=<7?=7<3<,+7?=+<>77A<CAB>57?*7:=?*::?=<>B</?<;A==AB(==7A77==)77A=>>@>;>@@@
@HWI-ST279:219:D0RJNACXX:5:1105:12328:99163
GAGAGAAGGAAAGAGTTTCATCCTGGTGAAACTCGTCAGCGTCGTTTCCAAGTCCTCGGTAACAGAGTGAAACCCCCGTTGAGGCCGATTCGTTTCATTC
+
?1;;B?:BD3?FDIBC9F<@HC@EHI+AF><CE*?:?DF3608?(-7BF)=7=)=FFE8;6;7;7)7.7)(;3;593;?B?@@<<@B&5<ABBABBBADD
@HWI-ST279:219:D0RJNACXX:5:1105:13687:94967:start
TATAATATTTTGGGTAGCCGTGCAATGACACTAGCCATTGTGACTGGCCTAAAAGAATCTCTCTCCCAAGCAAAAAAGAAAGAAACCCCTCTATACTAGGC
+
1??7?;B?D<:DDA2:2+<<81<8C4*::CEDEAD>DEEA?<*9?@;BDCD33B8B;@D;AAAEE@3)7.5=;?>=<;?;;>A9(:?=?<>?:AA>>:A>9
@HWI-ST279:219:D0RJNACXX:5:1105:14235:102145
GTTTCACTTTGACGTTTCCAAGACTAAGCAAAGCATTTAATTGATACAAGTTGCTGGGATCATTTGTACCCAAAATCCTGTAGCCAGGCGTCACACAAACT
+
@@@D??DB?FB?AEAAFHIB?<CCAED?;FHI@?F???DGB4B9D<:0BG09098*9?DEB=BFC@88@7@;@;6=77=7777@@CC?CB8>><>@BBBBC
@HWI-ST279:219:D0RJNACXX:5:1105:15983:101307
TGATCCCAGCAACTTGTATCAATTAAATGCTTTGCTTAGTCTTGGAAACGTCAAAGTGAAACCCCTCCACTGTGGG
+
111B:=B:C;::2CAAE:C<F::<C?<<AF?9F4:??*:C9DB?B:DE?DD?D?8D/0*//).-;5AD=@7@DDDA
@HWI-ST279:219:D0RJNACXX:5:1105:16098:76662
AATCCCCACAGTGGAGGGGTTTCACTTTGACGGTTCCAAGACTAAGCAAAGCATTTAATTGATACAAGTTGCTGGGATCATTTGTACCCAAAATCCGGCGC
+
=8?;=;ABA;C2ACEBDEE2?ED<D?9?**?D)00?D8*0;BBBBB;)==AA@@;@CD;7=3?AA>77;?>>AAA??>??A;5;5;>:AA???>>45;>09
@HWI-ST279:219:D0RJNACXX:5:1105:17612:78597:start
CAAATAATCATTTTTTATTCAGTCTTACCCCTATTAAATGTGCATGACACACCAGTGAAACCCCCATTGTGACTGGCCTAATCCGAGTTGTTTGGACAAG
+
@<?;DDDD?DDF?FFE32?4B<3<C@>HFCGI7DCDCD?4C?BDFFFFFIIFFD(.8B<FGFCB4;E)=CEFF3?(6;>>>AACBB?55::9??<:>>@8
@HWI-ST279:219:D0RJNACXX:5:1105:17615:53832
TGCTTAGTCTTGGAAACGTCAAAGTGAAACCCCTCCACTGTGGGGATTGTTTCATAAAAGATTTCATTTGAGAGAAGATGGTATAATATTTTGGGTAGCCG
+
=;?DD:?2=2C<DEEBE;CAEDDD3<AC<ADDEE@D>DD?:BD@D1@B))8=@@AEEDCEC;@CCDEA==)56;5;..>A3.-;>5>;55>AA??85=>A5
@HWI-ST279:219:D0RJNACXX:5:1105:19402:81269
CCGATTCGTTTCATTCACCGGATCTCTTGCGTCCGCCTCCGCCGTGCGAC
+
=??B:A,AA;?DDE@:CE?;F@CE*::*9901@@6DD6@B:;@A;A8?DD
@HWI-ST279:219:D0RJNACXX:5:1105:20325:108175
AGTTTCATCCTGGTGAAACTCGTGAGCGGCGTTTCCAAGTCCTCGGTAACAGAGTGAAACCCCCGTTGAGGC
+
?;?DD;BDDDDDAE>ABAE@<+A+<A;)):?6?'B=CCD@AC>CAAAC;A==.;73.7366=;9;35<<A??
@HWI-ST279:219:D0RJNACXX:5:1105:2805:105249:start
CTATTAAATGTGCATGACACACCAGTGAAACCCCCATTGTGACTGGCCTAATAAACATAAAACACAACAACCCACATAAGTAGAGTACTAATCCAAAATAG
+
@<<DDDDDHFD?AFGIIIID@GBHG:CE>HGBGG0?3DDFHIIIFEBFGBDBDDHGCHG>FH;FFEGA=??EDD1;;>>;@@:;@CCCDC::>@CCC<::5
@HWI-ST279:219:D0RJNACXX:5:1105:4018:94779:end
GAAAACGAGAAAGAGGGGTTGGGAAAGGAGGGGCCGAACACACCCTTAGGCCAGTCACAATGGGGGTTTCACT
+
?<=DDD:D@@:B>B22:<?CA>A):B?;9?@(7A/A/:<4@9>(3=>>AA(529>>5>>A33:<>>;7<A:>A
@HWI-ST279:219:D0RJNACXX:5:1105:4306:52192
GATGAGAGAGAAGGAAAGAGTTTCATCCTGGTGAAACTCGTCAGCGTCGTTTCCAAGTCCTCGGTAACAGAGTGAAACACCCGTTGAGGCC
+
???DBD???;+CBEEI;AFF,A?92A?C<E>?):CDEFID@B9??D?DAA';AAC@@=;C7.::5;?D>66>A65;>((5</8;=8?A>??
@HWI-ST279:219:D0RJNACXX:5:1105:4339:97034
CTCTTTCCTTCTCTCTCATCCCCATTTCATGCAAATAATCATTTTTTATTCAGTCTTACCCCTATTAAATGTGCATGACACACCAGTGAAACCCCCA
+
?;1:BBDDBF?HHIBFGG>HEHGEH9F?<FFG>DEH>G@BFDEGDBD?DAEGIIGIIGEBGCBAAHE>FGIAEGGG?EHEE;<?DC;>@DCC@(9;@
@HWI-ST279:219:D0RJNACXX:5:1105:5183:85220
ATTTGCATGAAATGGGGATGAGAGAGAAGGAAAGAGATTCATCCTGGTGAAACTCGTCAGCGTCGTTTCCAAG
+
??<;D?DBFDHD?EGE;G1<AEEEE7EB>3:C>;FH3BDD9DAFEHBF3BFCHDCEB;CFHA5@EBB?CCD@C
@HWI-ST279:219:D0RJNACXX:5:1105:8653:94978
ATTTGCATGAAATGGGGATGAGAGAGAAGGAAAGAGTTTCATCCTGGTGAAACTCGTCAGCG
+
=>;A1A,<=<=<A+7AA+@ABB==A+?*:=5A==3??BABBBAB*9>>=AAA?BB75;=6>A
@HWI-ST279:219:D0RJNACXX:5:1105:8971:77775:start
CCCCTATTAAATGTGCATGACACACCAGTGAAACCCCCATTGTGACTGGCCTTAGTACTAACCACACCCCCTCTCTCTCTCTCTAC
+
CCCFFFFFHHHHHFHIJIJJJIJJJJJJIJJIJJJJJJJJGJIIJJJJJGJIIIJGGGGIGHCHHGJIHHFFDEEEEEDDDDA;AC
@HWI-ST279:219:D0RJNACXX:5:1105:9716:88421
CGTTTCCAAGACTAAGCAAAGCATTTAATTGATACAAGTTGCTGGGATCATTTGTACCCAAAATCCGGCGCGGCGCGGGAGAATGCGGAGGTCGCACGGCG
+
?@::AD?DHFFHHEHGGEGGHEGHHEHE@E@FHG<F@CGGDFFCCAFGE@DFHGHIGHGHIGIIGHHIDE>3;300599<9>BC@39B<55899<9<909>
@HWI-ST279:219:D0RJNACXX:5:1105:9810:59700
CAAGACTAAGCAAAGCATTTAATTGATACAAGTTGCTGGGATCATTTGTACCCAAAATCCGGCGCGGCGCGGGAGAATGCGGAGGTCGCACG
+
<?@DDBDD?DFHFHI@ABEHIGHG@<ACDHBGFGHBDCG?D@8BAGIGIDHIEEHGGG3B:AA84?CBBBB@BB@9+4::99>>5<(599BB
@HWI-ST279:219:D0RJNACXX:5:2204:17823:123602
AAAATGATTATTTGCATGAAATGGGGATGAGAGAGAAGGAAAGAGGTTCATCCTGGTGAAACTCGTCAGCGTCGTTTCCAAGTCCTCGGTAACAGAGT
+
1?<DD;D,AF?<DE@,<D9C4C<EHBG@FG>B?8?FDGIFFH9*90?098BFHDB).8BFF:7@5@5@'7A5?A>/=;;A@(::AC>/'8A?C::(9A
@HWI-ST279:219:D0RJNACXX:5:2204:21137:123589:start
GCAAATAATCATTTTTTATTCAGTCTTACCCCTATTAAATGTGCATGACACACCAGTGAAACCCCCATTGTGACTGGCCTTACAACCCATGCGTAGTAT
+
@@?DBDDAFCFFFHI@FBFH<?BHEEHHHAE?E?DH>FEIF<D>H9F<?<?BFDBFH><F@C=@4ABECA;?;@BD?;@>CC;>C;=8@A??B<B=<B@
@HWI-ST279:219:D0RJNACXX:5:2204:14984:134521
AGACTAAGCAAAGCATTTAATTGATACAAGTTGCTGGGATCATTTGTACCCAAAATCCGGCGCGGCGCGGGAGAATGCGG
+
1=7BDDFF<?DFF@G@@AFEGHH<<A:AFE@C<F*?FG3??3<<B>0:B9??DA=??FHIGEA?A>B-559-5084:@@@
@HWI-ST279:219:D0RJNACXX:5:2204:17091:134948:start
CATTTTTTATTCAGTCTTACCCCTATTAAATGTGCATGACACACCAGTGAAACCCCCATTGTGACTGGCCTAATAGGGATCCCCTCCTCTTAAAT
+
;;??:2:)A?BCF@,<?FEH>:2<AED9CG<<1:?:4<DBEBGFD9?*9?48?DGB@G;A;.7==@CC=(=7?D@@CE;;(;55;;559C(5;@@
@HWI-ST279:219:D0RJNACXX:5:2204:1290:134206:start
ATTGTTTCATAAAAGATTTCATTTGAGAGAAGATGGTATAATATTTTGGGTAGCCGTGCAATGACACTAGCCATTGTGACTGGCCTTATATCCAGATTCGT
+
?@@DABDDFCFADG<1EEII9?BFHDG:<F22CGCF9CDBHHDDACFHH@BDF9?@G6ABGAGG====@C3=A3=AA;;@CB=ACCCCA>C>>>;;:@;8:
@HWI-ST279:219:D0RJNACXX:5:2204:13277:121916:start
AATGACACTAGCCATTGTGACTGGCCTAATGACCCAAACTGCAACTACATCAACCGAATCGTTTCCAGAAAACCATACAGAGAATTTGTACCACCGAAGAT
+
@@@DDDDDHHDDF?BC?CEDEFFAABG>?CA>DEEGHIED@DFEGHIII<0?DDFH6A@FGEE@7?>E@EBC??=.6>CCCA3;>C>>CDA@A@?;555>@
@HWI-ST279:219:D0RJNACXX:5:2204:13466:76836
GATCCCAGCAACTTGTATCAATTAAATGCTTTGCTTAGTCTTGGAAACGTCAAAGTGAAACCCCTCCACTGTGGGGATTGTTTCATAAAAGATTTCATTTG
+
??;A=:BA:DD;<CE2AAAFB@FFEF?FFBEDFAF>EI:CC<?D>@DIDII;?9?DDAA8.=(-@A@CAECE@3A?59;;A6@ADE;AAAA5>:>>>3>5;
@HWI-ST279:219:D0RJNACXX:5:2204:13486:111971
GGTGAAACTCGTCAGCGGCGTTTCCAAGGCCTCGGTAACAGAGTGAAACCCCCG
+
=7+=4ADD?D;C<;?::)2CGIB9<FFF(8?D8@;@CE@)=DE.;?EEC>?B@B
@HWI-ST279:219:D0RJNACXX:5:2204:1352:99044
CATTACCCCACACCCCTAGAAGCAATCTCAACCTTAGGCCAGTCACAATGGGGGCTTCACTGGTGTGTCATGCACATTTAATAGGGGTAAGACTGAATAAA
+
?7??DDDA3<:;2+<@+C;E@<;1?EEEE9D::*:DDA:?)0*0??9BD@DCDA':2)?>;7;)..,.(>:AAA>>>>B>(:;5>?=>?AAA>>A:AA:>>
@HWI-ST279:219:D0RJNACXX:5:2204:14675:94898
AGGCCGATTCGTTTCATTCACCGGATCTCTTGCGTCCGCCTCCGCCGTGCGACCTCCGCATTCTC
+
8??B=DDD+:<<BEFBB9:AFHIE6F:FACD3<08@<?F;@52;;54','983;?:588@<3>AB
@HWI-ST279:219:D0RJNACXX:5:2204:16288:86774
CTGGTGTGTCATGCACATTTAATAGGGGTAAGACTGAATAAAAAATGATTATTTGCATGAAATGGGGATGAGAGAGAAGGAAAGAGTTTCATCCTGGTGAA
+
?@@D4:D:DFD:C9:CG?HBC@AC<A@1)?*CGFFB<>DCGA<<DFF>8DB4BBB=FCDGCA@FC2(-;?EEF>(,(.66>A5=?;555>;;@B>BAA<::
@HWI-ST279:219:D0RJNACXX:5:2204:16316:91510
AATGCTTTGCTTAGTCTTGGAAACGTCAAAGTGAAACCCCTCCACTGTGGGGATTGTTTCATAAAAGATTTCATTTGAGAGAAGATGGTATAATATTTTGG
+
+=;D??DA>DBFDEIGIIGABAHGICFEGCD1?GECAGE<??DCCHF9B@DH;6=FGC@DCEGAGEE1AEHEE:??;@;?@73;;@CAA>CCCCA>@DDA?
@HWI-ST279:219:D0RJNACXX:5:2204:16951:87259
GGTTTCACTGGTGTGTCATGCACATTTAATAGGGGTAAGACTGAATAAAAAATGATTATTTGCATGAAATGGGGATGAGAGAGAAGGAAAGAGTTTCATCC
+
@7@DBDA>?FB<?CE:AEHCIGE<BCCAFHIGCGEGH9?9CF9BB?BGHDG>HDIFHIGHAF;;=FG>=D;;=;;4?@B@>?C7;C?=CC@C9@CCDC;C>
@HWI-ST279:219:D0RJNACXX:5:2204:17494:93234
GGTACAAATGATCCCAGCAACTTGTATCAATTAAATGCTTTGCTTAGTCTTGGGAACGGCAAAGTGAAACCCCTCCACTGTGGGGATTGTTTCATAAAAGA
+
?<?AADD3B+:22CE<??33F>EE??CB<FD>E<?EEDFCBD9DBABDDE*?9)0?8?(<0;AC;=.)).655;??D3>;>3;3;<?:=A(9>B>>A::>7
@HWI-ST279:219:D0RJNACXX:5:2204:18038:91903
CATGCAAATAATTATTTTTTATTCAGTCTTACCCCTATTAAATGTGCATGACACACCAGTGAAACCTCCATT
+
:==A<A;=A+2<,2?7<?<=?<=++7<?AABB3@=?;A>=?BB7?*:=9*=>?3)<;=AB34>;A(=A57=A
@HWI-ST279:219:D0RJNACXX:5:2204:20512:94651
CAAGTAAAATGAATTTCAGATTGTCATCTAGTGTCATGCACATTTTCCTCCTAACCATGATATTGTCTCTGTCAATTTGCTATATGGTTAATCAGCTGGGT
+
;;<=4=2A=A3CDEEDEE<A:FFE>>BE43<C<C+A9AEDEII@D<?9:B*:BD;8BD:B48?*90?8BC@EII:>77)=8ADAC47)=?CDC>73?;@=>
@HWI-ST279:219:D0RJNACXX:5:2204:5882:79822
GAAACGACGCTGACGAGTTTCACCAGGATGAAACTCTTTCCTTCTCTCTCATCCCCATTTCATGCAAATAATCATTTTTTATTCAGTCTTACCCCTATTAA
+
<@@DADD:DA8@DB6CAC?9?<DCE?B:*0BFGB@8??>D<FFECHHI@EHIII=E9;CEH>CECCCC>CCDCC@(6>C:BA;A:5;@CC@A>(22(:ADC
@HWI-ST279:219:D0RJNACXX:5:2204:7751:113299:start
AATGTGCATGACACACCAGTGAAACCCCCATTGTGACTGGCCTTATGACTTATCTTTAATTCTTAACTAATCGATCCATTCTGAGTTCTGATCAGCAAGAG
+
@@@DDBDDDHFDBB@CEBG<:CCAHFGIIIIIG<BFHGIGHIIEIICGEGIIIIIIIIIDGHGIIIIGII=HHHFHEEDEED>6>6>ADCCC>ACAA;5<9
@HWI-ST279:219:D0RJNACXX:5:2204:8932:110126
AAGATGAAAAATGATGTGGCAAGTGAATAAATAAGGAAAGAGAAGGAAACCATGTCTTGCATGAGACATGGTTTCTACACAACATCAAAGACATCATGTG
+
?1:D=DDD?BCCAEHGIGBCCFH:CEHFGFHEEHG@FHH@BBDH@;DFH*??BF?DHEAE<8=B;F==;@EH>D@?EEHEH=567@(;>6;;A3(>;A>>
@HWI-ST279:219:D0RJNACXX:5:2204:9497:90820
ACATTTTATTTCTATAAAAATATTTATTGAAAAGTGATATATGTATACTTTTATGAAAGTAGTTTTCAAGACAAATATATTTATATAATTTTTACATTTTC
+
CCCFFFFFHHHHHJJJJJJJJJJJJJJJJJJJJJCHHIJIJJJIJJJJJJJJJJJJJJJFHIGIJJIJJIJJJJJIJJJJJJJJJJJJJJJJJHHHHHHFF
@HWI-ST279:219:D0RJNACXX:5:2204:15285:141907
CACATTTAATAGGGGCAAGACTGAATAAAAAATGATTATTTGCATGAAATGGGGATGAGAGAGAAGGAAAGAGTTTCATCCTGGTGAAACTCGTCAGCGTC
+
11=4B??:=C:,22<)1<3CGB9?A?CHFBC:8::9??BB?DHF@?3//??B@F;F@@;@C=C;776=?76@D;;>C@;CC@>>-5>CAACA?5?B@CB<8
@HWI-ST279:219:D0RJNACXX:5:2204:10665:153329
CTTCTCTCAAATGAAATCTTTTATGAAACAATCCCCACAGTGGAGGGGTTTCACTTTGACGTTTCCAAGACTAAGCAAAGCATTTAATTGAAACAA
+
@@@F;4BBBFFDDGIJG9FFJC9A4:<::;CEH@C:CDHC19?GHI::(-78@CE7@GIC<(5?CE;=@BC>@C>>@CEA=C:5;>C3>:A(:>??
@HWI-ST279:219:D0RJNACXX:5:2204:8590:156057
GATCCCAGCAACTTGTATCAATTAAATGCTTTGCTTAGTCTTGGAAACGTCAAAGAGAAA
+
?@?;=;DD8+AA+AAC<:,AAF<9CF?F>H9EC9<F@@1?*:9?*1?BF0?8?BB*)?BF
@HWI-ST279:219:D0RJNACXX:5:2204:18102:163115
CATCCTGGTGAAACTCGTCAGCGTCGTTTCCAAGTCCTCGGTAACAGAGTGAAACCCCCGTTGAGGCCGATTCGTTTCATTCACCGGATCTCTTGCGTCCG
+
81==BAD;2ACDDAEE=CCFH>FH7E0:8B<DF*0?DBD@GFFHIIGA9=@@=F;D;@E<,6;2@A7=?B6<C?,5<@B@>3@C:83<@-4>>@>@B0055
@HWI-ST279:219:D0RJNACXX:5:2204:14312:168858
CCGAGGACTTGGAAACGACGCTGACGAGTTTCACCAGGATGAAACTCTTTCCTTCTCTCTCATCCCCATTTCATGCAAATAATCATTTTTTATTCAGTCT
+
=:;1=8<::D?FHGFB;88EHG8:?D)80?B99BGFFH=7=8CH37;7.)7;)77=A:7;@;...(;6=@@@->CC(5::55@(5;@>@CB8::>>@B::
@HWI-ST279:219:D0RJNACXX:5:2204:20762:171797:end
GAATGATATGATCATTTTCATTCCTCAGGTCAAGCGTGAGAGGTTTTCTTAGGCCAGTCACAATGGCTAGTGTCATT
+
8=+4+=DBFBC<?<?B?@B4CDF?CCAD3FE<9<3EE:):*:6?FH6?BHB?<FGFDF)8.=)8@>;C)6C@G)=AA
@HWI-ST279:219:D0RJNACXX:5:2204:5289:173295
GACTTGGAAACGACGCTGACGAGTTTCACCAGGATGAAACTCTTTCCTTCTCTCTCATCCCCATTTCATGCAAATAATCATTTTTTATTCAGTCTTACCCC
+
@?@DFFFFFHFFHIA@GH<B@DGGHIIGHJJGGEIJFII<FGDHHHCHGH=FHHGIGIHHFHC;BCFB@CCAECCDDECCDDEECDDD>>CCCC:ADCACB
@HWI-ST279:219:D0RJNACXX:5:2204:2463:181490
ATGGGGGTTTCACTGGTGGGTCATGCACATTTAATAGGGGTAAGACTGAATAAAAAATGATTATTTGCATGAAATGGGGATGAGA
+
;@@1AD:<8CFDFHFGEF):):CF@43DFCGIG4?FHIHH'68C@FGG7C>;;;CE>@>C).;ACE@C@CC3;(;>59?5/8>3@
@HWI-ST279:219:D0RJNACXX:5:2204:16814:181473
AATGGGGATGAGAGAGAAGGAAAGAGTTTCATCCTGGTGAAACTCGTCAGCGTCGTTTCCAAGTCCTCGGTAACAGAGCGAAACCCCCGT
+
?B@BBBB?@D8CFE?E7EE3FE@@F91:?EG?C@@>B*:BFA>?DHHG?(.-7;5';;=??E>7;;BDA>55=5;@>?(,'82<<8<@@@
@HWI-ST279:219:D0RJNACXX:5:2204:1713:186956
AAGAAGTAAAACACATTAATTAATATTAGTTTAAAACTTTAGAAATAGTAAATAAGAATTATTTGGTATAATATTTTATGATTTTTGTATGAATAAAGATA
+
=1BA=AB?CF42<A+2CC+IJ,A,<<<C<AA?FH@9CE@G49DBFG4*0B?BFFD?99?9B?DFHC/=BFHEGG)=8CE=)=@DCEIAH>?7=?B@:?@3;
@HWI-ST279:219:D0RJNACXX:5:2204:11829:155568
GAAATGGGGATGAGAGAGAAGGAAAGAGTTTCATCCTGGTGAAACTCGTCAGCGTCGTTTCCAAGTCCTCGGTAACAGAGTGAAACCCCCGTTGAGGCCGA
+
?<<DAADDH7C:DGGGBFB+AA?FGIGICFCCBGEAGHIIIIIBC@37B6(73<;FB4=?3.7;?).?C@>B5=?;ACCC,:(5>CBBB>B0(2<>C8<><
@HWI-ST279:219:D0RJNACXX:5:2204:12067:160227
CTCCAGCACCACTCATTTTTCCTTCTCTCTCTCATTTCTGGCTCCCTCCCCTCCCCTCCCCTTCCTTCCCTCCCCTCCCAGATCCGTCGGAGGGGAGGGG
+
CCCFFFFFHHHHHIIJJJJJGGIIIGIJJJIIIGJJJIIIJJJJJJIGIIJEEHIJAFHII36=C?C;AE>@BDC>9?@(-,5>C2,983)55@D9>>BB
@HWI-ST279:219:D0RJNACXX:5:2204:13115:197551:start
AAGATTTCATTTGAGAGAAGATGGTATAATATTTTGGGTAGCCGTGCAATGACACTAGCCATTGTGACTGGCCTTAAGACATTAAACTAATTTCGCACAAT
+
===17+@A?>CCB?<3A7+@+3?A?@<A+2??C?+14::*?<A40408A79AAA7)8>;AA>B;8=>A7==(>AA99?@@>>@9>>@@;>;>B9;=2=6=?
@HWI-ST279:219:D0RJNACXX:5:2204:15255:197717
GAGCTTCTTCCCGAACGCCGCCCTCGACACGACGGCGTGGGTCAGGCCGACGATGAGCTCGGTCAAGTTGACGACGCCTCCGCCTCCGCCG
+
@C@BDDBDDFFFHGEGHIGE@@@FDF8FH:A8AA4=6;8;@'<BC?C@BB@@-8?CCC:A57(58CACA@@@58<)50?9?B<2<52)0?B
@HWI-ST279:219:D0RJNACXX:5:2204:16128:163408
TATATAAATCCTTCATTTCTTCCCCATATCTATCAGGCCAGTCACAATGGGGGATTCACTGGTGTGT
+
8?@A?D;DF:+2AACGEIIIAFD>@>FD?@<A9AFF99CF;F39B*9?F92)0'-==C=@=2=@.5?
@HWI-ST279:219:D0RJNACXX:5:2204:16953:159459
AAGGAAAGAGTTTCATCCTGGTGAAACTCGCCAGCGTCGTTTCCAAGTCCTCGGTAACAGAGTGAAACCCCCGTTGAGGCCGATTCGTTTCATTCACCGG
+
?@<:1BD?BD<<::C<<CHEFFG<GG>HBA):F<D:DGH?F=@9C88BC4)7;@@AA==AC>.?3?>@ACB?;BB82((5<-)5?@8>>(+:>C:@:A@@
@HWI-ST279:219:D0RJNACXX:5:2204:17193:186356
GGGGTTTCACTGGTGTGTCATGCACATTTAATAGGGGGAAGACTGAATAAAAAATGATTATTTGCATGAAATGGGGATGAGAGAGAAGGAAAGAGTTTCA
+
@@?DDDFDDH?FHBGBEA?DHGHCHEGHIFGF@EAHB)8@FBGH@GHIIIIGGHIIHFFCCECCECDDC@>>@CAB?BBCCDDBBDCDDDCDDCC@>>A>
@HWI-ST279:219:D0RJNACXX:5:2204:17750:165393
CATAACGAATTTAACGGTACAATAAAATTGTGAATTGGATAAGTAATTTGTAAAAAAAATGATTTACATCTTGCTAATTAGGTGTATAGAAGGAAAG
+
@@@FDFBDDDHHFIHBADBDHGGHIGEGIG?F<D@GGIFGIGG:BBBFHEFHGIIIIIB=3AEEED@37?CE3;6>;>@@CC;;(5;>;@ACBBC>A
@HWI-ST279:219:D0RJNACXX:5:2204:17977:181605
GGGATTGTTTCATAAAATATTTCATTTGAGAGAAGATGGTATAATATTTTGGGTAGCCGTGCAATGACACTAGCCATTGTGACTGGCCTTAAAATCTACTA
+
;?;+:::AC?DA>>@E<F:AIB::CBEFE1+2++:*?99CCFFIIFI>G@>D??073*7--7@)@F).@;@CFF)=AEBDDB?@(6=;;AB3(5@>;@BAB
@HWI-ST279:219:D0RJNACXX:5:2204:19032:166051
CTTTTATGAAACAATCCCCACAGTGGAGGGGTTTCACTTTGACGTTTCCAAGACTAAGCAAAGCATTTAATTGATACAAGTTGCTGGGATCATT
+
???D:;?BDF?CC?:AACDEF@@2A;+A;::D<DB9B9D3B<D@7(==BDFC@=)7C==DCE7AC;;BBDD>;@(.;A>((5>A5;><9(59AA
@HWI-ST279:219:D0RJNACXX:5:2204:21041:162964
GAAAGAGTTTCATCCTGGTGAAACTCGTCAGCGTCGTTTCCAAGTCCTCGGTAACAGAGTGAAACCCCCGTTGAGGCCGATTCGTTTCATTCACCGGATCT
+
@@@FADEDFHCDFFGFHGFGGGHACAFG@GGGBG;?GGIBGCFIEGABG@:;;;=@C=E=DEHFAC?BAA>BB=@A<<=8>B489?B4>CDCCD@BB>3<C
@HWI-ST279:219:D0RJNACXX:5:2204:21132:154880:end
GTGGCATGTGTCATGTCAGCACGCTCGACTTCGGTGATCCATTAAGGCCAGTCACAATGGGGGTTTCACTGGTGTGTCATGCACATTTAATAGGGGTAAGA
+
@B@FDDEFHHHHHGIJJIGHJIIJIJJJJIJIJJAGGIIJGHIGGIIHJJJJJIJGGHIIJHFBBBCBDDDB>AB?BCADDDCDDCDE@ACDDDD@5<CC@
@HWI-ST279:219:D0RJNACXX:5:2204:21161:186722
AAGAGTTTCATCCTGGTGAAACTCGTCAGCGTCGTTTCCAAGTCCTCGGTAACAGAGTGAAACCCCCGTTGAGGCCGATTCGTTT
+
@@@DDBDD=DF,AADEDF>GI+AAFG7C@+::1:?DGFFBFBDFEEF@A;CFFIIE@CC47=7=?'5><==2;;8?8'8<48>A?
@HWI-ST279:219:D0RJNACXX:5:2204:3388:165819
CATCCCCATTTCATGCAAATAATCATTTTTTATTCAGTCTTACCCCTATTAAATGTGCATGACACACCAGTGCAACCCCCATTGTGACTGGCCTTAGTGTA
+
==;A??AA>+<A,7AAB<+><=A<<=CBBAAB4:?=?B<A4:?ABB1ABABB?<9?A?47)=AABA4A===A))=>A@/=,;;>((5;>?===?=>=>>9;
@HWI-ST279:219:D0RJNACXX:5:2204:7391:164114
GTACAAATGATCCCAGCAACTTGTATCAATTAAATGCTTTGCTTAGTCTTGGAAACGTCAAAG
+
57;8@8.69491)2:)6>><@<?)=>89)=<>8;8>8??@?:><3<==>>;<)<<<;7:=?=?
@HWI-ST279:219:D0RJNACXX:5:2204:7756:179154
AAGAGTTTCATCCTGGTGAAACTCGTCAGCGTCGTTTCCAAGTCCTCGGTAACAGAGTGAAACCCCCGTTGAGGCCGATTCGTTTCATTCACCGG
+
?@;DDDBD<FB:DGIF+2:F<FH>;EF?E3E@CA6??FDFFE/?BF<0;F@;C>F9@=D;DAC6?9?BB@?;>@<(3'88>@A??3>A:4:::<B
@HWI-ST279:219:D0RJNACXX:5:2204:7764:194790
CAGGATGAAACTCTTTCCTTCTCTCTCATCCCCATTTCATGCAAATAATCATTTTTTATTCAGTCTTACCCCTATTAAATGTGCATGACACACCAGTG
+
????D?DADDAF:EFGEBH4<?B<<<CCCHHEICE@F>CGFE3DB9?B:FFEGEGCAFI>CFFFFFGFE7.@EEF?>;E>7?BB;7;?AA>A>@??;A
@HWI-ST279:219:D0RJNACXX:5:2205:18841:5898:end
AAGATCCTTCTTGATCATTTTAGGCCAGTCACAATGGCTAGTGTCATTGCACGGCTACCCAAAATATTA
+
??@DD?>;:+=C:,<EAE<::<<<E@E8?EFCFHH@<31?9**??B*:**0?1?@@6)8=@GEEG47=@
@HWI-ST279:219:D0RJNACXX:5:2205:11302:50769:start
TTTGAGAGAAGATGGTATAATATTTTGGGTAGCCGTGCAATGACACTAGCCATTGTGACTGGCCTAATAGGATGCTTTAGGTTGTAATTGGAGCACCTGA
+
8=?BBDA?+<?:22A<C@@CC433<<A))29;C??0???4BC<FGEB*9E@FHEC8./88CGDADCA==CA=7=?73;)?C>;>3>>>>CCACCDBD>?C
@HWI-ST279:219:D0RJNACXX:5:2205:17507:55762
TCTCTCAAATGAAATCTTTTATGAAACAATCCCCACAGTGGAGGGGTTTCACTTTGACGTTTCCAAGACTAAGCAAAGCATTTAATTGATACAA
+
@??AADDDBF?<D>DFBGACH@<B@:FCF<EHCBEG?DFGGBGGID(6;FEF>CG;=FA;CGCHHHHB@@BF>CCCCCC?>CA>;55>CA;::@
@HWI-ST279:219:D0RJNACXX:5:2205:11536:57466:end
CGGAGTAGTCTATTAGGCCAGTCACAATGGCTAGTGTCATTGCACGGCTACCCAAAATATTATACCATCTTCTCTCAAATGAAATCTTTTATGAAACAATC
+
BCCDFDEFHHHHHJJJJJJJJJJJJJJJJJJJJJFGFIJIJIIHIIJIJJIHHBHIJIGGJIIIJIIIIJHHHHHHHFFFFFFEEEEE;AACCDEDDDDDD
@HWI-ST279:219:D0RJNACXX:5:2205:18935:58027
GGGGTAAGACTGAATAAAAAATGATTATTTGCATGAAATGGGGGTGAGAGAGAAGGAAAGAGTTTCATCCTGGTGAAACTCGTCAGCGTCGTTTCCAAGTC
+
=<<D4)+=?C<C?BGDBGGGBGHCAHIGGGGGGFHH<FFFGIE)7;;=@G7@7=>A(;@;>@66>C@3A:@CC;;@@>3:@B?<A@><+85008A@:@C@@
@HWI-ST279:219:D0RJNACXX:5:2205:11082:60475
AATGTGCGTGACACACCAGTGAAACCCCCATTGTGACTGGCCTAATATTA
+
=;=<A7<)@7+A===?+?AB>7>A=?<:00?7=:=*?=90)97*97ABAB
@HWI-ST279:219:D0RJNACXX:5:2205:1119:60057
GACGCTGACGAGTTTCACCAGGATGAAACTCTTTCCTTCTCTCTCATCCCCATTTCATGCAAATAATCATTTTTTATTCAGT
+
???A18@DDD;@AE?,A4:AB8?ED>?1C<:9CD?*:B4B*?*0*99?DDDB>BCD4ACCC=CDE4=7A@C@=C8;@A:;@B
@HWI-ST279:219:D0RJNACXX:5:2205:12612:35376
AGGTAAGACTGAATAAAAAATGATTATTTGCATGAAATGGGGATGAGAGAGAAGGAAAGAGTTTCATCCTGGTGA
+
0772::>)2:>;<>=??<)2:;@?@?==>=@8>;8<?<?<??;;?>?>?9;;>?;;9>>;?8>?9;>89>:>>??
@HWI-ST279:219:D0RJNACXX:5:2205:14083:34320
GGGATGAGAGAGAAGGAAAGAGTTTCATCCTGGAGAAACTCGTCAGCGTCGTTTCTAAGTCCTCGGTAACAGAGTGAAACCCCCGTTGAGGCCGATTCGTT
+
1?8+A?=D:<D=;EFBF>FFFIFHFFD+:?FA9)1?CFG4?BGFB@3@BFA;@D3)=@@E7?C>?<5;=@A;A;5;5;@A<@23&)+(849(2559BA09?
@HWI-ST279:219:D0RJNACXX:5:2205:15949:44807
GATACAAGTTGCTGGGATCATTTGTACCCAAAATCCGGCGCGGCGCGGGAGAATGCGGAGGTCGCACGGCGGAGGCGGACGCAAGAGATCCGGTGAATGAA
+
81=DDDA>DD<FC<EB;BBFHFCD<FCAF9ECAFE<:@<D@FF/=BB?=8BBBABA59755??7>-0&5;;&09><9B)&0&5<BBBB>@>85)0<>:@AB
@HWI-ST279:219:D0RJNACXX:5:2205:16729:9140:start
ATTTTGGGTAGCCGTGCAATGACACTAGCCATTGTGACTGGCCTAATAGTAAGAAATTTCTGAACATCGAGTCCCCCGTCACCTCTCCAGAAACCGAAGCA
+
;<;BD?DD<CF?A6@DAB@BEECG@@HIDEHD<F09BFHFFDH3?DG9?9?BB@<;<C>DFCHCCEC=@C=.=?CDBC>B@7A>@:5:>@CCCCB5<<<<A
@HWI-ST279:219:D0RJNACXX:5:2205:16968:30835
ATGCACGAATGAGAGAAGGAAAAACGGGAGAAGAGGAAAAGGGGAGGCGAAGATGTTGGA
+
==+??AA)AA3AA<7?;ACACAA>A87?=::?>3AAB>A=A<<A5=A<6/=@=3;-5;=?
@HWI-ST279:219:D0RJNACXX:5:2205:17522:14035
GGGTTTCACTTTGACGTTTCCAAGACTAAGCAAAGCATTTAATTGATACAAGTTGCTGGGATCATTTGTACCCAAAATCCGGCGCGGCGCGGGAGAATGCG
+
=??4=ABBCBDDB<A<2AACFBABBEFIIIEDEEID;DDBDED9B<?DB9?DBDBD<BB(8=B8=C@@=@AA>=A?AC>=89?>;;;;9>;?>-55<A>>>
@HWI-ST279:219:D0RJNACXX:5:2205:1816:55740
TTGGAAACGTCAAAGTGAAACCCCTCCACTGTGGGGATTGTTTCATAAAA
+
;==AAAAAABBAA7A<A4>+++@0?8?@=A@*1::48=B;A>BBBB<7>A
@HWI-ST279:219:D0RJNACXX:5:2205:18828:27583
GGCTCCACCTCCCCCTCCTCGACCTCGCCCTCTCCTCCCTCCCGCGCCGCGACCTCCCCTCCCACCTCAGGCCCC
+
CCCFFFFFHFHHHJJJIIGGG@GHAGEGHJBEADG@FHI;FHI8A:9B98;'09&:ABD37BD(8>2?:9>3?BB
@HWI-ST279:219:D0RJNACXX:5:2205:18995:14541
AGGGGTTTCACTTTGACGTTTCCAAGACTAAGCAAAGCATTTAATTGATACAAGTTGCTGGGATCATTTGTACCCAAAATCCGGCGCGGCGCGGGAGAATG
+
===7?))<<<=A7<7CB<<<==2?CBBA*7?1?=AAB9=7?=AB=*?>7?<9>7=7>=A==5>3;A>==;=>A=A=52;;).3<===;9;9;9;==;;<??
@HWI-ST279:219:D0RJNACXX:5:2205:20942:42478
AACCCCTCCACTGTGGGGATTGTTTCATAAAAGATTTCATTTGAGAGAAGATGGTATAATATTTTG
+
7==A7<A<A@@AA?<=?6+?CB*:@BAABA=*?:3=?<?=B4A=A(777>BBAB.//>9;>AA>BB
@HWI-ST279:219:D0RJNACXX:5:2205:4035:14857:start
AAGATGGTATAATATTTTGGGTAGCCGTGCAATGACACTAGCCATTGTGACTGGCCTAAGATACAATCTCTCGAGCATTAGCAGCCGGAGATTAGGCCGCG
+
@CCFFFFDHHHHHIJJJJJJJHHGJJJIJJIJJJJJJJJJJIJJJJJGIIIIIJJJJJJJJJJJJJJIJJHHHHFFFEEEEEEDDDDDDDBDDDDDDDDDD
@HWI-ST279:219:D0RJNACXX:5:2205:5639:52733
AAACTCGTCAGCGTCGTTTCCAAGTCCTCGGTAACAGAGTGAAACCCCCGTTGAGGCCGATTCGTTTCATTCACCGGATCTCTTGCGTCCGCCTCCGCC
+
@@@DDDDF@?D?F<FDFEHGIICAHGGGIGEHGGIGE<D@G8?BC8;;;;'6;EHEE?>BB?>=->5:;CCC@C(,50)0:A:(4:005999?9@ABD?
@HWI-ST279:219:D0RJNACXX:5:2205:9389:63566
GATTATTTGCATGAAATGGGGATGAGAGAGAAGGAAAGAGTTTCATCCTGGTGAAACTCGTCAGCGTCGTTTCCAAGTCCTCGGTAACAGAGTGAAACCCC
+
:?@D:AAAFF?D<32+2<CDB1<C39F<+))*:D;BB8*)0?B:0?99DHFBB<EH3B878@=E>E5;559=CEEA;5->;C?=B?B:>>5?+(:@@C8?<
@HWI-ST279:219:D0RJNACXX:5:2205:8905:66814
GAGAAGATGGTATAATATTTTGGGCAGCCGTGCAATGACACTAGCCATTGTGACTGGCCTTAGTTTATTACACGGTTACCAAGCTGCAAACAGATGGATTA
+
@@;?:=AD>BAC:E?<FC<?AFFG+<18A@):H3?GEBB3D3?DDG?BDB?BE====CA;8CC7;@@@EE>AEEDBD866@E?B@C>AC5<A(::(:>>C@
@HWI-ST279:219:D0RJNACXX:5:2205:6372:67309
TAAGGCCAGTCACAATGGCTAGTGTCATTGCACGGCTACCCAAAATATTATACCATCTTCTCTCAAATGAAATCTTTTATGAAACAATCCCCACAGTGGAG
+
<B@FFFFFHFFHFIIJGIDHHHHJGDDEGFHHH;F@?DGGGGGHIIGFI?BDD4B@FFH>C@FGIJJ>)7=EAAA77;??>;BC3>A@CCC?CB<<5:?CB
@HWI-ST279:219:D0RJNACXX:5:2205:15535:73553:start
CCAGTGAAACCCCCATTGTGACTGGCCTAATAGTGTATTCACTCTCTGAATGTTTGCAAGTCATTGACATTTTCTCCTTGTTACCTGCATTTCTTCCTCTT
+
;@<D=?:DHDDH>8)C4CCFCH9+82?1?<CFCDF:C<F<?DDG<@D9BB>B*9EG*9=)88CFHGG;CF>;D4@DHAH>==ACDB;B;36;>@ACC@ACD
@HWI-ST279:219:D0RJNACXX:5:2205:15988:75885:end
TGACCCGGTGTACGCCCCGTAGTTTTTTTTTAATTTTTTACAAGAGACTTTACGCCCAGCTTTTACTTGTAAGAGTTCTTAGGCCAGTCACAATGGGGGTT
+
BCCFFFFFHHHHHJIJJJJJJJIJJJJJJJJHFHHHHFDDEEECDDDDDDCDDDDDDDDDDDDDDDDDDDDEDDDCCCEDDDDDDDDDDDDDDDDDDDD<@
@HWI-ST279:219:D0RJNACXX:5:2205:8989:84417
ATGAAACTCTTTCCTTCTCTCTCATCCCCATTTCATGCAAATAATCATTTTTTATTCAGTCTTACCCCTATTAAATGTGCATGACACACCAGTGAAACCCC
+
8++=B:=22AC<:<::2AC,3AC3CHH9@+<<?FG>FAAEICG>@@FHB90:?/B8DDF)8.=<C;@=-;7=CGH@>=EF@A;;77?BC==253;;--<?=
@HWI-ST279:219:D0RJNACXX:5:2205:20889:97705
TATTTGCATGAAATGGGGATGAGAGAGAAGGAAAGAGTTTCATCCTGGTGAAACTCGTCAGCGTCGTT
+
11?;DB4DFHBH>FD?FG@GA>GG>BE1CC3C9DA@3?BG>B>F<??@FHBFC??B;FFGH;@-;:@B
@HWI-ST279:219:D0RJNACXX:5:2205:12761:100052
GTTTCCAAGACTAAGCAAAGCATTTAATTGATACAAGTTGCTGGGATCATTTGTACCCAAAATCCGGCGCGGCGCGGGAGAATGCGGAGG
+
CBCFFFFFHHHHHJJJJJJJIJJJJJJIJJJIJIJJIHGIIJJJJJJJJJEHIGGJJIIJJJJJJJJIHFDDDDDDDDDD>BCDDDD<BD
@HWI-ST279:219:D0RJNACXX:5:2205:2445:113778
CAACGCAGCATCGATCATCCAAGTCCTCGGTAGGGTGGTCTATCCTTCACTCAAATCCAGAGAGAACTTTTTGATTTGATGCGAAATGTTGTCGAATTGA
+
@;84BA:AF??FHIEIGGHC32C:CF@FHI)?@G)?DG6BG@=8B=)=C@=@A@)..B==?AEB?7;66.>C?BA;@@>>>@=1298@D34<CDDBCDC@
@HWI-ST279:219:D0RJNACXX:5:2205:1664:120234:start
CATGACACACCAGTGAAACCCCCATTGTGACTGGCCTTATCGATCTAATGGACCTGA
+
??@BB>BDAF=DDG9ACFHC;?E:?FDG<E*C?;8?*?F4?B98(9?4?FFG33BFI
@HWI-ST279:219:D0RJNACXX:5:2205:11046:65919
CAGAGTGAAACCCCCGTTGAGGCCGATTCGTTTCATTCACCGGATCTCTTGCGTCCGCCTCC
+
?<@?B+=BFFFDDHDGCGGIIEGBFEGHEGGHGGFDGGHGIIIIGGE@G@9>A=<BA>BBBB
@HWI-ST279:219:D0RJNACXX:5:2205:11980:86874
AGTGAAACCCCTCCACTGTGGGGATTGTTTCATAAAAGATTTCATTTGAGAGAAGATGGTATAATATTTTGGGTAGCCGTGCAAT
+
???DDBB2A?@D<DE@EE,A9:EEEED:CD<<<DEDC<)9B9?D@@D@DDDD=C3@).).)=@;CECCC:3'5,7;3;3=??5;A
@HWI-ST279:219:D0RJNACXX:5:2205:12076:77135:start
CATTGTGACTGGCCTAACCATCACCCAACACAATCTGGGAGTAGTTCACTTCATTATCAGTGAACTACTCATCAAATAAACAACCGGTACATCTATCA
+
?@@DDDDBBHHGFIIIGIEIFHGGGCGHIGBGA>DDDDE?6BGGFEGHHEF@8DHCHCHFHFGGH>GHIIICH>CE;ACD3?D?B=?>>?CECCCA;@
@HWI-ST279:219:D0RJNACXX:5:2205:12941:71712
ATGATCCCAGCAACTTGTATCAATTAAATGCTTTGCTTAGTCTTGGAAACGTCAAAGTGAAACCCCTCCACTGTGGGGATTGTTTCATAAAAGATTTCATT
+
@@@FFFFFHHFHHHGIIFHJJIIIIJJJJJIGGIGIIGII@HGHIGIJGHGGHGGCHFFJIHBHGEAGGGGHGHHEBD?ACCACDCDEDCDDDDDCCCCDD
@HWI-ST279:219:D0RJNACXX:5:2205:13237:95714
TGTCATTGCACGGCTACCCAAAATATTATACCATCTTCTCTCAAATGAAATCTTTTATGAAACAATCCCCACAGTGGAGGGGTTTCACTTTGACGTTTCCA
+
CCBFFFFFHHHHGJJJJJJJJIJJJIJJIJJIIIGIJJIJIJJFGIEHJJJJJJJJJIHIJJIIJJJ@GIJHEHA?BFEEDB9=BCFDDDCDDCB<?CDDE
@HWI-ST279:219:D0RJNACXX:5:2205:13246:80663
AATGGGGATGAGAGAGAAGGAAAGAGTTTCATCCTGGTGAAACTCGTCAGCGTCG
+
???DA:B:C+C<2A+<EDE9;>@FFDIAE4CCDEEA9:9:BB?9?D/7B@3@BDD
@HWI-ST279:219:D0RJNACXX:5:2205:14683:120680
GAAATGGGGATGAGAGAGAAGGAAAGAGTTTCATCCTGGTGAAACTCGTCAGCGTCGGTTCC
+
8?<;:=::2C?<222<:C:+C??+A8*:1:1:9?CD<DD*9?DDI?97/?B@=@CC6'5=D@
@HWI-ST279:219:D0RJNACXX:5:2205:15790:107255
GAGATCCGGTGAATGAAACGAATCGGCCTCAACGGGGGTTTCACTCTGTTACCGAGGACTTGGAAACGACGCTGACGAGATTCACCA
+
??7DD?D=D<?DA<?+<C<18F@BCEA:DDDCD<D<A>>D@@;@AAA(->;>A?:=:68>>A>A>AA8-&9;;;>3080&+::>AAA
@HWI-ST279:219:D0RJNACXX:5:2205:15939:104158
AAGGCCAGTCACAATGGGGGTTTCACTGGTGTGTCATGCACATTTAATAGGGGTAAGACTGAATAAAAAATGATTATTTGCATGTAATGGGGATGAGAGAG
+
@@@DDDD?H?FDFGGGHIGBHDGCH?FGG?B)8B<<F@<?B848B4BF<=C;A-;@CAEH;7?B>)777;=CC>>(;;3>;,;((5>B@:<@8>84>::@<
@HWI-ST279:219:D0RJNACXX:5:2205:17161:87440
AGCAAAGCATTTAATTGATACAAGTTGCTGGGATCATTTGTACCCAAAATCCGGCGCGGCGCGGGAGAATG
+
@@@A??BD?=CF><@<4AFEHCFC?4<D:4AB@BF>>>@@C9CCE3:B;FB?D@FIE<66/''50875?@A
@HWI-ST279:219:D0RJNACXX:5:2205:18072:61766
GCGGACGCAAGAGATCCGGTGAATGAAACGAATCGGCCTCAACGGGGGTTTCACTC
+
<?;;DDDDFA<??3A?@E:DA=3:**??FB@(BBBAFFB>E>75='92?B?333>A
@HWI-ST279:219:D0RJNACXX:5:2205:1939:97278:end
TTGCATGTGTGCATCTTAGGCCAGTCACAATGGCTAGTGTCATTGCACGGCTACCCAAAATATTATACCATCTTCTCTCAAATGAAATCTTTTATGAAACA
+
?;::=DB=A2C:CAAFFEIBEGFEA33AAH>HD>3C81?*1:9?G4**:DDF6))=BCFC>@77=EEE;DA>=7..7C?7;7@;;>;.6@AAA@>(;>@@A
@HWI-ST279:219:D0RJNACXX:5:2205:20089:99648
AAATGATTATTTGCATGAAATGGGGATGAGAGAGAAGGAAAGAGTTTCATCCTGGGGAAACTCGTCAGCGCCGTTTCCAAGTCCTCGGTAACAGAGTGAAA
+
?<?DD>;A2AFFB>C@:+3AF?>?FE)++<F>E;=9D98:D33?DF???F<BEFC(<;A6=FEC6;?'7-'33;;>;55@>>(:5:?:2<2@@AA3:A:3>
@HWI-ST279:219:D0RJNACXX:5:2205:20824:102564
GGGTTTCACTTTGACGTTTCCAAGACTAAGCAAAGCATTTAATTGATACAAGTTGCTGGGATCATTTGTACCCA
+
+=1?772<,,<+???=7A9?9<7A@+=ABA7:==*17*??AB<?B4*=AAAA=A<A<=*7=>AABBA7>>;AAA
@HWI-ST279:219:D0RJNACXX:5:2205:2656:121374:end
ATCGCATTATGTACTACAGCTTGGAGTAAAATATTTTGAGAGAGAGAGAGAGAGAGAGAGAGAGAGAGAGTGTGTCATAAGGCCAGTCACAATGGCTAG
+
CCCFFFFFHHHHFJJJJJJJJJJJJJIHIJJJJJJJJJIJIJJJEIGJIIIIGGCHGIGIEHFHEFBE;A>A>C5;@ACC@>:<A(,:>@A::3:A9@B
@HWI-ST279:219:D0RJNACXX:5:2205:2792:117136
TCATTTTTTATTCAGTCTTACCCCTATTAAATGAGCATGACACACCAGTGAAACCCCCATTGTGACTGGCCTAA
+
+1?AADDDDF?FB:AGD<FAEGCG@BDFAE@B4*11::1?:????GFB9B<9DF8-7;57...77.=?6?;;B?
@HWI-ST279:219:D0RJNACXX:5:2205:4525:83636
ATGAAACAATCCCCACAGTGGAGGGGTTTCACTTTGACGTTTCCAAGACTAAGCAAAGCATTTAATTGATACAAGTTGCTGGGATCATT
+
=18DBDAD<FD+<<3@EAFGGCFE6?1?B<<GHI>B4BF@FB<B==CE9@DE@@D3)7).=?A>)7;3;B@)(;;6;33;>:=BC@B:A
@HWI-ST279:219:D0RJNACXX:5:2205:4893:71789
ATTTAATAGGGGTAAGACTGAATAAAAAATGATTATTTGCATGAGATGGGGATGAGAGAGAAGGAAAGAGTTTCATCCTGGTGAAACTCGTC
+
???:=ADABC;?C?:A+A:<C+A4FFCFAB?<BD91*BDDDECB*9?D>DDCA73BACAA1@3@==C677;@>>@?:>>A;(,5;;>AA=??
@HWI-ST279:219:D0RJNACXX:5:2205:5944:70263
CCTCAACGGGGGTTTCACTCTGTTACCGAGGACTTGGAAACGACGCTGACGAGTTTCACCAGGATGAA
+
?;?=?DD<F:D<6?BB*?<BF8?BBD@;FA@;27==?A?C)5=<>?8:6(,('28A(33@>228ABAA
@HWI-ST279:219:D0RJNACXX:5:2205:6124:109703:start
TGTGCATGACACACCAGTGAAACCCCCATTGTGACTGGCCTAATCCGAGTTGTTT
+
1;=DDBDB3AFF>EEEF@9FH9<?<CC?CG41?*:?B=;DE***BGFFDFF@8@C
@HWI-ST279:219:D0RJNACXX:5:2205:9614:120876
CAATCCCCACAGTGGAGGGGTTTCACTTTGACGTTTCCAAGACTAAGCAAAGCATTTAATTGATACAAGTTGCTGGGATCATTTGTACCCAAAATCCGGCG
+
???DBDDD;D;D2AC:AB@C::CD9:*CCBDBD?DDEIID??D@BBBB=CCED@@@==CEDDA?DDCD@.7@@AAA@?AA?AAA>;>;>:A???>>A?>;?
@HWI-ST279:219:D0RJNACXX:5:2205:9818:95128
GAACGGTGGAACAGCTCAGCTCCCCTGCAGCCAAAAACAAATTCAGTTCACCAGCAAAAGAACACCTGGGTTTAAACAACTCCGTTCTTTAACGTCAAAGG
+
=?@DDD2ACBCF?GEGEGFBHGHGBBCGC@GAGIIGBGBHIGI@BF<BHDBC8B2@.=CH7CEHCHH@>5.55;;@;;;=;>@?55?<:@CCCB<?@@CC?
@HWI-ST279:219:D0RJNACXX:5:2205:8579:153427
GGGGATGAGAGAGAAGGAAAGAGTTTCATCCTGGTGAAACTCGTCAGCGTCGTTTCCAAGTCCTCGGTAACAGAGTGAAACCCCCGTTGAGGCCGATTCGT
+
;=;;ADBDD:B1A;AE@:CECAEHFG><EIG<FG*CFGHH>?BGI8@FB?1;;AHHGCHE=?CEH<B?A?ACCC?-;;>;@?<BB@<A@?CDD<<9B<>??
@HWI-ST279:219:D0RJNACXX:5:2205:18012:156899
AGTTTAATCTATACATATGTAACGAATTTTTTTCATTTTTAATTTTAATTTTTTTAATATTTACAAAAATATTATACCATCCAAAATATTTACAGAAATGA
+
@?BBD?4,=CCF8<:CEG3AE4::++<CFBFF?@9?BB*??BF><BGG@BBDFGA9@=@AHE;7.));;?6@CB@A>3;@353;@?>@DC@D5>::>@@CC
@HWI-ST279:219:D0RJNACXX:5:2205:18639:174968
TGAATAAAAAATGATTATTTGCATGAAATGGGGATGAGAGAGAAGGAAAGAGTTTAATCCTGGTGAAACTCGTCAGCGTCGTTTCCAAGTCCTCGGTAACA
+
?<:B1??2?D6;:2<C,:CHF4?FCFCG<CCE?:?CBCGA77B>G28BDDFBFC=)8=@@FC97=DD>?AA?6;;=3>;1;8?BCA;>@CAA>:55<<?CA
@HWI-ST279:219:D0RJNACXX:5:2205:1469:176760
AAAAGATTTCATTTGAGGGAAGATGGTATAATATTTTGGGTAGCCGTGCAATGACACTAGCCATTGTGACTGGCCTTAATC
+
=@<=DA?D4A22CC<<C+3)AFB:?FCHHGIB?HG<DE0@GHG9B)07(?DEG=8883B=7=.7.B=;?=AH;6;BD;7@C
@HWI-ST279:219:D0RJNACXX:5:2205:21188:180302:start
ATAATCATTTTTTATTCAGTCTTACCCCTATTAAATGTGCATGACACACCAGTGAAACCCCCATTGTGACTGGCCTTAATCAAACCTCGTTGACATCGACT
+
@@@FFDDDHHHHGFGICGGIGHIEHFGIGHHIGIECIGIGIIJHCHFHEIDFDEEHIGJIJIGAH@D>?ECEFBEDFCCCACCCD@C;?A7CA>CCCBC@@
@HWI-ST279:219:D0RJNACXX:5:2205:1060:142359
GAAACGTCAAAGTGAAACCCCTCNNCTGTGGGGATTGTTTCATAAAANNNNNNATTTGAGAGAAGATGG
+
<<<@@@@@@?@@@??@?@??<?@##1:@=????<=???????????<######--;????;????=>??
@HWI-ST279:219:D0RJNACXX:5:2205:10673:147228
TTTCACACTCCCAACTCACAAATCAAGAGGAGGAGGAGGAAGAAGAGCGCCGCGCCGCCACGGCGGAGGCGGAGCGTACCGAAGGGGG
+
@@@FFFFFHFDHFEHGIEGGGIIGEDEEHI9EH=FHCHIGGEGIIEGHG:G>HEDD;B@@BBDBDB0>BD9>5@<9&29@@3<<BDDD
@HWI-ST279:219:D0RJNACXX:5:2205:1068:165135
GTGTGTCATGCACATTTAATAGGGGTAAGACTGAATAAAAAATGATTATTNNCATGAAATGGGGATGAGAGAGAAGNNNNNNGTTTCATCCTGGTGAAACT
+
@B@DDDEFHGHHHIIHIICHHJIJJ@EHIGGIJIFHGIJJJJGIIJ9BFI##0-<FCGGIIIJJJGHHFHFFFDC;######,,5??A>AACCCDDDDDDD
@HWI-ST279:219:D0RJNACXX:5:2205:13157:139813
GAAACTCTTTCCTTCTCTCTCATCCCCATTTCATGCAAATAATCATTTTTTATTCAGTCTTACCCCTATTAAATGTGCATGACACACCAGTGAAACCCCCA
+
CCCFFFFFHHHHHJJJJJJJJJJJJJJJJJJJJJJJJJJJJJJJJJJJJJJJJJJIJGIJJIIHJJJJIJIIJJJIHHGHHHFFFFDDDDEDDEDCDDDDD
@HWI-ST279:219:D0RJNACXX:5:2205:14933:136931
GAAACAATCCCCACAGTGGAGGGGTTTCACTTTGACGTTTCCAAGACTAAGCAAAGCATTTAATTGATACAAGTTGCTGGGATCATTTGTACCCAAAATCC
+
??@;=B:DF3CC:EDG:ACBFGFE?AEF<<DDGBGCEGEE><F<B=CF;FE;=7@AEA;7AC?CF@D37?BAC(>(665;?;(5(>>;>;>:>A5<@?BB>
@HWI-ST279:219:D0RJNACXX:5:2205:17875:163926
GCCAGTCACAATGGGGGTTTCACTGGTGTGTCATGCACATTTAATAGGGGTAAGACTGAATAAAAAATGATTATTTGCATGAAATGGGGATGAGAAAGAAG
+
:?<A=2=AC=+2<?3<1<CEC?@DE;1:0:0?DD<?B?898D*99BB<CD'-877@DE<AAAA=CD@A>;65>ADA>ADEAAAABA:<<80<A:4(++>?A
@HWI-ST279:219:D0RJNACXX:5:2205:18545:181038
TCGTCAGCGTCGTTTCCAAGTCCTCGGTAACAGAGTGAAACCCCCGTTGCGGCCGATTCGTT
+
=1:AA;AAA2A<C<AB9?><A7=A<4??BAB?B3>=<A<ABAA7AAA=;'566=:/2;9=??
@HWI-ST279:219:D0RJNACXX:5:2205:20162:128420
GAGAGAAGGAAAGAGTTTCATCCTGGTGAAACTCGTCAGCGTCGTTTCCAAGTCCTCGGTAACAGAGTGA
+
??;+4=A=2AA2CAEAE9F<?FF3:+2<9F<:E?1C?C:?D?)0@ACDIII;/8=CC@5A=ACD;;A.?@
@HWI-ST279:219:D0RJNACXX:5:2205:20697:137478
GGGTAAGACTGAATAAAAAATGATTATTTGCATGAAATGGGGATGAGAGAGAAGGAAAGAGTTTCATCCTGGTGAAACTCGTCAGCGTCGTTTCCAAGTC
+
@@@=D>AADDF<C:CAB<<FGH99<4FA<G?4CFE>??FDGEGD?B9D8/B?>=(8=@CFF.@77@>=;AE;CD:;??);76;2;AB5(38584:>BA@B
@HWI-ST279:219:D0RJNACXX:5:2205:21240:147493
GATGCGTTCTAAGGCCAGTCACAATGGGGGTTTCACTGGTGTGTCATGCACATTTAATAGGGGTAAGAATGAATAAAAAATGATTATTTG
+
@@@F?DDDDBDHHI;C@EGAH>FGFHHGCEGGB????DH<FBFC8=CF;@)77@G7.?7AAEF=<3>;(6;;;>@A>CA=<CACD>C@DD
@HWI-ST279:219:D0RJNACXX:5:2205:2203:153680
CAATTAAATGCTTTGCTTAGTCTTGGAAACGTCAAAGTGAAACCCCTCCACTGTGGGGATTGTTTCATAAAAGATTTCATTTGAGAGAAGATGGTATAATA
+
@@@DDDDD?:C8<:<E?F3CIEHF<FA@CEFECF??E:99?DDGBD?FGEFFDF>@FBDF>C=CA@AEAEFA:;B;@B6>;@DAC@ABAB>@:@B5@ABB5
@HWI-ST279:219:D0RJNACXX:5:2205:2930:140196:start
TCATGCAAATAATCATTTTTTATTCAGTCTTACCCCTATTAAATGTGCATGACACACCAGTGAAACCCCCATTGTGACTGGCCTTATAAAACAGGCACCC
+
@@@B?DDDFFB?FEAHGAAI:;CEBHCF@FFGIIIIIGEGGGIGIDGGA?DFHIGEGGFFFGIIIIIIBEEEF@;?7?B3=?@AC;@CCDC@AC<(,5?@
@HWI-ST279:219:D0RJNACXX:5:2205:3843:176204
GAAACGTCAAAGTGAAACCCCTCCACTGTGGGGATTGTTTCATAAAAGATTTCATTTGAGAGAAGATGGTATAATATTTTGGGTAGCCGTGCAATGACACT
+
<<;:AD=B;FFFCG<ACAFFAHEEECH???FH>:@3?BGH@BF@G@ACA8=F<FEGFH;A2=5@=)7AC?@BBC@CC;C;@:@;;=@:?,8?BCA>CA@@:
@HWI-ST279:219:D0RJNACXX:5:2205:4010:143361
CCTCCACTGTGGGGATTGTTTCATAAAAGATTTCATTTGAGAGAAGATGGTATAATATTTT
+
===?;++2?A7@6=<<CA+?AB>7A=AA*):=?91?AB?*0?<=9>>A?9/>A?>=BB9AA
@HWI-ST279:219:D0RJNACXX:5:2205:4879:159251
GGGGGTTTCACTGGTGTGTCATGCACATTTAATAGGGGTAAGACTGAATAAAAAATGATTATTTGCATGAAATGGGGATGAGAGAGAAGGAAAGAGTTTC
+
8;@DD<ADFFB??+<:<EFAHGFE<F9CGDC>A?<9))0@BDDF?<B@F)84CB46=)@DCE@=?;3@D@BDD3665;9;A@(:1((>?2<?B?3(+:>A
@HWI-ST279:219:D0RJNACXX:5:2205:6482:166136
GAAATCTTTTATGAAACAATCCCCACAGTGGAGGGGTTTCACTTTGACGTTTCCAAGACTAAGCAAAGCATTTAATTGATACAAGTTGCTGGGATGATTTG
+
?<@DA:BDFDDBBFEF<EFE>GGECFEEHHE3?@GI0@F4B??FFFE477@7=@=CEF=@CCEAFAB>;.7@ABA@6(555@>;A5>:>A3:??:((+4@B
@HWI-ST279:219:D0RJNACXX:5:2205:6663:174426
CAAGACTAAGCAAAGCATTTAATTGATACAAGTTGCTGGGATCATTTGTACCCAAAATCCGGCGCGGCGCGGGAGAATGCGGAGGTCGCAC
+
??@DDDDDHF?FHBAABF>IGEGEAEHBHHGCHG?CC*:CAH1:BDF4:B?4?BF8BB<.66'5:<<;;;@9@50)(+430955<8?>>>@
@HWI-ST279:219:D0RJNACXX:5:2205:8559:135733
CATTTAATTGATACAAGTTGCTGGGATCATTTGTACCCAAAATCCGGCGCGGCGCGGGAGAATGCA
+
@??DD>D??CBF>C<<AFGGHHEHI>CGAHDE<:?DGBEBBCBFHGDHI/AA>?@@BB507?>A>C
@HWI-ST279:219:D0RJNACXX:5:2205:9752:131039
GATTATTTGCATGAAATGGGGATGAGAGAGAAGGAAAGAGTTTCATCCTGGTGAAACTCGTCAGCGTCGTTTCCAAGTCCTCGGTAACAGAGTGAAACCCC
+
?@?DDDDDC?F?FHBEBECGE;FGGG+C;EHHIIII;@F@0?B?F*9D?GH*8/0=F=BH2;FE@ED;??3?;6;;>5;A(;98@<8A>CCC+>:C>4<<9
@HWI-ST279:219:D0RJNACXX:5:2205:21130:183573
CTCCTGTTGGCCGAAGCCGGTCGTTGCTTTTATTCACCATAATCACACAAGTATAATATTTTGGGTAGCCTATTTAACTGTTGTC
+
:?1+ADA?4CFH?@EG>>EFE<DF@D?D*0?DGG4B*/))88BFADGG1;=C>77)7?AEEF@B<=(;(;AA@AC;-,:5ACA9@
@HWI-ST279:219:D0RJNACXX:5:2205:19161:187234
CTGGTGTGTCATGCACATTTAATAGGGGTAAGACTGAATAAAAAATGATTATTTGCATGAAATGGGGATGAGAGAGAAGGAAAGAGTTTCATCCTGGTGAA
+
::?1+22=CFF?HHF9<E@4IEHIEHEE)@E<<FDFD@CGEHIFGBD8BD0BGIDCGIEFHGIGCC=GIFCE>;5??>;@>;?=AC>;>;B;@A>@3:9AC
@HWI-ST279:219:D0RJNACXX:5:2205:2582:192827
AAGACTGAATAAAAAATGATTATTTGCATGAAATGGGGATGAGAGAGAAGGAAAGAGGTTCATCCTGGTGAAACTCGTCAGCGTCGTTTCCAAGTCCTCGG
+
<;?DD::ADFHHHI@@CGHIAD?<A<CBDD@DH>F@@DGGGGGGG7@B?F9.=88=F(.(@EHAH77?.7?@;>7?(;?AB@;558;8?:AD:>+:3>A<B
@HWI-ST279:219:D0RJNACXX:5:2206:18665:11309
GCGGCGCGGGAGAATGCGGAGGTCGCACGGCGGAGGCGGACGCAAGAGATCCGGTGAATGAAACGAATCGGCCTCAACGGGGGTTTCACTCTGTT
+
<@BDFDFFGGHFHBBHHGE/;BHHF>B<ABDBB09@?7B&66B0@58<?A>ABBDB?@D@CCCDBBB??A99BBBCCCB@999)5<:::A:AAC@
@HWI-ST279:219:D0RJNACXX:5:2206:14591:21782
GGGGTAAGACTGAATAAAAAATGATTATTTGCATGAAATGGGGATGAGAGAGAAGGAAAAAGTTTCA
+
=1++A?DDFFD?CABEHIIA<E>BCIH<??HHBEH9DGDGGI6BDG9BF@11(8;=2CF).5.7C?A
@HWI-ST279:219:D0RJNACXX:5:2206:13751:23451
GTGTCATGCACATTTAATAGGGGTAAGACTGAATAAAAAATGATTATTTGCATGAAATGGGGGTGAGAGAGAAGGAAAGAGGTTCATCCTGGTGAAACTCG
+
;@<DFAD:<F<F44CGDFB4::C)<AAB?CE?E4E>ED<??DB<9?DG4?BF4B?BFAA>(B'-5@>@@1=B35=A53<:<2:?:3:>4>CC39A3>:>4?
@HWI-ST279:219:D0RJNACXX:5:2206:11817:26194:end
CTTACTTTCCGAGAACCGGGTGCTAATAAGATGCTATTAGGCCAGTCACAATGGCTAGT
+
;B@B:?B;:CDDDFG>F@@11:C3:B>@FCDHEH9FH<9B<3D;BCCBBCB3876==DE
@HWI-ST279:219:D0RJNACXX:5:2206:1235:35129
TATCTTCCTTCTCTCTCAGCAGCCTCACCAAATCCTCGTTTTCTTTCATCAATCTAACAACATCATCCTGGTACTTCATTAACCTTTCCAT
+
++:+4:2AF?+<+,<3:CB?<+<?E9A2<9)):?C4C)1:DFDEHE*?FBF>??BFGGEGCC;CGHG>;=DHEE>>AA?@D@)77?;;>CD
@HWI-ST279:219:D0RJNACXX:5:2206:11535:38618
AACGTCAAAGTGAAACCCCTCCACTGTGGGGTTTGTTTCATAAAAGATTTCATTTGAGAGAAGATGGTATAATATTTTGGGTAGCCGTGCAATGACACTA
+
@B<D=DD<:<D4C<G9F@F:<2CECCG?3C:)0:B09B9D<8DED@1)888=8==))-(=(..)=;A.;@;7?C@@@C>>;B5;5,8==B9A@>:>++:?
@HWI-ST279:219:D0RJNACXX:5:2206:19012:41766:start
AGAAGATGGTATAATATTTTGGGTAGCCGTGCAATGACACTAGCCATTGTGACTGGCCTAACCATCACCCAACACAATCTGGGAGTAGTTCACTTCATTAT
+
@@@DDBDDF:CFBHIJFIGJBAH<CEFHIGGHIIEIFIJEAFFHIEFGIDDBFDFFDHCGHGGG@EGIGFEHFFFFCCCC>CC=?,;>;CDEDCCDD>CDC
@HWI-ST279:219:D0RJNACXX:5:2205:10021:191614
GAGCCTGTAGTGGAGGTCGCACGGCGCGGCCGGGTCGGCGAGAGTGGGGCACTGCGTTTGCCAGTCGAACACCTGCACGCCCCAGTCGCGGTAGGCCTCGG
+
@@CFFFFEHGFHGGIJCGHIEIIJGIIJJDHHFD3;@DBD6B5B>CDDDBB@CCCD<BDDCDDDCCDDDDDDDDD<?CD@BDDDD>CBB>@5<BDCD3<99
@HWI-ST279:219:D0RJNACXX:5:2205:18238:193990
GGAGGTCGCACGGCGGAGGCGGACGCAAGAGATCCGGGGAATGAAACGAATCGGCCTCAA
+
;??DDAD<??18@DDD070BAA?>>?=6=<<=:83<9&&6&238>3885<<=?<878?AA
@HWI-ST279:219:D0RJNACXX:5:2205:7926:190709
CGTTTCCAAGACTAAGCAAAGCATTTAATTGATACAAGTTGCTGGGATCATTTGTACCCAAAATCCGGCGCGGCGCGGGAGAATGCGGAGG
+
+1=?DDDDBFHBFBFHIGIIIBHDHGI4CHGEHCHGAHF<D>GHGE9FGBEGHGFCEDFHGHHIGG>;BHD?B@B3<B@BB<8:A><@09@
@HWI-ST279:219:D0RJNACXX:5:2206:1069:30568
CCTCAACGGGGGTTTCACTCTGTTACCGAGGACTTGGAAACGACGCTGACNNGTTTCACCAGGATGAAACTCTTTCNNNNNNTCTCATCCCCATTTCATGC
+
CCCFFFFFHGHGFHHIJJJJIJGIJIIGIIJAHHDHHGHHDFFDDDDDDD##,5<??ACDDDDDDDCCCCDDCDDD######++28<AC>A??CDEDCDC<
@HWI-ST279:219:D0RJNACXX:5:2206:12942:30708
AAAAATGTCATTAGGAAAAGCCAAACTAATGTTCCCTTGGAACATGCAAACAATACACAGTAAAGAAAAGGAAAAATTCCCCATTTCATGCGTCAACTATG
+
???DBDD:DAC>DE4ACB+A@EFC@D@EE+A*11?EEE@9DDCD**009D90B8?38?B.=BEE;).==3;C@DDD=@?DAD@A@A;>@(;;5;?85>A>>
@HWI-ST279:219:D0RJNACXX:5:2206:13068:26950
ATTTGAGAGAAGATGGTATAATATTTTGGGTAGCCGTGCAATGAAACTAGCCATTGTGAATGGCCTAAGACTTTTAATTGGGAGTAAGTAGCTAGCTAACC
+
?8=?B4:?AA;:+<?@EB<EFFECHHFH<F?CFFD:)????9B9*09??8))/B==BF4)/8@CEC;=;>?>ACCDD?B;7;6;?5>>>>@;>;::A;>:9
@HWI-ST279:219:D0RJNACXX:5:2206:13166:43169:start
GGTAGCCGTGCAATGACACTAGCCATTGTGACTGGCCTAAACATATGCGTGCGAGCATTTCCAGGCTAATCTGCACTGGAGTATGCCTACTAGGTATGGAA
+
@@@DDDDDCDFDAHICG?EF@@CFEGIBEEGIGIFGIIII3?BDDGEGIFDF@BHEGGEH@CA=CEECCECC:@CACABAB@AC>CAC@CCCCCC3>>3>:
@HWI-ST279:219:D0RJNACXX:5:2206:21313:3696
AAACTCTTTCCTTATCTCTCATCCCCATTTCATGCAAATAATCATTTTTTATTCAGTCTTACCCCTATTAAATGTGAATGACACACCAGTGAAACCCCCAT
+
:?=ADDDDD,2A4,<+<ACFBB?EB<A9CE<<AC9E@E@<CD<9CDFEEICEE<89B9BD)/=)(-@;@=CCD:CC4==C?..;@4;;;;A@>5((58???
@HWI-ST279:219:D0RJNACXX:5:2206:2133:28546
TGCGTCCGCCTCCGCCGTGCGACCTCCGCATTCTCCCGCGCCGCGCCGGATTTTGGGTACAAATGATCCCAGCAACTTGTATCAATTAAATGCTTTGCTTA
+
?<@;=DD?FFFF?EFFF18?D:FEEIIF@F@FFFFDEEED<?;?BBB8BB@8>A>@5(33>@:ABBBBBBB>?@B<?ABBBDE>AA::@>::>@DBBBB:@
@HWI-ST279:219:D0RJNACXX:5:2206:21341:34443
GAGGACTTGGAAACGACGCTGACGAGTTTCACCAGGATGAAACTGTTTCCTT
+
=:=B+2=B:?<?<EEE:A1CC??D;FDBA*0900?B;DFECA8=)/>C=@FD
@HWI-ST279:219:D0RJNACXX:5:2206:8078:36393
GTTTCACTTTGACGTTTCCAAGACTAAGCAAAGCATTTAATTGATACAAGTTGCTGGGATCATTTGTACCCAAAATCCGGCGCGGCGCGGGAGAATGCGGA
+
=:?::;=BFFD:<?CGII?HHE>CCE<9<EFF@E?DFEF?FDBFFIFD>?9B*??B<FDEBFDFA@FFIIEFDDEEA=A<<?;==@BBBB@B@B@A>:@><
@HWI-ST279:219:D0RJNACXX:5:2206:1447:44805
AGTTTCATCCTGGTGAAACTCGTTAGCGTCGTTTCCAAGTCCTCGGTAACAGAGTGAAACCCCCGTTGAGGCCGATTCGTTTCATTCA
+
@;:A?DAB<DFBA<CA+23:+<A:CEC:F=CCFGC@B?D?4??BDF;;7<BC7C8==7C=DH<9AA@=?AA=(3?BBA@>>@C@C>@C
@HWI-ST279:219:D0RJNACXX:5:2206:9133:58211:start
GATTTCATTTGAGAGAAGATGGTATAATATTTTGGGTAGCCGTGCAATGACACTAGCCATTGTGACTGGCCTAATTGCGTGTTCTTTTTTAGGTAGGTCGC
+
?@<DBDFA?HA<AA?CFFECIG:4CEHI>HHII9AA:?CBDB?@FHJJAHHBFEGBBCDAFG=CFEEHIJHECEED;B<>A<2;ACCACBBDD5>CB4:>B
@HWI-ST279:219:D0RJNACXX:5:2206:5483:58877
GGTTGATTCCGTTTCTAGAAGTAACTAACAGTAATTATATATGACACTAGCCATTAATAATGTTTGCTTAGCGTAATTAACCATTGTTAACTGCCTTACTC
+
@@CDD;DDBBF??CABFB9FE3AA?BFFGBB+AHEFGGFHEH<4CDHEFGBFHEHGGGEHGIDGHEG<CH@FHACH=DGIEHCHECDFDFFFC@CCEC:;@
@HWI-ST279:219:D0RJNACXX:5:2206:10235:65655
CGTCAAAGTGAAACCCCTCCACTGTGGGGATTGTTTCATAAAAGATTTCATTTGAGAGAAGATGGTATAATATTTTGGGTAGCCGTGCAATGACACTAGCC
+
CCCFFFFFHHHHGIJJJJJJIJJJHHIJJHJJJIJJJIJIJJJJJIJJJIHIJIIJIJGIJIJJI?EHHHHHHFFFFFDDEDDDDBDDDDDDDDDDDDDDD
@HWI-ST279:219:D0RJNACXX:5:2206:16160:68919
TAGTCTTGGAAACGTCAAAGTGAAACCCCTCCACTGTGGGGATTGGTTCATAAAAGATTTCATTTGAGAGAAG
+
?@@;A;DDF>BFHI?EEEHI@EHCDHH@HFBGDBGI??9@GD@?D(..88//=F@F()).=77=AE);6?(;B
@HWI-ST279:219:D0RJNACXX:5:2206:18215:80622
CATGCACATTTAATAGGGGCAAGACTGAATAAAAAATGATTATTTGCATGAAATGGGGATGAGAGAGAAGGAAAGAGT
+
?@@;1:2A:D:<DE4:C9:)<AA+<9FGHI@C?:?:F>*?9900994/?4?<?F<F@7;F1@G:;((;7;?B>;2@;A
@HWI-ST279:219:D0RJNACXX:5:2206:10245:44606:start
CAATGACACTAGCCATTGTGACTGGCCTTAAAATCTACTATTTTCCACGAAATCGTATTTATTTCATGTCAACTTTGTCTCAAGGTGCA
+
<<;D?>ABDDFF;;FB:<AF:FDAEF>9C<@G>E<?*?G9DDFI94:0?68??FD=CDFF@FAC)8;FCD:4)=E=?A;E77;;>7;@A
@HWI-ST279:219:D0RJNACXX:5:2206:10558:74571
AAGGAAAGAGTTTCATCCTGGTGAAACTCGTCAGCGTCGTTTCCAAGTCCTCGGTAACAGAGCGAAACCCCCGTTGAGGCCGATTCGTTTCATT
+
?<?DDDD:?D:C<4C<CEE3FEEED@AFE?CEB6@A)?@88;DDEC<C=@=4;AA2(..@CA):9?@8@????'9<(49><35&2(299<:BAD
@HWI-ST279:219:D0RJNACXX:5:2206:1089:82530
CTTAGTCTTGGAAACGTCAAAGTGAAACCCCTCCACTGTGGGGATTGTTTCATAAAAGATTTCATTT
+
:==7+,2<A?>=CAAC==AA?A3><CCCA7:;AA?AB=0?=AA07=B78=A8/=ABBB5)=A>A>AA
@HWI-ST279:219:D0RJNACXX:5:2206:15445:76824
CATGCACATTTAATAGGGGTAAGACTGAATAAAAAATGATTATTTGCATGAAATGGGGATGAGAGAGAAGGAAAGAGTTTCATCCTGGTGAAACTCGTCAG
+
@@@FDFFFHHHDBHHIJJJ<CHGHGIJIJIIJHGIJJIIEIGHFIJIFIICHHIGGIJCBCEHHIHCEAEC@DCBCCCDEEEEECCC?CCDDCDDDDB?B@
@HWI-ST279:219:D0RJNACXX:5:2206:16661:101305
GAAATGGGGATGAGAGAGAAGGAAAGAGTTTCATCCTGGTGAAACTCGTCAGCGTCGTTTCCAAGTCCTCGGTAACAGAGTGAAACCCCCGTTGAGGCCG
+
@@@;BDA>=FDBBH<EFBCHG9FFHFGG?FEGGHGIDH@:?BFID997?B?AAGFC@;EHEEDCC;;BCCBCB??A;@>?,5>@CC@?B@3@@0<@<@BB
@HWI-ST279:219:D0RJNACXX:5:2206:18340:66792
ATCATTTGTACCCAAAATCCGGCGCGGCGCGGGAGAATGCGGAGGTCGCACGGCGGAGGCGGACGCAAGAGATCCGGTGAATGAAACGAATCGGCCTCAAC
+
<@@??2BBCCF?AACE?BGE<11?@F8DAEB<@'3;@35:=B0<@(+59555-55<88BB-77;8>BBBCB<C>@2))0(4>4::::?08?@B93<98ACC
@HWI-ST279:219:D0RJNACXX:5:2206:19754:68528
ATTAATTTTTTAACTAGAATATACGTACTAGACAAGTTGTTGCATCTAAATAATCATTTTTTAAGTTGTTGTACTAGATCGTACGTACCTACCAAATTTAT
+
CCCFFFFFHHHHHJJJJJJJJJJJJIIJJIJJJJJJIJJHIJJJJJJIJJJJJJJJJJJJJJJJJIJIJHHHHHGEFFFFDEEDDDCDDDDDDDDDDDDDE
@HWI-ST279:219:D0RJNACXX:5:2206:20710:80693
GCTTAGTCTTGGAAACGTCAAAGTGAAACCCCTCCACTGTGGGGATTGTTTCATAAAAGATTTCATTTGAGAGAAGATGGTATAAT
+
8;?DDDAD:DF>F@CFEG?;EHE,A?<E3A7FGEFIBA:*:BAF1(?)/.)/)=;C4=;()7@ACEEEEE(?>D?;>A666(;@>B
@HWI-ST279:219:D0RJNACXX:5:2206:3265:70821:start
GTAGCCGTGCAATGACACTAGCCATTGTGACTGGCCTTACAGGTACTGTGTGCTACCAGCTCCTACATTATGGTTATGGGTACACAGATCGACAGGTGAGG
+
@?1BDDDDFD8FFBFB@G?FF@DA4BH:@BFDA18C99BAFHI9??F<?9*9B88<F)=;.=FGGDEC;EG)).7=;3;;));>CCC65>???BBB:@3<9
@HWI-ST279:219:D0RJNACXX:5:2206:3588:91168
GGGTTTCACTTTGACGTTTCCAAGACTAAGCAAAGCATTTAATTGATACAAGTTGCTGGGATCATTTGT
+
?;1DDAB;CFFBF@>:+AC<C,,<+<A<9?3?:E>?*?CFB<F??DB@<9B*98?F@D:1C<<=FDEFF
@HWI-ST279:219:D0RJNACXX:5:2206:4302:96356
GGGGTTTCACTGGTGTGTCATGCACATTTAATAGGGGTAAGACTGAATAAAAAATGATTATTTGCATGAAATGGGGATGAGAGAGAAGGAAAGAGTTTCAT
+
++;1=0=A:AA<?2ACECC:CFCEAEB9BECEEEDII1?BD9DDA?BDEADD<ADEA7A4@C:CADCEC:=;A36;;4=6;>@>??A;9?A:<><5;AAD:
@HWI-ST279:219:D0RJNACXX:5:2206:4308:89269
ATTGATACAAGTTGCTGGGATCATTTGTACCCAAAATCCGGCGCGGCGCGGGAGAAT
+
?;?DDD>BD?3CFF9FGBDF@GEGGH><<<B@?FGGGGIF6:FEB@EBB6?8-@5@@
@HWI-ST279:219:D0RJNACXX:5:2206:4706:100047
CAAATGATCCCAGCAACTTGTATCAATTAAATGCTTTGCTTAGTCTTGGAAACGTCAAAGCGAAACCCCTCCACTGTGGGGATTGTTTCATAAAAGATTTC
+
8??=?AB:C<A??AEB@EBA+A?3AA:FFDE4<<??1??::C<9?DA?BB?90898D:8D)<C<;8=;4(5?;;??6>@<8,359,59>;>>>>>><AAA>
@HWI-ST279:219:D0RJNACXX:5:2206:4916:65993
GTATCAATTAAATGCTTTGCTTAGTCTTGGAAACGTCAAAGTGAAACCCCTCCACTGT
+
???DD>B:C?A:<ADE9C<4<F3AEEA<AFC<+<+1@1C*1*1CD9*?B?DD79?BCB
@HWI-ST279:219:D0RJNACXX:5:2206:5111:72542
CATCAAAATAATCATTTTTTGACTGGCCAAGGAAATTAGCCTTACATGGGTTAGTATATATCATCTTTTAATCATTGCACAAA
+
;?@:DABB>=2:C9ACFFI<E<?FH?<A:EGI3C;FDF339990?D4DA(=@DE.=F;F4@EDEEEEFCF3?3?AC@7@;B;@
@HWI-ST279:219:D0RJNACXX:5:2206:5242:88926
GTTTCCAAGACTAAGCAAAGCATTTAATTGATACAAGTTGCTGGGATCATTTGTACCCAAAATCCGGCGCGGCGCGGGAGAATGC
+
?@?D?DBBB?AFAHBHBBE:FBCHII@H>AHHEBEGB??BC9CCDHIEFBD@B9B??B@;>BFII@8;:BC@B@>009<@-84>@
@HWI-ST279:219:D0RJNACXX:5:2206:5650:62814:start
TCTTACCCCTATTAAATGTGCATGACACACCAGTGAAACCCCCATTGTGACTGGCCTGACTGGCCTAATCCTTTTCTGCTGTGCACATCGCCCAAAAATCT
+
???D7DDAD7D:DE:A?C<::CFD>C9?2@D)C1::<?BBD:D@?<D??D8BBCCD3-.)=AD?==CD)..=AA?;?DD;6.6@6>>AA?7=:85(9<?AA
@HWI-ST279:219:D0RJNACXX:5:2206:6119:102237
GTTTCATTCACCGGATCTCTTGCGTCCGCCTCCGCCGTGCGACCTCCGCATTCTCCCGCGCCGCGCCGGATTTTGGGTACAAATGATCCCAGCAACTT
+
?:?D?:A>C4CD7EE>@E,<CCFAE>DDD>DDDDDC:;@A@A:-=?@<>>??>A>>A;;8;7<7>;58;-00:>>;><>:((:+(4>+4<AA??<>A:
@HWI-ST279:219:D0RJNACXX:5:2206:6551:61167
GGGTTTCACTTTGACGTTTCAAAGACTAAGCAAAGCATTTAATTGATACAAGTTGCTGGGATCATTTGTACCCAAAATCCGGCGCGGCGCGGGAGAATGCG
+
@@<=ADADF<+AADB1CBFE9FHE@C@CGEC<CEFBA9?<?@@FGFEFFEFF0??F@BDA2B(=@CF;.8==CEEFF@>;?/99=BB9@BB@>>BBBB>A>
@HWI-ST279:219:D0RJNACXX:5:2206:7152:89995
CGAGTTTCACCAGGATGAAACTCTTTCCTTCTCTCTCATCCCCATTTCATGCAAATAATCATTTTTTATTCAGTCTTACCCCTATT
+
=>;<A1<?<C=22<+22233@+33?ACC?7C<=7*1@?1??BA):=AB<ABBB<9=?=AB<>78>=<=AA;=77>==;A9>@@@>@
@HWI-ST279:219:D0RJNACXX:5:2206:8757:80152:end
GATAACCAAGGTATTGCTTAGCTGCTTGTTAGGCCAGTCACAATGGGGGTTTCACTGGTGTGTCATGCACATTTAATAGGGGTAAG
+
+=?DDDB;A;1C<E4:EB@CAFC?CE+2<CEEECA=CCD99?9:?0:BD05ACEACDDC>(5.7;?3@;?@;>>B>;3;>(388:A
@HWI-ST279:219:D0RJNACXX:5:2206:14368:103035
TCTCATCCCCATTTCATGCAAATAATCATTTTTTATTCAGTCTTACCCCTATTAAATGTGCATGACACACCAGTGAAACCCCCATTGTGACTGGCCTTAAT
+
88?DD8?=+2:C4,,<?A4CAEDADJA<BFHCHI;DG9:C?0:DEG>BFDBBEH><D=8B=FBF@C78=;5==?C>C:;@;9=>?>C@C>C@A<9(,>:C;
@HWI-ST279:219:D0RJNACXX:5:2206:11557:107145
GATTTCATTTGAGAGAAGATGGTATAATATTTTGGGTAGCCGTGCAATGACACTAGCCATTGTGACTGGCCTAATT
+
@B@DD?DBHFFADB>DFF+AC33<FEJG?CHD<9FA?BDAD?D6:BBGH48?DHCHECG>F@CCF;@@@CAH9AHF
@HWI-ST279:219:D0RJNACXX:5:2206:19765:112583
CTTGCGTCCGCCTCCGGCGTGCGACCTCCGCATTCTCCCGCGCCGCGCCGGATTTTGGGTACAAATGATCCCAGCAACTTGTATCAATTAAATGCTTTGC
+
=?81=:=@?)<:?CE:210)8?D@DBA@@<8A8'=CAC3=8<>>;8575<7&07CCA57?>C:@@4(:@4:9A:<<+29ACC@ACD:A3:::C:>>>::>
@HWI-ST279:219:D0RJNACXX:5:2206:16568:113289
TCCCCATTTCATGCAAATAATCATTTTTTATTCAGTCTTACCCCTATTAAATGTGCATGACACACCAGAGAAACCC
+
+=8A+B>ABC42<:CFG9HCH:C<F<F4?;@E??E*:*:*?9BFAH@FF>9B8/??<?*83)8=@F;=(=7=?)=A
@HWI-ST279:219:D0RJNACXX:5:2206:17877:121946
AGGGGTAAGACTGAATAAAAAATGATTATTTGCATGAAATGGGGATGAGAGAGAAGGAAAGAGCTTCATCCTGGTGAAACTCGTCAGCGTCGTTTCCAA
+
=?@?D@8+2:?F?FHEGHJIIGEH@D@:BC<EC<?C3C@<BAFGHEC>B@?FAFH;F9==CGD)=?AEHH@>DF)7;CEE>@;;;A8:8<8909@CC>C
@HWI-ST279:219:D0RJNACXX:5:2206:7300:130952
AATGCTTTGCTTAGTCTTGGAAACGTCAAAGTGAAACCCCTCCACTGTGGGGATTGTTTCATAAAAGATTTCCTTT
+
@B@FDFFFHHHHHGFFHIGIJJIHHD@CGE<4?EFG?;FB;FDDHGB?FHFG<@G>7==:=DA;@EAC3??)).?B
@HWI-ST279:219:D0RJNACXX:5:2206:8884:150166:start
GAGAAGATGGTATAATATTTTGGGTAGCCGTGCAATGACACTAGCCATTGTGACTGGCCTAAGTACATAGTACTCCCTCCGTCAAAAAAA
+
;<?;7B?DAF+<<EEH>F>@HJBHCF8<E6):C)?:CBB<B?*BDB?DB?8?*?F42(.87@=.7@;:.)7=AHAHHB>BCB>7';>;=@
@HWI-ST279:219:D0RJNACXX:5:2206:12318:152758
CAATGGCTAGTGTCATTGCACGGCTACCCAAAATATTATACCATCTTCTCTCAAATGAAATCTTTTATGAAACAATCCCCACAGTGGAGGGGTTTCACTTT
+
B?BABD?DFFADACEHIIDGEFGHHAHIJBHBBFBDGCICGHCG9<G<B???BCFAEGIHGECCGHCHIAHHCAHH>7?B>D?@EEC5=?BB,8?CACCC:
@HWI-ST279:219:D0RJNACXX:5:2206:19932:153535
GAAGGAGAAATGCCAGCATATAATACGAATAAAAACCCTAACCTTGATTTTTGCATTTATCATTTTTATTCAGTCAAAATATGTGTTGGGCATTT
+
B@@FDFFDHHHGHJJHIGB>HHIIIEGHGGGEEHEGIGFIIIGIDG>GHIFGEHIFHGIC)BGCFGI?DHBEGEHHHHHFFF:;A?>AB>(;?AC
@HWI-ST279:219:D0RJNACXX:5:2206:3902:156989
AAACCATATTTCATGCAAGACATGATTTCCTTCTCTTTCCTTATTTATTCACCTGCCACATCATTTTTTGTCCTATGTGGCAACTTATTTAATACTATGGA
+
B@@DDFADBBDAFEEHHGGIBBHB<FGIIJIJGEBGGIG>BGC@@D?FDABBAGGBHHCE@8BFHIAGB<GEEHHHEEC@CE>;;DEEDCE;>C>A@C>:;
@HWI-ST279:219:D0RJNACXX:5:2206:17779:157733:start
CCGTGCAATGACACTAGCCATTGTGACTGGCCTAACTGCTCCTTTAATTTCCTCTTCTCTCTCTCTCTCTCTGGACTCGCATCGATCTCCGATGAGATAAG
+
CCCFFFFFHHHHHJJJJJJJJJJHIIIJJJJJJIJJJJJJJJJJJJGIJJJJJJJJJJJJJJJJJJIJJJJIIIJJHHHHFFDDEDDDDDDDDDDDDDDDC
@HWI-ST279:219:D0RJNACXX:5:2206:12380:150649
AGATCCGGTGAATGAAACGAATCGGCCTCAACGGGGGTTTCACTCTGTTACCGAGGCCTTGGAAACGACGCTGACGAGTTTCACCAGGATGAAACTCTTTC
+
:+:B=DBD:@::AF>C:?;@AAEFG>EE;DHBFIGGI49;@3;;A>5;A5>;92;8&2@:>C:>C>?>;9BBB@99252<A:>3:>AB<:@:(:3:4:@AC
@HWI-ST279:219:D0RJNACXX:5:2206:12992:108700:start
GACACACCAGTGAAACCCCCATTGTGACTGGCCTTATCAAACATTCAAACCCATCACCGCATCCCCAACTCGCCACCAACCACCACCACCGCCGC
+
=8:=DDDDFFBFDFB?E7?FF<B<*1:CCG<FD*?B*0?<B<FBFFFEEF@1B;>CFF1AA8B96;@DDCC;;B?;?9?<=7<BBBBBB@--9@B
@HWI-ST279:219:D0RJNACXX:5:2206:13869:124596
AATAAAAAATGATTATTTGCATGAAATGGGGATGAGAGAGAAGGAAAGAGTTTCATCCTGGTTAAACTC
+
==>AAA?AA>CABBBBBBB>,,<@CB9@BAA;:=?B4?=;A=>5=AA=>A=ABAABA>>33A).=;A7A
@HWI-ST279:219:D0RJNACXX:5:2206:14010:122610
CGAGGACTTGGAAACGACGCTGACGAGTTTCACCAGGATGAAACTCTTTCCTTCTCTCTCATCCCCATTTCATGCAAATAATCATTTTTTATTCAGTCTTA
+
@<@DFFFEDHFDD@B@FHGIGGIIGGDGHFHIIIIII9FEGCHIEGGGEGHBC>@CH@CC?DFD?B@>>ADC@@;53;>ACCCDDEDEDB?CD:@>@ACCA
@HWI-ST279:219:D0RJNACXX:5:2206:16639:111834
CGTCGTTTCCAAGTCCTCGGTAACAGAGTGAAACCCCCGTTGAGGCCGATTCGTTTCATTCACCGGATCTCTTGCGTCCGCCTCCGCCGTGCGACCTCTGC
+
=<=AA<7?@ABB>2<C<AAA<?ABB?;A177@B?BAA<AAB7B<><A6<AABAA>A@??>@>?>;6==6=:?=>>:6;==;9;;;5;;5;;;;059;?=;:
@HWI-ST279:219:D0RJNACXX:5:2206:16654:155661:end
AACCACATGATTTAACGTGAAGCTAGTTATCAAACTGTTAGGCCAGTCACAATGGGGGTTTCACTGG
+
;??B+B+==CDDEIEE;EEFEEF>ADFE4F9C?@EE<?4*:?<DD;:*BB?*9*BDI0-5;3.?C?@
@HWI-ST279:219:D0RJNACXX:5:2206:16680:153870
ACTTTGACGTTTCCAAGACTAAGCAAAGCATTTAATTGATACAAGTTGCTGGGATCATTTGTACCCAAAATCCGGCGCGGCGCGGGAGAATGC
+
=:1AA:?DFDFFAFIIEFF>H<GFH@CFEFFE>DE@C?D<D>@FF:*0?B9?DF>12)=C)8=BFE=@F(.7C=499;;B5<&&05-5<BA>A
@HWI-ST279:219:D0RJNACXX:5:2206:18152:143834
ATGGGGATGAGAGAGAAGGAAAGAGTTTCATCCTGGTGAAACTCGTCAGCGTCGTTTCCAAGTCCTCGGTAACAGAGTGAAACCCCCGTTGAGGCCGATTC
+
@@?DD?D@B?CCD;EGGAHHI>GGH9CC<BG>FAAD9DF>F??9?9B8?9;B1;;@;7==CAHEB@DBA;?;AC(-(;55;>C?BBB<>1884908>.5?:
@HWI-ST279:219:D0RJNACXX:5:2206:18645:147146
TATTTGCATGAAATGGGGATGAGAGAGAAGGAAAGAGTTTCATCCTGGTGAAACTCGTCAGCGTCGTTTCCAAGTCCTCGGTAACAGAGTGAAACCCCCG
+
@@@DBDD:DFDFHHEIGBHB?FGGEHEHIIIGG>HHE<BGHECGIAFFGCE<8?F=C@EEI3@E@BDEE.;6;A;;A@CBB5<?>ACCAC>>:>@<85@B
@HWI-ST279:219:D0RJNACXX:5:2206:19395:103196
GCGCCGCGCCGGATTTTGGGTACAAATGATCCCAGCAACTTGTATCAATTAAATGCTTTGCTTAGTCTTGGAAACGTCAAAGTGAAACCCCTCCACTGTGG
+
1+1<=<<8A<AA)?AAB<<A(97==<=AB>>>AA>>>AAABA=>9>AA@B@@@@B>@B@@@=?>;5;>>>???A=;===;?;8=??=?82529;;;;::==
@HWI-ST279:219:D0RJNACXX:5:2206:19625:132306
GTTTCACTTTGACGTTTCCAAGACTAAGCAAAGCATTTAATTGATACAAGTTGCTGGGATCATTTGT
+
=:;A7=;ABB+?B)22<+?ABB>9ABBABBA9B>;::?==?BB9?=4A<A9???A=9=>>5==AA4A
@HWI-ST279:219:D0RJNACXX:5:2206:20186:119145
CATCTTCTCTCAATTGAAATCTTTTATGAAACAATCCCCACAGTGGAGGGGTTTCACTTTGACGTTTCCAAGACTAAGCAAAGCATTTAATTGATACAAGT
+
<@@DFFDFDDDHF+2<:?EFHGHHIIADGHIGIHIGIHGEG@?B<B3B@<F<@FADDG:DEDCHE;A?B@C@?@;6@6>AC?>CAA>;BDCDACADCCC>A
@HWI-ST279:219:D0RJNACXX:5:2206:3587:131861
GAAACAATCCCCACAGTGGAGGGGATTCACTTTGACGTTTCCAAGACTAAGCAAAGCATTTAAT
+
8?;BADDD3C3:;1+A2?:AC=A@)1::?B49??D@DDDDDA4B<BD9@9@A@7@;CAACDCDD
@HWI-ST279:219:D0RJNACXX:5:2206:5320:119778
AATCCCCACAGTGGAGGGGTTTCACTTTGACGTTTCCAAGACTAAGCAAAGCATTTAATTGATACAAGTTGCTGGGATCATTTGTACCCAAAATCCGGCGC
+
<<@DADDBFFA<A;:CB1C)1:::9??BDFFA0609?D@FAFFCEFE@FEFFF47@EF@==A@EEEF;@;;@>:6;@>??>>@D;>A>ABB<<@ABBBBBB
@HWI-ST279:219:D0RJNACXX:5:2206:6090:131568
AAATAATCATTTTTTATTCAGTCTTACCCCTATTAAATGTGCATGACACACCAGTGAAACCTCCATTGTGACTGGCCTAATGCGCGGGGGCACGCACGCG
+
<@@ADD?DHDHDHIIIIII>AHCHI9<BAFHEGHGE*?*:?BF@DCBB@F:DHBGC<=FFD>@FHIIGGA:DCCHEED@CDDB><?BBBB5525@BBBBB
@HWI-ST279:219:D0RJNACXX:5:2206:6661:113947
AAACCCCTCCACTGTGTGGATTGTTTCATAAAAGATTTCATTTGAGAGAAGATGGTATAATATTTTGGGTAGCCGTGCAATGACACTAGCCATTGTGACTG
+
CCCFFFFFHHHHHJHIGHIIJJJIIJJJJJJJJJIJJJJJJJJJJJIJGIIHJJJGIIJJJJJJJJJJJEHHHHHFFDDEEEDDDDDDDDDDDDDEDDDDD
@HWI-ST279:219:D0RJNACXX:5:2206:7028:117616:end
GTAGGGGGCACCTGACCGTGCGTGATCAAGGGATCCAACTAACTCCAATAAATTTATTAGGCCAGTCACAATGGCTAGTGTCATTGCACGGCTACCCAAAA
+
7==+++0<A=AA8A>>1)1)1008=09<=>BA=;;>A8>7>>BBBBAA;AA>7>;?>@?7>>@@@=>?;;=;;?=:559:(559;;?=?==;;9;=;39;;
@HWI-ST279:219:D0RJNACXX:5:2206:7299:144404
CATGCACATTTAATAGGGGTAAGACTGAATAAAAAATGATTATTTGCATGAAATGGGGATGAGAGAGAAGGAAAGAGTTTCATCCTGGTGAAACTCGTCAG
+
@@@D?DABDDCFAHGBEEH3<+AFB9CGBH?4CFHGCCD@9*?DDF?F<BCH@>9B>;(;FG37@755=.(?@>B@>;.>AB@C5;;;-55:@A:>?5<B9
@HWI-ST279:219:D0RJNACXX:5:2206:3042:166691
AGAGTTTCATCCTGGTGAAACTCGTCAGCGTCGTTTCCAAGTCCTCGGTAACAGAGTGAAACCCCCGTTGGGGCCGATTCGTTTCATTCACCGGATCTCTT
+
@?@FDDEFGADFHHICGHIIGIIGIJJGHJEFHHBHGEGGHBFGEIIJ1C@DGFGEDGCEHEEHFF9,>B,;?BDDBBDDDA><CDEBCDCCDDBDBCC<:
@HWI-ST279:219:D0RJNACXX:5:2206:8582:169497
CAAGACTAAGCAAAGCATTTAATTGATACAAGTTGCTGGGATCATTTGTACCCAAAATCCTGTAGCCAGGCGTCACACAAACTTACACAACTTCCAGCCGT
+
;;:A:B:=+=2<C<E:+<?C?3<<3+3<C4FEC*?EGE@@):?;BB?F:?F?BFH;?F>BBGGDFGHFHC6AHEEBDD;;A?>>>;5@>??5>:@>5>?29
@HWI-ST279:219:D0RJNACXX:5:2206:18585:169251
AAAAAATGATTATTTGCATGAAATGGGGGTGAGAGAGAAGGAAAGAGTTTCATCCTGGTGAAACTCGTCAGCGTCGTTTCCAAGTCCTCGGTAACAG
+
?8:BDDDDDFHDAGEB@@EAE9HHEE?=)088?4?BFEHFAAC@C)7.7.>@=A>C7.??;?>D6;;>?;>3;<<205<A::@A>@>(4<@<B@A>C
@HWI-ST279:219:D0RJNACXX:5:2206:1248:169892
GAAAGAGTTTCATCCTGGTGAAACTCGTCAGCGTCGTTTCCAAGTCCTCGGTAA
+
?@@D+=:A<CF>A:CB+:3<:?<<F?B<AGF?:?)?)81?BGCF4*9B@''5@F
@HWI-ST279:219:D0RJNACXX:5:2206:3739:172881
CAATGGGGGTTTCACTGGTGTGTCATGCACATTTAATAGGGGTAAGACTGAATAAAAAATGATTATTTGCATGAAATGGGGATGAGAGAGAAGGAAAGAGT
+
8:=+4==::@C8DEH>BF?C1:DG9F900B@DEE@FD99?D0.<B<=F@7=C7;@@EAABCB@CDEEDEE@;;;;A3;@;5,;8@::C<@83+883?<AAC
@HWI-ST279:219:D0RJNACXX:5:2206:21155:180951
TAATAGGGGTAAGACTGAATAAAAAATGATTATTTGCATGAAATGGGGATGAGAGAGAAGGAAAGAGTTTCATCCTGGTGAAACTCGTCAGCGTCGTTTC
+
B?=?+=;?D?8C?HF?FF<FHHG>AEEB4?D@@FGGFGA9HGDFBGEG1778==C5@@FHB;C@CEEHFE;AC??D>@>;3;;@A;5<89?A=B85>BB:
@HWI-ST279:219:D0RJNACXX:5:2206:2101:183907
TTGTTGAGTTTAAAAATGTAAAAATTATATGTATAGATTTATCTTGAAAAATACTTTCATAAAAGTATACATATATCACTTTTTAATAAATATTTTTATAG
+
1:8ADDA?DFDA?G@:C2AFEDHFDF>FCE4C+A99CFIDFIGG@44?CFF8BD9?D4BGCE<4??4E8884)BB@7@4CH>@>;E7?=AEE)=E@;;>?7
@HWI-ST279:219:D0RJNACXX:5:2206:14367:193467:start
TAATCATTTTTTATTCAGTCTTACCCCTATTAAATGTGCATGACACACCAGTGAAACCCCCATTGTGACTGGCCTTAGAGGACCATCTGCAACTAGTATGG
+
8?<?BDEFDD:@;EBFHIIIEHEE;;C=G3?EGHJ>1:C9DGI>FAFGEBB?DE8=BBDFHA>@A.==AE;;;@B>@@CA<9;==CCC::A@CC>@;5>CC
@HWI-ST279:219:D0RJNACXX:5:2206:12742:194442
CATTTAATTGATACAAGTTGCTGGGATCATTTGTACCCAAAATCCGGCGCGGCGCGGG
+
:?BBB?;;A?+ADFF:AA<:AC<B+A?CBCEHB9?EGFG=C3B:9)?).'6@D;@BB@
@HWI-ST279:219:D0RJNACXX:5:2206:2485:194852
GGTTTCACTGGTGTGTCATGCACATTTAATAGGGGTAAGACTGAATAAAAAATGATTATTTGCATGAAATGGGGATGAGAGAGAAGGAAAGAGTT
+
?@@;4ADD<C;2AF=CF<EIGCFCDH>AA22CFHA)::D??BD99??F490(=C@FC>F@C>GGA;C=4).@CCA<=>@?>55;3,5;;:<:?:A
@HWI-ST279:219:D0RJNACXX:5:2207:12238:2212
AGGGGTAAGACTGAATAAAAAATGATTATTTGCATGAAATGGGGATGAGAGAGAAGGAAAGAGTTTCATCCTGGTGAAACTCGTC
+
+++A1DD3??DDDB@F:A4F<FD@+?B9?CBE*CD><?1?B*BD1DHFGCF<B(8BCFD@GEG77;C:=;=?>?;B3;(>@>==?
@HWI-ST279:219:D0RJNACXX:5:2207:12805:4847
TGGTGTGTCATGCACATTTAATAGGGGTAAGACTGAATAAAAAATGATTATTTGCATGAAATGGGGATGAGAGAGAAGGAAAGAG
+
:??+=2=+2AFBAGGCFF,A,,3,:C81BEGBEF9DDBCFDBF<)*9?B<?@BFAG:C)8@;@G@E(BECHA>BEBD@@EC;=9?
@HWI-ST279:219:D0RJNACXX:5:2206:11377:200841
GAGGAATATGTCAGCGGCTGTGGGAGGCGCCGGCTACCCAGGTGGTGCCGTGGAGGAAGAAAGCGGCGGCAGTTACGTTGGGGAGTTGGACGAGGAGGGG
+
@@@FDBD?FHAFF@EGEHGIBCFG):?FDBHEHGG?AEE??=.;59ACCD3=?<?B??88>AA9>@B;>BD@3:@>+(++()&+0+9>CCCB>@002><B
@HWI-ST279:219:D0RJNACXX:5:2206:11752:190735
TAAGACTGAATAAAAAATGATTATTTGCATGAAATGGGGATGAGAGAGAAGGAAAGAGTTTCATCCTGGTGAAACTCGTCAGCGTCGTTTCCAAGTCCTCG
+
<;?D;DDDDFF?4CGIB:<??CA+<CFE4ECAFFFEFIEF6FG@9DBF;BFC>FFFCC===FFEEAEEE>>EEDDDBDA?B@B@?BB8;<34>AA:>AAB@
@HWI-ST279:219:D0RJNACXX:5:2206:11896:200705:start
AAGATTTCATTTGAGAGAAGATGGTATAATATTTTGGGTAGCCGTGCAATGACACTAGCCATTGTGACTGGCCTAATTTATCTGCATTTTGCTAATATCAT
+
@@@D?BBDFFFHFIGEHGIG9F@H+<F@FEHHIIFGGHCDGIIFDGFGFDGGGGIGFGBG@GIGG@GHGIIHFHHCD))/).;;>@@DAD@AC>;ACDDE@
@HWI-ST279:219:D0RJNACXX:5:2206:13551:197567:start
CGTGCAATGACACTAGCCATTGTGACTGGCCTAAGAGTGTGTTTATTTCACACTAAAATTAGAAATTTGGTTGAAATTGGAACAATGTGAAAGAAAAGTTG
+
CC@DFFFFHHHHBHGIJJJIIEEGHJJJJIIJIJJHGDG<DHHIIIJJIFJJJIIJJGIIGIGGHIJIIIIIIGEHHEHHHDFFFEEED@>AC?BCCCCC@
@HWI-ST279:219:D0RJNACXX:5:2206:13726:169248
GAATGATGATGATTCATGATGTAAAGGTATCATCTTTATTCTGAATAAAAAATGATGAATAGATTTGACACCGATTCAGGAAGGCCAAGAGGTATCCCCGG
+
;@@DD>BDDDFBFHG:<C4EHFAFE@?FGCCGCHCA>HHACE<@F4DAEHGHGE><B?D<D<BFGIGCFHBABHBAA>=)).6;?=??A?BA(;A>@>@BB
@HWI-ST279:219:D0RJNACXX:5:2206:14605:160860
AGTTGCTGGGATCATTTGTACCCAAAATCCGGCGCGGCGCGGGAGAATGCGG
+
?8?B?AD:?D8CD;FFDB:C?<C<GGFAGE))00?FAF><8>2;058A9A<B
@HWI-ST279:219:D0RJNACXX:5:2206:14611:179698
AACTCGTCAGCGTCGTTTCCAAGTCCTCGGTAACAGAGTGAAACCCCCGTTGAGGCCGATTCGTTTCATTCACCGGATCTCTTGCGTCCGCCTCCGCC
+
@@@DDDDB??BFHIHCHEEHHI@FGEFB@AFGHBF@ED9??DHGCEAGGE@EEAC?BA>9?AB5??@(>>DDC3<959>4>>A@>@599@<BBBA>BB
@HWI-ST279:219:D0RJNACXX:5:2206:16892:164423
CTATTAAATGTGCATGACACACCAGTGAAACCTCCATTGTGACTGGCCTAATAACGTGGTCTGGTCCTATTTCGAACAAATCTTAA
+
?@@D?DDD>B2AB<EH@EHHBGDAF?F>HIGIGE?@4CFD99?:B;BDFEH@FH<@DGA8B<@>GEHG:C=@.=;.6B?DDBACDD
@HWI-ST279:219:D0RJNACXX:5:2206:18295:197349
GAGTTTCATCCTGGTGAAACTCGTCAGCGTCGTTTCCAAGTCCTCGGTAACAGAGTGAAACCCCCGTTGAGGCCGATTCGTTTCATTCACCGGATCTCTTG
+
@@<=:=BDDHDH>E<B9E?F?<BAC?<9??FF0?B<B<4F?FHFGHG;8B@G;CG7@=@CDHCE9=925,;?@?;@B@C?9?B>>@@>@CC8<9<<CCD@:
@HWI-ST279:219:D0RJNACXX:5:2206:19150:167562
CTGACAATCAACTCACGGAATGGGCATATAAAGGATAAAAATGAAAACTCAAGGGTACGCATGCCAAATAGAGAAGGAAAGATGTTAAAACCATAAACAAC
+
?;;DDB;BAFDAF@@FF>3<C9@?CD>EEGHGEDCAH@GDGD<9BFGB?D@F93(8==;A;CE;@?E=E<3);BBDAA6>ACC3@AD@@:5<?@>:::CBB
@HWI-ST279:219:D0RJNACXX:5:2206:19836:169027
CATTTAATTGATACAAGTTGCTGGGATCATTTGTACCCAAAATCCGGCGCGGCGCGGGAGAATGCGGAGGTCGCACGGCGGAGGCGGACGCAAGAGATCCG
+
CCCFFFFFHHHHHJJJJIJJJJJJJJJJJJJJJIIJJJJJJJJJJJJJJJJJFDDDBDBBBDCDDDDBDD<A>BDBDDDDDDDDDDD>>BBDBDDDCDCCB
@HWI-ST279:219:D0RJNACXX:5:2206:20950:197039
CATTTAATAGGGGTAAGACTGAATAAAAAATGATTATTTGCATGAAATGGGGATGAGAGAGAAGGAAAGAGTTTCATCCTGGTGAAACTCGTCAGCGTCGT
+
?:?ADD4D?<BF6F:CE>CFCC<C<9<EFE@?FDD<DFCFEGE?*94??FE=(@DFG<F1;;3=CE7?;E?BD:.)66>A@ABB>>-(5:<989=A=8<<B
@HWI-ST279:219:D0RJNACXX:5:2206:2760:198919
CATCCCCATTTCATGCAAATAATCATTTTTTATTCAGTCTTACCCCTATTAAATGTGCATGACACACCAGTGAAACCCC
+
8??A?=DADD<BDE@E:C:?C@<F@CFFIEA;E<DD??C@DCDBBD)B<<D884B?DBE=.)=C=;5;6.@;?C?AC;?
@HWI-ST279:219:D0RJNACXX:5:2206:3777:164106
TCAAGCTCTGCCTCGTCTACTGCGACTTCGGCAAGGAAACGACGCTGACGATCCGACACGAGCAGCTTTAGCACGATAGATCTCGAGTTCTGCGCCTGTTA
+
=1=BD3BAF++:AE1FGBGHI9EG<?EFCEFIB<FEFICBF6:;A<E<==;(.;6?'9'''38;BB3>>@>:@@99<?BBB:A:+4):0(:>459<@?BBA
@HWI-ST279:219:D0RJNACXX:5:2206:4427:172142
GAGTGAAACCCCCGTTGAGGCCGATTCGTTTCATTCACCGGATCTCTTGCGTCCGCCTCCGCCGTGCGACCTCCGCATTCTCCCGCGCCGCGCCGGATTT
+
@@@ABDDDBBBFDI<;CE?DHGBHFHA=BDBF@DB<BBA=06@FECCHGH<=BB<<A>@B?B?/')578@BB:?9&5<BCE:>C-))09>B>5<<<5>B>
@HWI-ST279:219:D0RJNACXX:5:2206:7625:171168
AGAAAAACTGGAAGGCCAGAAGAATCCCCAAGTAAAATGAATTTCAGATTGTCATCTAGTGTCATGCACATTTTCCTCCTAACCATGATATTGTCTCTG
+
?=;BD?BDBBCB<<E=DE=CEDG9C<E@FD1DCFGCH9:BDBACHGC@B4?D4BD:BF4//=)=)8@AFG:C)=7..==CH@BB>;>ACCDEAAACC@C
@HWI-ST279:219:D0RJNACXX:5:2207:12721:6053
CAAGTCCTCGGTAACAGAGAGAAACCCCCGTTGAGGCCGATTCGTTTCATTCACCGGATCTCTTGCGTCCGCCTCCGCCGTGCGACCTCCGCATTCTCCCG
+
===A=@+?AA=<=ABB=9;+3?3<A>=AAA4;=AAAA7804<>1=AA3>)7=A=A;6=@@@;;>359,',39;;;;9;<;5;79;;;;=25;9;9?;???;
@HWI-ST279:219:D0RJNACXX:5:2207:13127:7568:end
GCCAGTAGAGTTCTTAGGCCAGTCACAATGGGGGTTTCACTGGTGTGTCATGCACATTTAATAGGGGTAAGACTGAATAAAAAATGATTATTTGCATGAAA
+
<@@DDDE>?CFDFBHGAHBFC@CGHAHDCCBCGH@GHCBFHIIFG8BCGICFDHGH;=C77@ECHEA44;@;@AAC>CACC>>@?5>;@CCE>:344@:A>
@HWI-ST279:219:D0RJNACXX:5:2207:14019:17374:start
CATGCAAATAATCATTTTTTATTCAGTCTTACCCCTATTAAATGTGCATGACACACCAGTGAAACCCCCATTGTGACTGGCCTTAGCAACCGCACTGTAAT
+
@C@FFDFFGGHDFGIJJIJGIJJHIJ9CEHHIJJJJJJIJJIGD?GGIIGIIIIJJJIIDHGIEIGEGGHHHHFFCDDEDDECEC>CCDBDDBBD<C:@CD
@HWI-ST279:219:D0RJNACXX:5:2207:17809:10348:start
TAGCCGTGCAATGACACTAGCCATTGTGACTGGCCTTAGGAGTACTGAACAAGATGGATAGGATAAGGTAGTACTCTGGTACAGTGATGATCTTAATTTCA
+
@CCFFFDDHHHHHJJJJGIIIIIIIJGIJHHIGGIHIIJJJJIGIJJJIJJIIIIIIJGIIIEHIIII@CD7ACE??CC7?BCD;>C>C>CDDCEADDCCA
@HWI-ST279:219:D0RJNACXX:5:2207:19210:4227
CATCCCCATTTCATGCAAATAATCATTTTTTATTCAGTCTTACCCCTATTAAATGTGCATGACACACCAGTGAAACCCCCATTGTGACTGGCCTTAAGCGC
+
1?;B?:BB;44A<4<B::AEHH@<<<FB4+:;?F9FG1?CFG@?BD180?DFFFE<B@BCFEFE>;<D=6@EEFEAE=B83(63>@>>@3;5?(:A:AB65
@HWI-ST279:219:D0RJNACXX:5:2207:21222:5792
AATAAAAAATGATTATTTGCATGAAATGGGGATGAGAGAGAAGGAAAGAGTTTCATCCTGGTGAAACTCGTCAGCGTCGTTT
+
8??BD?DD:CDHDGCGEHCACBFAFHHHECC7?B9CA>:BBDFC2?F;@F<F@GAF@@FC3=@C;CD?)-=?='.3=A3,;?
@HWI-ST279:219:D0RJNACXX:5:2207:3980:13599
GAGGGATTTGGGCCGGTAGGGGCCCAAAGGAAGGAGGGGAAATTTAATTGGTTTTTCATTTAATTTAATTGATTAATTGAATTTTGTGACTTTA
+
=:>;+0??+<@8@?C<<?0?)000:AB;>)(9>;BAAA<A/6AA>;?@@7>76;=55;=??;??;>9(:=9(,5;==?:3:?;?(8833;????
@HWI-ST279:219:D0RJNACXX:5:2207:8220:8087
ATTCTCCCGCGCCGCGCCGGATTTTGGGTACAAATGATCCCAGCAACTTGTATCAATTAAATGCTTTGCTT
+
?88A?D>D8DD881?))6?@'6;@@=A<C33.=)=A7?;?7>A@A>>;>>A3>BAAAD(:>>>>;;:>AAA
@HWI-ST279:219:D0RJNACXX:5:2207:6587:29364
AAATGGGGATGAGAGAGAAGGAAAGAGTTTCATCCTGGTGAAACTCGTCAGCGTCGTTTCCAAGTCCTCGGTAACAGAGTGAAACCCCCGTTGAGGCCG
+
B@@DAD3AFH<3<ECGB7+A8AAC89EGB@?:?C????DFBGH@GCB??D@BA1@@':5=>E;D7;7?>39?2=>>@(>@::5>(58;@5>B8(+(<B@
@HWI-ST279:219:D0RJNACXX:5:2207:20794:30565
TGTGGGGATTGTTTCATAAAAGTTTTCATTTGAGAGAAGATGGTATAATATTTTGGGTAGCCGTGCAATGACACTAGCCATTGTGACTGGCCTTATACTTC
+
8+1=+)@1D+2<CFGAF?AF4<+<<AHCG<<*C)C3B@BDB*0B4?>DE><B@<?FFB<C@@A5;'=CHHC:;>7?;@>AC>>55@(>@AA<A:AC35>A:
@HWI-ST279:219:D0RJNACXX:5:2207:17825:36088
GGGTTTCACTTTGACGTTTCCAAGACTAAGCAAAGCATTTAATTGATACAAGTTGCTGGGATCATTTTTACCCAAAATCCG
+
;@@BDFADDHHBHDE82AG@CA@?FEHHJ>BGIEC?1:BGEG>BBGGIB?999B9?F>B;;8;@==8)/677=CHAH?@7@
@HWI-ST279:219:D0RJNACXX:5:2207:21145:48646
GTTTCATCCTGGTGAAACTCGTCAGCGTCGTTTCCAAGTCCTCGGTAACAGAGTGAAACCCCCGTTGAGGCCGATTCGTTTCATTCACCGGATCTCTTGCG
+
@@CFBDEEHHHAFHIIJJJ@H>FHGEFHIIIIJHIJIBHGGFHJBFGIIIHIIECHIJHIHHFDBBDACD1=?;6?>@C9?CADE@@CC@D><BC:@CDB>
@HWI-ST279:219:D0RJNACXX:5:2207:15279:53793:start
CACTAGCCATTGTGACTGGCCTTAGGGAACCAGTGAGAACGTTTCTTGACCTAACTAACATCAGGTACCAAAAGGTACATCCTGTTTGTTTTTTTTTCCTT
+
?<?DD?DAADAFHD9<CFDFC@GFF@E38FGADD9D@FHG>:;?D9FB93?BFEGGJIG<C3;=38C77))6=7177;7)7;;@CEAC=9?C;8<BB>3:@
@HWI-ST279:219:D0RJNACXX:5:2207:1329:61410:end
CAGCCACACTCTCTCCATTATCTAAGGCCAGTCACAATGGGGGTTTCACTGGTGTGTCATGCACATTTAATAGGGGTAAGACTGAATAAAAAATGATTATT
+
@;??DB:BBF?FFIDHBBDCFD@B?FFHHAEIJ>EHIG?F>D?FAG<FHGCE=C6C@D>EEHFE;@@D77?6>ABB9?CA@@ACD@C;:>C:<BC@CADC<
@HWI-ST279:219:D0RJNACXX:5:2207:18495:70639:end
TGATGATTCGTATAAGGCCAGTCACAATGGCTAGTGTCATTGCACGGCTACCCAAAATATTATACCATCTTCTCTCAAATGAAATCTTTTATGAAACAATC
+
@B@FDDDEHHDFHIGGEHIJIHIIJ<BHHCGEGFEGFGEGHG?FGHGGIIFFIC@>@FEHEHIIGEGIHFHEHHHFD@CCFC@@CEEEEDCDA<ACAABDC
@HWI-ST279:219:D0RJNACXX:5:2207:1072:57742
TAAGGCCAGTCACAATGGGGGTTTCACTGGTGTGTCATGCACATTTAATANGGGTAAGACTGAATAAAAAATGATTNNNNNNATGAAATGGGGATGAGAGA
+
@@@DDDFFHHHHHHJIIJJJIDDHIJJJIIIIIGDFGIEIGIIJIIGGIB#-;C;DGHFEEHEFFFFFFCDDDCD>######,,8<?@CC@@D?<BCC>C8
@HWI-ST279:219:D0RJNACXX:5:2207:11318:36832
GCACGGCGGAGGCGGCCGCAAGAGATCTGGTGAATGAAACGAATCGGCCTCAACGGGGGTTTCACTCTGTTACCGAGGACTTGGAAACGACGC
+
?@@B?DADFDAFDA@'5ADBC<;?9@B3>A>?B3;A@ABB89?<@B8BBB<(9?@8B@@&5?B::>A:(44(4>B&)9&8(43>@>AA?9<B@
@HWI-ST279:219:D0RJNACXX:5:2207:12006:25310
GCTACCCAAAATATTATACCATCTTCTCTCAAATGAAATCTTTTATGAAACAATCCCCACAGTGGAGGGGTTTCACTTTGACGTTTCCAAGACTAAGCAAA
+
@@@BDBBDFFFFBGABF>:,:FCF:<3A?FB9F?:9BG9C9??BFC9BGF<BB3BB9?BFBF)=FDDCE<-9?;;;3;;;@@;===>;5@:9<>A35>:?>
@HWI-ST279:219:D0RJNACXX:5:2207:12892:62672:end
ATGCAGTATAATAAATCAAAACAATTCCATAAGGCCAGTCACAATGGGGGTTTCACTGGTGTGTCATGCACATTTAATAGGGGTAAGACTGAATAAAAAAT
+
@??DFFFFHHGHHIJGGIIIGEEEHIH?FFGHCGABHI??GHIHHEGFGH<@C@G@@@G=7@AAEHH@>DE@ECC>>@;@@BD'85::ACAC>CA::@C>?
@HWI-ST279:219:D0RJNACXX:5:2207:13287:63335
TGTTTCACTCTAGCGTTTCCAATGCAAATTCAAGGCATTTAATTCCAGCCACATAGTGGGATCGTATGTAAGGCCAGTCACAATGGGTGTTTCATTTGAG
+
@C@FFDFFHHHFHDHEFGIGIIIIJJIJIJJJEGGGCHIIICEIIGGIGGGIAHGGBGEGGEGHIIIFGEGEHFEADDCEFAACEDE5;??CDCDCCCCD
@HWI-ST279:219:D0RJNACXX:5:2207:13427:69127:start
ATGACACACCAGTGAAACCCCCATTGTGACTGGCCTAAGAGAAAACTATTCTATGCTAGATATTGTGTGTGGGTGAAACCGTCCTAATGACATATAGTTCT
+
?81=B+B3=?3+A::CE<:CA8<A>E1?EE49;DDAE3:BD9?9?D3BDB9B4B8B888.=ACCCACCD;AC',9?:AAA'5;;?>:>AAA:::3,:4>A>
@HWI-ST279:219:D0RJNACXX:5:2207:13443:25223
GAAAACTTATTTTACAAATAGATCCCTAAAAAACTTATCCCAGAAATAATCATTTTTGAGCGTCAGAGTCGCTGGCACTGCTATCCAA
+
@@@7?=A;B<F4,CCCGF?IDDAFA;<CFHIIB?BG<C<DF:9)99?0*BFC?F::=775);@@@EE>=)9</8/5;;=AAAB@:?B@
@HWI-ST279:219:D0RJNACXX:5:2207:13599:48246
TGTCATTGCACGGCTACCCAAAATATTATACCATCTTCTCTCAAATGAAATCTTTTATGAAACAATCCCCACAGTGGAGGGG
+
+=1::==,+:ADDA8CEBEEFCB??<:<:1**??C@94??<@BD@9BD9B99B8DBBCCBCEB@@3@A3A;A==7;?D?>@?
@HWI-ST279:219:D0RJNACXX:5:2207:17884:49011:start
AATGTGCATGACACACCAGTGAAACCCCCATTGTGACTGGCCTAATGACAACCTTAATCCTACTACTACTACTACCTTCTTTGCTTACC
+
=<=A=@8A@ABBB7@AAA+3<+3+<?=A0?;4?:*:?B=BB>B>A>7AAA7AAAB).==4=>.7>=>>BA9>A9A;;).;;;5>>@>@?
@HWI-ST279:219:D0RJNACXX:5:2207:1891:29783
CAGAGTGAAACCCCCGTTGAGGCCGATTCGTTTCATTCACCGGATCTCTTGCGTCCGCCTCCGCCGTGCGACCTCCGCATTCTCCCGCGCCGCGCC
+
?@@DFDFA?F>C?GHFEHEGDGGGG8?D9DBD6BFCH@?@?BFB@'===D))59<<98;3>2;38;&0;@9-)0>2059>>ACCCC@><@>BBB>B
@HWI-ST279:219:D0RJNACXX:5:2207:19079:55183
GGGGAAGAAAACAGAATGGGTAAAAAATGATTATTTTTTAGAACCAAAGGGCAAAGAACCAGTCCCTTATTTTAGGAATACAAGACCCTAAACATTGTTAC
+
@@@DDDDDHFFHBIGH@FGE3ADCEGGIFGIIHBGIIFBGHGIG8CAGHEGEIGICGAC?C;???BD>CCDDDDCCCC:ACCCC?C<<CCCCCC>:A:>AC
@HWI-ST279:219:D0RJNACXX:5:2207:20797:55757
CAGGATGAAACTCTTTCCTTCTCTCTCATCCCCATTTCATGCAAATAATCATTTTTTATTCAGTCTTACCCCTATTAAATGTGCAT
+
=;=AA73?@@+++2?2<<@=AA+?AABBBB43)1?ABBA9???4??*:?4?B>9?A<ABBBBBBBBB>;)7=AAA3>>A>A7)7;?
@HWI-ST279:219:D0RJNACXX:5:2207:20924:26602
GGGGTTTCACTGGTGTGTCATGCACATTTAATAGGGGTAAGACTGAATAAAAAATGATTATTTGTATGAA
+
;;:=?5>6:4=6;@>?899);69).<;@>29>:8<3???:<3=<:)<<=?<89=;8;>=)<>>>.=>??@
@HWI-ST279:219:D0RJNACXX:5:2207:3267:27299:start
GTCTTACCCCTATTAAATGTGCATGACACACCAGTGAAACCCCCATTGTGACTGGCCTTATATCCGTGTTGAAGCGGTGGGGATTTGATCGTACTTTGGTT
+
@?<B=DDDFHF7FEHEGHCBE>AE9FBH2+<?BBCGI9CDGH:6DDBBFDBB@=2;B=@3@4C@=@A@.=?EH;?/99>;>=(':::;A@???88C349?<
@HWI-ST279:219:D0RJNACXX:5:2207:4050:41094
GGTGCAAAACTAATCCAAGTTCTGAAACTCTTTCCTTCTATCGCGTTGTGATATCTCTCTCGAGCTCATGGAATTCTATGATTAAATCGAAACCCACTCCG
+
@@1;DDDDBHHFD@EHFA<HEDHEHBHDE?BEHIIAFF@>FDFHA:@D/7BDEEGG<=FGII:@BEEE3=CECDE?@BDEACCCCADC?BCB?BBBB<9?<
@HWI-ST279:219:D0RJNACXX:5:2207:4066:51269:start
GCCGTGCAATGACACTAGCCATTGTGACTGGCCTTACGCTGGGAGGACTGCGCGCCGGCTAGCCGCTAGGAGTCATCACCCTGGCCCGTCTCGC
+
@@@?D?D?A?FFHDB:A<:FCB?FAF<H@FDBHCDEGGI??F=8B.(88=CAG;4=BB'35(,93875584939>@34@C<BCB?@?>528?CB
@HWI-ST279:219:D0RJNACXX:5:2207:4218:51340
GATTATTTGCATGAAATGGGGATGAGAGAGAAGGAAAGAGTTTCATCCTGGTGAAACTCGTCAGCGCCGTTTCCAAGTCCTCGGTAACAGAGTGAAACCCC
+
<@@AABDDFFDHFG@DC@93?1CBD>>@FGFHA3?DG3D>G9BD4BD?3??BFC3=FGG=8@CB>A'-939;>>@:>-;;5:8=<<<@C>9?:>>@>>B<5
@HWI-ST279:219:D0RJNACXX:5:2207:5685:60290
AGCAACTTGTATCAATTAAATGCTTTGCTTAGTCTTGGAAACGTCAAAGTGAAACCCCTCCACTGTGGGGATTGTTTCATAAAAGATTTCATTTGAGAGAA
+
?<1ADD:B:DD8CEEEEEIIECEEBF9@F@<EAC>EFC<EE@CDDC<BD:BA?D:BAD7@CCDCC7;@ADCAA@;7;@>@ABAAA?AAAA>ABA;><=>1:
@HWI-ST279:219:D0RJNACXX:5:2207:5792:47892
GGAGTGAAACCCCCGTTGAGGCCGATTCGTTTCATTCACCGGATCTCTTGCGTCCGCC
+
;;?D+A;B<=:C?D@EE?E9+8?8)?D>:DBB**9<DB?@CD;;'77A@9CD<84=@@
@HWI-ST279:219:D0RJNACXX:5:2207:6543:73209
GAAACAATCCCCACAGTGGAGGGGTTTCACTTTGACGTTTCCAAGACTAAGCAAAGCATTTAATTGATACAAGTTGCTGGGATCATTTGTACCCAAAATC
+
;1?A;D?;:A:<2@1C?<F3<+1C00:B:BBDDBDA>;BD3*?)=BCE3=@EDCA@737=ACAD:;77??A@;6;;;@A>=>><=>;(;A35>AA?2<:>
@HWI-ST279:219:D0RJNACXX:5:2207:6827:26012
ACCAGGATGAAACTCTTTCCTTCTCTCTCATCCCCATTTCATGCAAATAATCATTTTTTATTCAGTCTTACCCCTATTAAATGTGCAT
+
:1=:=ABDH>FDFBF@GGEHDHEFHII<FCAEGHIGFFGIEGGHH>4BGHGHICDIIGBAHIJDGHHHEEECDGHE=?ACDF@3?BAD
@HWI-ST279:219:D0RJNACXX:5:2207:7247:51231
GAGGCCGATTCGTTTCATTCACCGGATCTCTTGCGTCCGCCTCCGCCGTGCGACCTCCGCATTCTCCCGCGCCGCGCCGGATTTTGGGTACAAATGATCCC
+
;@@?DDDDDDHFHHGHIIA?EGGEGD::9?GHD<FDGEEB;/@FG>H:55998@BBC<B?:;B:>C@A;B-055059<@<5<@C:A@9?CCCA>CAACA4<
@HWI-ST279:219:D0RJNACXX:5:2207:8235:47659
TAAGCAAAGCATTTAATTGATACAAGTTGCTGGGATCATTTGTACCCAAAATCCGGCGCGGCGCGGG
+
??7D?:A:DB:CA?EEB4<FF@?:F<FF9+AFC?89:3?C?9?DB:B9?;8B99.(7@;5??8?5>?
@HWI-ST279:219:D0RJNACXX:5:2207:8960:37023
GGAGAATGCGGAGGTCGCACGGCGGAGGCGGACGCAAGAGATCCGGTGAATGAAACGAATCGGCCTCAACGGGGGTTTCACTCTGTTACCGAGGACTTGGA
+
@@@DDDDDDFD>FFBD<FFI:?0@AAB6B@B@6&6777?<@3@BB@07?@>(3>A>B9@B?0;7>3?A@?;>3>9>083>ABBA344:A400555<>BA@:
@HWI-ST279:219:D0RJNACXX:5:1105:12865:126630
GTTTCCAAGACTAAGCAAAGCATTTAATTGATACAAGTTGCTGGGATCATTTGTACCCAAAATCCGGCGCGGCGCGGGAGAATGCGGAGGTCGCACGGCGG
+
1114AD??FHBBC:EBGA@GIJJJDBC9F<??<C??C1:FD???DB9?FB?BBG>B<DBEBBB>@4/-59>8=59>BD5592@A><B-59<CB99>9<<BB
@HWI-ST279:219:D0RJNACXX:5:1105:10171:131582
ATACTCTTTTTATTCTTGGTTTCACCAGAAACTTTATCAATTTCCTTCTCCAACAGTTTATTGTACCTGAC
+
;;?A?+ADD?BF>C:CEFHGGHD>@9EFD;EE>B<4?9C4CDG4D?D<H4*939?;BF:B4BFFDD4C43@
@HWI-ST279:219:D0RJNACXX:5:1105:12414:140622
TTTCATGCAAATAATCATTTTTTATTCAGTCTTACCCCTATTAAATGTGCATGACACACCAGTGAAACCCCCATTGTGAGGCCAGTCACAATG
+
=@@D+B;;?<:+2CGIJJJJGJHIJGIED2:?B?@?DB@BFDGIBB9FD@?DFHI@GEB;F2C=FDHGD@AB8B;77;;;;;;A5---5>>AC
@HWI-ST279:219:D0RJNACXX:5:1105:15608:148297
ATGACACATGACGAGTTTGGGGACCCAAAAATGCATTTTTGAGATGTTAGAAATCTAGTCATCTAGATGACACATCTGTACAAGTTTAAGAACCGCCCGTG
+
=1:A42++=:+<C+<E::BB@DEH11?CFDE>3*BDA9000(7CFAFIDH>@CDG@>ED@@4CAA=AEAEDBB@>;>A.;>@>CC3>;@AA><A?=5.<>@
@HWI-ST279:219:D0RJNACXX:5:1105:3025:160560:end
TAGTGATTTCATTATCTGGTGTTTAATGCTCTTGTTTCTTAGGCCAGTCACAATGGGGGTTTCACTGGTGTGTCATGCACATTTAATAGGGGTAAGACTGA
+
:??4A4A,=,2:2CF::AAAC<AA<HIJ49+AHHIC?*??CDHBF;???F99D<?F>DHAA1.7?C:?.;?@6;;;ACAC;ACDACCCAC9;8,:5:::@@
@HWI-ST279:219:D0RJNACXX:5:1105:20953:163698
CAATTTGGTCCTTCCAAAAACTTAATTTACAAATACATCCCTTAAAAAACTTATTCCAGAAATAATCATTTTTTGTGTGCCAGAGTGGCTGG
+
B@@DFFFFFHFHHIEFBGIIIGIIAHIGIJIJIHJJJIHHHGHGIIGIJD?FGEGHHGGHHGIGHGAGGHIEGFBBEAEEACEDB(;=@BDD
@HWI-ST279:219:D0RJNACXX:5:1105:4174:164050
AGTGGAGGGGTTTCACTTTGACGTTTCCAAGACTAAGCAAAGCATTTAATTGATACAAGTTGCTGGGATCATTTGTACCCAAAATCC
+
=8:+:AA:@)0<:+AEFH3<+91C?FBD<4BFCED@FH9>@DB3?BF4/BCB4.)8@DD;)=@DCEHC;?DB;A.;;;66>?=?CDC
@HWI-ST279:219:D0RJNACXX:5:1105:12709:172230:start
AGAGAAGATGGTATAATATTTTGGGTAGCCGTGCAATGACACTAGCCATTGTGACTGGCCTTAGTGCCGACTGCCGAG
+
1:;D:=A++=AD:?:2<CEFEIA?@CB+2<C:8CBBDB<DB09BD>?>BD8?D?=88BCC@78=)))@<'9?9;A?>?
@HWI-ST279:219:D0RJNACXX:5:1105:13054:174664:start
TATAATATTTTGGGTAGCCGTGCAATGACACTAGCCATTGTGACTGGCCTTACTGTACACAAAATAACTGCATGCTGTATTATTTTGC
+
=?<D??;A:C<?))2AE><C@C<;F<19?EDB??ADBD<BD?<D**)0?<3*)>CBAB=AE;@@7CEE;7?7?CD)7@>;7?@BA36@
@HWI-ST279:219:D0RJNACXX:5:1105:13616:133885
GTTTCACTGGTGTGTCATGCACATTTAATAGGGGTAAGACTGAATAAAAAATGATTATTTGCATGAAATGGGGATG
+
?=?DD4=:ADD?D:EEDE<<CC+3CA3<C9F9+)@8111CDB??BD??B@DDDABB8B8A@@=88)..>C==C;A?
@HWI-ST279:219:D0RJNACXX:5:1105:13867:128802
CGGCGGAGTCTGCACCGGACGACGTCATCGCGGAGATACTCCTCCGCCTCCCTCCCCACCCTTCCTTCCTCTCCCGCGCCTCCCTCGTCTGCAAC
+
@?<?DADDDFDBBHDEHIG>F6;6;;5@GECEE?8;?CCC@CCCCBBBBBB?99?BBC57<89<?@::?CC:9AC<>>B>9@AB?CB2<ABCCCC
@HWI-ST279:219:D0RJNACXX:5:1105:13895:160129
TCTCTCATCCCCATTTCATGCAAATAATCATTTTTTATTCAGTCTTACCCCTATTAAATGTGCATGACACACCAGTGAAACCCCCATTGTGACTGGCCTC
+
18???A?:A=ABDG9E??F?A<3+AFF?F<9922:8C9?<?*BGDFEEG;?;BFFDDC<BF=CFIC@A;@=@5?EEA>.7?6533955>-5;@@@BBBB?
@HWI-ST279:219:D0RJNACXX:5:1105:17269:163219
ATTGCATTAATTAATATTCCAACATCGGTAGATAACATTTCATATATAGCATGCACATGGTATTGGGGTTTGCTACTGAAGCAGCACATTTAAAAGTGAAA
+
@CCFFFFFHHHHGJIJJJJJJJJIFHIJFDHIIIJJJJJJIJJIJJJJJJJJIJJJJJJJFIIJGIIJHGJJJHHHHHHFFFFFEEEEDDEFEDDDCCDEC
@HWI-ST279:219:D0RJNACXX:5:1105:17909:122915
ATCGCCCCTCAAAGCTCCGTCGTCGTCACCGAGGAGTGACGCCTTCAGGCTCCCGCGCCGCGCCCTGACCCTCTGCCGTTGTGCGCCTTGCTCATCGGCCG
+
?<7DDD@:D6B>DHG9CFHAFE?DE:BDFDDEDAH=8=7CFEGFBHFFB;?2?A>:9=BBB5<@B5?CCA?C@CCBCBB<<?B@39>B@CA@:4>C?BBBB
@HWI-ST279:219:D0RJNACXX:5:1105:19218:139455
AACGTCAAAGTGAAACCCCTCCACTGTGGGGATTGTTTCATAAAAGATTTCATTTGAGAGAAGATGGTATAATATTTTGGGGAGCCGTGCAATGACACTAG
+
?<?DD=DD,AFCFBF@AB8F:CEA9D*1;EG@A;D0?BDFBDDFCF=BCFFCFF<4C7@FEC7@A=3.=?>;BDDBB>A'='5//,;@6<@B>3>A@ABB>
@HWI-ST279:219:D0RJNACXX:5:1105:21018:150268
AGAGAAGGAAAGAGTTTCATCCTGGTGAAACTCGTCAGCGTCGTTTCCAAGTCCTCGGTAACAGAG
+
??1???DDDDDD3CBEDA:::BC3+<C?B<9E<;:)1???6B?7@AD>A9)/)>;@A856AD?C;A
@HWI-ST279:219:D0RJNACXX:5:1105:2881:121493:start
GGTAGCCGTGCAATGACACTAGCCATTGTGACTGGCCTTAGGAGAGCAGATGCAGTGTTGCCATGAGAGGTAATTAAATCTGATCTTGGGACATGCATGCA
+
===+AAAACA8BCBB@+2++<<A+?<AB?A=?<=;:?*:*??7=)))9==BBA))97AABBBBBB)>;><).7;77>>;;>>@9>;>(;;;;;;=??5;=:
@HWI-ST279:219:D0RJNACXX:5:1105:2958:136186
TTGACGTTTCCAAGACTAAGCAAAGCATTTAATTGATACAAGTTGCTGGGATCATTTGTATCCAAAATCCGGCG
+
??@A:0ADF8?4C<C?FB9GF<?E++29C?<<E@9?:C:<:?BG4*:D*?FB(98??B=C)84=@CF>==-5=?
@HWI-ST279:219:D0RJNACXX:5:1105:3190:163556:start
CCAGTGAAACCCCCATTGTGACTGGCCTTAGAGGTACGCAGTTTGCAGTTACCTCTTTGTACCCTACCTCATGTATTGCTTCTATTTGCT
+
8=?DDD>BDB++<CEEIIACFDB9<F@3CE?E?D?BD6D1DDDE*/0**/8BC9).7@@CEA7.=@ADDDCDA@@?;;?7>(;6@A;BAA
@HWI-ST279:219:D0RJNACXX:5:1105:5424:178946
CAAATGAAATCTTTTATGAAACAATCCCCACAGTGGAGGGGTTTCACTTTGACGTTTCCAAGACTAAGCAAAGCATTTAATTGATACAAGTTGCTGGGATC
+
CCCFFFFFHHHHHJJIJJJJJJJJJJJJJIJIIFHIGHIJJHIJJIJJJJJIJJJJJGIJJIHHHHHFFFFFEEECEEFEDEDDEEDDDDDDDDDDDDDDD
@HWI-ST279:219:D0RJNACXX:5:1105:5897:137615
AGAGAAGGAAAGAGTTTCATCCTGGTGAAACTCGTCAGCGTCGTTTCCAAGTCCTCGGTAACAGAGTGAAACCCCCGTTGAGGCCGATTCGTTTCATTCAC
+
@@@ABDDAFDH?A@CFBCE:FHDDBFHAF?HC9CGHA@AFBFD(?FBB=B).====A-@CC=?AB@.;B@?>@AB98291,><?<<99?>?3?<44@C:@A
@HWI-ST279:219:D0RJNACXX:5:1105:7003:136571
CCTCCGCATTCTCCCGCGCCGCGCCGGATTTTGGGTACAAATGATCCCAGCAACTTGTATCAATTAAATGCTTTGCTTAGTCTTGGAAACGTCAAAGTGAA
+
?@@DDD6:1DABFEGGIG18:?DFF>E/AEE?=''(..6;>AAAAB@?B:5<59AB>5:5+:@ADBBB:>A:AA>>A>@>>ADBBA@B@B?88<>BBA@:@
@HWI-ST279:219:D0RJNACXX:5:1105:8237:119523
CTTTGATTTGTTTGTTAAAAAGCACAGAAATGTATCTGAGGATTCACACATTTTTATTCAGTTTTGTCCAAAAGAAACTGGGTATTGTTGGTCTGGACCAA
+
C@CFFDDFGHHHHJIIIGIJGIEGJGGHJIJIFIIJ4CCFGIJIJIJJJHIJIJJIIJJIIFHIJIHJJJJJJJGGEHHHHF?CEFFEEEDDCDDDDBDDD
@HWI-ST279:219:D0RJNACXX:5:2207:1543:82733
GGACTTGGAAACGACGCTGACGAGTTTCACCAGGATGAAACTCTTTCCTTCTCTCTCATCCCCATTTCATGCAAATAATCATTTTTTATTCAGTCTTACCC
+
@@@DDFEFHFHAHIJJIGHIIGDGIGIIIIJGGI=FIIEGGIGIJFIJJIHHIIJJIEFHHHF@CEFCCDEEDEEDDCDDDDEEEDDDDDDDCDDDEC@CC
@HWI-ST279:219:D0RJNACXX:5:2207:13807:83400
CATTTAATTGATACAAGATGCTGGGATCATTTGTACCCAAAATCCGGCGCGGCGCGG
+
B;+4A?BD><F?C<B?C+3CAHDDD3<8CHGE41:CCA<DFF@GD@6)?@'-=?B?B
@HWI-ST279:219:D0RJNACXX:5:2207:1334:89446:start
TGTGCATGACACACCAGTGAAACCCCCATTGTGACTGGCCTTATATAGTACTCTTTTAATGTAAACATCATTATTCCATATTTAATACATTGAAACAACTA
+
@@?DDFDFHAFCFEHGFH@>HCHCFFHIGEDDE?@FE?GEGGIJEIJIIJ@B8BFFGIBH4C>@AACFADDHCHH=AHE?CHFBCFEBDEDA@>ACCDD@C
@HWI-ST279:219:D0RJNACXX:5:2207:5675:99793
CAATTAAATGCTTTGCTTAGTCTTGGAAACGTCAAAGTGAAACCCCTCCACTGTGGGGTTTGTTTCATAAAAGATTTCATTTGAG
+
@@@?D??==<D>>D9CCA,A3<3IEEAE+<CH?CG><:?1?D9)6::8;F?BDB:@<<';DHEHE3)77@)).((6;3;>BD@>?
@HWI-ST279:219:D0RJNACXX:5:2207:16243:100968
GAATCGGCCTCAACGGGGGTTTCACTCTGTTACCGAGGACTTGGAAACGACGCTGACGAGTTTCACCAGGATGAAACTCTTTCCTTCTCTCTCATCCCCAT
+
@BCADDFFDHHGFGADBBGHIGIJFIIJGGIGIJJGFFFBDECCCCCC=@:;=BBDDDDDDBD@CCC@A?DCD>ACCCDCC:(+>:@C@@>CCDDCA?@CC
@HWI-ST279:219:D0RJNACXX:5:2207:21282:103100
TGATTATTTGCATGAAATGGGGATGAGAGAGAAGGAAAGAGTTTCATACTGGTGAAACTCGTCAGCGTCGTTTCCAAGTCCTCGGTAACAGAGTGAAACCC
+
@@@DDBDEFACCCGEFEGHHIE?HE<F2AA?BC?F>DDG@DFEI9B?*:?<D?8*9B)88CF;@B7B(-9@ACC3>@;@C>;A?B198@::(94>@@@:??
@HWI-ST279:219:D0RJNACXX:5:2207:1509:106732
TCATCCTGGTGAAACTCGTCAGCGTCGTTTCCAAGTCCTCGGTAACAGAGTGAAACCCCCGTTGAGGCCGATTCGTTTCATTCACCGGATCTCTTGCGTCC
+
?<=DBDDDD3CBDEBIAE:C3FDF<<?0?D:*:BDE?DE4?@?8BCE)8ACC9==D>DDD49>>=@>???',8:<AA?>B:>4(++8>9?->>>:AA>?35
@HWI-ST279:219:D0RJNACXX:5:2207:18003:119068
GGGGTTTCACTGGTGTGTCATGCACGTTTAATAGGGGTAAGCCTGAATAAAAAATGATTATTTGCATGAAATGGG
+
1=+<+<=?AB,<+?@CA+3?ACB?A<<@A):<@ABA?0?07*0=))=<BABB9AAB?7=A9;>;;7>=)=>;>>@
@HWI-ST279:219:D0RJNACXX:5:2207:18193:100711
GGTACAAATGATCCCAGCAACTTGTGTCAATTAAATGCTTTGCTTAGTCTTGGAAACGTCAAAGTGAAACCCCTCCACTGTGGGGATTGTTTCATAAAAGA
+
@@@DD?DDDDFDFGDGHIGIADC<<CBHAHIIGEICF@AF>FAGIIIDAG@FH<>DCHHIEGGBFHIDEHCGGGE?EE?>;;@AA7;AC>>C@>CACCC@?
@HWI-ST279:219:D0RJNACXX:5:2207:18819:108089
TTTGCATGAAATGGGGATGAGAGAGGGGGAAAGAGTTTCATCCTGGTGAAACTCGTCAGCGTCGTTTCCAAGTCCTCGGTAACAGAGCGAAACCCCCGTTG
+
??@D?DDDB==ADBBG1<AA?<F1<+)1:0???B8?DD8F8=.=87CF>7.=D@;.-6?DD;=>8;1>;@@>ABA;5;0<BB:>A>?(0995<8?BBB@88
@HWI-ST279:219:D0RJNACXX:5:2207:19312:119985
TTTGACGTTTCCAAGACTAAGCAAAGCATTTAATTGATACAAGTTGCTGGGATCATTTGTACCCAAAATCCGGCGCGGCGCGGG
+
?=@=D?@+C:<CFF????BFGEEBF<9FC@DBF4:??GFCG>B0:??GC91BBDEEGGEFE@DFCFF@;=@865''9=8<@BBB
@HWI-ST279:219:D0RJNACXX:5:2207:1958:79046
GTAAGACTGAATAAAAAATGATTATTTGCATGAAATGGGGATGAGAGAGAAGGAAAGAGTTTCATCCTGGTGAAACTCGTCAGCGTCGTTTCCAAGTCCTC
+
@@@FFFFFHFFHAFG?EAEECHIGBHHGHIIIEHGGCGHIHGCHE@DB=FGGIBG@AGG=FAED=7@GEC?E=?DB?@B@BBBCB=@B32<@CC@@C@AA@
@HWI-ST279:219:D0RJNACXX:5:2207:1985:75372
ATTCTTCCACCGCAAGCTTCCTTCAAGGTCCATTTCAACGTCAAAGTGAAACAAACTCAAAACGAACCA
+
?@@?BDDDF??<:CG>?@CFAFFEFE9E::?3?@??D90@DFF@?4**9*?88BD@F3=FEE@8AA'5?
@HWI-ST279:219:D0RJNACXX:5:2207:2969:114755
CGTGCGACCTCCGCATTCTCCCGCGCCGCGCCGGATTTTGGGTACAAATGATCCCAGCAACTTGGATCAATTAAATGCTTTGCT
+
@?@DDDD??<ADHGA1C?FB<?:8:?@<F8ABH@63>>A5;8?:5>CA:@>CC>9+>?<<<(+(((:>2@>:@::::(:CC>CC
@HWI-ST279:219:D0RJNACXX:5:2207:3042:103573
GATGAGAGAGAAGGAAAGAGGTTCATCCTGGTGAAACTCGTCAGCGTCGTTTCCAAG
+
???DDBDA:<<2AEEE@:?A+<8<9<A@B3*?;DDDD?9?DBBDE?/6<';C7=CA@
@HWI-ST279:219:D0RJNACXX:5:2207:3134:113469
CTGAATAAAAAATGATTATTTGCATGAAATGGGGATGAGAGAGAAGGAAAGAGTTTCATCCTGGTGAAACTCGTCAGCGTCGTTTCCAAGTCCTCGGTAAC
+
@<<B?DDDH?C:DF<?EAF@>ECA@FEGH@GFHI18C<D?F)?;@FH83?BBB8=BFGGIC>@@CEDA;EH<H@??BCC1=>?B8@;ACC>:>@A@BBBBC
@HWI-ST279:219:D0RJNACXX:5:2207:3934:98511
GAGAGAAGGAAAGAGTTTCATCCTGGTGAAACTCGTCAGCGTCGTTTCCAAGTCCTCGGTAACAGAGTGAAACCCCCGTTGAGGCCGATTCGTTTCATTCA
+
8;=BDDDDAFD;?3CEF<BFE@H3CACF<CFF>BC8CFFEE?D??;C<=BF@F9@DAAB;A=AEB;;;7;@@;@??>B,5<?B90<&008>?>9?@DA3>>
@HWI-ST279:219:D0RJNACXX:5:2207:6653:91485:end
TAGGGTGGAAACTAAACATGCCTATAATAGACTCCATAAGGCCAGTCACAATGGCTA
+
===AA;+)7+2<2?C>AB<+32??<?BB71?9@A9?*:7::?A?B7>?BBBBB3;>B
@HWI-ST279:219:D0RJNACXX:5:2207:8621:97466
CCCTCCACTGTGGGGATTGTTTCATAAAAGATTTCATTTGAGAGAAGATGGAATAATATTTTGGGTAGCCGTGCAATGACACTAGCCATTGTGAC
+
=7+?A=>;@+<AB0=A=77A@@+?<@BA*@;?<4?ABBA=7?87)00*0=A*)).8><>.8=AAA(=;9;:9<9<;>;>=?=3;>;=95;3=?>?
@HWI-ST279:219:D0RJNACXX:5:2207:9542:100033
CTTCTCTCTCATCCCCATTTCATGCAAATAATCATTTTTTATTCAGTCTTACCCCTATTAAATGTGCATGACACACCAGTGAAAC
+
?@@DD?D?F>D?AACFHIIIG:AAC@F<AHHI@4CGFHIE;FGI<?0?DB?*9*86;8B<<8=./8C=@@DH@EH<E??CBEED@
@HWI-ST279:219:D0RJNACXX:5:2207:9729:110192
CAAATAATCATTTTTTATTCAGTCTTACCCCTATTAAATGTGCATGACACACCAGTGA
+
;+:?<>>@AA4=@ABABAB,?737<+A@ABBAABB7?*?*:*7:?ABBBBBAABB=AA
@HWI-ST279:219:D0RJNACXX:5:2207:12920:133955:start
GATTTCATTTGAGAGAAGATGGTATAATATTTTGGGTAGCCGTGCAATGACACTAGCCATTGTGACTGGCCTTAAGAAACCCAACACTGATGTT
+
+=BD==,,AC<D?B++<::CI:H4<C9CH>@FF<CEG@8*C?:)0)?BFCC?DFFB8=FFEDH;FEHD=9==>C;;@?@7(,;6;5?CCC:>CC
@HWI-ST279:219:D0RJNACXX:5:2207:8242:138980
TGAAACCCCCGTTGAGGCCGATTCGTTTCATTCACCGGATCTCTTGCGTCCGCCTCCGCCGTGCGACCTCCGCATTCTCCCGCGCCGCGCCGGCTTTTGGG
+
@<@BDABDCF?@:+A++ACA1?D<?F?D@?<DIGII<?;FAF@AFEC;::9</=><,;>?88=;;>;87A<&09>0(4@>?<@B5<BB9<@90&003>@9@
@HWI-ST279:219:D0RJNACXX:5:2207:14489:141705
CTTCTCTCTCATCCCCATTTCATGCAAATAATCATTTTTTATTCAGTCTTACCCCTATTAAATGTGCATGACACACCAGTGAAACCCCCATTGTGACTGGC
+
@<BDDF<A<:C,+A?+2:CE4CB<CHG9EGDGI*CGIE@ADEG>9?F>?9*?8*?FCFGHJBH;8@47@;CC7@;=;=;773;).>A883;;:;5@A3:<A
@HWI-ST279:219:D0RJNACXX:5:2207:20724:149102:start
GGATTGTTTCATAAAAGATTTCATTTGAGAGAAGATGGTATAATATTTTGGGTAGCCGTGCAATGACACTAGCCATTGTGACTGGCCTTAGTTGGGGATAT
+
?7?;B:DD3A?D?AG+:?3AEFBDE>H>B+A19?E4?E9?HFEH@F4DD>@F?*6BFBH:4@F4CF;)7=;=;A>;?@7.;?BAB9AAC:>@C@C:?<BCA
@HWI-ST279:219:D0RJNACXX:5:2207:10927:155352
CATCTTCTCTCAAATGAAATCTTTTATGAAACAATCCCCACAGTGGAGGGGTTTCACTTTGACGTTTCCAAGACTAAGCAAAGCATTTAATTGATACAA
+
B?=A:DDBHHHHFGDCBD@IIDJD?CA@@E9CBE?F?BF)CCGBG;308@?-;;F4=CHECCE;5?AE;;)7?D>@AEEDCCC=;>;CDDD@@C>;AAC
@HWI-ST279:219:D0RJNACXX:5:2207:10465:157188
TTTCATCCTGGTGAAACTCGTCAGCGTCGTTTCCAAGACTAAGCAAAGCATTTAATTGATACAAGTTGCTGGGATCATTTGTACCCAAAA
+
BBCFFFFFHHHDFHHIGIII;B@E31+8?:@GBGGFB?9BDFB9BFG;).)8@@C)=4.)...=?)==).7?B671(;>C>;>>ACC@<B
@HWI-ST279:219:D0RJNACXX:5:2207:7366:162984
GTTCCTTTTTCAGATCTTCGCCTTTTTGCGCATGTTACCGCACGGTCGATTATTTGCATGAAAATAACTCA
+
11:D+2=ADH???F<AA:?C:@@@<3<:980:@;:???488(7BH;;@<5=?E@>3?77.>CA;;6@C5@C
@HWI-ST279:219:D0RJNACXX:5:2207:6635:166189
TTTACGTATCTTCCCAATCTTCTCTTTTCCCCTCCTCTCAAACTCACCCTTAGGTGTCAGGGGTAATTTATGTAAATATTTTGGATGGTATAATATTTTTT
+
:B;=A=22+22222<?F:A:HHHGBGI@C<<9??8?CC9<?B?:?@9BB=@?<*/08B8BECH45)==C=?E;=CAAB>CDFFD@@C?(-;A@CCBCCD@?
@HWI-ST279:219:D0RJNACXX:5:2207:20789:170489
GTCATGCACATTTAATAGGGGTAAGACTGAATAAAAAATGATTATTTGCATGAAATGGGGATGAGAGAGAAGGAAAGAGTTTCATCCTGGTGAAACTCGTC
+
;:?1?A::A+:C2AADBH>CG)<3A<CF>GGHF?EBC>CH40?4?BDFHG>BB??@@FGI(@F3===1?AECD2@CECC.6;;C(-5(;A,5((555@@5<
@HWI-ST279:219:D0RJNACXX:5:2207:4456:173960
GTTTCACTGGTGTGTCATGCACATTTAATAGGGGTAAGACTGAATAAAAAATGATTATTTGCATGAAATGGGGATGAGAGAGAAGGAAAGAGTTTCATCCT
+
?@@;BDD;B>+2A2AAEF?:3A:A@<,CD>E@@F?0**?C:F3:*?BFEHD>=C488B8=FHGHIG;DDCA@ACA?77?B(5=A;=?CD?>A(;@CDEDC5
@HWI-ST279:219:D0RJNACXX:5:2207:3624:181311
CGAGGACTTGGAAACGACGCTGACGAGTTTCACCAGGATGAAACTCTTTCCTTCTCTCTCATCCCCATTTCA
+
8?;B;@DDHFDFD:3AF>6AEGD9)?:)8?DFHB@8B=C<FG9=))=4@4)).BCCEAH=A3).6?A;@>>A
@HWI-ST279:219:D0RJNACXX:5:2207:10154:167883
GGGGTTTCACTTTGACGTTTCCAAGACTAAGCAAAGCATTTAATTGATACAAGTTGCTGGGATCATTTGTACCCAAAATCCGGCGCGGCGCGGGAGAATGC
+
<?@?4ADD?FFFFIFGIBEFG<CHEG;BEBEFGIFDFCFFGFEIEGFEEFEEFDFFDFFEF8=;FE:=@CDDCEEEEEDDDDCCBBBB9>BB<BBB@?BB:
@HWI-ST279:219:D0RJNACXX:5:2207:10603:147015
GGTACAAATGATCCCAGCAACTTGTATCAATTAAATGCTTTGCTTAGTCTTGGAAACGTCAAAGTGAAACCCCTCCACTGTGGGGATTGTTTCATAAAAGA
+
@@@DDDDBBFDDFEGGHEEHAGHIACCBHHGHIGHGHICEHGIIHHGDFBGIICFGGHFHIGHICFFGDHGHGEGAEEHCCEBDB??CCCFCCDDDCCCCB
@HWI-ST279:219:D0RJNACXX:5:2207:10838:170495:start
TATAATATTTTGGGTAGCCGTGCAATGACACTAGCCATTGTGACTGGCCTTAGCTGCTATATGTGCATATGGATAATTAACTCTTAATTACTAGTACTA
+
???>B,?DDDA?D?+2+:C?F66+AEEEEICEEA;D9DDE::?*4?;DDEDICCEC9=4@AC@=;))7@C=:=A=7=>ADADA7?>;>ADABEA>>AAE
@HWI-ST279:219:D0RJNACXX:5:2207:10982:153570
TTTCACCAGGATGAAACTCTTTCCTTCTCTCTCATCCCCATTTCATGCAAATAATCATTTTTTATTCAGTCTTACCCCTATTAAATGTGCATGACACACCA
+
=7==?7+@+2+2<A<+2>A4+<73<A272>+717*:@==3?=????7?*?77???A??=??=A=B>;;;7>77.>====@)7?);>5;>>>@?????>==5
@HWI-ST279:219:D0RJNACXX:5:2207:11185:161410
GGAGGTCGCACGGCGGAGGCGGACGCAAGAGATCCGGTGAATGAAACGAATCGGCCTCAACGGGGGTTTCACTCTGTTACCGAGGACTTGGAAACGACGC
+
?<7D;ADD<F@FHHB:6@6CAE?>BB?BB<<<@CC@9&5833>88888&28?BBB@B?>(<BBB>@&)8>@C:>>>:(:@>5&9<>@ACC>3(4>@9<@@
@HWI-ST279:219:D0RJNACXX:5:2207:12423:138481
AATTTTGTTACTAGATATGTTGTTTTGTGACACCTCCTATTAAATGTGCAGTTTTATGATAAATTTGGTGTTAAATCTATAGTTTGTGATACATCGAGTTA
+
;=;;AAAA>ABB:B+@A@??C,AABC72<CAB><7?ABABB<7?AA??4*0=?A7??*77AB7/=AA:AA;=)7=.7A7A;.>;7;=>;??@@>>7>@;;;
@HWI-ST279:219:D0RJNACXX:5:2207:1328:130615
GTCCGCCTCCGCCGTGCGACCTCCGCATTCTCCCGCGCCGCGCCGGATTTTGGGTACAAATGATCCCAGCAACTTGTATCAATTAAATGCTTTGCTTAGTC
+
:1=1A67?)<A?;A<A8?8AA)?280=A<A>A<A-'->A@6===/05-783:5:+8:?=:;:==:?<??=7988;8::;;;83:;::;?::8???????:8
@HWI-ST279:219:D0RJNACXX:5:2207:1504:132172:start
AGTCTTACCCCTATTAAATGTGCATGACACACCAGTGAAACCCCCATTGTGACTGGCCTTATAAAACTTGCCCTCAAGAACACAGTCTAA
+
;:1B??4?+=C:AEBED@BFE<?E<EE?C9FE@@EE?*?9CD6@D:DD4//*00822=CD)@@C=AA@E;:?A=.6;;;@6;@2=AAAAA
@HWI-ST279:219:D0RJNACXX:5:2207:16636:151740
AACTTCCCTTGGTAAGACTGCCTCATGCCCATAAACTAGCTTATAGGGAGGAACTTGAGTTGACCCATGGCAAGCCATCCTGTAGTACCACAATGCTTCTG
+
+=?DDDDDBBD??EE3?E>EFF<3CBEF@EE9EEEEDD?@@CDDDD<D?@@DDDDBCCE<4=CEC==ACCCCC7=?@D@;666;>>;>;AA?>AAA>AAA5
@HWI-ST279:219:D0RJNACXX:5:2207:17306:136900
CAAGAACCTTCCACTAGCACTCCTAGTGTCCGTGAAGTCTTACCTACCTCTGGACCCTTAGAAGATGCGGATAATATATCTAACTGCAGTGAGAGAAGGAA
+
?@@FD;ADDBDFA@CBAFBDHGHCC?2AFFHIGH?GIICDB*?GD???BBCHA?;DFHGB)8@@=;DGGHA<BDC@CCCEFDCC@ACC?5,>5,:8?C?99
@HWI-ST279:219:D0RJNACXX:5:2207:1762:171811
CGTTTCCAAGACTAAGCAAAGCATTTAATTGATACAAGTTGCTGGGATCATTTGTACCCAAAATCCGGCGCGGCGCGGGAGAATGCGGAGGTCGCACGGCG
+
?@?DDADDHDFHHGGBHBHHFCBC@@EH>HGC<EF@@<?FDH?FBEEH@DDBFBD<?FA<FECHIIIEHEDABB<<@<>&9<?4@C@BB@B29<95@5<>9
@HWI-ST279:219:D0RJNACXX:5:2207:17879:155382
TGAAACCCCCGTTGAGGCCGATTCGTTTCATTCACCGGATCTCTTGCGTCCGCCTCCGCCGTGCGACCTCCGCATTCTCCCGCGCCGCGCCGGATTTT
+
@@?DDDD7CCF@AC:991F???8CGFIGEF4BBD>FF<;AAA7)7)7/A:',9;==;'95;''&)&050>89@505>@AAA>>9<<5<<B>B-530:@
@HWI-ST279:219:D0RJNACXX:5:2207:18116:151900
GACTTGGAAACGACGCTGACGAGTTTCACCAGGATGAAACTCTTTCCTTCTCTCTCATCCCCATTTCATGCAAATAATCATTTTTTATTCAGTCTTAC
+
@@@?DDDDBDDAFDHG6FCGABDFGCCFF0??D2B@8BB3=FGGGB)8@@>7@EHEEIF@6;77?;@C@@AC;@C;-;3(;;BA@@?(,5>>>>C:@@
@HWI-ST279:219:D0RJNACXX:5:2207:18142:168271
TTTCACTTTGACGTTTCCAAGACTAAGCAAAGCATTTAATTGATACAAGTTGCTGGGATCATTTGTACCCAAAATCCGGC
+
;;@;D;BB::CFFIIIBGII<;FE<FB@E3?*1?CG9?9:4CGBGF4DGDG@<F4???878CDF4/.@.)7@6=;=7=6B
@HWI-ST279:219:D0RJNACXX:5:2207:18215:151959
GAAACAATCCCCACAGTGGAGGGGTTTCACTTTGACGTTTCCAAGACTAAGCAAAGCATTTAATTGATACAAGTTGCTGGGATCATTTGTACCCAAAATCC
+
@@?DDADDA:DFFIIB2AE?F@EG8DFBDDFFB9DGEBDA>D8C9D;CFFEIIIE@@EEFBA=??;@B?@BA;AB;A65;;?>?<@BDD@3>:@@?@?@BB
@HWI-ST279:219:D0RJNACXX:5:2207:1839:141986
AAGGAAAGAGTTTCATCCTGGTGAAACTCGTCAGCGTCGTTTCCAAGTCCTCGGTAACAGAGTGAAACCCCCGTTGAGGCCGATTCGTTTCATTCACCGGA
+
<?;B?BA:;B??CA4:?ECF?33+A9<EC1+:)?C@?BD@AD??DEEI>A4B@/@CDCACD;ADD37?(;@8>??,9>?15;)&(:<3(2>B:>>>>A<>>
@HWI-ST279:219:D0RJNACXX:5:2207:19407:157213
CAATCCCCACAGTGGAGGGGTTTCACTTTGACGTTTCCAAGACTAAGCAAAGCATTTAATTGATACA
+
===A<>AA>ACB4AA9AAA=1)=?*:A7?AABAAA>AB;=>B;>AB<;AAB>AB:7>BBB??AA>>A
@HWI-ST279:219:D0RJNACXX:5:2207:21312:155026
GCGCCGGATTTTGGGTACAAATGATCCCAGCAACTTGTATCAATTAAATGCTTTGCTTAGTCTTGGAAACGTCAAAGTGAAACCCCTCCACTGTGGGGATT
+
B@BFFFFDHHHHHIGGHIJJJHHHIEIDHHIIJIHIDDFG?FEFGFHHGHFHGIGFHI@ECDHHDEEEEDFFFDDE;@ACDD3;@@@;@C<>CCDDDD@BC
@HWI-ST279:219:D0RJNACXX:5:2207:2585:134963
CGGCTACCCAAAATATTATACCATCTTCTCTCAAATGAAATCTTTTATGAAACAATCCCCACAGTGGAGGGGTTTCACTTTGA
+
?;7DD<::;DDD83+<,:C@EF@D:CE9F<FAEDICB?D?*:C?<DDCADAB3BDD;;8?3-<C).))6@AADD@>3;>6;>A
@HWI-ST279:219:D0RJNACXX:5:2207:3414:141079
AAGATGGTATAATATTTTGGGTAGCCGTGCAATGACACTAACCATTGTGACTGGCCTAAGAGGCACAA
+
;935>4:.::6=@@@=???8;(3(.:9=?<<8?88.=;1=):7<:>><=;1:>???)3>>>;>;6>9?
@HWI-ST279:219:D0RJNACXX:5:2207:4128:174420
GATGAAACTCTTTCCTTCTCTCTCATCCCCATTTCATGCAAATAATCATTTTTTATTCAGTCTTACCCCTATTAAATGTGCATGACACACCAG
+
?=??4==BF<AFB:<AEEHBHEBGID@HB@;;C9E9::CCF9CGD?B<B?:4BFBEG4BFGCA==;C@=5577@)=CEF;=CD?@B@@A>B?B
@HWI-ST279:219:D0RJNACXX:5:2207:4211:145855
AGACTGAATAAAAAATGATTATTTGCATGAAATGGGGATGAGAGAGAAGGAAAGAGGTTCATCCTGGTGAAACTCGTCAGCGTCGTTTCCAAGTCCTCG
+
@@@DDDDDFFBHDFHH>FCH>H<4F@HABDCCFEH@;D@@*0:??DDF?FHEGHAG(7=CHADEA=?)7==BE;??6=?AC?B?B28?@AC4@AC@@CB
@HWI-ST279:219:D0RJNACXX:5:2207:5270:147593
GTTTCATTCACCGGATCTCTTGCGTCCGCCTCCGCCGTGCGTCCTCCGCATTCTCACGCGCCGCGCCGGATTTTGGGTACACATGATCCCAGCAACTTGTA
+
===AA=A><@ABAA1@87A,@AB8:=8?A<<<=)=AA4;<A-5:A@39=6=:;3;==;:='555;;==;3598;:5;08::(4:???;?=??=<;<??;::
@HWI-ST279:219:D0RJNACXX:5:2207:5453:150658
CAAGCACGGAGGAGACGCGCGCACCCAAAATCCGGCGCGGAGGGGTCCCCCGCGATCCAGGCCAAAAAGCACAAACCCTAACTCCTCATCAGCATTCCATT
+
CC@FFFFFHGHGHJJIGIJIIGIIJIGIJJJJJHHDCBDD-<BDD5<DDDBDDDBBDDCDDDDDDDDDDDDDDDDDDDDC?BDDDDDDDCDDDDDDDECDD
@HWI-ST279:219:D0RJNACXX:5:2207:5897:176862:end
ACAGTGTGAATTTTCTATACATTATAGACATCTTTTTAGCAGTCCTAATAAAAGTATTGGGCATTAAGGCCAGTCACAATGGCTAGTGTCATTGCACGGCT
+
@B@FADDDHHHHHIJJJJJJJIJJIJIGJIJJJJIJIIHJJJIIJJJJJJIJJJDFIIJJJJIJGIJIBGIIJIIEHBHIJGHHGH;B;@DDFCCCEDD@B
@HWI-ST279:219:D0RJNACXX:5:2207:6821:157415
TATTAAATGTGCATGACACACCAGTGAAACCCCCATTTTGACTGGCCTAACAACAATGTTGCAATTAAACTTATGCAACTCAGCA
+
???D<;DDDBDD4E<@2CFE?@FBC3C><E;;)00:1*:*:?BD;;@3?*98BB@D:;8=4)===)=CEDDDD=77;@@37;.6@
@HWI-ST279:219:D0RJNACXX:5:2207:7153:151537
CATGCACATTTAATAGGGGTAAGACTGAATAAAAAATGATTATTTGCATGAAATGGGGATGAGAGAGAAGGAAAGAGTTTCATCCTGGTGAAACTCGTCAG
+
??@D??D;FFF?<CEGEFFFG>G<HDFEBHEFFEFFIDGFIIFIIIFIEFFEEFIIIF=FFFAEF=EA>CFDDDDB>.;@A@ADB:>B>?>:@@@:?@BBB
@HWI-ST279:219:D0RJNACXX:5:2207:9299:169413
TGTCATTGCACGGCTACCCAAAATATTATACCATCTTCTCTCAAATGAAATCTTTTATGAAACAATCCCCACAG
+
8?8D?ADADAD1C@EDEI@E;>+<:CEEEAE*?D>CD4B@D*0?9B*9D9D4BB?DEC=BAC3A@==CC57<CA
@HWI-ST279:219:D0RJNACXX:5:2207:21323:188371
CAAACCGAGGTGATTTGGTGGAGGAAAGAGTTAGGGTTTGAGGGAAGGTGAGAGAGAGAGAGAGAGTTTTTCGAGTTGGGG
+
=@@DDBD8@@<AAFHHGG<CG;EECACC3B?:0?BGDGGH*BGH'8;@=F4==@(;(;5?1;(5(55;@AB5;89:8@>@D
@HWI-ST279:219:D0RJNACXX:5:2207:4233:192636
GGTTTCACTTTGACGTTTCCAAGACTAAGCAAAGCATTTAATTGATACAAGTTGCTGGGATCATTTGTACCCAAAAT
+
@<?DDD8;BFH4:<CE=ACA,:++3CCB?E>*?:;B<:DD??<?F4B4?B<0????<BF>3;.=F>.@FG@@CC2=A
@HWI-ST279:219:D0RJNACXX:5:2207:9981:192808
CAAAGCATTTAATTGATACAAGTTGCTGGGATCATTTGTACCCAAAATCCGGCGCG
+
@;;DB:AD::2C:E?+22CI<<33<?FHI?A++11C?F:1??D?B;??FD@DH;F@
@HWI-ST279:219:D0RJNACXX:5:2207:2438:193542
AGTTTCATCCTGGTGAAACTCGTCAGCGTCGTTTCCAAGTCCTCGGTAACAGAGTGAAACCCCCGTTGAGGCCGATTCGTTTCATTCACCGGATCTCTTGC
+
;?BDDF;BFHHB:+<AECCFEDHIDHDE11?:D=<BDGD9BFI@?F7CC@;==7).=DACCCBB89A=B@==B;B',,8(+24>C::4>:?-95)(:4@CC
@HWI-ST279:219:D0RJNACXX:5:2207:20659:195595
ATCCCAGCAACTTGTATCAATTAAATGCTTTGCTTAGTCTTGGAAACGTCAAAGTGAAACCCCTCCACTGTGGGGATTGTTTCATAAAAGATTTCATTTG
+
18+A=AD<D?DFA<2:?,AE?FHGDHE@CBAC>HH<GBF9CF@FG3D?DDB?DF0/*?4B8C6BAF@A=3.)=A/?8AC>3>;;5@@(;;=CCA5;;,>@
@HWI-ST279:219:D0RJNACXX:5:2207:16654:196247
CATGGCTTGGCTAATCTTCTTTGGATTCTTAGGCCAGTCACAATGGCTAGTGTCATTGCACCGCTACCCAAAATATTATACCATCTTCTCTCAAATGAAAT
+
:B=BDD8D?;+<A+<<A?EFH@9<?F?AA<?E93??)?CA<?9DGBC9B8??*??4?*).8)5-54@EHC=BB;7;B>(;(6;;3;;;@A3>>3@3A:@@5
@HWI-ST279:219:D0RJNACXX:5:2207:15325:198954
GGGTAAGACTGAATAAAAAATGATTATTTGCATGAAATGGGGATGAGAGAG
+
==;4++A;AD3AF<FHABFH:<AEE>9F<CGG?FHE4D>@80)083?F8B?
@HWI-ST279:219:D0RJNACXX:5:2207:20275:200743:start
CTAGCCATTGTGACTGGCCTTATAGAATCAGTTCTCTGCTCTCTGCTTTAGCATACTCTGCTTTTCCATTGGACCGGGAAAAGCATACTTTGGCATCGTTG
+
@B@FFFFFHHHHHJJJJIJJJJJJIJJJIJJIJIJGGGEGFGGIIGGIJJHIIJIIHIJJJJJJJJJJJJJJIIJJHHFB((.;>CDDDDEDDDDDDDDDD
@HWI-ST279:219:D0RJNACXX:5:2208:4971:2227:end
GAGAAGATTAATTAGGCCAGTCACAATGGGGGTTTCACTGGTGTGTCATGCACATTTAATAGGGGTAAGACTGAATAAAAAATGATTATTTGCATGAAATG
+
+:1+AB+2+=<CDFGGIIJICGHJ93AEHGGE)8B<<BGDH8B?-.==<CF;=FGCE;C7====:=4?CECEC>C>>C>ACDBDD:>D>C>CC:>CC:@@C
@HWI-ST279:219:D0RJNACXX:5:2208:15079:18719
GGAACAAATGATCCCAGCAACTTGTATCAATTAAATGCTTTGCTTAGTCTTGGAAACGTCAAAGTGAAACCCATCCACTGAGGGGATTGTTTCATAAAAGA
+
?=++4====<:AACGBCFI?EGEHHCAHECBCD?CFIEHDEHE<D@D:B<??DDD??;?BCAC<FECC))8-(.=?AA;=)7;?>B;?=@@CADCDCC@3<
@HWI-ST279:219:D0RJNACXX:5:2208:2641:19613
CATCTTCTCTCAAATGAAATCTTTTATGAAACAATCCCCACAGTGGAGGGGTTTCACTTTGACGTTTCCAAGACTAAGCAAAGCATTTAATTGATACAAGT
+
@@?DDDFDHDHDD@@GGGI@H>@DHIIIGJGIFGDHJIGGHCG*?D?DHGH<;@FHGGDGEHHG;=EEBDFFFFCEEEDCCCDCCCCDFECCCDCDAC>@:
@HWI-ST279:219:D0RJNACXX:5:2208:15584:21652:end
TGGTATTACTCATTAGGCCAGTCACAATGGGGGTTTCACTGGTGTGTCATGCACATTTAATAGGGGTAAGACTGAATAAAAAATGATTATTTGCATGAAAT
+
@B@BDFDDHDHGFHIHGIJIJJJIIGIFGIJJJHFFHEGHII?B?CBG@D@GGGHEHIHGE@EHHF9@DDDCCECCEEDDDCBDDDDEEDCDDDDDDDCCC
@HWI-ST279:219:D0RJNACXX:5:2208:12738:30459
CAGTGGAGGGGTTTCACTTTGACGGTTCCAAGACTAAGCAAAGCATTTAATTGATACAAGTTGCTGGGATCATTTGTACCCAAAATCCGGCGCGGCGCGGG
+
:+1+4+BDAH:)02<<<9?39C*C)11)BD9D8D??<3?DG>F3C=<B==@F47@G4=DD@E:CA?;;67;>@CEA6@>CDC?;?C5588:509@B>BBD>
@HWI-ST279:219:D0RJNACXX:5:2207:19409:189978
GGTAACAGAGTGAAACCCCCGTTGAGGCCGACTCGTTTCATTCACCGGATCTCTT
+
=<?:BA4BD:<<2C?+<AAEIC<?CC;D=D<)8DD??BBB>)=@=A(';8A=>?A
@HWI-ST279:219:D0RJNACXX:5:2207:20196:185161
GGGGGTTTCACTGGTGTGTCATGCACATTTAATAGGGGTAAGACTGAATAAAAAATGATTATTTGCATGAAATGGGGATGAGAGAGAA
+
?@?B?0@DFHHFAGE>AEEEFHAC>CC<DBA@>FGGGD:D><?B89B8===CAHHAAD@>CAE?3=).;B>?3;@>A;9?>CCC<?1?
@HWI-ST279:219:D0RJNACXX:5:2207:21167:188262
AATGAAACGAATCGGCCTCAACGGGGGTTTCACTCTGTTACCGAGGACTTGGAAACGACGCTGACGAGTT
+
8??DDD?DB<2C+<:)<@2A?AE6AD6AAA7=.=7?)=C77@<=6/3>AAAA:>A>=?5;07;?>-8;>?
@HWI-ST279:219:D0RJNACXX:5:2207:4482:193339
CAAACAATGATATAAAGAATTTAAGCTAGAGTTAACTGCACGCATACACCAAATTAATTGGTTACAGTATAGCGGATGATTTGTACCCACTTGGAGACT
+
?@1B?DBB?FFA?@F<?<?FE@H:<?@H<FAEFFGDGIB**1?DFFDE>GB2(8B4BAFB<BF;;@FD>C>C>84'9>;;;65-5@BBB8@@::(558@
@HWI-ST279:219:D0RJNACXX:5:2208:11282:22905
ATGCACATTTAATAGGGGTAAGACTGAATAAAAAATGATTATTTGCATGAAATGGGGATGAGAGAGAAGGAAAGAGTTTCATCCTGGTGAAACTCGTCAGC
+
@@@D?BDD8F4CCFBBEGIBCDCAA@<9CHIEIA)?BFDBGGBCCDGGG@D>FC<B11;FF>AEGC==7AEEBBC@@;@>>C@CC>A5=C@@(:>?9899:
@HWI-ST279:219:D0RJNACXX:5:2208:12202:15422
TCTCTCTCATCCCCATTTCATGCAAATAATCATTTTTTATTCAGTCTTACCCCTATTAAATGTGCATGACACACCAGTGAAACCCCCATTGTGACTGGCCT
+
???=?=BDDD<2222AE@:F:33C4+AA<A+22:CEED;B::DE??D<D9D98//9=8B<==CA@C7.@77@DIC=6A7@DD7(,3;?=5>-,;A::?9=>
@HWI-ST279:219:D0RJNACXX:5:2208:1370:30479:start
CCGTGCAATGACACTAGCCATTGTGACTGGCCTTAGTTGGGGATATGATCAATTGATCATGCATTCCCAATGTTAAAAGTGATGGGGTCATGGGAAATGGC
+
:1?BD@D8AFBDFF<;@+ACEHF<BEFE9FBFFAFEBF>BFFEEFFE@ED4DBDE8B))=C4@@F:7=C3=CAE>;.7=BDBBDD??C@;A;>=9>?AABB
@HWI-ST279:219:D0RJNACXX:5:2208:1392:3439
GGTGTGTCATGCACATTTAATAGGGGTAAGACTGAATAAAAAATGATTATTTGCATGAAATGGGGATGAGAGAGAAGGAAAGATTTTCATCCTGGTGAAAC
+
@@@FDDAABFDAA@BFGHIGIIIGIGHGIIDEGHAFGHFHEHBGGGIG@FGGA<=C@FBF>FCCE;AGHE;C??7??@@;@ACACCC;AC@A>C:,9ACC:
@HWI-ST279:219:D0RJNACXX:5:2208:1800:4214
GGGATTGTTTCATAAAAGATTTCATTTGAGAGAAGATGGTATAATATTTTGGGTAGCCGTGCAATGACACTAGCCATTGTGACTG
+
8;?D=?:BBFFFF<<::<CHA>C<FCEDH78A2*:*:11:9?FFA<B?FFD@009BF<;7@867CEE@EEFFEEC3;?@B;B6>A
@HWI-ST279:219:D0RJNACXX:5:2208:18277:34107
ACGACGCTGACGAGTTTCACCAGGATGAAACTCTTTCCTTCTCTCTCATCCCCATTTCATGCAAATAATCATTTTTTATTCAGTCTTACCCCTATTAAATG
+
??7DD?D?DD:):CCE><EEECCD39D<D@DDD<DA9?B@?B@BECE))=CCDDAA@;@:@CC))7==;?@:A@A;;?ABA;>5,:5>AAA?88:>D<>>>
@HWI-ST279:219:D0RJNACXX:5:2208:18522:5984
TCCACTGTGGGGATTGTTTCATAAAAGATTTCATTTGAGAGAAGATGGAATAATATTTTGGGTAGCCGTGCAATGACACTAGCCATTGTGACTGGCCTTAG
+
?<@?DBAADHFDAEGHHIIE@H@HHIGBGCCC>DGEEGBB@)B>B?FG*?BAHGECGEHCB@FEG3@8BHB=@B>;6;;AA3,5>@C:>:@CCCBB9AC3>
@HWI-ST279:219:D0RJNACXX:5:2208:18696:14371:start
TGCATGACACACCAGTGAAACCCCCATTGTGACTGGCCTTATAAGAGGCAGCAATGTGCAAGAAACCATTCCATCCATCCATCCACCTATCCTAGCT
+
@@@D=DADHFFDDBEF<FGGII1:DFFAGDFGGGBFE@GG@099?>DFDEBD9==@FC:FAEDGGAAA:=;;BDE;;;AA@6;;;;=(5::?@3>@@
@HWI-ST279:219:D0RJNACXX:5:2208:1982:15196
CAAAGCATTTAATTGATACAAGGTGCTGGGATCATTTGTACCCAAAATCCGGCGCGG
+
=?<DD32A42=DDEEED>FE>?+3A?A<@8F<;:91?CCBCDEDDDAC?90?DADAA
@HWI-ST279:219:D0RJNACXX:5:2208:21317:29091:end
TAATGCCGTTGATTAGGCCAGTCACAATGGGGGTTTCACTGGTGTGTCATGCACATTT
+
@@;DDB=:FD=;DA<<<?FH?G9F4++:?<FGGHIE?8?BG9F>=587)77).=@A?C
@HWI-ST279:219:D0RJNACXX:5:2208:4539:4960
GGGGGTTTCACTGGTGTGTCATGCACATTTAATAGGGGTAAGACTGAATAAAAAATGATTATTTGCATGAAATGGGGATGAGAGAGAAGGAAAGAG
+
+;1AB)<ACC?CFB<A8C8CFF9BGA?DA>D>@<<?DD))99?FF>DFAF=B<B@AED=CCEEFFAE@D:);?;@>@B>;>;>:855:?<9398>?
@HWI-ST279:219:D0RJNACXX:5:2208:6350:18687
ACAAATGATCCCAGCAACTTGTATCAATTAAATGCTTTGCTTAGTCTTGGAAACGTCAAAGTGAAACCCCTCCACTGTGGGGATTGTTTCATAAAAGATTT
+
<??A+ABD?<ADDHAHHGB@CAB@CFH<?FHH<F>FHGC@9*??**?BDA@@<9B?@@?D8>B>CGB;5'@A@CA>>E?98/1=;=@A;>3@>>CCC<>@A
@HWI-ST279:219:D0RJNACXX:5:2208:7087:25590
GATCGTAAATCATCACGGGGCAGGCAGCTTAGCTTGATTACGAGCTTTTAGACACTAAGGCCAGTCACAATGGCTAGTGTCATTGGACGGCTACCCAAAA
+
888ABDDBDH:A?AGBCGC6:?EBGI;GFDAFHIG@DDBF<;FHA8=DG@A=@=A;CH3;).6.;6@;CCC>559@AC5@>5@C>(,()535??3?@BB?
@HWI-ST279:219:D0RJNACXX:5:2208:8810:31699
GGGATGAGAGAGAAGGAAAGAGTTTCATCCTGGTGAAACTCGTCAGCGTCGTTTCCAAGTCCTCGGTAACAGAGTGAAACCCCCGTTGAGGCCGATTCGT
+
@@@FDDFFFBFH;?DFGCGAGHEHHHHIGGGHBHEEEGCHH=00?6B@DAH@ACGHGIH=AA3A/9?B?CCCEC@;>@CABB?B@0<<BC?<@<99@CB9
@HWI-ST279:219:D0RJNACXX:5:2208:8818:6937
AAGTGGATAAGGGTATGTTGAATGCACAATGCCACAATGGGGTTTTGTTTCCGGGTGAAGCACTCCAGTTAGACTATTCAAAAATAAAAAAAGTACTCCAG
+
<<@DDDDDBDD<DAB3EB43AAB9E<A<DB2CAFFFGFF@AF??B6?B8)?F;<F/;=@D)=.)7A?>@)7;>@A>>65;>>B9=BBAAB?B@(::@(9A>
@HWI-ST279:219:D0RJNACXX:5:2208:11839:46595
CGTCGTTTCCAAGTCCTCGGTAACAGAGTGAAACCCCCGTTGAGGCCGATTCGTTTCATTCACC
+
=81A?=)<<AFHDF@G::CEHAFHEE@EFGHEHIEBGGEGCCGGIGIBGHE4??7-;.7A@DFA
@HWI-ST279:219:D0RJNACXX:5:2208:7232:50813
CGACAAGAGAGAGAGCGAGAGGATTCGATCATTTGAGAGAAGAGTGAAAGATGGCGGCGATGGAGGAAGAAGACGATGGAAATGAGAGAGAGAGAGAGAT
+
@<;DBDDFFA:CBF@BFD1C@88CG*)?DF:??BFB=;D(8;BCBF@F;>CF>DAGE6;/;<538882<A93>C5&+859A>>(>>(((2?<<@(288<A
@HWI-ST279:219:D0RJNACXX:5:2208:19112:56067
GAACCCACATAGCCCCACATGTCATGATGCCATGTCAGCAGGCCGACCTCTCCCTTCCTTTCCTTCTCTCTCTCACTCAACTACTGGGCAGGCCTGCCGGC
+
??@DD@DDA?:CADFHGE=F@FAHBHGFCCECGGGFEDA4D?@FEHGI>H@CGEHHJGA>EHAE?>BCFC>AEC>>3>>>AC>CDD@9?<;BDB38?A5<9
@HWI-ST279:219:D0RJNACXX:5:2208:3959:63453
AAAGAGTTTCATCCTGGTGAAACTCGTCAGCGTCGTTTCCAAGTCCTCGGTAACAGAGTGAAACCCCCGTTGAGGCCGATTCGTTTCATTCACCGGATCTC
+
;;@+A:,=ACDDHIBF9+3AC<HEG;ADCA@E:1?DGGF*9B@?B//?;A6BC>8=@))7@EEF@C>D6>=5;;<1(,858@83><AC>B>3+4<.9.9AC
@HWI-ST279:219:D0RJNACXX:5:2208:6175:67035
CATTCACCGGATCTCTTGCGTCCGCCTCCGCCGTGCGACCTCCGCATTCTCCCGCGCCGCGCCGGATTTTGGGTACAAATGATCCCAGCAACTTGTATCAA
+
@@@FFFFFHGHGGIIGIHCGIGGHIIJJJGIGE;@;FG@EEFFFDDCDDEC@CBBB-:5;<<BDD38@C@CDB2>:>4>CCCCCCCDDDDD89@C::CC@A
@HWI-ST279:219:D0RJNACXX:5:2208:9788:70539
GCGCCGGATTTTGGGTACAAATGATCCCAGCAAATTGTATCAATTAAATGCTTTGCTTAGTCTTGGAAACGTC
+
B;+=B@10@1<AC@81*:CAC<1*?:??FFHG>994B?BFAGDBG9C@GHIHGG;@===DH@7=?C>)=75@D
@HWI-ST279:219:D0RJNACXX:5:2208:12375:77313
GACGCTGACGAGTTTCACCAGGATGAAACTCTTTCCTTCTCTCTCATCCCCATTTCATGCAAATAATCATTTTTTATTCAGTCTTACCCCTATT
+
=:;B+000A)A:AEE@D:CH@B8????HGHAG@<D>GG439?B99*08B;;FE=B<C4=78@C;C@;7=@?3?ABF@@@C@;;(;;3?;??5>A
@HWI-ST279:219:D0RJNACXX:5:2208:15950:80222
CAGGAGGACCATGGTGGTTATTGCAATCTTGGCTAAATCTGGTAGTTATGAAAGCCGTTAATCGGCCATCTGTGACAGAAGCTGAATTTCCAAGACTA
+
1=+A;1?DH=+AA@C:1@FFB@BHIIIC>FEICFF3C<DBB<*?99DG9@<<??*9B;'518=@/':4;?7;;66>AA3;>3>>:(>CC:(((599@C
@HWI-ST279:219:D0RJNACXX:5:2208:1066:64762
GAAACAATCCCCACAGTGGAGGGGTTTCACTTTGACGTTTCCAAGACTAANNAAAGCATTTAATTG
+
8?8D=DBBF;FFBG@<2<33<CFF8C?:BBFG>??@6)099*?=<F@BCA##--5-;3)?=;>DD@
@HWI-ST279:219:D0RJNACXX:5:2208:11196:42428
CAAAGCATTTAATTGATACAAGTTGCTGGGATCATTTGTACCCAAAATCCG
+
;;?DDDA>D4CDDIII>:,A?AF::4FE9E8A1):CEB:?*??BC??:B??
@HWI-ST279:219:D0RJNACXX:5:2208:11667:52131:end
GCTTTCTAGGGCTAGCTTAGCACAAGGGACAGTGACACGAGAGTGGAAGTGGTAAGGCCAGTCACAATGGGGGTTTCACTGGTGTGTCATGCACATTTAAT
+
?@@DFFFFHHHHHIJIJJJJGEGGIIGIBBBFBHEI@DGGH?FFHIFBD8BFCDHGIEHGIAECAEE?EFFFB9=8ACDCCDAAAB?CDDDDACCCDEBA@
@HWI-ST279:219:D0RJNACXX:5:2208:16420:55500:end
AGTGTAGAGAGAGAGAGAGGGGGTGTGGTTAGTACTAAGGCCAGTCACAATGGGGGTTTCACTGGTGTGTCATGCACATTTAATAGGGGTAAGACTGAATA
+
??=D=?DDFHHHFFG;CDHHIII0@6BF=;=FCHHEGGEGGIGG=??>EBBDEECB;;@C>>ACB498<8:>3@CCCCCADCDCACCBB0<CCCCCCCCAA
@HWI-ST279:219:D0RJNACXX:5:2208:1696:62320
GTTTCCAAGACTAAGCAAAGCATTTAATTGATACAAGTTGCTGGGATCATTTGTAC
+
@@@DBDDBFF>DDEF+<:A<+<FFHA9<F+CDEBF9***:**:DFF3:)??FF*9B
@HWI-ST279:219:D0RJNACXX:5:2208:17983:46914
GATTTTGGGTACAAATGATCCCAGCAACTTGTATCAATTAAATGCTTTGCTTAGTCTTGGAAACGTCAAAGTGAAACCCCTCCACTGTGGGGATTGTTTCA
+
===AAAAA)+2<A9@+<ACA97A3A>;;ABBABBBBAAB<<7AABBB4??4?AABBBB93*>BB7AA;AA9AAAA;=>A<==@;5>9>;9:=====;?=?7
@HWI-ST279:219:D0RJNACXX:5:2208:18543:59756
CAAAGAATGAGATCCACAAGGATATTTTTCCCAGCCAGCCGAGTGTCATTGCACGTCTGATGGGCATCGGCACAATCCCGGT
+
=??D:BA;++2+<<CB;EDED>:AE@EDFEA@@EEEDD@C):8?29B*?DCB4=B8=CCDEC;2(.=)94'=8=?>>?A???
@HWI-ST279:219:D0RJNACXX:5:2208:18869:85598
AGTTTTTTCTCGATCTTAGTCACTGGTACTGCCAAATCTTTAGCTGTCAATCTCCCCTTACTAATAGGCACACCCAGGTATGAAATGGGGAGCTATCCTTT
+
?@?DDDDDFDAHAG@FHGH@FHHGIIEEH@GIIIIIIIIIIIIIIIIIIGHFCEHIIGHAFH>CHGGHIIIFHHEEEECCCCCE@CCCB@7@?BCCCADCC
@HWI-ST279:219:D0RJNACXX:5:2208:20658:50293
CTTCTCCATCCCGCACCTACCCTCTCCCATCTCATCCCCATTCATCCCCAACTCGAAAAACTCTCTCTCTCTCTCTCACCTTCCCTCAAACCCT
+
1=?DDBDDFHHBFC@DFDBEGCCGGEHE?DHC@GII<8;BFHCFFHGHGC6@G@=CAHBEA;B;@:@B;;AAC:@>@;@?C@C(5><?>@A7B@
@HWI-ST279:219:D0RJNACXX:5:2208:2414:84759:end
TCTCCAGAGGCGAGTACTTCACTTTTACACATGAGAATGTCTTGAACGGAATTTGTCTTGGTATCATTAGGCCAGTCACAATGGCTAGTGTCATTGCACGG
+
CCCFFFFFHHHHGJFHIJJJJJJJJJJJIJJJJJJJIJJJIJJJJJJJJIIJJJIHIJJJJAHHHHHHFEFFFDDEEEEDDDDDDDDDCCACDDECCDDDB
@HWI-ST279:219:D0RJNACXX:5:2208:2615:81873
GTGGAGGGGTTTCACTTTGACGTTTCCAAGACTAAGCAAAGCATTTAATTGATACAAGTTGCTGGGATCATTTGTACCCAAAATCCGGCGCGGCGCGGG
+
?:=B+2:?D08<<C:ACCFE9C?C;???CDAD<D@<?DB???8/BD>8BB8))@@7..@C.)@).((7-;@DDA?;>;>A>??AAA?=?>?>>?>>?>?
@HWI-ST279:219:D0RJNACXX:5:2208:2707:68711
TTAGGCCAGTCACAATGGGGGTTTCACTGGTGTGTCATGCACATTTAATAGGGGTAAGACTGAATAAAAAATGATTATTTGCATGAAATGGGGATGAGAGA
+
BC@FFFFFHHHFHGIJJJJJJIIJJJJIJJHHDGDFHJIJFGGIIIJIJJJJJJ5@GEHHHHHFFFFFFEDDDDDEDDEDFDEEDDDDDDDDDDBDDDDD<
@HWI-ST279:219:D0RJNACXX:5:2208:2965:51954:start
AAGATTTCATTTGAGAGAAGATGGTATAATATTTTGGGTAGCCGTGCAATGACACTAGCCATTGTGACTGGCCTTAAGAATCTAAATAGTTGGGCTAATTT
+
=>7<<?,?CBBCA>7+2?ACBC9++3=@B9@AABBBAA5?;*08:==ABA9*99AB.=A>=A=8>=A7..==>AA>@?97>@>>>@@B;>;5;993;;>:>
@HWI-ST279:219:D0RJNACXX:5:2208:4026:84764
AAGTCCTCGGTAACAGAGTGAAACCCCCGTTGAGGCCGATTCGTTTCATTCACCGGATCTCTTGCGTCCGCCTCCGCCGTGCGACCTCCGCATTCTCCC
+
;@<D1BA:00<AF<C?ABA@FF<FEGFFAFD@3?DF?D(6C4;=@@7C77.==.5:'9'6.;@;>8>;8@8505(5<05)555<@0&+8><90<:@:>A
@HWI-ST279:219:D0RJNACXX:5:2208:4455:84477
TCTTAGTAGGACTAATACAGTCTGCACTAGAGCTTTCTTCAAGGGATTCTTGGTGAGAATTCAGATTGCGGATTGCTGGGATCATTTCCATTGA
+
;=<DDDDDFHHBAEFC?<AFHFDFG@D4<C?CH<9C?C?FGC?3DDDHDGBEE9BB?FGBFCC)88BA=F<<':A:;;;(66=A@D>5>CBBCC
@HWI-ST279:219:D0RJNACXX:5:2208:4523:86562
GGGTTTCACTTTGACGTTTCCAAGACTAAGCAAAGCATTTAATTGATACAAGTTGCTGGGATCATTTGTACCCAAAATCCGGCGCGGCGCGGGAGAATGCG
+
???DAD?B:?4+A?4C<CCE,AFCDADEBFC<EDE@D?BDDD*9???DD9DD*99??9BB;3;C4;A;/.=;@;;627A><@>??;-99>9>;>;.2:>A9
@HWI-ST279:219:D0RJNACXX:5:2208:5593:78856
CAATTAAATGCTTTGCTTAGTCTTGGAAACGTCAAAGTGAAACCCCTCCACTGTGGGGATTGTTTCATAAAAGATTTCATTTGAGAGAAGATGGTAT
+
@@@B7?AADDDFBGF@C:BB<,<A:E<EBC;CF)1?9E*?C@>@1?1?BD3BDFFDF>(-7=@)=C>A7)=;@=???;A@BB;35;@;>=>B@B:@B
@HWI-ST279:219:D0RJNACXX:5:2208:7457:63756
CCTCCGCATTCTCCCGCGCCGCGCCGGATTTTGGGTACAAATGATCCCAGCAACTTGTATCAATTAAATGCTTTGCTTAGTCTTGGAAACGTCAAAGTGAA
+
=>>AAA)<ACBB,A7??AAA:AAAAA655:>AA@@5>>5;;=;--;3;3=:;=935,:9538;:::?:88=:=??==???38;?;:?=?97;;<;8:+3;?
@HWI-ST279:219:D0RJNACXX:5:2208:8134:60475
AAAGTGAAACCCCTCCACTGTGGGGATTGTTTCATAAAAGATTTCATTTGAGAGAAGATGGTATAATATTTTGGGTAGCCGTGCAATGACACTAGCCATTG
+
@@@DADEFHHHGGIIIIIFD:CEHIGG9F?DEHIIIIIIIGBDGEH@FHGIAEGC9=ACHG)=CCHIIHECHHFFB??CC@BB@BDDCCCCDCDCCCC@@:
@HWI-ST279:219:D0RJNACXX:5:2208:8516:74477
GCGCGGCGCGGGAGAATGCGGAGGTCGCACGGCGGAGGCGGACGCAAGAGATCCGGTGAATGAAACGAATCGGCCTCAACGGGGGTTTCACTCTGTTACCG
+
C@CFFFFFHHHHHGJII@GHGFGDACDBDDDDBDDBDDB@BBDBBBBBCDCDDDDB0:<CCCDCCDDDDDBDDBDDD@CCDDDDD09BCDCCDCCCCCCDB
@HWI-ST279:219:D0RJNACXX:5:2208:8523:73250
ATCTTTTATGAAACAATCCCCACAGTGGAGGGGTTTCACTTTGACGTTTCCAAGACTAAGCAAAGCATTTAATTGATACAAGTTGCTGGGATCATTTGTAC
+
@<@DD?A>BC>BFGE=?DFHIIIAC+<A<?EFDFEED4?BDEH<@FB;=3@>FGGDDHIIHAECA@@;;@BCC>C@C;;>ACCCCCC>@B<A?A:ACD>@D
@HWI-ST279:219:D0RJNACXX:5:2208:8955:47054
AGTGAAACCCCTCCACTGTGGGGATTGTTTCATAAAAGATTTCATTTGAGAGAAGATGTTATAATATTTT
+
;<8-2;>@??89(5)9>>=;@@<@8)<===81?>?;?>5>8:9>?;;?3=1=(:>16:>>83=9>=>?;?
@HWI-ST279:219:D0RJNACXX:5:2208:8975:76486
CTCTTCTTCTTCCTTCTCTCCTTCCTTCTCTCATCCTCTCCACATTTCCTTCTCCTCCTCCTCCATTCATCCACCACAGCTGCAACATGGCAGGGCCCTCC
+
@@@DDDD8FHDDD:ECFAHGHIHGDBDA@AHCH>GCHCHA;??9<DC?FGHAG<99?8)9B)8===8==AC@C@==@=6?>ACEEEEC;;(;;8/5<=BB?
@HWI-ST279:219:D0RJNACXX:5:2208:9979:39397
CATCCCCATTTCATGCAAATAATCATTTTTTATTCAGTCTTACCCCTATTAAATGTGCATGACACACCAGTGAAACCTCCATTGTGACTGGCCTTACT
+
8?@BD+222A<<<:<BACHBE?CDA?FBDH?8FCB9?FDAD?GD??B6BG<F@B89?@8CB<)=@=;;@=7.7===CA@.7?36@ACF@C===;5A@@
@HWI-ST279:219:D0RJNACXX:5:2208:3147:90489
GGTTCGGCCTCAACTTTGTGCACTGCTCTGTTGATTATGGTCAGATCACCTTT
+
?@;4=AA??AFCFEHIGIAECHHJE>E9EB:DG49HBGBBDFHFEG39B9?9B
@HWI-ST279:219:D0RJNACXX:5:2208:6692:91031
GGCGGGGGAATTTCTCCCTTTTTCTTTTGGTATTTTTAATTCGGCCTCAACGGG
+
?@8A4)0?=66.=C=@E>;DEEE3AA7;CF(.;C>;655>;A@AB=?BCC9-7B
@HWI-ST279:219:D0RJNACXX:5:2208:11671:95247
TGATTATTTGCATGAAATGGGGATGAGAGAGAAGGAAAGAGTTTCATCCTGGTGAAACTCGTCAGCGTCGTTTCCAAGTCCTCGGTAACAGAGTGAAACCC
+
@@??D;A?ABFD:A<A?EC<C:33:AC<CCF@?E1?C??BBG>FIIJFFDD@?EGGCA>@CHEEAE8(?B59;CCA>>CCDCC;B55?CCDDD4@C>>>A?
@HWI-ST279:219:D0RJNACXX:5:2208:10777:98002
ATTCTTCCACCGCAAGCTTCCTTCAAGGTCCATTTCAACGTCAAAGTGAAACAAACTCAAAACGAACCATTTCGCCTCAATGGAGCTTTAATCCCAGATG
+
@<<DDDD>DB>:<F@@FHIG<9AF>CGA??<DGDEG@G@D:80BD?9?<B?BCFCG)===F3@5=(-9(;;@EEC>>:@:A:(:A<?CAC:@>CCCCB@C
@HWI-ST279:219:D0RJNACXX:5:2208:9363:102839
CTATCCTAGGACATTTGACCGGTAATCATTGGCTTTCTACCTTTATGTTATGTAATATTATGAAACAATCCATAATTATCCGAATGCATTTGCTGCAACAT
+
@?;;DB:AFA<C;EAHCE<CGGH88?F4:<EH;9:C*?*:900BB09DE499D8/9B<C<=48=C77C;C>E@GHHHE;CC=B?DC>CDEEED>;55@;9?
@HWI-ST279:219:D0RJNACXX:5:2208:21020:102820
GGGTTTTACTTTGACGTTTCCAAGACTAAGCAAAGCATTTAATTGATACAAGTTGCTGGGATCATTT
+
8?@ABD+=ADFHF<FAFDF+,<AC+<CH99?*:9C3?CGGIADEG*9B499BFH??DG>A2=;;=BF
@HWI-ST279:219:D0RJNACXX:5:2208:16050:111740
AAATAATCATTTTTTATTCAGTCTTACCCCTATTAAATGTGCATGACACACCAGTGAAACCCCCATTGTGACTGGCCTAAGTGGCAA
+
:8BBD?DD?DFDFHI;BGIJ@:A<<A<FH???CBFB??<F@4B9B?0BFH<FBG?=8E@GII8@;ECH7.?77@9667.6>@(>;5@
@HWI-ST279:219:D0RJNACXX:5:2208:20229:113337:start
GAAACACCCATTGTGACTGGCCTTAAGCCGGCCTTTCATAAAAGCTGTAAAATACCCACCTTTTTTTGGGGGTCCCCCTCAATATAATCTCTAGGCTTGTG
+
;+14=BBD>=BC?G@BFGG?+<C@GFIII:8):@DFGIJJGG>8D/8CA8=CC;CHIG?A9@==ABB8;@DB&58ABD-58:@>@C@4:4@(4:AC:A5<>
@HWI-ST279:219:D0RJNACXX:5:2208:12792:116148
ATGCTTTGCTTCCGCGCCCGGGTGCAAGTGAAAGAGCGTGGGATCGTCGATTTTTTGCTTTCC
+
?;?B??DBF<<F>FGGE@FF<)0?DE*B*9DGII;?FBF>A8=C=B)=?BB(,6@9?CCCDDD
@HWI-ST279:219:D0RJNACXX:5:2208:7501:120721
TCTTGGAAACTCTCTAACCGTGGAAGGTGTTAGAGGATTGTAATCAGCAATTATACCCTAGTGGTGCGATCATGAATTCAGTAGGTGTTTGCTTAGTTCAA
+
@CCFFFFFHGHHHJJJJJJIHHIIGEG?FHDHIGCHIGBHDFIIJIGDDHGCGIIIIIIGIHIJGIHIFHHFFFFFEDCEC>AECCCCDDDCCDDDDDEEA
@HWI-ST279:219:D0RJNACXX:5:2208:20805:125147:start
AGAAGATGGTATAATATTTTGGGTAGCCGTGCAATGACACTAGCCATTGTGACTGGCCTAAAAGAATCTCT
+
7+8BDEDB?BAFDHCA?<F:A:B+<?C>FC?)?DFHCDFFF9BBB*9?B?BF@FEH9BDHHDGGDH@=C?C
@HWI-ST279:219:D0RJNACXX:5:2208:11193:134723
GATCCCAGCAACTTGTATCAATTAAATGCTTTGCTTGGTCTTGGAAACGTCAAAGTGAAACCCCTCCACTATGGGGATTGTTTCATAAAAGATTTCATTTG
+
=??A13+=A:<AD<@GFFB>CHE9HHFH<BCBB49?*:1::?1?:B<?19?1?9?/88?C)=6;;@CEC7CEEFEE=<@>@@(6.65>AAABBBA>BDEEE
@HWI-ST279:219:D0RJNACXX:5:2208:11980:103883:start
TGTGCATGACACACCAGTGAAACCCCCATTGTGACTGGCCTAATGAGTAAGGTTAAGATATCGATGGTAAACAGTGATAGGTAAACGAGACAGCGCAACTA
+
8=?:DDD?B<AD;EDEE2<CEE<F;@E?)111*?D4BDD@EEEBA49?<B>D988BC4B)=7@D@CAEDD@>;7)7;?@;7.6>A>(8;>83<<???;>AA
@HWI-ST279:219:D0RJNACXX:5:2208:12100:93568
TGGAGGAGAGCATTCATAACCAATAACAAGGAATTATATATACCACAAACAACACAAGGACGTGTGAACATTGCACCATATTTCTTCTGACGAGTTTCACC
+
BCCFFFDFHHGHDIJJJJJJJJJJJJJJJJJJJJIJIIJIJJJJJJJJJJJJIIJJJIGEGGGIHHHGHFFFFFFCEEDDEEFEEDCDDDDDBDBDDEEDD
@HWI-ST279:219:D0RJNACXX:5:2208:13716:99761
GTGTGTCATGCACATTTAATAGGGGTAAGACTGAATAAAAAATGATTATTTGCATGAAATGGGGATGAGAGAGAAGGAAAGAGTTTCATCCTGGTGAAACT
+
=1=+=+=:CD<BDEAEEEI@<CFCEFE;CFDDEEEE><DFIDDEDBD@DEICC4B?@CEEA=C>;A@CE:3;C?3;6(;>AA?55(5;>A3:>9:<>>:>:
@HWI-ST279:219:D0RJNACXX:5:2208:14146:89901
CTTTTATGAAACAATCCCCACAGTGGAGGGGTTTCACTTTGACGTTTCCAAGACTAAGCAAAGCATTTAATTGATACAAGTTGCTGGGATCATTTGTACCC
+
<;;D;BDDBB8+A+C;CDDFDEFEED+AEE6DDBCDD>?DEC>D7BB3=A9)=CCCD;ADDC=7;?@>?A@;@:A@@AAA3>55;;>89,55>>:A;>>::
@HWI-ST279:219:D0RJNACXX:5:2208:14958:116886
TGTGTCATGCACATTTAATAGGGGTAAGACTGAATAAAAAATGATTATTTGCATGAAATGGGGATGAGAGAGAAGGAAAGAGTTTCATCCTGGTGAAACTC
+
=??DA?D4DCCC<2ACEEEFECCE)<@@2?9:CCEFBA9?6?9*999?D?D<?DE8BDE>DCDIA57A@A15?;@@DDA@AA6>5;B:>>>AAA?A>5:>:
@HWI-ST279:219:D0RJNACXX:5:2208:16168:130368
AAATCTTTTATGAAACAATCCCCACAGTGGAGGGGTTTCACTTTGACGTTTCCAAGACTAAGCAAAGCATTTAATTGATACAAGTTGCTGGGATCATTTGT
+
@@CFDFFFGFDHDIIGIGGGDHEHEGGHIC@CGGG:?DHI@HEFFDFGFHICGDHHIIGEHE9AC>;3@DFACAECC@DDCCCDCCA:CACB@CBBDDEE:
@HWI-ST279:219:D0RJNACXX:5:2208:18472:98826
TTGGAAACGACGCTGACGAGTTTCACCAGGATGAAACTCTTTCCTTCTCTCTCATCCCCATTTGATGCAAATAATCATTTTTT
+
??;??=B??D:8@@112:)?8?D??BB<?1DDCDD?*??DCC9BBB@C==;CC;A:CC==CA;);77.?A>A;>A:(5>BDA?
@HWI-ST279:219:D0RJNACXX:5:2208:19174:117138
GGGTAAGACTGAATAAAAAATGATTATTTGCATGAAATGGGGATGAGAGAGAAGGAAAGAGGTTCATCCTGGTGAAACTCGTCAGCGTCGTTTCCAAGTCC
+
?@@==?=2ABDB?CEBFBFE3CAEBDHFICF<G??D>F9CB7?00?BDA(?DBF<CCF>;.(72=C7ACFEF77?;;6;>;>@@8AB@7=9<<@@@@:AA:
@HWI-ST279:219:D0RJNACXX:5:2208:19913:104291
CGGACGCAGAGATCCGGCGAATGAAACGAATCGGCCTCAACGGGGGGTTCACTCTGTTACCGAGGACTTGGAAACGACGCTGACGAGTTTCACCAGGATGA
+
?<8BD@DD81CCD9A;E):?@@BD*B<BA5(-@DADD=?A@>@@??&0:?A>>>>:AA::A<55708A>>AA>AA?>?59;93<>29+8>A>A>:<>8A>A
@HWI-ST279:219:D0RJNACXX:5:2208:20586:131981
GATTCGAGGAGGAAGACTACCCTGTTGTCGACTACGAGTCAGACATTCAGACCGCCATGTCGACAACAGTTAGATAGGCTACCCAAAATATTGTACTGGTA
+
:?=D::ADD?D?DEA?EEEFI;99C9ECE0?DDDED6@7?DDE<(8=8ACCCCAD8?=A;6>?@???2<:>5>A3,5::>A991>?<<>AB>:4>>BAA>>
@HWI-ST279:219:D0RJNACXX:5:2208:21152:114545
ATATTATACCATCTTCTCTCAAATGAAATCTTTTATGAAACAATCCCCACAGTGGAGGGGTTTCACTTTGACGTT
+
:=:AAAAA?,2?A@B>ABC=+33@?A=CBBBBAC4?4*1:*=?A*)15AAAB>AB*=;:6<<;A9>A>>=A;=@@
@HWI-ST279:219:D0RJNACXX:5:2208:21259:136687
TTAATAGGGGTAAGACTGAATAAAATATGATTATTTGCATGAAATGGGGATGAGAGAGAAGGAAAGAGTTTCATCCTGGTGAAACTCGTCAGCGTCGTTT
+
?@==BDD?DD1@FFBEG9CHFC<:A+2ACEHH4:EGG*:?C::4<9DGG)?F3D9?6;6;BCAD9C;@=DC7=====;;BD@;6>;(5=559328839<B
@HWI-ST279:219:D0RJNACXX:5:2208:2737:101510
TGTATCAATTAAATGCTTTGCTTAGTCTTGGAAACGTCAAAGTGAAACCCCTCCGCTGTGGGGATTGTTTCATAAAAGATTTCATTTGAG
+
???DBDD??D?D:<A@2CEFEB?:C<FF@+?FEEAB:CED4?1?DDA?B)??DD(<;;;ADDDDAD@77)73?;;;>@;A:(;A(5>DE?
@HWI-ST279:219:D0RJNACXX:5:2208:3001:118423
AAAGGCAAAACTACAATGATTTGGCTCAATGAGAGAAGGAAAAGAAGGGACATAATATAGATTAATCATTGAAAGGTAAAACTAAGGTGA
+
8?8+A+A?3;D2A+::CBEDAFE9F<EEI4<?<EEA@D3DDDIIIAD<D=@DCDE<B8<;7A;AC;@E@CACECC;7=@?;AADAA96>@
@HWI-ST279:219:D0RJNACXX:5:2208:3613:105508
AGGGGAAAGACTGAATAAAAAATGATTATTTGCATGAAATGGGGATGAGAGAGAAGGAAAGAGTTTCATCCTGGTGAAACT
+
188BD)=:DCD:<<>C@D@D9EFBEEDDEEIIEEEADIIIDACDB:D?B@CDC;7@=@CE@A=.=A:ACD@A:>76;AA3@
@HWI-ST279:219:D0RJNACXX:5:2208:4268:134694
GATCTCTTGCGTCCGCCTCCGCCGTGCGACCTCCGCATTCTCCCGCGCCGCGCCGGATTTTGGGTACAAATGATCCCAGCAACTTGTATCAATTAAATGCT
+
C@CFFFFFHHGHHIJJJIIJJJJIGHGGGIIIIJJIJJHH>EFHFFDDDDDDDDBD@B@CDDBB8@CCCACDC>@CCCCDCCDDDDACDDEDDEDDDEEDD
@HWI-ST279:219:D0RJNACXX:5:2208:6387:112936:end
CCTGAAATGATGACGTCTGATGGGGTTAGCTAGCTACTTACTCCCAATTAAAAGCCTTAGGCCAGTCACAATGGCTAGT
+
???DDDDBBB?<?E=2@<B4:3<C7@?EE*?D**????DEEDD>D;D?</?DEC(.84=4).=C;7=AAC??>;(7;@A
@HWI-ST279:219:D0RJNACXX:5:2208:6534:113972
CATACCTTCACTTCCTCTCTCTCTTCTCTCTCTCACTCTCGCGCAGGCGCAACCGCGCAAGGCATGCACGGCGGAGGCGGACCTCCCCCGGGTGGCCAGCG
+
?@??DB;BBACF?GI@<<FE@<3F<::<+<9E<GFG9FGH?@AB?6;A@F<A=EA8'33>'8<9><::>80599909+059&5?C1?>BB-5)05<?C18<
@HWI-ST279:219:D0RJNACXX:5:2208:7733:127719:start
AGATTTCATTTGAGAGAAGATGGTATAATATTTTGGGTAGCCGTGCAATGACACTAGCCATTGTGACTGGCCTAAGTGCTAAGCCTCGGGTACTGTTCTTT
+
???DDDDD>DD>>7+:C2A3AAB+AEFBEBA@BA4)1??BDADDDDDDE9D4<B<B@3B7@CC74@CD4((.=;A@)))77?(6@@A>;:=?A>A(5(;>A
@HWI-ST279:219:D0RJNACXX:5:2208:9626:97914
TCCAAGTTTCACTCTGTACCACCCTTAAACCAATCTTTTCATTTTGGACCGGGTAATTTCACCATTTTTTTGGTTTAGATCATCCTAAACAATTTCTTCAG
+
;?<D7A+4AF<CFBEC,2::CEBA=>EA?D;C@@FCECEC?<<<<GFICCF>F'')/8@EEA>@AEFEFDC38,,,5:AA5>BBA(:@4>@?A@AB<::4>
@HWI-ST279:219:D0RJNACXX:5:2208:9685:138456
GTTACCGAGGACTTGGAAACGACGCTGACGAGTTTCACCAGGATGAAACTCTTTCCTTCTCTCTCATCCCCATTTCATGCAAATAATCATTTTTTATTCAG
+
@@CFFFFFHHHGHJJJJJJIJHJIIDIJJJIJFHIJJJGGJIGHIGIHHHFHHFFFFFFFECEEEEECCDDCDDDCDDDDCDCCCDDCACDDEDD@DDDDA
@HWI-ST279:219:D0RJNACXX:5:2208:10289:159454
AAATAATCATTTTTTATTCAGTCTTACCCCTATTAAATGTGCATGACACACCAGTGAAACCCCC
+
==8=BDE8=ADHHJ@E<A<HB3AFHICCDCEFCFHI??H:CHBBFGIB?;?7??/888=F855B
@HWI-ST279:219:D0RJNACXX:5:2208:16881:180806
GCGACCTCCGCATTCTCCCGCGCCGCGCCGGATTTTGGGTACAAATGATCCCAGCAACTTGTATCAATTAAATGCTTTGCTTAGTCTTGGAAACGTCAAAG
+
B@@FFF<D+C1<<1A@<9A@F0?:F0FF/@E'49;@CDB55@ACCCD@3@(93@A3?BCCC:@:@>@>CCC:4:@:@C>>:+:@+:A>C>>>A?B<?B9C@
@HWI-ST279:219:D0RJNACXX:5:2208:8253:184869:start
GAAGATGGTATAATATTTTGGGTAGCCGTGCAATGACACTAGCCATTGTGACTGGCCTTATAAAATACAGAGATACATACACAGTAGGCGTGGACTCCAAG
+
@@?DFD:D:ACD>C@C:?<FE<<AFDHE@EHHIEHIGFAFFHABDDFDFADF4E=GGBH@;=@C@C;DCCH=>?E;CBD>DFFC>>>>>?>@?85:?CC:>
@HWI-ST279:219:D0RJNACXX:5:2208:8849:185352
CATCAATATCAGATATAACACGTCCCTCAACTTACGTCTCTCAACTTGTAAAACTGATGTACCCAAAATCCCAGGACAGAATAATGCCGGTTTCAGCTAAA
+
;?<:DD,2AB>D:<ABACEG3B+3<CAAEBBD><FD?H;?:?D9DEHI@B?FFGC<FEF/=FHBGAGGIGE>>>C=A7;)77>@CA3@;''325;;3>>@C
@HWI-ST279:219:D0RJNACXX:5:2208:10798:157854
CACGGCTACCCAAAATATTATACCATCTTCTCTCAAATGAAATCTTTTATGAAACAATCCCCACAGTGGAGGGGTTTCACTTTGACGTTTCCAAGACTAAG
+
@@@FFFFFGHHHHIJGGGGGBHFHIIJJJIIJJGIGGHHIIIIJIJIJJIIIJJHIIIIIIIJJJJ@EIIIHFFC<@CDDDDDDCCB?@CCCCCCDDDDDC
@HWI-ST279:219:D0RJNACXX:5:2208:12040:184033
GTGAAACTCGTCAGCGTCGTTTCCAAGTCCTCGGCAACAGAGCGAAACCCCCGTTGAGGCCGA
+
???D;B?AC222<EE:22@@EEEIDDD*?1BDD0)86/9?;8)<AAAD@CA@@3>??;?>=:?
@HWI-ST279:219:D0RJNACXX:5:2208:12092:168311:start
GGATTGTTTCATAAAAGATTTCATTTGAGAGAAGATGGTATAATATTTTGGGTAGCCGTGCAATGACACTAGCCATTGTGACTGGCCTAAGTTCGGCT
+
?<;BD;ABDHHDBDHIGGHGIIDHFIEFHAE;EG>>@F*?9C@F>FH@BCBFDBGCHH';4C>@@D@=@AHEA>CCDDED@@C>AABCACCDDED@@@
@HWI-ST279:219:D0RJNACXX:5:2208:12421:175436
CGGATCTCATGCGTCCGCCTCCGCCGTGCGACCTCCGCATTCTCCCGCGCCGCGCCGGATTTTGGGTACAAATGATCCCAGCAACTTGTATCAATTAAATG
+
:;<+:??D,<<DD;E?E6A1EEAADD6??DAAA>)64;4=A)=@A@D@6>???85&5<;3;AA>?;?>:4:>>AA>>:3>:8<>8>A>AAD>>A>AAAAE:
@HWI-ST279:219:D0RJNACXX:5:2208:12978:175692
GCTGACGAGGTTCACCAGGATGAAACTCTTTCCTTCTCTCTCATCCCCATTTCATGCAAATAATCATTTTTTATTCAGTCTTACCCCTATTAAATGTGCAT
+
?7?ADD@A:)<ABGG??;BB3CEH<1**1C*C*:4DFF9<BFDEG?8D33BBCE88B===@@;4@;@@D@@8;@D>B36;;A>>;5;5?>AAB:;;55;>A
@HWI-ST279:219:D0RJNACXX:5:2208:13512:160922
CATATAAGGCCAGTCACAATGGGGGTTTCACTGGTGTGTCATGCACATTTAATAGGGGTAAGACTGAATAAAAAATGATTATTTGCATGAAATG
+
???7D>;DBD:+<2<:C4:<+AEFA)?B?D49BD0B8?D<DBDE@=B<8@7=7=@AD<5:?A;;@;777;@A;;9=AA>35>BAB>>AA>AAAA
@HWI-ST279:219:D0RJNACXX:5:2208:13811:179428:start
TAGCCGTGCAATGACACTAGCCATTGTGACTGGCCTTAGAGGCCGTTGCTGC
+
?;+B=@))?C::A4A+A9AE@;CA?CEE4E?*1):C<:?DD?;B@DDDD=BC
@HWI-ST279:219:D0RJNACXX:5:2208:14093:171982
TGGGGCATGCACATTTAATAGGGGTAAGACTGAATAAAAAATGATTATTTGCATGAAATGGGGATGAGAGAGAAGGAAAGAGTTTCATCCTGGTGAAACTC
+
=<+?+?A>C3@=?C@B>>BCBBBA<=AB:A?AB<=4AABBAB><?AAA<ABAA>A>==)/>BAA/;7>AAA=;>>(6>>=;;;=;;;::;9;?==;95;;:
@HWI-ST279:219:D0RJNACXX:5:2208:14097:157687
CATCTTCTTTCCCTTCCTTCTCTCTCTCATCTCTCGAAGATGCGGTGGTTTTTCTT
+
@?<D;D:BCC<C<2<EGFAII>EF?<H<>EHAC<98*1:0*:B:AGA<0B2;BF7@
@HWI-ST279:219:D0RJNACXX:5:2208:14417:173952
AATACATAATTTATACTTTGATTTCTAACTCAACATCTTTCACTTTGACGTATCCATCTATTGATGCTCGATCTGTTGTCGAAATCCGAGGTTAACAATGT
+
@@CBDFFFBHDHHGAHGBHHCHIIIICEFHEHG>FB<EFH@CBDGGEHHF:BBD@09BCB??DF*=CBCC@DCEGEHCGAEEA=BB?9=>BB?CA@>@ACC
@HWI-ST279:219:D0RJNACXX:5:2208:14454:152553
CATCCCCATTTCATGCAAATAATCATTTTTTATTCAGTCTTACCCCTATTAAATGTGCATGACACACCAGTGAAACCCCCATTGTGACTGGCCTTATGAGT
+
@@<D?DDDFDHFBBGHIAI:EEH<BAC<EHFEFDGDCHCHCG>?D?DHGGE<BB???B=CGCHICGFIEE7@CHC=A;<<=>>;->C>>;5<?>C:::5>5
@HWI-ST279:219:D0RJNACXX:5:2208:15143:169310:start
ATGACACACCAGTGAAACCCCCATTGTGACTGGCCTAAGAACCCATAATCACCCAAATCGCTTTGGCCACTAGCTATCAACCAAATGGCGTTGCCTCATCC
+
@@@DDDDAFFHH?E?GGGIIIIIHIIFDG>DHEHEHGCEGIIIA=FHIGGGIGG(=FH>D@@EEHFEE@BBCACCA@ACCCBBBB3,:?;5&9BCCCCCC>
@HWI-ST279:219:D0RJNACXX:5:2208:15624:157333
GGGGTAAGACTGAATAAAAAATGATTATTTGCATGAAATGGGGATGAGAGA
+
::=?4=+=:C<DDE@?4CEFI;E?AF>ECE4:EEF@*:??<;D;6DDD>DD
@HWI-ST279:219:D0RJNACXX:5:2208:15772:161705:start
ATCATTTTTTATTCAGTCTTACCCCTATTAAATGTGCATGACACACCAGTGAAACCCCCATTGTGACTGGCCTAATCCGAGTTGTTTGGACAAGTAGCAGC
+
@<?DDEBADDFDDBBHGGGI9EEFAF=EBGG>EF?FHHG<H99?FHIDD/9DDHAD=6@GEHC=DDGA>;A;;?@;@><(9=?C>ACC@CC>9<C@CCAC?
@HWI-ST279:219:D0RJNACXX:5:2208:16187:185610
GAAATCTTTTATGAAACAATCCCCACAGTGGAGGGGTTTCACTTTGACGTTTACAAGACTAAGCA
+
=7>AA4<=AB,,7?AB>BBB+<=7;<CBCAB3??<):40=AABBBBBBAAA9(/>)7=A7;77;A
@HWI-ST279:219:D0RJNACXX:5:2208:16229:188497
TTTCATGCAAATAATCATTTTTTATTCAGTCTTACCCCTATTAAATGTGCATGACACACCAGTGAAACCCCCAT
+
??;DDDDBHB<CFBBGGIICHHEG@@<2+2*1?<?;D?C1?B*?9FG?99DF4DGI8?@;CB=848@;C;4:/?
@HWI-ST279:219:D0RJNACXX:5:2208:16350:178254
GGGTTTCACTTTGACGTTTCCAAGACTAAGCAAAGCATTTAATTGATACAAGTTGCTGGGATCATTTGTACCCAAAATCCGGCGCGGCGCGGGAGAATGC
+
@@<DDDB:AD?FB@@E<CGBEHFFIEHF@FA?FFBFBCGDFBFBEDGII>BFGCG<?DCE;B;=FFFI=@=@@D==??E>9833=?9>>9<>@5>BB:4>
@HWI-ST279:219:D0RJNACXX:5:2208:16566:152453
CCAGTCACAATGGCTAGTGTCATTGCACGGCTACCCAAAATATTATACCATCTTCTCTCAAATGAAATCTTTTATGAAACAATCCCCACAG
+
@?@DDDBAFBDFFIEFE:C<3A9E9AED11?EG>FIFFBAFFF<@?*?83?;F>CC)=CB;78C;C7@C77@CEE?A7AB;?>D>>@@@BB
@HWI-ST279:219:D0RJNACXX:5:2208:16569:142062
AAACGTCAAAGTGAAACCCCTCCACTGTGGGGATTGTTTCATAAAAGATTTCATTTGAGAGAAGATGGTATAATATTTTGGGTAGCCGTGCAATGACACTA
+
1++B=BBDDDFDDEF<FBEF@AFABB9GFFF?:?B9?@FB9B>BF@?;3=CDEBEGE:;CE=37)7A?=3;>?7?ABD:33>;5?AAB='85::::@>:@9
@HWI-ST279:219:D0RJNACXX:5:2208:16934:156627
GATGAAACTCTTTCCTTCTCTCTCATCCCCATTTCATGCAAATAATCATTTTTTATTCAGTCTTACCCCTATTAAATGTGCATGACACACCAGTGAAACCC
+
?;;DDBDDD3CBD4<EBC?FAADEDFC>ED@FCEEDEFDDF4DDCEI9BDDEDDDAEIECCCEIA@CCADCEIIA?D@CDAC@@A7@>><@??AAADAA??
@HWI-ST279:219:D0RJNACXX:5:2208:16957:173113
GTGGAGGGGTTTCACTTTGACGTTTCCAAGACTAAGCAAAGCATTTAATTGATACAAGTTGCTGGGATCATTTGTACCCAAAATCCGGCGCGGCGCGGGAG
+
?@@DFDA?F@DHDDDGED@HGA?G@CFDHII@BGEAGHGIB9DGHBFH8FCH=A78C==@)@==@EHEE?B;BBE;ACCCA=?>>;=6?>BB<BBCBB9@<
@HWI-ST279:219:D0RJNACXX:5:2208:17401:176227:end
GATTAAATAGAAGAGGGAGAATGAATTGTTAGGCCAGTCACAATGGGGGTTTCACT
+
===AAA;A4+<<7+77?)<<>@7AC@A><@=@)?A;):??A>A=<=)0=54577;A
@HWI-ST279:219:D0RJNACXX:5:2208:18650:177237
GAAGTCGTCCCCTCGCCGTTCGTCTCCGTAGTTCCCGGCCGCCTCCGCCGTGCTCGTTGTGCGGTTGTCGGCCCCGGTACCCGTGTACCGGTGTCGG
+
@?@DDDADHHHHHIBGAGGHDAHCHGGHIIIIGIIIIIGIB=<DDBC?BB;=88AB7898?A<;B>B@@;B9BBCB@@B9C49>3A<:AB75<@C>B
@HWI-ST279:219:D0RJNACXX:5:2208:1909:187163
ACTTTGACGTTTCCAAGACTAAGCAAAGCATTTAATTGATACAAGTTGCTGGGATCATTTGTACCCAAAATCC
+
=1?DDDD:82AC<?4EE9?:CF3EFDEFCAE<ECADFIEA<D?B?*??4BBDBDEDDEIAB/8BC7@DCDIDE
@HWI-ST279:219:D0RJNACXX:5:2208:19509:187698
GAAACTCGTCAGCGTCGTTTCCAAGTCCTCGGTAACAGAGTGAAACCCCCGTTGAGGCCGA
+
=??DDADD3CDDDEC:EEE1?EEE??DE9DDDBDDEDEAD9?@BDECDAAD:=CDDDD@@@
@HWI-ST279:219:D0RJNACXX:5:2208:20120:161429
GACAGTGACACGGTCTCCAAAACACAACTTTCACTTCTTATTTCTATAAAAATATTTATTGAAAAGTGATATATGTATACTTTTATGAAAGTATTTTTCAA
+
<7=?=@7=C@BA)AA)?@@BBAAACAA;@B4A?:???=:?A>B<AABB>A>AB7=?>ABB979>BBBA4>4>77>7>=A==7>A@@>3;?>>>@>>@@???
@HWI-ST279:219:D0RJNACXX:5:2208:20404:154380
GAGAGAAGATGGGATAATATTTTGGGTAGCCGTGCAATGACACTAGTCATTG
+
=1==<<A@;7+<+2?AA<<ABBAC60<2?<A8??ABBA>BBBB3=>*9==?A
@HWI-ST279:219:D0RJNACXX:5:2208:20548:180319:start
ATGACACACCAGTGAAACCCCCATTGTGACTGGCCTAACAACAATGTTGCAATTAAACTTATGCAACTCAGCAGTTCAGAATAGTGGTTGAGTGCGAGTAA
+
@@@DD?A3CFFHBG<BDFDEGGEHI@?F??*?CGD3BGHIGHIIFBF?DFHGCGGHEEFGBHI@DEHAEE>C>@?>;@CDC@:6;>;5==9;>>>B';3<@
@HWI-ST279:219:D0RJNACXX:5:2208:3086:163468
GAGGGGCGGGCTTTGGCGCGTGCTTCGCCCGGTCATGCGGTTCGGCCTCAACATTGTGCACTGCTCTGTTGATTATGGCCAAATCGCCTTTTGAAACAGCC
+
@@<FDAD???FDHEIIHHFD=?BB;CBBCCCB5@BCCCBBBBBBBBBBBCCC@CCC>CCDCCCCCCCCCCCCCCDC:ABCCCCCCCBBBCCCCBC@:?C@<
@HWI-ST279:219:D0RJNACXX:5:2208:3120:143446:start
TAGCCGTGCAATGACACTAGCCATTGTGACTGGCCTAAGAGTGGACGGCCAGTATTACTCTAAGGGTACCTTAAAAATATCCTTCTCTGCCGTAGTGCCGT
+
@@@DFFFFHFDF>>GHIIIGDHGIIC@DHIEIIIIIIIIEH*?FHGGHEHIC7CEHCHEEEHFEFE(?BCDCC>@ACBCDCDCCDDCC>CCDBDB?CCDBB
@HWI-ST279:219:D0RJNACXX:5:2208:4252:172732
AGTTTCATCCTGGTGAAACTCGTCAGCGTCGTTTCCAAGTCCTCGGTAACAGAGTGAAACCCCCGTTGAGGCCGATTCGGTTCATTCACCGGATCTCTTGC
+
@@@DFDEFHGHGDHHBAGHIIIAFHEFHGFE:FHIIIEIDFGIDI:6B;@AHHEG>;@=@EHHFC9ABBCCCCB?=1@?(20<CDC(>A@@BBB94>AAC@
@HWI-ST279:219:D0RJNACXX:5:2208:4372:144901
GAAACGTCAAAGTGAAACCCCTCCACTGTGGGGATTGTTTCATAAAAGATTTCATTTGAGAGAAGATGGTATAATATTTTGGGTAGCCGTGCAATGACACT
+
@@@DDDBDFDHHCGDEBDEE@EHH>FBHIGDBB6@DHGBDFBFHIIII@BBBGGFDHGHCHIIIE;=A;?DDEEEDDD>CCCBBCBCCB;=BAC>CCCCC:
@HWI-ST279:219:D0RJNACXX:5:2208:4648:144053
CATTTAATTGATACAAGTTGCTGGGATCATTTGTACCCAAAATCCGGCGCGGC
+
???DBD;BDD<=C?AE?2C:?F:F?FF@;?FA@EF<E>EIDIIBDI@:.;8@?
@HWI-ST279:219:D0RJNACXX:5:2208:5265:149547:start
ATGGTATAATATTTTGGGTAGCCGTGCAATGACACTAGCCATTGTGACTGGCCTTAGGACAAATCTATGTGTGACCTACATTTTATGGCCTTTCACAGTGG
+
8=?DB>DDDDD4DE@@<)FE=E<E)?)?C@:EEE<CDDDBEECDDBDDDEIDDBBDEICEDDIDDCCCC7?7?CCCADDD:;6>BAAA=AAA>A>:3:>A9
@HWI-ST279:219:D0RJNACXX:5:2208:7030:147801:start
TATTAAATGTGCATGACACACCAGTGAAACCCCCATTGTGACTGGCCTTAATGAACTGAACTACTTTAAGATTCTGCTGGGGTGCATTCCTGTAGGCCCAG
+
=??;DD?:222=DC?<:2CEEFEE:CEF<<EEEDDCEI?*?*B?)8;<?BD</?BEI>3B@CEA>C.=C=7;=CD.?C7;?<@??>AD>;>>(;;>::8?>
@HWI-ST279:219:D0RJNACXX:5:2208:7339:169215
ATCCCCACAGTGGAGGGGTTTCACTTTGACGTTTCCAAGACTAAGCAAAGCATTTAATTGATACAAGTTGCTGGGATCATTTGTACCCAAAATCCGGCGCG
+
@@@DDD?DHH<CDGIIII@EFGGHGGEHE?FHE;BGAHEE?DHCAGICAE37=C;=@@@CH>EHC?7.;?@DC;A9>=?5>>3;5;5@@?A5>A:<B>@BB
@HWI-ST279:219:D0RJNACXX:5:2208:7379:184465
TCTTCTCTCAAATGAAATCTTTTATGAAACAATCCCCACAGTGGAGGGGTTTCACTTTGACGTTTCCAAGACTAAGCAAAGCATTTAATTGATACAAGTTG
+
@@@FFFDDFHHHBHIGIIIIIGCHIIIHCIIIBGFGHCGCE9BD??DDE7<CGHGAGIGGIGGHFB>;>CFFEEC@CCDAC?>@CDED>>CCDED>CC3:>
@HWI-ST279:219:D0RJNACXX:5:2208:7667:160061
ATGGTATAATATTTTGGGTAGCCGTGCAATGACACTAGCCATTGTGACTGG
+
?<?ADBDD?==CDID<AE::33C8FFEE4?*?491:D9D;DB<900009?D
@HWI-ST279:219:D0RJNACXX:5:2208:7781:187922
AGCCGAACCGAATCTCATTCAAATACCCCTATTAAATGGTTCTCGTACAGTTCCAAACCCCAGTTCCAAATTTCAATCCAGAGCCAAAT
+
<@<BDD10@D?CDBBGDG@?CBB9FFA?GA6DGBGAFA>GF<9?6(78;=7>==))/6@;A;5..;77)76>36(;;553@;;:?A9<A
@HWI-ST279:219:D0RJNACXX:5:2208:8234:166360
TGACGTTTCCAAGACTAAGCAAAGCATTTAATTGATACAAGTTGCTGGGATCATTTGTACCCAAAATCCGGCGCGGCGCGGGAGAATGCGGAG
+
@@@DBD?;?DAH?A?AGH>FAGIGE3CFCHCGEGCCG@GI>?D<FHGHIIIBC?@G?4?CHGI=;F@C34A88>88=>@B@><>0<@@CBB<B
@HWI-ST279:219:D0RJNACXX:5:2208:8794:177796
TGGGGGTTTCACTGGTGTGTCATGCACATTTAATAGGGGTAAGACTGAATAAAAAA
+
;7+<<A?AABCAAAA2+)1@AAA4*:=7??<=?7AA3=)0==>ABABA;)==AABA
@HWI-ST279:219:D0RJNACXX:5:2208:8815:143297
TTAGTCCATAATCTTGTGCAGAGATTTGTTGCAAGAACAGCGATGTCCCACAATGGGGGTTTTGTTGAGAAATCTGATGACAAAATGATTGAGCTTAACTT
+
@@@DAD?DF<DFFFII<?CHEB=:4CBEF38?99?FFBF@>@@DFGBCFGEFEF<C(7@4:?BBBB@>>(>55;>@BAB@A:A<?A>BBDA:>AABBA@A@
@HWI-ST279:219:D0RJNACXX:5:2208:9127:160162
GAGGTATAGGGGCGTGGGCGATGAGAGAAGATGGGTTTGACTGGCACCTGGCAGCGACGGACTCACATGCTGGTGACTGGTGAGCAGCAGCCCGC
+
???AADD??+21@:1:8?B::6@8?DDDA@C)8=@.-5@@ACAD=;A@>A;@>@;'2;;;5;<>>>4>:(::43<:::><+<><AA<<?<8<>>?
@HWI-ST279:219:D0RJNACXX:5:2208:1779:190376
AAGACTAAGCAAAGCATTTAATTGATACAAGTTGCTGGGATCATTTGTACCCAAAATCCGGCG
+
+=8+=BA?DHBHH@??CFHIIJ<FF4CHE<>FA<><?E1;:;:BDAID4?*9*89?<FH@6'@
@HWI-ST279:219:D0RJNACXX:5:2208:13753:192222
CGAGTATATGCCTGAATAAAAAACGCCAAAGTATAAACTGCAAAGAAATTCGAAGGAAAAAAAGAGTATGGTGGAGGCAACTAGTG
+
:8=?DA>D,,,2A@GE9@HEHGIA):)0?1?:BDHB?*?B<0?F?FEGCFBCC>(5@DEHC/<ACC;>@CC(-,52<(5?BC@C:@
@HWI-ST279:219:D0RJNACXX:5:2208:11943:193117
GATTGTTTAATAAAAGATTTCATTTGAGAGAAGATGGTATAATATTTTGGGTAGCCGTGCAATGACACTAGCCATTGTGACTGG
+
?<;7+A?B,=<?FF4C1:3A<FH<@A,C@E12+*1?C?<D<9???@D4?@D6?)8?FGA'=CCF=47)7=EC7A?HB;@BB@@B
@HWI-ST279:219:D0RJNACXX:5:2208:12386:195884:start
GCATGACACACCAGTGAAACCCCCATTGTGACTGGCCTTATATAGTACTCTTTTAATGTAAACATCATTATTCCATATTTAATACATTGAAACAACTACTC
+
<?@DDD3AD;1:DD<A@GH<:A@@@EHA99<??DFEAHDBCFBBABFCB@?DFGGH@B)=F:@D==D:CHCHCH;??E;AE<BDBD;;C@CA>AAAAA(>A
@HWI-ST279:219:D0RJNACXX:5:2208:5547:197313
AATGCTTTGCTTAGTCTTGGAAACGTCAAAGTGAAACCCCTCCACTGTGGGGATTGTTTCATAAAAGATTTCATGTGAGAGAAGATGGTATAATATTTTGG
+
=+?DBDB>F44ACBGEBBGHCEH@:3C?FHC?:C>GIE=:B?:BFA<9?FFF6B>DCCFCD:=DHIE73=?C>;).;?@>>=.;>ACC;;>A@;AC,5@CD
@HWI-ST279:219:D0RJNACXX:5:2208:6059:200502
GGGGTAAGACTGAATAAAAAATGATTATTTGCATGAAATGGGGATGAGAGAGAAGGAAAGAGTTTCATCCTGGTGAAA
+
;=7BADDDHD>?F4CCA?AEGEHEHA+CF*:C9?DF**1?DGCD:FHHFB=?BG@C@F3=.).@E7=C)=C37?DFEB
@HWI-ST279:219:D0RJNACXX:5:2301:18960:5292:end
AAAAACAGTCCTTGGTTCGTTCCATTAGGCCAGTCACAATGGGGGTTTCACTGGTGTGTCATGCACATTTAATAGGGGTAAGACTGAATAAAAAATGATTA
+
?BBDB@AB:CCDFHGIGAGHDEE?AA<AGHD381?FFHBHIGEB?AHHA=C7=@EGHF=77BC:.?;@@C6;;655;;?'553:>CCCC>4::45?CD@DD
@HWI-ST279:219:D0RJNACXX:5:2301:19655:10612
TTGGTTTTTGTGTGGGGAGGGGTTTCACTTACTTTGAGGACGATGGCAAAAGGGTTGGAAAAGAGAGATGGTGTTGTTCCTGTCTTGTGTTCTTTTCATTT
+
??<D4BDDHHFHAAEHB+:E:@00)?FEHJIIDGD>HC9@GHIGEHHHCEDDEC((9;ACCC>85?@?3::@@?<A92@CCCCA@C@>(9>C@CDD:3::B
@HWI-ST279:219:D0RJNACXX:5:2301:16403:11809
AGAAGGAAAGAGTTTCATCCTGGTGAAACTCGTCAGCGTCGTTTCCAAGTCCTCGGTAACAGAGTGAAACCCCCGTTGAGGCCGATTCGTTTCATTCACC
+
@@71B2ABFF?AFGBGGCHGGE3AG4@B@<<?F1C@CDDDH0((9*=4<=C<F=@@;DGEEHAE77?CC).;AB:?<??39<()&08:?39?A@DDCC3>
@HWI-ST279:219:D0RJNACXX:5:2301:10853:19645
ACGCTGACGAGTTTCACCAGGATGAAACTCTTTCCTTCTCTCTCATCCCCATTTCATGCAAATAATCATTTTTTATTCAGTCTTACCCCTATTAAATGTGC
+
@C@DFFFEHGHADE>FHGA?BHIE3ED@F3CGH<@DF>F>@@@G@BFDFGEHIGFEHDGEHIEGGIAC;C>DCD?@B@C>>C>AE(5;?@<@>A@CC:@@@
@HWI-ST279:219:D0RJNACXX:5:2301:3828:21808
CAAAGCATTTAATTGATACAAGTTGCTGGGATCATTTGTACCCAAAATCCTGTAGCCAGGCGTCACACAAACTTACACAACTTCCAGCCGT
+
B@@??DFFD:=A:AF:<AB?AEID?:CC<8<9C??@F9:<CGHI;?390??EGGADHH2DA;54@G>=@(6A?E).)?;;A36@:;@?@;B
@HWI-ST279:219:D0RJNACXX:5:2301:10942:26810
CCGCCTAGCTTGCTACTTGGAAACGACGCAAATTTAAAGACGCGGCAAAATTAATTAAGAGACGCA
+
@?BFD8@AC?:DD?GD?A??FHIEA6?@GGG?DFH@>G4D3@AA88,3@C>>;>5>C>A;5(58=@
@HWI-ST279:219:D0RJNACXX:5:2301:4546:29502
CAATCCCCACAGTGGAGGGGTTTCACTTTGACGTTTCCAAGACTAAGCAAAGCATTTAATTGATAC
+
=?B14ADD?@?F2A?FHEI:E<@B4?GHAD?DH60BGI94BFE<8.)88=7;C)77==D77A:7?E
@HWI-ST279:219:D0RJNACXX:5:2301:2520:32414
TCGTCAGCGTCGTTTCCAAGTCCTCGGTAACAGAGTGAAACCCCCGTTGAGGCCGATTCGTTTCATTCACCGGATCTCTTGCGTCCGCCTCCGC
+
@?BBDDFFDFFAD@DBCFHIFGDHDG@CFGHEDEDHBDEIG@@FHGFG;2=AAEB'=A>A>>?@;AA;;:5<=B-&:>344:05<505?<B?<@
@HWI-ST279:219:D0RJNACXX:5:2301:15586:36021:start
AATATTTTGGGTAGCCGTGCAATGACACTAGCCATTGTGACTGGCCTAATAAAGGTTGGGCATTTTGCTAGTGTTGTGTATATATGAACAAGAACGCGCCC
+
@;=AA=B;?8@DD;:AE<?12A?A<E9C9C9?FEG@B0:?BBGG?D89*?FFHHCG@@;4;77CAE>EEH@;?;B;;=;BC@CC>@CDDDC9<99;@9>B>
@HWI-ST279:219:D0RJNACXX:5:2301:14290:38444:end
CGAGTTGGGGATGCGGTGATGGGTTTGAATGTTTGATAAGGCCAGTCACAATGGGGGTTTCACTGGTGTGTCATGCACATTTAATAGGGGAAAGA
+
?@?D=BDBC8<C1C@ACE2?F@9:1;?>D><FDA9BDFB@F<GGCBFGCC@FCFFGH'9=;(;:@=(;55,5;,,::AC>:@(:>C>:85&58AC
@HWI-ST279:219:D0RJNACXX:5:2208:13268:197999
CATGCACATTTAATAGGGGTAAGACTGAATAAAAAATGATTATTTGCATGAAATGGGGATGAGAGAGAAGGAAAGAGTTTCATCCTG
+
???ADB4:A?:<DEDEE@FF@3:+2AAEEFEEEEDD@D4BDE9*0*9?DDB**??BBD6'5@;A)5(5?=CDD;67>.6(6BA>>AA
@HWI-ST279:219:D0RJNACXX:5:2208:1382:192113
GTTTCATTCACCGGATCTCTTGCGTCCGCCTCCGCCGTGCGACCTCCGCATTCTCCCGCGCCGCGCCGGATTTT
+
=?8A;?DD4=+21<E?8CEFCBDD??DDADD<BDDBAAAA@84'9;63=???;-5;A8387;-758&)5>?9AA
@HWI-ST279:219:D0RJNACXX:5:2208:15009:192600
TTTCCAAGTGCTCGGTAACAGAGTGAAACCCCCGTTGAGGCAGATTCGTTTCATTCACCGGATCTCTTGCGTCCGCC
+
???DDDDAD+=D?EE:CE<FE9F<F4FEEE1?DA??D)9@C(?(=CECADD=ACECEIIDD'5/666;A5;9;;?=?
@HWI-ST279:219:D0RJNACXX:5:2208:19671:191421
GACTGAATAAAAAATGATTATTTGCATGAAATGGGGATGAGAGAGAAGGAAAGAGTTTCATCCTGGTGAAACTCGTCAGCGTCGTTTCCACGTCCTCGGTA
+
@@<=DAADHHGHGG@<FBAF:FCCEHBHA<CEE@E@BCDHIFGGGGGHIIIG9FF)==CFAGH;DECEEEHGHFBDF?';;;?='3<CCE(2288?:@@??
@HWI-ST279:219:D0RJNACXX:5:2208:20216:190974:start
GACACTAGCCATTGTGACTGGCCTTAGGATTTAAAGATGACTTTTGATGGATGGGAAATCATTTCCCCTATCCCATTAGCCAAACACTGCCTAACTGTTCA
+
@@@DDBB?ABC<<G:<:E<?BEGGGHFGGGHBHHG>>*1:?9??FGGECGCH9DF?FDF@GEH@BAFG>DGIED@?A=CHHEC);AAC>>CC>55>>A>AC
@HWI-ST279:219:D0RJNACXX:5:2208:2380:198347
GGGATCATTTGTACCCAAAATCCGGCGCGGCGCGGGAGAATGCGGAGGTCGCACGGCGGAGGCGGACGCAAGAGATCCGGTGAATGAAACGAATCGGCCT
+
@@@DDDDAHFFHFGHBGBHGI:CF>BEGHIEGEDCB=@/9@CC6B<@52<@58@<B:<;<@5?@BBB7@B;BC?9AACB3)5<:>:@ACCBBBB?A@@<9
@HWI-ST279:219:D0RJNACXX:5:2208:6429:191016
ACCCAAAATATTATACCATCTTCTCTCAAATGAAATCTTTTATGAAACAATCCCCACAGTGGAGGGGCTTCACTTTGACGTTTCCAAGACTAAGCAAAGCA
+
;?@DD8?DAAC<C,2,<A?;@4?AA?E:99<CFHC4?CDC>FCFFE?B;?FG@BGE<=(9BDABEFE'5=@?B@B:>AC@=(,;@A(5<<:@B3>:A?>9A
@HWI-ST279:219:D0RJNACXX:5:2301:10418:29017
CATGCAAATAATCATTTTTTATTCAGTCTTACCCCTATTAAATGTGCATGACACACCAGTGAAACCCCCATTGTAACTGGCCTAATAAAA
+
???B7DADDF<F8B<CF4A8C<C@<+<992??B?EDFF4DFGF<0B:D@BDDF@B@F28=3=;==@;A>:)=7.))7?>A;@CAA@@;;@
@HWI-ST279:219:D0RJNACXX:5:2301:10682:34118
ATTAGCCTAAGGCCAGTCACAATGGGGGTTTCACTGGGGTGTCATGCACATTTAATAGGGG
+
??@DADDD??C;;FAAFBAFHAF<EHIGGII@G<?9D(7;5'.8/7@=@=;>;7A===;;B
@HWI-ST279:219:D0RJNACXX:5:2301:10920:42899
TGTCATTGCACGGCTACCCAAAATATTATACCATCTTCTCTCAAATGAAATCTTTTATGAAACAATCCCCATAGTGGAGGGGTTTCACTTTGACGTTTCCA
+
@@CFFFFFHHHHGJJIJJJIIJJJI9GIIGGIIJIIIGHHIIIJIIJJJJGIIJJJJJJIIJGIJJGHIHEGFHAACEFFDD,;?CEDDDDDDCD?BDDDD
@HWI-ST279:219:D0RJNACXX:5:2301:11566:9465
GGGTAAGACTGAATAAAAAATGATTATTTGCATGAAATGGGGATGAGAGAGAAGGAAAGAGTTTCATCCTGGTGAAACTCGTCAGCGTCGTTTCCAAGTCC
+
:=;4A?DBDFDDFBBDCF@8FECFFCEFFI@EFFFFDDFFEF1@F@D@FF?BF=FFCFIID=CDEEFEEF@?).;BD@@:;A@??@;<??/9@BA@>A>B:
@HWI-ST279:219:D0RJNACXX:5:2301:11891:21788
TAAGCAAAGCATTTAATTGATACAAGTTGCTGGGATCATTTGTACCCAAAATCCGGCGCGGCGCGGGAGAATGCGGAGGTCGCACGGCGGAGGCG
+
@@@D<DDBHBDFFCGEBBFICBDCGEB?>CCAFEAHEEHGGGHHE>FHH>G9D9@DHHAAD<?BBBB@35?CCCBBBB@2<>B9>BC@@@9>B@@
@HWI-ST279:219:D0RJNACXX:5:2301:12531:39291
AATGGGCATTTCAGGAGAGGTTCATGCACATTTAATGCATTGACACATCAGCATAGAAGGCATTTTTGCATGAAATAGG
+
;+:;;>8A@B=C@=B3?+<+3?AA<@9+??AAA@AB>*:7:10:??7009<=?>A?<A>2=ABBB9AAB9;A=>>>;>A
@HWI-ST279:219:D0RJNACXX:5:2301:13570:7263
GGGGTAAGACTGAATAAAAAATGATTATTTGCATGAAATGGGGATGAGAGAGAAGGAAAGAGTTTCATCCTGGTGAAACTCGTCAGCGTCGTTTCCAAGT
+
??;?4@=D?B??:2<EDE<:CGCBFBH@C?FDDGG@@GCHGHI;?;@F?>FG6B;F9@72=C)=.@C?E>CE>CDCDECCAC6?=3>@(,3)5<CC>@C>
@HWI-ST279:219:D0RJNACXX:5:2301:13735:17545
CATAAGTAAAATTCTGATGTGGCAAGGTAATTAAAGAAGTGAGAGAAGGAAAAAAAAAGAGAAACGGTGTCTCATGCACAAAA
+
8:=D?A222C:DB4FDHDH<F@EB<AG29C<EECGHB8?1?4?*:0B??BFFDFAAAE8,;?C76;;(5,-(>CAAC@@C?@@
@HWI-ST279:219:D0RJNACXX:5:2301:13933:41601
CCATCTTCTCTCAAATGAAATCTTTTATGAAACAATCCCCACAGTGGAGGGGTTTCACTTTGACGTTTCCAAGACTAAGCAAAGCATTTAATTGATACAAG
+
@??;=BDDFA?D3EG4?A<4:C:FEH:AC<A?<+CGGAED@@:BFEGA;B:FF@;F;=;@@)@E:5ACD?BD>B;>3>B3;>?-;(5;A3;:;5((,:AB:
@HWI-ST279:219:D0RJNACXX:5:2301:14697:2653
GGAGGAAGAAGAAGGCCGGCTTCGTTTCTTTGAGAGACGAAAGAACGAAAGAGAGATGAGAGAAGGAAAGAGCCGAGCAGAATCATCGGTTGTTGCGG
+
?@?DDD?DHHDDHCDHEDGDHIJJGGBEH>A?DHGB;BFGIGGGGGIBEHHFEB=;3>>C@C;CCB<>:<AC<ABBBBDD=C:ACDACB(09)8?39B
@HWI-ST279:219:D0RJNACXX:5:2301:14770:4477
ATTTTAAAGAGTAAATTGCACATTGGTCTAGGTATTTTTACCTAAGTTTCAACATGGACAATCCTAAAGACAAAGTTTTCACTTTGGGCCAGTTTC
+
:?84=DDB2+2A?E<<EEC:C:<AF9<C><F@E?@CBE<;ED??DD14?DADIE3<?0BD8*9@CBCC8=))=CCCDE77.=CDC>;8965;66;@
@HWI-ST279:219:D0RJNACXX:5:2301:16112:38404
CCCAAAATATTATACCATCTTCTCTCAAATGAAATCTTTTATGAAACAATCCCCACAGTGGAGGGGTTTCACTTTGACGTTTCCAAGACTAAGCAAAG
+
==?DDDDD>?DF<CEC3CC>FAHCECGGC<<??<C*?EAH@@DC@D3BFG9B>BHG;89?=8BFBG5:A7?@@DEC>CAAC?@CD<>?9AACACCAAC
@HWI-ST279:219:D0RJNACXX:5:2301:16740:10748
ATTTCATGCAAATAATCATTTTTTATTCAGTCTTACCCCTATTAAATGTGCATGACACACCAATGAAACCCCCATTGTGACTGGCCTTAGTAGTACAAAAG
+
<?<D;BD?AAFF8ECAFDDHFIH6FBEBHC?EBAF?DBGD7DEFDGEBBFFFI@FEFFFFFF;FIDGIEEEE>>7;).;>@>3;=@A>A@AD:@BA@>A?:
@HWI-ST279:219:D0RJNACXX:5:2301:16859:44367
TGGGGATGAGAGAGAAGGAAAGAGTTTCATCCTGGTGAAACTCGTCAGCGTCGTTTCCAAGTCCTCGGTAACAGAGTGAAACCCCCGTTGAGGCCGATTCG
+
??7+A:ADB?DDDEDE>@E>>A3B+A94??@AC<;DDEEID9:D?DDDEDD;;-4AE@DDDAC?@ADD=?;AAAA<5>AA>A=<'80)8>>A??>;5>?A?
@HWI-ST279:219:D0RJNACXX:5:2301:17749:42423
AATCTTTTATGAAACAATCCCCACAGTGGAGGGGTTTCACTTTTACGTTTCCAAGACTAAGCAAAGCATTTAATTGATACAAGTTGCTGGGATCATTTGTA
+
;@@DDDDDDH?FHIEB?F;CFEEFG>F?+CFFD<@GHAH@FGI**9(=38)/8=8=@))=7AEE@ACE3;>?CAD;>@DC;@35>;@>>552>15>>C@C@
@HWI-ST279:219:D0RJNACXX:5:2301:17794:44342
AGTTTCATCCTGGTGAAACTCGTCAGCGTCGTTTCCAAGTCCTCGGTAACAGAGAGAAACCCCCGTTGAGGCCG
+
@@@DDDB?DBFF;+ACC<:?C?3AC?<F:?:0:0::DF@9B?F>:D(BF=D7C>)5@7=????B335==BB@?B
@HWI-ST279:219:D0RJNACXX:5:2301:18048:27002
GCACATTTAATAGGGGTAAGACTGAATAAAAAATGCTTATTTGCATGAAATGGGGATGAGAGAGAAGGAAAGAGTTTCATCCTGGTGAAACT
+
<=+?A=A8?@@?BB+?11<A=AB>AB>B?CAAA;7*:?ABABBA=?9<?4==*=5(71>A9>1AAAAA=3>27>;7;>>;;>@;;=>-5;;?
@HWI-ST279:219:D0RJNACXX:5:2301:18058:7396
GATTCGTTTCATTCACCGGATCTCTTGCGTCCGCCTCCGCCGTGCGGCCTCTGCATTCTCCCGCGCCGCGCCGGATTTTGGGTACAAATGATCCCAGCAAC
+
??@D=D3BFBBFFEFBE1:GEF+?FGBBD:CG<6DFFB6@BBE'-:',9>=A>B>;ABDA3>8;-8&)09@9-5&)0:>:9<2>3:AB<@@AB:?4@?BB?
@HWI-ST279:219:D0RJNACXX:5:2301:18082:8141
GATTATTTGCATGAAATGGGGATGAGAGAGAAGGAAAGAGTTTCATCCTGGTGAAACTC
+
==<+<7AACB?A?+7<2<=;;;<A9AAA1=A7:3?A=57=7?BA*?ABBBB>AAB><AA
@HWI-ST279:219:D0RJNACXX:5:2301:18660:27340
CCGGATTTTGGGTACAAATGATCCCAGCAACTTGTATCAATTAAATGCTTTGCTTAGTCTTGGAAACGTCAAAGTGAAACCCCTCCACTGTGGGG
+
??<+:@8ADAD12AA:A:3<::9E?9<39?E99C1:<D<<BD4??B>*90?B<*9D:?<<BC:=CCD5ACAA;C>A3=>>A==(3=>?>:55=??
@HWI-ST279:219:D0RJNACXX:5:2301:1886:45799:start
TGAGAGAAGATGGTATAATATTTTGGGTAGCCGTGCAATGACACTAGCCATTGTGACTGGCCTAAGCAGCTATACAGACATACAGTGCTAGTGCTATT
+
?@@D?AB>F;FDB::AEEHGCH@EBA:CFEAD?0?0:DGHIIEE<B9??FDEGCFCBC<CGHGC@EHDEHHEHEEEBE2@CCCCC>>>>@@>>CDA@C
@HWI-ST279:219:D0RJNACXX:5:2301:5913:9999
AATTGATACAAGTTGCTGGGATCATTTGTACCCAAAATCCGGCGCGGCGCGGGAGAA
+
???=??D;BC<DDEEE:<+3:<::@<?@<C@C?E?E;C@DADDA:A>88>>?<<<<?
@HWI-ST279:219:D0RJNACXX:5:2301:8273:42689
CCGGTATTGCTCTTATTCACCATAATCACACCAGTACAATATTTTGGGTAGCCTATCTAACTGTTGTCGACATGGCGGTCTGTAGGTCTGACTCGTAGTCG
+
?@@D:A=DFF?FDEBGGB>EB<FGCECEGIBE;)?CFGECD@@<D<DE@<???BGIIE=8BBF8=FCCBC@EBEEEEBB:?CCD@<(5:?@CCAB@BB8C9
@HWI-ST279:219:D0RJNACXX:5:2301:9606:34971
CAACTTGTATCAATTAAATGCTTTGCTTAGTCTTGGAAACGTCAAAGTGAAACCCCTCCACTGTGGGGATTGTTTCATAAAAGATTTCATTTGAGAGAAG
+
?<?DDEF=DDDBHIGDCGIGID>BHGHHEG?CHGGFGCFABFHIGHGDHBGGFACGFHHCCEE@@DHGBBHH3;B;?CCCDCA?:;@ACDDFC@?2:<??
@HWI-ST279:219:D0RJNACXX:5:2301:9799:12702
TGAAATCTTTTATGAAACAATCCCCACAGTGGAGGGGTTTCACTTTGACGTTTCCAAGACTAAGCAAAGCATTTAATTGATACAAGTTGCTGGGAT
+
@@@FDDDDDHHHDFHGCHGGJJJJI@FEE?B?FFCGG:@DD><FEGCGIIGIIJJJEHE@@AHE3ADFF>CECEC@CEACACCAC>CC:@@CCDDD
@HWI-ST279:219:D0RJNACXX:5:2301:9981:29062
GCATTTAATTGATACAAGTTGCTGGGATCATTTGTACCCAAAATCCGGCGCGGCGCGGGAGAATGCGGAGGTCGCA
+
@?@??D>>?FD?:CFEAF?:F4:A@FH>GHIIAC1@?CGA@BFDBG<60@GHI<;?==;55&834405@;B@99@@
@HWI-ST279:219:D0RJNACXX:5:2301:13936:51418
AGGAAAGAGTTTCATCCTGGTGAAACTCGTCAGCGTCGTTTCCAAGTCCTCGGTAACAGAGTGAAACCCCCGTTGAGGCCGATTGGTTTCATTCACCG
+
@<@DDDDDD:?:<BAEGEAF:CEFB?AF?2:?8C8?8)8FDB<DF>DG@E>FEF@GE;)B3=CBHHCBDB>;>589><BB850<(24<A(+4@>A>CD
@HWI-ST279:219:D0RJNACXX:5:2301:12400:52631
CATCCCCATTTCATGCAAATAATCATTTTTTATTCAGTCTTACCCCTATTAAATGTGCATGACACACCAGTGAAACCCCCATTGTGACTGGCCTAAGGTT
+
1B1:A?D8+<<DHI:2<<<CHG@44CBFEEAFHI@CG1C<D9*0*?8DBHD>BB*0?B==CFCBF3ADC@==C>EHE;BECC@@(>C>>AB?A@CDC<5>
@HWI-ST279:219:D0RJNACXX:5:2301:6244:56751
AAATACAAAACTAATACGATGTGGTGCAATGAGAGAAGGAAAATAAGAAAAATAA
+
@BCFFFDFHHHHDIIIGIIGGAFHAF+<9:?9B?9):3?)?BD4?D4D>F)B;BC
@HWI-ST279:219:D0RJNACXX:5:2301:16703:58233:end
TATTTATTGCTTCTGTGCCTACTAGGAATCAGAGTAATCTGACTATAGCTTAAATACTCTGCTTAAGAGCAGGTGTAAGGCCAGTCACAATG
+
B;?DADEA:<<?B+C2<:FBDF?CE+?EB><CFC::C<EC<?D*9C?FG<BDE9<BGHICGHIGG:F>GHD@D878.7C>@ACHEHDCC7@?
@HWI-ST279:219:D0RJNACXX:5:2301:15744:59865
GGTGTGTCATGCACATTTAATAGGGGTAAGACTGAATAAAAAATGATTATTTGCATGAAATGGGGATGAGAGAGAAGGAAAGAGTTTCATCCTGGTGAAAC
+
B<=BDBBDFAF4:4CFHICCHGDGH8F@F@FHGG>DGIGIIIJIJH>BHCBFGEC>FHIIHCHIJ1-@?C?C?D?>;A;@A>AC5;A@DDD@CC::?ACC@
@HWI-ST279:219:D0RJNACXX:5:2301:5290:75028
GTTGTTGAGTTTGAAAATGTAAAAATTATATGAATAGATTTTTCTTGAAAAATATTTTCATAAAAGTATACATATATCACTTTTTAATATATATTTTTATA
+
:114ADD::+222<CGB@DJFEBF@GC@H<<<CHCB?9CEEDHGGHC9DFBF;D?DAD>9<B>D>B)=CHGB=BE@@@F7;@@CH9AAEEF37;?>3@BD>
@HWI-ST279:219:D0RJNACXX:5:2301:15158:75532:end
GCTCTACTCAATTATTTCTCTTCTTTTTATTAGGCCAGTCACAATGGGGGTTTCACTGGTGTGTCATGCACATTTAAT
+
;8+BDB>D>>FD<2CFBHJJGIJIH9E<?<C<4C9?E):::??@?9?)08-';=)7@DDHG(-.7A)?7;;@C;B36@
@HWI-ST279:219:D0RJNACXX:5:2301:13261:79184:start
CTTACCCCTATTAAATGTGCATGACACACCAGTGAAACCCCCATTGTGACTGGCCTTAGCATTTTCTGTTTACATCTCTGACAGGCGACAAG
+
BB??:BDD1+<,2CEF>:<<<:A+:::CFHHG*?EEGHI?B@@DEE9?BD//82=CAAHAC>DGEC@D=4=?EHHEEB@;;BC>=AB>>6;A
@HWI-ST279:219:D0RJNACXX:5:2301:10003:83863
GAAGTGGTAAGGCCAGTCACAATGGGGGTTTCACTGGTGTGTCATGCACATTTAATAGGGGTAAGACTGAATAAAAAATGATTATTTGCAT
+
:?84A+:2=:=BDC3A>+<<A:<E>97H?@F*9BB?F*?8BD<=FCBBAA==.)=.@>;C::=C;7??3>>;>;A>CBDC:3>>CD@C35@
@HWI-ST279:219:D0RJNACXX:5:2301:20030:92226
AGGGCGGCCGGAGGAGGGGGAAATGGGCGCGGGAGACCCGGCCGCCATTAATGGCGCCGGCGGGGTTAGGGGAGCGGTTTCCAAACGAATCTGAGGG
+
@@?DDDDDFHH?FHDGBGIEDB?AC@@C@>B@D@35?<BB&)63-)5<93>((987<BBBD;&0;552<CBD095<B&)5>>::@A@3@@24::@@B
@HWI-ST279:219:D0RJNACXX:5:2301:14885:107757
TTTTGTTTCCATAAAATCTTCATCAAATTTCAAATATTCGAAAGGTTTCTAAAATAAGAAAATTATGGAGACTAAGCAAAACTTTTCCCTCACAAAATTAA
+
@<?DDA?;CCFFBAEEAFCDE@43C<+C?EAHFEFCDCI@CHIGI:?DHEFGIGGHE@DHEDAFDGG@FG@G@GIGGBG>=C;ACEDFEFEDCE;=BCCAC
@HWI-ST279:219:D0RJNACXX:5:2301:10066:66802
TAACTAAGGCCAGTCACAATGGCTAGTGTCATTGCACGGCTACCCAAAATATTATACCATCTTCTCTCAAATGAAATCTTTTATGAAACAATCCCCACAGT
+
CCCFFFFFHHHHHJJJJJJJJJJJIJDHHIIJJJIIIJJJJIJJJIJJJFIIJIGGHJIGGGIIJJJJJFHHHHHHFFFFFFDEEEEEDDDDDDDDCB?B:
@HWI-ST279:219:D0RJNACXX:5:2301:10269:83011
ATTTTTTATTCAGTCTTACCCCTATTAAATGTGCATGACACACCAGTGAAACCCCCATTGTGACTGGCCTA
+
+=8:ABDDDDDADE>EE>F@>;28?9C99B@*??49*??<3?D=BB?BB?DDDDAA@=)7@@C>==(6=7?
@HWI-ST279:219:D0RJNACXX:5:2301:10597:104239
GGATGAGAGAGAAGGAAAGAGTTTCATCCTGGTGAAACTCGTCAGCGTCGTTTCCAAGTC
+
@?;D;2ABDAD?<AFFEEEB;<AF?9++2?93::?3?<FFF)086*806@@A=CD7@@=@
@HWI-ST279:219:D0RJNACXX:5:2301:11208:71861
CTTTGCTTAGTCTTGGAAACGTCAAAGTGAAACCCCTCCACTGTGGGGATTGTTTCATAAAAGATTTC
+
=??DD?:BDAA<CEB?3C<<AF:CFE>FE?9EB;?:?DBDDDCEDC>A('.8===CE>7.@DED7=A?
@HWI-ST279:219:D0RJNACXX:5:2301:11477:96602
TTTTATGAAACAATCCCCACAGTGGAGGGGTTTCACTTTGACGTTTCCAAGACTAAGCAAAGCATTTAATTGATACAAGTTGCTGGGATCATTTGTACCCA
+
@@@DDDDAFBF?FH@GHGHGCE<AE<F=FBDGHIIIGGIHFHEIIIIFHC=;CFHD=C==CCEEDDEEEBDECDDCCCC(5;A;>A<@@BBAAC>>>@:@C
@HWI-ST279:219:D0RJNACXX:5:2301:11510:97768
ATCCGGCGCGGCGCGGGAGAATGCGGAGGTCGCACGGCGGAGGCGGACGCAAGAGATCCGGTGAATGAAACGAATCGGCCTCAACGGGGG
+
@@@DDD6?C@??DFF<E<BAACC>>>/,38831005&03576BB@55588-053893:@8;0;2:@CCCC@@9@A@B>&55<C@C@>>BB
@HWI-ST279:219:D0RJNACXX:5:2301:11542:109545
AAGGAAAGAGTTTCATCCTGGTGAAACTCGTCAGCGTCGTTTCCAAGTCCTCGGTAACAGAGTGAAACCCC
+
=??DDDDBFDFFF9F?AACD@<ACFBC92221?E<C160006?DFFC)8B8B8;(.5CE@==).=A??@D?
@HWI-ST279:219:D0RJNACXX:5:2301:12909:52248
CATTTAATTGATACAAGTTGCTGGGATCATTTGTACCCAAAATCCGGCGCGGCGCGGGAGAATGCGGAGGTCGCACGGCGG
+
=<;D=DDAA<F8F<F:C2<ADFHGH3<C?ADHHDD<<E3?BGF>?DF:FH;A?89=BBBB5<3>:578;@8(055<5>99@
@HWI-ST279:219:D0RJNACXX:5:2301:14170:95168
AGTGGAGGGGTTTCACTTTGACGTTTCCAAGACTAAGCAAAGCATTTAATTGATACAAGTTGCTGGGGTCATTTGTACCCA
+
8;;?DDD=<D@?A+C<EGE<ABC?BE9CFFGCDBFCEDBDF>;DF?F4=BF4CA7==7)=@=C77;7',9(7>>A>>;;;@
@HWI-ST279:219:D0RJNACXX:5:2301:14257:59565
TGTCATTGCACGGCTACCCAAAATATTATACCATCTTCTCTCAAATGAAATCTTTTATGAAACAATCCCCACAGTGGAGGGGTTTCACTTTGA
+
@?@DAD;=D,C;DFG;F>FF?GF@D4EF@BDFFI@<?BF?D9B<DF49B@@*8BB?=F@<C=F>;C==7(7=;277;B?B63>2<:,;(>BB@
@HWI-ST279:219:D0RJNACXX:5:2301:14925:100571
GAGGCGGACGCAAGAGATCCGGTGAATGAAACGAATCGGCCTCAACGGGGGTTTCACTCTGTTACCGAGGACTTGGAAACGACGCTGACGAGTTTCACCAG
+
@<@FFFFFHHHHAHIIGIGHHG@GIGHEAGIIIIEEEHFDC>BACCDDDDD)7<ADD:AAA:@CDD>>BBBBCCCACAC><B9905903<?@+8ADDCCD@
@HWI-ST279:219:D0RJNACXX:5:2301:15142:99654:start
TCATAAAAGATTTCATTTGAGAGAAGATGGTATAATATTTTGGGTAGCCGTGCAATGACACTAGCCATTGTGACTGGCCTTAGGACAAATCTATGTGTGAC
+
;??D?DD>?1CCA?E<BEEFI3F1CBF@EAFI9EF?*???C???0::09@DA0=B=CECEE;7.7ACI7=7A7?;..6;;;AA@;6;?;;>3>DDADEA3:
@HWI-ST279:219:D0RJNACXX:5:2301:15926:72619
GTTTCACTGGTGTGTCATGCACATTTAATAGGGGTAAGACTGAATAAAAAATGATTATTTGCATGAAATGGGGATGAGAGAGAAGGAAAGAGTTTCATCCT
+
?1;DDBA>DDA?DE:,,?44F<++3AECAB9+C)1)9CD@A<**:BDABADDE8BCEDDADEEA4)=@AA3=;;4;777;@@15>;>AA=><:AA>BA3>A
@HWI-ST279:219:D0RJNACXX:5:2301:17190:51984
GGGTTTCACTGGTGTGTCATGCACATTTAATAGGGGTAAGACTGAATAAAAAATGATTATTTGCATGAAATGG
+
;+7AA7@AB@?;22C+<4@@9?<<+<AACB?BB3=11?><:?=3*=0=A9<=AB<A7>A7=A8=A=47=7>AA
@HWI-ST279:219:D0RJNACXX:5:2301:17224:76027
TGGGATCATTTGTACCCAAAATCCGGCGCGGCGCGGGAGAATGCGGAGGTCGCACGGCGGAGGCGGACGCAAGAGATCCGGTGAATGAAACGAATCGGCCT
+
<<@ADEDDFDHDFGEDGFHGIIEDHGGGGEEIGHBDDB?=BCCCB855<89<@0:5@@@B5<@?;;@B@9BDDCB?CCDBD@B@CDC@CDCDDBBBA@BB9
@HWI-ST279:219:D0RJNACXX:5:2301:17346:64590
GATGAAACTCTTTCCTTCTCTCTCATCCCCATTTCATGCAAATAATCATTTTTTATTCAGTCTTACCCCTATT
+
7+=A+++<7AB2??ABB<?@@BB>3?>CCA?7?7:@=A?B?==??<A4?BAB>A29?=A=7>=AA78AA;->B
@HWI-ST279:219:D0RJNACXX:5:2301:18214:77486
AGATCCGGTGAATGAAACGAATCGGCCTCAACGGGGGTTTCACTCTGTTACCGAGGACTTGG
+
==7AA=78AA17AB@@>7+<?+<)1?AAA>A;=AA<6=@@>>>>;>;;=55-9=28'8=;??
@HWI-ST279:219:D0RJNACXX:5:2301:19242:78751
CAACTTGTATCAATTAAATGCTTTGCTTAGTCTTGGAAACGTCAAAGTGAAACCCCTCCACTGTGGGGATTGTTTCATAAAAGATTTCATTTGA
+
1=?DDB:ADD,<??EEEE4A??4<??F<EF<<FC939C?E;?DCDD*:BDA>?8BA?DDB@=88@7;6;'=?=>@.7?7>AA;56;>;5(>BAA
@HWI-ST279:219:D0RJNACXX:5:2301:19691:107921
GTTGTTTAAATAATCATTTTTAATGTGTCATTGACAGTGCTGTATTTGCTGTATTGAAGGGCGTGTATTTAAATCACTGCATACATCCGGCATGATTCCAG
+
@?@DDDA?FC??DFEBAGIGDG>A<<C3ACAFD<ACC:EFAD?9?CGGIEB:BDFB9DHGHGIIHIII;=@;CCDA=CEAEEEDC>DCCCB@BBC>@35;@
@HWI-ST279:219:D0RJNACXX:5:2301:20216:70137
CCTCCGCCGTGCGACCTCCGCATTCTCCCGCGCCGCGCCGGATTTTGGGTACAAATGATCCCAGCAACTTGTATCAATTAAATGCTTTGCTTAGTCTTGGA
+
@@@FFADDFCFHHIHIGIIHGG<@@FC<?DABHIGF?BDDDDBBDD>85?ACCCDACCCCCDCDBDCD9:@>:ACD>@CCCCCC>:AC>CCACC>A>C:@@
@HWI-ST279:219:D0RJNACXX:5:2301:3661:105375
AAATAATCATTTTTTTGTAGTTTGGGGGGAAATAGTTTGAACAAAAAGTTCAAAGGGGTAAAGCTGGACTTTAACCCTTATTGAAA
+
@CCFFFFFHHHHHJJIGHGGHHIJGEI060:A8>338C3(>38<BDB53>(>@C(9<&))9>:34>C<8ACC3>>3<AD>>@>:@C
@HWI-ST279:219:D0RJNACXX:5:2301:3968:68996
CAAAGCATTTAATTGATACAAGTTGCTGGGATCATTTGTACCCAAAATCCGGCGCGG
+
>><AAAAABBBB,,<?CBBB>CC4AC++31?AC31?<@::=ABB=>B=<>=<AA<AA
@HWI-ST279:219:D0RJNACXX:5:2301:4193:99746:start
ATAATATTTTGGGTAGCCGTGCAATGACACTAGCCATTGTGACTGGCCTTAAAATCTACTATTTTCCACGAAATCGTATTTATTTCATGTCAACTTTGTCT
+
;@@DDB4A<AFH:FCGHG<CFFHEHE>91?BCGEGD<FC::*9DGH9;**9BCE8CCCA=CF;=FA;CEGBA?BC?(6@@BC;>A>@AC;>C>>>>@C;@C
@HWI-ST279:219:D0RJNACXX:5:2301:4519:83679
GGTACAAATGATCCCAGCAACTTGTATCAATTAAATGCTTTGCTTAGTCTTGGAAACGTCAAAGTGAAACCCCTCCACTGTGGGGATTGTTTCATAAAAG
+
<;:ADDD>DDDADEDEEBB+A?<F3:CB<2AF949C>*:?99*?:D>**:DEDCEID>D8D'))8B4)8A@@A@8;AADDDD?/<(9A3-59>(5;>>AA
@HWI-ST279:219:D0RJNACXX:5:2301:5741:97255
CAAATGATCCCAGCAACTTGTATCAATTAAATGCTTTGCTTAGTCTTGGAAACGTCAAAGTGAAACCCCTCCACTGTGGGGATTGTTTCATAAAAGATTTC
+
?<@B==BBFHFAFGEBE?FE:BDACCDFBHB4C<<EG<C9CGC9C<<:09BFF?9DDFGHIDDE)==C4;'5=)=77=??A1=CCC;CADCCC@CCB:>CC
@HWI-ST279:219:D0RJNACXX:5:2301:6064:63212
AATCCCCACAGTGGAGGGGTTTCACTTTGACGTTTCCAAGACTAAGCAAAGCATTTAATTGGTACAAGTTGCTGGGATCATTTGTACCCAAAATCCGGCGC
+
;=;A=AAA<1?@A+2?<=A2??B<=*7<<4*??):>?<7=(=7..8AB>BBB9>AA7=>A7).7>77>@3>@>@@=>===>>?=;;?=?=2;:=:===;95
@HWI-ST279:219:D0RJNACXX:5:2301:7767:109014:start
CATGACACACCAGTGAAACCCCCATTGTGACTGGCCTTATGGGCAGAAGAAAAAGAAATCATCATATGATGCACTCACTCGACTCCACC
+
8?<D>DA;;DDD82A@9A+<<8<F9?41?E9*C@;;?BD4?DD@;@BB=CEDII6C;@;@A=;A3?77)).??776(666>>?;;AA??
@HWI-ST279:219:D0RJNACXX:5:2301:8498:60257
GTTTCACCAGGATGAAACTCTTTCCTTCTCTCTCATCCCCATTTCATGCAAATAATCATTTTTTATTCAGTCTTACCCCTATTAA
+
:;<<?=<;>????@))).@<>>=)=:9=4?;?<:9@;>?:9><?=????>1:><>8176>==???????;.:>?<89>;5=7=??
@HWI-ST279:219:D0RJNACXX:5:2301:8798:65158
GAGTCGGAGGCCGCCTCCGCCGTGGGCATGGGCATGATGGAGGTCGACGCCGACGACCGCCACCCGCCCTCCTCCTCCCTTCCC
+
???DA?AA)@A:8?8??DDIDIIDII=BD;A>CAD>C?AD=A@;@>@@????88?55<<???=?5>505;><??A?9><?(3>?
@HWI-ST279:219:D0RJNACXX:5:2301:8799:104422
GAAATGGGGATGAGAGAGAAGGAAAGAGTTTCATCCTGGTGAAACTCGTCAGCGTCGTTTCCAAGTCCTCGGTAACAGAGTGAAACCCCCGTTGAGGCCGA
+
@@@ADDDDDDA7DAEFD=DF38CGG;EAFFECFFEBF@?:?DFAGCFFFF8'=:(;A;6?>?@@>B@3;@>?,;?@>;?>::@ABA<?>@-0<214(2?09
@HWI-ST279:219:D0RJNACXX:5:2301:9130:99540
CGGTAACAGAGTGAAACCCCCGTTGAGGCCGATTCGTTTCATTCACCGGATCT
+
;><AAAAA?;+2<?C=+??ACA:@;<<;AA<4===A9>/.=7A>4=;-;5AAA
@HWI-ST279:219:D0RJNACXX:5:2301:9411:96903
GGTGCAGGCTGCCGAGCAGCGTCAGGCAGGAACTCGCCGAGAACTCGGTCACCTCGTCGGCGACGGCGTCGTACTTGGAAACGACGACCACGCATG
+
@@@DDDDDHFD?DIFFE1<E<FCH>BDE=?B(?B?;@@@8<E>>CB7?(98>CCBB9?:=7;B-;;--;&)&+(+4>A@C>?<555&5@9A899B@
@HWI-ST279:219:D0RJNACXX:5:2301:6126:111690
CTTCTCTCAAATGAAATCTTTTATGAAACAATCCCCACAGTGGAGGGGTTTCACTTTGACGTTTCCAAGACTAAGCAAAGCATTTAATTGATACAAG
+
B@1BD=B?F=AB4+CBEB@BEHHI<EJFHIGCHCGHEDH>GHC0B@D@FB7=47C=C==7;-;C)777?;7B:36;AC;55(5-5@5,;(,;@::@C
@HWI-ST279:219:D0RJNACXX:5:2301:10612:111633:start
AGATTTCATTTGAGAGAAGATGGTATAATATTTTGGGTAGCCGTGCAATGACACTAGCCATTGTGACTGGCCTTACTACTACGTCGTCAATATCTATGGGC
+
;@+4A4=AC<?DBABCGG@FDH<CBC<BHHHIG>4::1:)?BF@D:?FAE<<B@BD@EG;CG<F;77CAG<A3?ADB>CCF@CBE'9?=/>@CBB:@A:5<
@HWI-ST279:219:D0RJNACXX:5:2301:3481:113056:start
CCGTGCAATGACACTAGCCATTGTGACTGGCCTTATGCACAACACGCAAAACGAGTTACGCAAAGCAAGCCAAGATTGATCCACCGATCGAGATTGATGAG
+
@@@BDFDB?FHHFGBEFHHIIIGACDGEHCDGCHIHJIGGGGEEIJIFHJHHIEG5CGGEHFFFEEEEEDDCDBDCCCACCCCC@@BDDDDB?BCACDDEC
@HWI-ST279:219:D0RJNACXX:5:2301:14176:116974
GTTTCACTCTGTTACCGAGGACTTGGAAACGACGCTGACGAGTTTCACCAGGATGAAACTCTTTCCTTCTCTCTCATCCCCATTT
+
?=BBD:=AC>D<?E<B@HGIGGIIJC<?EHCHGIA7:6=BB@--7BHD@7.;().;B;).6>;@>6(->A;55>(5>A@B<5(:A
@HWI-ST279:219:D0RJNACXX:5:2301:11620:121735
CATTTCATGCAAATAATCATTTTTTATTCAGTCTTACCCCATACTTAAATATTTGGATGGTGGCAGATCCATTCTTGGAGAAAATGGGAAGATGAAGCATT
+
88BBBDFDC4=2<C???:IJEJJDDHJ@AHB:?C99::CC;???::F<*B9????F<FH=HIA;85@3===D4AHC7A7@)?.?6666@C?2@;AC>:C>>
@HWI-ST279:219:D0RJNACXX:5:2301:19426:129387
CGCGCCGCGCCGGATTTTGGGTACAAATGATCCCAGCAACTTGTATCAATTAAATGCTTTGCTTAGTCTTGGAAACGTCAAAGTGAAACCCCTCCAC
+
<=@D;@?DFDFAA0???9??D//==CFB8CF@HFFACG9677=.7;7;;B7?@C@;@>>@@C:>C@5>>;>AACCD?5AB@:@(+>CD38?089?9?
@HWI-ST279:219:D0RJNACXX:5:2301:9716:130616
CGTCAAAGTGAAACCCCTCCACTGTGGGGATTGTTTCATAAAAGATTTCATTTGAGAGAAGAT
+
;?:=DDDD?BF?FGEF<GHFG3AF22<:@B8?@DAFH<90?BFBHE>F8?==C<C;6=57@EI
@HWI-ST279:219:D0RJNACXX:5:2301:18742:130505
GCGCTTAGGCCAGTCACAATGGGGGTTTCACTGGTGTGTCATGCACATTTAATAGGGGTAAGACTGAATAAAAAATGATTATTTGCATGAAATGGGGATG
+
?@@FFFDDHFH8DGGHHFHHGBGIB::BFCGG9B*??B?@FHHJBGGGCGACFEEGGE:5??3;B@6;>;;6@A3<CCCDDDEEEDCDC:::@@CBD05?
@HWI-ST279:219:D0RJNACXX:5:2301:8590:138596:start
TAAAAGATTTCATTTGAGAGAAGATGGTATAATATTTTGGGTAGCCGTGCAATGACACTAGCCATTGTGACTGGCCTTAAGAAACCCAACACTGATGTTAA
+
@B@DFF=B:?DFHI@CABA@;<C:EFH<FCF@HHEIGIDBH:BD@??D@??DD@BCFGIGIGGI>;@E@EHFE;EB@?CC@;>A6>5;;??<C:>@>>:@A
@HWI-ST279:219:D0RJNACXX:5:2301:12418:139952:end
TGTGTTTCCCTCTTCTCTCCTCAGTCTAAGTATTTAGCCAACTTACTGTGTCCTATTAGGCCAGTCACAATGGGGG
+
;?+=D;?,=?D3<AE9AFB;CABBF?ADFE+<AE@><*@DD:DDH<DGBB:4?**9B?DA9?@B)8B@;@ADCCEH
@HWI-ST279:219:D0RJNACXX:5:2301:10549:151046
GGTGAAACTCGTCAGCGTCGTTTCCAAGTCCTCGGTAACAGAGTGAAACCACCGTTGAGGC
+
;@:DDDADFBDFF=F:CF?EFHFBDGG*CFGHI8ADD;<DDHGHCBB8=6(;;@.;=EACB
@HWI-ST279:219:D0RJNACXX:5:2301:18235:162306:start
AATGACACTAGCCATTGTGACTGGCCTAATATCTCGTGGGAGGGCTTGTTTATATCAACTGTCAAACTCCACGTAGTAACTACTCTTGTTTTTC
+
?@<1BDDDF3+AA2A<GDHEDB<+AE>FCFBFF?BG?3)08DFF>BDGGHF@7.8=)==@;=4.=?EA7.;)5?A@?;@CC55@CCCD:>AABC
@HWI-ST279:219:D0RJNACXX:5:2301:15138:166249
AGTTTCATCCTGGTGAAACTCGTCAGCGTCGTTTCCAAGTCCTCGGTAAC
+
=@:::====?FH;FGGHI<:<<<:CF9FC8)??6BBF>*09B*90@<F@F
@HWI-ST279:219:D0RJNACXX:5:2301:13704:167550
AAAACACAACTTTGACTTCTTTTTTCTATAAAAATATTTATTGAAAAGTTATATATGTACACTTTTATGAAAATATTTTTCAAGACAAATCTAT
+
@@CFADFFHHHFAGHJHGJIECHEHEIHGHGHIEHEEGIIIIHGBHGG?DFB4DB84*/88=>@CC@FE47CGCCGEEHECCEA=)7;@>>@CD
@HWI-ST279:219:D0RJNACXX:5:2301:6959:169867
GGCTACCCAAAATATTATACCATCTTCTCTCAAATGAAATCTTTTATGAAACAATCCCCACAGTGGAGGGGATT
+
+8?DBDDD8BF=:2<EABFHI>B;C4CED9FHIE41?<?CFA@GHF<?<*:?;@FGFFB)77B==CFA=BB'5@
@HWI-ST279:219:D0RJNACXX:5:2301:16302:172208
GTTGCTGGGATCATTTGTACCCAAAATCCGGCGCGGCGCGGGAGAATGCGGAGGTCGCACGGCGGAGGCGGACGCAAGAGATCCGGTGAATGAAACGAATC
+
@=BDDF;DHFHD?CEFHF>IHGCHCEH@FFHGGI0@G:=>?B=@5?A@@B@-5-+3:@5@75@B@58;B;B;;9>9@0383@>>?<05?CBC:4:42<@8?
@HWI-ST279:219:D0RJNACXX:5:2301:10039:131634
GGTTTGTCTAATTCTACTACTCCTCGGATGAATAGGCAGAGCTCCAGCCAAGTTTTTCCTCTAAAAAAAATAATCATTTTTGGCTCTATGTTCTCCTTTTC
+
???BBB+=?CD>D9<CEED<C:AE+@F188E@@B<<9*:)?*??3<D>DDDD)=BBD3@@CA:;AAEAD@;AADAA;AB>A??:AAAAA>ADDD4:>AAA<
@HWI-ST279:219:D0RJNACXX:5:2301:10718:138473
CTCGTCAGCGTCGTTTCCAAGTCCTCGGTAACAGAGTGAAACCCCCGTTGAGGCCGATTCGTTTC
+
@<?DBDB8?<?:C:CBF<CE<CFF@BEE1BAFD9;D0?9BFDDC>@8AC;?7)5?B><=(5>>;@
@HWI-ST279:219:D0RJNACXX:5:2301:11128:163911
AAGACTAAGCAAAGCATTTAATTGATACAAGTTGCTGGGATCATTTGTACCCAAAATCTGGCGCGGCGCGGGAGA
+
@1?D;BDB?CDBB;EFIEH<A?A@FDF<<EGHA4???F?G*)10:?B::<*9BDF;D>*9<36;B6/;==69@BB
@HWI-ST279:219:D0RJNACXX:5:2301:1151:131589
TTTCCTTCTCTTTTCTTATTTATCCACTTGCCACATCATTTTTTATCCTAGGTGGCAGCTTATTTAATGCTATAGANNNNNNCATAATTATTGAGTTGGG
+
@@CFDFFDHHHHHJJEGGIFIIIBHCGGIIIJJEEGEGIIIIGEHJIE@GEI<DGIIIAHGGIJJJCHGIJICAHH######,,;ACDEEEECCCCDCC6
@HWI-ST279:219:D0RJNACXX:5:2301:12164:119451
TTGTATCAATTAAATGCTTTGCTTAGTCTTGGAAACGTCAAAGTGAAACCCCTCCACTGTGGGGATTGTTTCATAAAA
+
@@?:BDDBFAFBDAG@GEHGEIEHBF:A?EA@F<EH@EF8:<F9???DGA60BF=BB)8.=@<ECGAC??ACHDDB@B
@HWI-ST279:219:D0RJNACXX:5:2301:13376:113895
TTGCATGAAATGGGGATGAGAGAGAAGGAAAGAGTTTCATCCTGGTGAAACTCGTCAGCGTCGTTTCCAAGTCCTCGGTAACAGAGTGAAACCCCCGTTGA
+
:?<DDAA=:CA?3CF7F?CCBBF7FED9FGE)?FCGGFF9?GF@;B9?DFD89B(7('.-5;=-4;3);>;6;6;;>:?<B>::A3,:ADBA?099@5108
@HWI-ST279:219:D0RJNACXX:5:2301:14250:118793
CAATTAAATGCTTTGCTTAGTCTTGGAAACGTCAAAGTGAAACCCCTCCACTGTGGGGATTGTTTCATAAAAGATTTCATTTGA
+
=?;7ABD;,:<DD:AE?@:+3<AF@3<E<A<FEC?EE919??9:1:6@D)8?/*0?A@;A7.@;@).=C=)7);777?>@@BDD
@HWI-ST279:219:D0RJNACXX:5:2301:14761:163566:end
CGTAATCTCTGAACCAACCTAGGGAACATCACCTCTGGAAACTGTCATTTCAGAGCAGGTACAATAGCAGCTTAGGCCAGTCACAATGGCTAGTGTCATTG
+
@@@DDFD??FAHD<CBAFHIGABA>GHEEHIGGGCEG9BFHIGEEEH>BGDD@<DEHH?=CAFCG7CHG>@EEE><=CB;;?AAC:6(;;A>=->5@>>A:
@HWI-ST279:219:D0RJNACXX:5:2301:15371:155033
GGGTTTCACTTTGACGTTTCCAAGACTAAGCAAAGCATTTAATTGATACAAGTTGCTGGGATCATTTGTACCCAAAATCCGGCGCGG
+
?1==B=4DDB8AD?41CC?EBH<:;AE<<<FCCEE)*1:??B*?*9DBB?FB?@B<B@FBBC72=@F)@4.)=E2?=>)75=>:?BB
@HWI-ST279:219:D0RJNACXX:5:2301:15450:133542
CATGAAATGGGGATGAGAGAGAAGGAAAGAGTTTCATCCTGGTGAAACTCGTCAGCGTCGTTTCCAAGTCCTCGGTAACAGAG
+
==?B4A?:CD;1AE@<EC@FCFCCFDD>33CB?D991?DD<9?D*9<?B8B?;8;34A7/:AD);A@A;6;A;<:>=(:>AAA
@HWI-ST279:219:D0RJNACXX:5:2301:1546:140944
AGCTTGACCAATCTATAAAAAAATAATATTAAATATATTTCTTTTTACATCAATTAAATGCTTTTG
+
@;?;1=DDF<AF>::A<,<IEDEAGFI<?F*::?BG9::0BFI@GD?FB?@?FDB48CFF<8CGA@
@HWI-ST279:219:D0RJNACXX:5:2301:16234:148360
GGGGTTTCACTTTGACGTTTCCAAGACTAAGCAAAGCATTTAATTGATACAAGGTGCTGGGATCATTTGTACCCAAAATCCGGCGCGGCGC
+
=???4=?42:C:ACE@@+AC3,,A9C+2?E3C4?BBDD<DE@<?<?49?B<08(9*8B8BC==@C>DEE;)@=A=AC?AAD/=>?8?>???
@HWI-ST279:219:D0RJNACXX:5:2301:16408:133190
GGGTAAGACTGAATAAAAAATGATTATTTGCATGAAATGGGGATGAGAGAGAAGGAAAGAGTTTCATCCTGGTGAAACTCGTCAGCGTCGTTTCCAAGTCC
+
?;<DDDDBHF?H8B<EEGGEEEDAEE99:<@B<@EAGC@>;@;)60?<8??(88=@GGIGG..@=@=77A3?=;BBCC>AA>?B:>@8?;,9?CCDC@>C@
@HWI-ST279:219:D0RJNACXX:5:2301:17184:120705
CCGCGCCGCGCCGGATTTTGGGTACAAATGATCCCAGCAACTTGTATCAATTAAATGCTTTGCTTAGTCTTGGAAACGTCAAAGTGAAACCCCT
+
==8;:8@DFA?DFG)8@ADEG6-.==C@H@;C4@C=36;AAE@DDEDBBC9;@CC;@C>CCA5>CC@:>5@3@555><@<?<C:((:::CBB>B
@HWI-ST279:219:D0RJNACXX:5:2301:17699:163325:start
TAATATTTTGGGTAGCCGTGCAATGACACTAGCCATTGTGACTGGCCTAATCCTAATCAAGCAAGCACGTACAGCTGATCCATCTTAATATGCCTAATCAC
+
;??DDDBDD8D<AE:C3138)8AE?9C*1*:9CD<DDE??D<?9?;?D?B9D<<4BBCAAA:A@A;;?:DC@1?@?66>@((>5>>>D>A;;>AAA:AA3:
@HWI-ST279:219:D0RJNACXX:5:2301:17712:128248
AGTGAAACCCCTCCACTGTGGGGATTGTTTCATAAAAGATTTCATTTGAGAGAAGATGGTATAATATTTTGGGTAGCCGTGCAATGACACTAGCCATTGT
+
?@=BBBDB;FHDDAHEGB<::CFHIEHII@GGI>F<B<BFFBHGFBBB?D=F(8=FACH..=@=D<@@=AEHDBCBCC,,3,,-,5:A@>@C39<@@>@>
@HWI-ST279:219:D0RJNACXX:5:2301:1865:152458
AAATGCTTTGCTTAGTCTTGGAAACGTCAAAGTGAAACCCCTCCACTGTGGGGATTGTTTCATAAAAGATTTCATTTGA
+
?@<DBDDDHB?<<C<2A:CBFA9FFAFCGHDHH>GHI3?CCDEBHF<?D88:@1;=78CCE;;DGG:)-7?B>BB@A)?
@HWI-ST279:219:D0RJNACXX:5:2301:18996:121488:start
TCAGTCTTACCCCTATTAAATGTGCATGACACACCAGTGAAACCCCCATTGTGACTGGCCTAATAGAGGGAAATGCTTGAAGCAAAAGGATTTTCTGTGAT
+
@?@D:BDDBD>HADFIGGDHHEHIIIGFGGHEGHHGGIIIGGBGDEH6G>GDCACHHGFIICEHIICCCBBCB@E?BDCACACCD>;>;5(5>AACCEDEE
@HWI-ST279:219:D0RJNACXX:5:2301:19067:113139
AATATGAAGGCTTTGCAGAAACTGTCATGGATAAAAGTTAACACTAGTGCCCCATCAACGACGTTGCATGAAATGGGGAGTTTGACTGAACTAAGATATCT
+
=@@DDBDD:+?<DEFBBB<EBG4AFB:AFD<+AECB:CFDCCFE@9B0?B@F@G9F?BB0;@/@EF8=7=A;7)7)6((',5(5-5@:(:@>@A>3;@DA:
@HWI-ST279:219:D0RJNACXX:5:2301:19170:147900
CCTCCCCGTGCACGTCGGCCTCAATCTTCTTCCCCGCGCGCCACCGCCGTTCGGCAACGACGACGACGACGACGCTGTGGCGAA
+
?@CFFFFFDDDHDH+ACFFHIIJJJIIEGGGGIIIHGA>EE6?D>>CD=',,37957A7BDD3555;-830-;-5595?ABBBB
@HWI-ST279:219:D0RJNACXX:5:2301:19339:144769
GAGGTCGCACGGCGGAGGCGGACGCAAGAGATCCGGTGAATGAAACGAATCGGCCTCAACGGGGGCTTCACTCTGTTACCGAGGACT
+
8;?DDDDD68@D:E?066(;A6?6>6;???9AA>25&)8>888>>3<:<?=8:8?=?AA??<55;&8<((++::AAAA>A???93<A
@HWI-ST279:219:D0RJNACXX:5:2301:2339:151775
AAAATGATTATTTGCATGAAATGGGGATGAGAGAGAAGGAAAGAGTTTCATCCTGGTGAAACTCGTCAGCGTCGTGTCCAGGTCCTCGGTAAC
+
@@@D7;BD?F4:BC<G:AF?EEH9C;BGEH>GCCE)9?DG3*?D)9?F@E4?BDCH..8BBA=C(8-=4)5?B69,553-(5(,:@C@?8??@
@HWI-ST279:219:D0RJNACXX:5:2301:3273:148204
TAAGGCCAGTCACAATGGGGGTTTCACTGGTGTGTCATGCACATTTAATAGGGGGAAGACTGAATAAAAAATGATTATTTGCATGAAATGGGGATGAGAGA
+
@@CFBDDDHHGFFCAHHEBE@:CFGHGHGGGEHDGHGGGGHG>GIJEIDGAEDB'9<?AAEEEDDEAAACBDDDCBCC@C@CD>A@CA@CCBB7<8>>ACD
@HWI-ST279:219:D0RJNACXX:5:2301:3502:130849:start
AGATGGTATAATATTTTGGGTAGCCGTGCAATGACACTAGCCATTGTGACTGGCCTAAGTACATAGTACTCCCTCCGTCAAAAAAAAAAAATAAACCCTGG
+
@@@FFBDEHHHHGIIJJGIJCEFEHF8CFHCHIIHIGBGIIJJHHHDGGHGBGHFGHFG=CGIJGEHHIGAHHHFCEDDDCEEDBBDDDDB8AC@><71?8
@HWI-ST279:219:D0RJNACXX:5:2301:4720:112715:start
TAAAAGATTTCATTTGAGAGAAGATGGTATAATATTTTGGGTAGCCGTGCAATGACACTAGCCATTGTGACTGGCCTTAGGGGGTAGTGGGG
+
CCCFFFFFHHHGHJJJJJIJIIJIIJJFGHIIIIJJJJJJJGHIJJJJJJJJJJJJJJJJJJJJJJJJIJHHHGHDFFFFDEDD;@BACDDB
@HWI-ST279:219:D0RJNACXX:5:2301:6713:143307
GTTTCCAAGTCCTCGGTAACAGAGTGAAACCCCCGTTGAGGCCGATTCGTTTCATTCACCGGATCTCTTGCGTCCGCCTCCGCCGTGCGACCTCCG
+
?=?DDDDDD:2<DFEBCBDDED3CHFH94CEBFGF?F=F9?=BB:8;857=5)@EE7?7?59/=?:@>AA@;2;8;<<>@B35?9>005&009@8@
@HWI-ST279:219:D0RJNACXX:5:2301:6958:159558
CAGATGGCGGCGCAGGTGGTCTGACAGCGGGCGCGGGAGAACTGGGTAGCGCACGGCGGGCAGACGGCCATGGATCTGGGGATGTGCGCGGGCGAGGTTTC
+
<?<DD>>ADA<D)?6D9BDIABCCCC>DD6A</;?=-706<>A>A?=A?A5<5<8<857&)05=>7>>;5>AA>(43>A?>>?<(+499>>?3559??1>>
@HWI-ST279:219:D0RJNACXX:5:2301:9416:172423
GACATATGATAAATAGCCAGGCAAATATATTATCCAAACCAGAGCAATCCAAGAGGTCGAATGTACTGATGCAGCCTTGAACGACGCTGACGAAGATGATA
+
@@CFDDBDHHHDHGIIIHJGCHICFHCGHIEHIHEHHGHDIGEGCGGBGH@G@F>H?9AGGIICCDGIIGC>EHFEDCDDFFDB69@BD=CDB9?.@CC>:
@HWI-ST279:219:D0RJNACXX:5:2301:7072:177885
AGTTTCATCCTGGTGAAACTCGTCAGCGTCGTTTCCAAGTCCTCGGAAACAGAGTGAAACCCCCGTTGAGGCCGATTCGTTTCATTCACCGGATCTC
+
@;?;?4BDFFHG<CFG><?43:<+<C2CFFH80:B<**0?B984B<'<@)8@;=G>;DDCHEDE/',5;;=@<;;;@><>>8::3@:::>?9B59>C
@HWI-ST279:219:D0RJNACXX:5:2301:13462:180809
GGTCTCTAAAACACAATTTTGACTTCTTGTTTCTATAAAAATATTTATTGAAAAGTGATATATGTATACTTTTATGAAAGTATTTTTCAAGACAAATCTAT
+
B<?BD?8:C?:2AC:2CA<CEC<,A:2A9FAFBC9C?F91*:*:C@:BB:*49?;?BF<BF4BF8=C=F8BBC=;=)BF=).=CHGH)=A3))7?@?6@C;
@HWI-ST279:219:D0RJNACXX:5:2301:9096:184011:start
GTTGTTGTAATATTTATACACACGTTATTTGCTTCTGGACGGCCAGCCATTGTGACTGGCCTAATGATACCAAGACAAATTCCGTTCAAGACATTCTCATG
+
B@@FDDFFHHGHHJJIIJJJIIIGHHEHGIIGGGEGIJ<?DG<GGIGE>FGH=CCGGGG2@=7?EEGEE>BDFB@EEEDDDCDD;A?ADCC9(5>CCCCAA
@HWI-ST279:219:D0RJNACXX:5:2301:16535:192982
CAAGTCCTCGGTAACAGAGTGAAACCCCCGTTGAGGCCGATTCGTTTCATTCACCGGATCTCTTGCGTCCGCCTCCGCCGTGCGACCTCCGCATTCTCCC
+
@B@?ADDDFHF?FFHIIIE<CBEH@BBEHG:BFDGEFBGABDHJ@CFHIG=;DHH;:8<>CC>@:>',3?8;?;9?5>B-&)05<@B@CB>3>-5@>>CC
@HWI-ST279:219:D0RJNACXX:5:2301:16526:200665
ATTTTTGTAGGCGGCGGGAGAGCGAATAGGAGACGACGACGGGAGGTGAGGTGACGGCGCGGAAGGGAGGGGGGGGGGGATGGTTGGCGGAGGCGG
+
CCCFFFFDHHHHHJJJJJHFFFDD333;>CAC@BDDDDDDDDD-<B+8@BA3?@CDDBBB@@57@BD1;BDD&9@DDDD&0<B::?B@BD-9B<BB
@HWI-ST279:219:D0RJNACXX:5:2302:17853:7512
TGTGGGGATTGTTTCATAAAAGATTTCATTTGAGAGAAGATGGTATAATATTTTGGGTAGCCGTGCAATGACACTAGCCATTGTGACTGGCCTTAGTCTAA
+
CC@FFFFDHHHHHJJJJJJJJJJJJJJJJJJIGIGIGIJGIIJDHIJJIJHIIJIIJHIGJJJIIHHHHHFFFFFEEEEEEDDDDDDDDDDDDDDDDDEDD
@HWI-ST279:219:D0RJNACXX:5:2302:14180:17062
GGGTAAGACTGAATAAAAAATGATTATTTGCATGAAATGGGGATGAGAGAGAAGGAAAGAGTTTCATCCTGGTGAAACTCGTCAGCGTCGTTTCCAAGTCC
+
@<@DDEBBHFFF?EB@G>B@GD4CHGG<9E<@FEHIGCGGE=BFDHAGG7?FF9.BFHDAC))77.=EECA==;;BC;3356==8:955;=024(4:AC::
@HWI-ST279:219:D0RJNACXX:5:2302:10504:17592
CACAACTTTGACTTCTTGTTTCTATAAAAATATTTATTGAAAAATGATATATGTATACTTTTATGAAAGCATTTTTCAAGATAAATCTATTCATATACTTT
+
@18?;D>:C4,A,A<F<<?ID:H4<CFCH<FG@DFIBFDH<GIB;DEHHIBGE?BGDD?DACHGHGHG4FGH:EFF)8=C:=CDC@?E>AEEAE>D;);7@
@HWI-ST279:219:D0RJNACXX:5:2302:10122:19700
GATTTCTTGTTTCTATAAAAATATTTATTTAAAAGTGATATATGTATACTTTTATGAAAGTAGTTTTCAAGACAAATATATTCATATAAATGTTAATGAAT
+
?:=BDA:A?:CDFH:E4CFEEC?BJG<AHA>A<4F2AE*C4*?*?CD<*?BFAAHG<FA400*0098*0?4?@;BFD@@C>DGG74=@DHE@7A)7=;=CD
@HWI-ST279:219:D0RJNACXX:5:2302:12600:31638
GGGGGTTTCACTGGTGTGTCATGCACATTTAATAGGGGTAAGACTGAATAAAAAATGATTATTTGCATGAAATGGGGATGAGAGAGAAGGAAAGAGTTTC
+
B@;::)<:A<CA<A+<2A2CA4??9:??FB9?CB??BG)?@F?FHJ<=8==B<CBDE4=7=?EH?>=@E;;@@;@A?;3=;>3>@@<>9A<CAA?<43:@
@HWI-ST279:219:D0RJNACXX:5:2301:10480:179269
CCTCGGTAACAGAGTGAAACCCCCGTTGAGGCCGATTCGTTTCATTCACCGGATCTCTTGCGTCCGCCTCCGCCGTGCGACCTCCGCATTCTCCCGCGCCG
+
?;?DD822<CD:CE+C:EFF@EF?E?D81??BDD)?BD7BB=@CEEEEEEDA<89@;7;;>>83;8/=8=?>?<>5555599&4895--9AAA>A>?;>>>
@HWI-ST279:219:D0RJNACXX:5:2301:10668:181564
AGGAGCGAGAAACCAAGAAAGAGAAGGAAATGGGTGAGTCGCGAGTCGCCGGCTCGGAGCGTTATATCCGAGGCGAAACGCCCGCTCCCAGCCCGTTGCTG
+
CCCFFFFFHHHHHJJJIGIJIIIIIIIGIIIJJJDGIIFHGFIGIEHGFFDDDDD@B077;&<<BCDDD@@DBB><<@>@BBD>B<BBB9>8?B<0?<<>@
@HWI-ST279:219:D0RJNACXX:5:2301:12643:177333
TCCGCCTCCGCCGGGCGACCTCCGCATTCTCCCGCGCCGCGCCGGATTTTGGGTACAAATGATCCCAGCAACTTGTATCAATTAAATGCTTTGCTTAGTCT
+
===AA+<ABAA<<)::?A47==246/:/.=A;=6A=/9',,&&075778::5528(8=???;??;(8:<==79?;88:;;:3;8;8::8;;?=????;:::
@HWI-ST279:219:D0RJNACXX:5:2301:1396:199462
TGTGCATGACACACAAGTGAAACCCCCATTGTGACTGGCCTTATAACCATTTTTCAACATGACAAAGCTAACATGTTCATATCCTCTTTGCCTAAAAAACC
+
===AA77=+2?B;A+?+@@AB7+@<))@=@4?71?A<=9?77=??=4=ABB?==)=A=A>=>8).7=)7>A;>>7)7;;>7;>;>>>>@=;3;=;;;?=68
@HWI-ST279:219:D0RJNACXX:5:2301:1470:192065
CATTGCACGGCTACCCAAAATATTATACCATCTTCTCTCAAATGAAATCTTTTATGAAACAATCCCCACAGTGGAG
+
:8=BB4?2=:)@;;+<C+<2A?@@?C?C<3C1?DBDDEDECD49DD9?DDCDEDE>C8=).=A9A7(.-5=7?>??
@HWI-ST279:219:D0RJNACXX:5:2301:14902:182030
GCGCCGGATTTTGGGGACAAATGATCCCAGCAACTTGTATCAATTAAATGCTTTGCTTAGTCTTGGAAACGTCAAAGTGAAACCCCTCCACT
+
:<?DDD?))<+,A6E)?CDDB@CDDDE@D3B9B@8??)8))=<BC>=;A47@;=;ACEC>77?DDD@);??A>(,;;;;AA3:9==?;<??A
@HWI-ST279:219:D0RJNACXX:5:2301:15859:192029
GAGAGAAGGAAAGAGTTTCATCCTGGTGAAACTCGTCAGCGTCGTTTCCAAGTCCTCGGTAACAGAGTGAAACCCCCGTT
+
@@@BBDD??FABHG@AEBGGIEHI<;?;4EFEI<)?D@0<00?777BBBFF;@)8C@@G7AEE?@@?@C?;;A@=?@68?
@HWI-ST279:219:D0RJNACXX:5:2301:19317:195042:start
CACTAGCCATTGTGACTGGCCTTAGTATTAAACTGCAACTGACAGCTTACACCCTTTTTTTTAACAACGCAGATCGAGTTTCAAGTAGCATATGAGAGATT
+
CCCFFFFFHHHHBFGGGGIIGJJJJ?FHIIJJIHIGIJJIIJJJJJGIHIJJJJJJJJIJJHHHFFFFDDDDDDDDDD:?CDDDDDDDDDEDDEEDCDBAC
@HWI-ST279:219:D0RJNACXX:5:2301:5790:187299
CCCACAGTGGAGGGGTTTCACTTTGACGTTTCCAAGACTAAGCAAAGCATTTAATTGATACAAGTTGCTGGGATCATTTGTACCCAAAAT
+
@?8BDAA2ABF3BGFEB7C1*:CFC**11?@9*0*983<@DF*/?FCE9B@FEDFGC:==@E>>7=AC);@DDD76@@BDEA5>5A?9<A
@HWI-ST279:219:D0RJNACXX:5:2301:7821:185301
AGTTTCATCCTGGTGAAACTCGTCAGCGTCGTTTCCAAGTCCTCGGTAACAGAGTGAAACCCCCGTTGAGGCCGATTCGTTTCATTCACCGGATCTCTTGC
+
@@@DBDDDBDC?B<C??EE>GFCA3@?@?CG??6?9D90??B9DFG1BFF;;38CGE777CHHE63(;5;5152=8<CB+3<4(>C4(440&&)5AC@@>:
@HWI-ST279:219:D0RJNACXX:5:2301:7876:190648
TGGTGTGTCATGCACATTTAATAGGGGTAAGACTGAATAAAAAATGATTATTTGCATGAAATGGGGATGAGAGAGAAGGAAAGAGTTTCATCCTGGTGAA
+
=:;+A2+=?44A4<C@DBEE4?A<@>@FFC99C<?@<CDDIC@DDDBDD<DD8BD<CD3BCC@DC1(@DDA:?(??@92;AA(-(-55;3;AA:::>9>A
@HWI-ST279:219:D0RJNACXX:5:2302:10488:29850:start
TGTGCATGACACACCAGTGAAACCCCCATTGTGACTGGCCTAAGAATTACAATCAAGATTAATTGAGTGTGAGATGCATCTTCTCAAAAAAAAAAA
+
?1=B:DDD8=A?3:;BF2A9CH<BE@FBEFFIA4??B9DAG>F??D8?FBFAF9BFA:CFEGGGFC@7=77?CE=A;?BB@?@@6.6;>?>@BB9@
@HWI-ST279:219:D0RJNACXX:5:2302:10920:21778
AATGATCCCAGCAACTTGTATCAATTAAATGCTTTGCTTAGTCTTGGAAACGTCAAAGTGAAACCCCTCCACTGGGGGG
+
??=DDBD;DFHHDGGGGF+ABCFFAFFFHEHGHGIIFI>GC11:1:BCDDB?)??@F?*9?=BC.(5;F@GH)?(6=>B
@HWI-ST279:219:D0RJNACXX:5:2302:12940:13247:start
GGATTGTTTCATAAAAGATTTCATTTGAGAGAAGATGGTATAATATTTTGGGTAGCCGTGCAATGACACTAGCCATTGTGACTGGCCTAATGACCCAAACT
+
@7=DBD=BCDFDF<FFBE?BEA?FEFECA=C;;CDGIF1?BFFIDEFIIFB>BFECFEEB/6@@CFIEIIE=A>ECBB@BBBD;=@@ABBB@A>;?B??<A
@HWI-ST279:219:D0RJNACXX:5:2302:13577:28211
CCGGTCAAGGATCAAGCTCAGCTTGTGCACGGCGGAGGCGGGGATCCGCGGCGGCGTGATGGAGCCAGGGTCGGAG
+
@1=B:A?D<FFFFBF@D?:C@+ACDG?:EE?F86@8E4;<8=1150<825859<B@55(+::(+9?3<<@?>@@B@
@HWI-ST279:219:D0RJNACXX:5:2302:15201:33942
TTTCATCCTGGTGAAACTCGTCAGCGTCGTTTCCAAGTCCTCGGTAACAGAGTGAAACCCCC
+
7??DDDBDBDDDDEBEA<?+AF:@+<FBCDDD>BADADADEC:DB8;=8=C=C4@@;76(:A
@HWI-ST279:219:D0RJNACXX:5:2302:15883:21383
CAAAGCATTTAATTGATACAAGTTGCTGGGATCATTTGTACCCAAAATCCGGCGCGGCGCGGGAGAATGCGGAGGTCGCACGGCGGAGGCGG
+
@@@DBD;DFFFFAEF:A@F@@GHFHH?DFCFFE;CFCEFC>DFIFIGF@DAGIEB<<<>@B&0)0)2>:@@BBBB<<9<9B<70099>@?BB
@HWI-ST279:219:D0RJNACXX:5:2302:16128:4892
TGGGGATGAGAGAGAAGGAAAGAGTTTCATCCTGGTGAAACTCGTCAGCGTCGTTTCCAAGTCCTCGGTAACAGAGTGAAACCCCC
+
?8;?;A8D:A<CDEEAE@EEEE>EDDDEEDB<DDAD?DDEEEEDB@?68?CCA8AA)=)77ADDDDD@@=@@AAA>;5;A>A<???
@HWI-ST279:219:D0RJNACXX:5:2302:4277:20591
GTTTCATCCTGGTGAAACTCGTCAGCGTCGTTTCCAAGTCCTCGGTAACAGAGTGAAACCCCCGTTGAGGCCGATTCGTTTCATTCACCGGATCTCTTGCG
+
@@@DD??BC:2C:A<?A:<AFAFG@AC1CG:::?F@D909B>?F:-BF@;@38)/=@@@CAED<,>=;;35,;;;855?32:@>:>:::2&)))4:@B3>>
@HWI-ST279:219:D0RJNACXX:5:2302:5671:8793
TAAGACTGAATAAAAAATGATTATTTGCATGAAATGGGGATGAGAGAGAAGGAAAGAGTTTCATCCTGGTGAAACTCGTCAGCGTCGTTTCCAAGTCCTCG
+
?@;A;?BA3CD<FEFGAHF@FHIEFHIDH@>FHIBFFH=;FG<?99DDC;;8B=FBGCHIAFH==A@DC7)=7;?77?>?(,5;5=;8?B>A:A:+>::@@
@HWI-ST279:219:D0RJNACXX:5:2302:6328:23864
CAAAGCATTTAATTGATACAAGTTGCTGGGATCATTTGTACCCAAAATCCGGCGCG
+
1:=A;@AAACBAABC<=<<+<A+,?9@BCAA+<==AB*1?AB>?=?A>AB<67=<A
@HWI-ST279:219:D0RJNACXX:5:2302:8115:10597
TTAATTGATACAAGTTGCTGGGATCATTTGTACCCAAAATCCGGCGCGGCGCGG
+
;;<DDD?DD<DDD@:,2AF<FADF?3FF>92AC9CE@EDEDE?0@:6AAD@???
@HWI-ST279:219:D0RJNACXX:5:2302:8248:6696:start
AAACCCCCATTGTGACTGGCCTAAGGTTGACTACAATTTTCTTTTCCTCTCTCTATCTCTCACTTATACATTAATTGTATTTGTCTTGGAGCTTGTGTTAA
+
CCCFFFFFHHHHHJJJJJJIJJJJJJGHIIJJJJIIIJJJIIJJJGIJIJJJJIJJJJJJJJJJJJJJJIJJIJJEHHHHHHFFFFFFFCEEEEDDDDDDD
@HWI-ST279:219:D0RJNACXX:5:2302:9290:5853
CAATCCCCACAGTGGAGGGGTTTCACTTTGACGTTTCCAAGACTAAGCAAAGCATTTAATTGATACAAGTTGCTGGGATCATTTGTACCCAAAAT
+
?;@?DB?A=8<AD?E+AA?:)?C<<?FFCBGDGGIDEF>B?BDC<8=@;CF9A@CD=CEFA=C==A=B3.7).6;;;(5;(;AD;5;55:>5?BB
@HWI-ST279:219:D0RJNACXX:5:2302:9674:19866
AGGTCGCACGGCGGAGGCGGACGCAAGAGATCCGGTGAATGAAACGAATCGGCCTCAACGGGGGTTTCACTC
+
@@???DD<FH6DDBEAACFE<6'9???C?35:>@B0:BCDA@@CA89?8?85B<@<(3(5;BB708?C@:@@
@HWI-ST279:219:D0RJNACXX:5:1105:4304:182200
CTTAGTCTTGGAAACGTCAAAGTGAAACCCCTCCACTGTGGGGATTGTTTCATAAAAGATTTCATTTGAGAGAAGATGGTATAATATTTTGGGTAGCCGT
+
@?;?D=ADDFHGHG?ECEEGCHA<A?FHIAECGBC;?FBGE:<GHJG88;=8BFHCCDDD@CEDE@A=A;=@?DD@>@C;;>>CCAD>@>@@;8@?5:>5
@HWI-ST279:219:D0RJNACXX:5:1106:18366:3712:start
TTTCATGCAAATAATCATTTTTTATTCAGTCTTACCCCTATTAAATGTGCATGACACACCAGTGAAACCCCCATTGTGACTGGCCTTAATTATAGCACTAT
+
:=@AD4,A+=<:?GE@@GFHA@FBA?AE+2:EEAEDGHG?FG<9?D*9DC0?B@F@<3@B(=.=)8)=2-5::?CF77;>>.((;>@>@AD@555:@CC>@
@HWI-ST279:219:D0RJNACXX:5:1106:19277:14216:start
TTGTTTCATAAAAGATTTCATTTGAGAGAAGATGGTATAATATTTTGGGTAGCCGTGCAATGACACTAGCCATTGTGACTGGCCTAAGAACACTTGTCCTC
+
?;?44A,A,::C?+CE4<4:IE,<CECEE99?2?C99*@DFDIG>CFHH8?=DGE?6;@<F;=8@D.77@DC?=A)=@?;???@6@35@5;>=@>>(5>5@
@HWI-ST279:219:D0RJNACXX:5:1106:8190:16186
TCTTTCTTTGCCCTTTTAGCAGACTCACTTGGATGATTGTTGTTTATAATTTTGCAGGGGCCATTATTAGTAATAAAGGCAATGAGAGAAGGAAGATGAGG
+
BB@FFFFFGHF?HJIJJJJIJIIIJJJIGIIJAG>AEDGCAFCGEGGGHJFGEBBFGIIIAG=@D@GH@EHECE>AEHFBDDEEEEAE@CDB?CAA>CCDA
@HWI-ST279:219:D0RJNACXX:5:1106:14948:22013
TCACAATGGCTAGTGTCATTGCACGGCTACCCAAAATATTATACCATCTTCTCTCAAATGAAATCTTTTATGAAACAATCCCCACAGTGGAGGGGTTTCAC
+
;<<+=A32=CCCFAC<C<B:?A<3CFGGGEEE<@FEBFAFFEEC4??FB48*9/==B=BF>FHIG4==D77BDHEEHEC?BC?>BD@-;?>A@@@')2>CA
@HWI-ST279:219:D0RJNACXX:5:1106:2496:24883
CAAGACTAAGCAAAGCATTTAATTGATACAAGTTGCTGGGATCATTTGTACCCAAAATCCGGCGCGGCGCGGGAGAATGCGGAGGTCGCACGGCGGAGGCG
+
::??DFFDHD>?DFEGHBFJC<FFHFEIGIGJ4CGCE9BG3:1?BGFFBD@FFGDHDB38@6@GBD3;8>B>7059A:AC@@-0<2<B-00<@9BD>@>B>
@HWI-ST279:219:D0RJNACXX:5:1105:10381:193352
TTTGCTTAGTCTTGGAAACGTCAAAGTGAAACCCCTCCACTGTGGGGATTGTTTCATAAAAGATTTCATTTGAGAGAAGATGGTATAATATTT
+
:::1AA>,@<7C=AB9CB37A<CA?9<?BAB3@1?)?53:7=A?B<A1:=A><=>A;>8A>AA=AA)7=>=>;<=;1>;>;5;5;;;=3==>?
@HWI-ST279:219:D0RJNACXX:5:1105:1626:186475
GGTTTATTATTGGTCCTGTGTTGATTAGGCCAGTCACAATGGCTAGTGTCATTGCACGGCTACCCAAATTATTATACCATCTTCTCTCAAATGAAATCTTT
+
7?@AB?DDFF?C?++2A:<?C:EHFI?D@+A?C:C??4<?C@DFBBF*?*9BFA9*/?@@@5)8CE=.)7??>AE3.)7??@D(666;;@B@>>3(5:@AA
@HWI-ST279:219:D0RJNACXX:5:1105:19976:196348
AACAATCCCCACAGTGGAGGGGTTTCACTTTGACGTTTCCAAGACTAAGCAAAGCATTTAATTGATACAAGTTGCTGGGATCATTTGTACCCAAAA
+
=??B=D+2A??@?D+C>ECEIE:CDC>4BDEEEEI8?B<9BDCDDDEEIIIII3A@@@ACDDC7..??A@D;:(;AAA>?:>?A>BD>>>AAA???
@HWI-ST279:219:D0RJNACXX:5:1105:8614:196931
CATCCACCGCTTTGATTAGTCGGGATCTGGACAGCAACGGCGAATCATCCGCCTCCGCCTCCGCCTCCGCCTCCGCCGATCCCCCATCCATCCCGCG
+
?<?DDDDDHHFDHGBEBGAE@AEE???D?FFEH?EE)?0@@AE:<5?>??A==>>ABB?=2</7?5>A>BB90+0089@B3?9?B5<C?C@CBB@@@
@HWI-ST279:219:D0RJNACXX:5:1106:13832:34156
GGAAAGAGTTTCATCCTGGTGAAACTCGTCAGCGTCGTTTCCAAGTCCTCGGTAACAGAGTGAAACCCCCGTTGAGGCCGATTCGTTTCATTCACCGGAT
+
;@@DDDD?2=AC?GID<FC:<?A<AA?C<A8E9?:1?8609?9?DF@888;85(5777D=)77A=?;5439,=@5,98?2902:<AB<4:AD:::A8<09
@HWI-ST279:219:D0RJNACXX:5:1106:17820:12273
GTGAAACTCGTCAGCGTCGTTTCCAAGTCCTCGGTAACATAGTGAAACCCCCGTTGAGGCCGATTCGTTTCATTCACCGGATCTCTTGCGTCCGCCTCCGC
+
111:DDD4<BDBBEIAA?FF1CED@491*:B::0?DDIEIC8/?ADE@CA4@@AAD;3;?=<',;;55:?AA>BD:>>?>&5->>::4>>09>???9><>?
@HWI-ST279:219:D0RJNACXX:5:1106:18098:22666
GTTTCACTCTGTTACCGAGGACTTGGAAACGACGCTGACGAGTTTCACCAGGATGAAACTCTTTTCTTCTCTCTCATCCCCATTTCATGCAAATAATCAT
+
@@@DDDDDDABFHG?D6DF:EEFCFB>FG>FH66:?@0=7<5@;D4.=@E=;().7??@3(6>>((6>CCCC5;>:53:(5(5:>A(:@3:(+44:@C>:
@HWI-ST279:219:D0RJNACXX:5:1106:18154:15649
AAACTCTTTCCTTCTCTCTCATCCCCATTTCATGCAAATAATCATTTTTTATTCAGTCTTACCCCTATTAAATGTGCATGACACACCAGTGAAACCCCCAT
+
=?1A??:AC?FFF@C:<:?3CFFF93+AEEF@CB@?CEADG<??CDDFFFCGF<9?B>BFDF386;@CE==@@E77=AEE;:?;BB=@=6>55>3=1;=6?
@HWI-ST279:219:D0RJNACXX:5:1106:18414:5439
CATGAAATGGGGATGAGAGAGAAGGAAAGAGTTTCATCCTGGTGAAACTCGTCAGCGTCGTTTC
+
??8DDD;?<DDDD@1<2CE@@+<;83??)::DD9?<BBDCD??DB9B*?DBDD>6<@5@@'5?D
@HWI-ST279:219:D0RJNACXX:5:1106:18947:22647
CAATCCCCACAGTGGAGGGGTTTCACTTTGACGTTTCCAAGACTAAGCAAAGCATTTAATTGATACAAGTTGCTGGGATCATTTGTACCCAAAATCCTGTA
+
????BDA??CDD<<E+<EA@EEDD4CDEID@BD?DD@DA??9?==BB@7@CA>>AA@77=C>777C3?@?AA@AAA72>?2;3>>DEEAA:<99:,::>A>
@HWI-ST279:219:D0RJNACXX:5:1106:21006:9666
AGTGAAACCCCTCCACTGTGGGGATTGTTTCATAAAAGATTTCATTTGAGAGAAGATGGTATAATATTTTGGGTAGCCGTGCAATGACACTAGCCATTG
+
+8=DBD;;AFFFFBEEF<FF3<CEFG)CG;:9BB<DFFFFII*9B?DD<DCFF9F9=@C@ECCEE)=)?CEBD?35>;>@?/5;AB<::AABBBBBABB
@HWI-ST279:219:D0RJNACXX:5:1106:21049:6768:start
ATTTCATTTGAGAGAAGATGGTATAATATTTTGGGTAGCCGTGCAATGACACTAGCCATTGTGACTGGCCTAATAGAGGTACTACTAGTA
+
?<@D;=?DDD:?F@;;ACF<BA4CDHFFIFFEH6?8?;3C@GD)8?B?BFF><F@F)=C)/88C4776(67=CEFB).;BBA;6(6>;BD
@HWI-ST279:219:D0RJNACXX:5:1106:21086:36029
AATGGTATTTAGTAAATGTGCACTAGAAAAATATATAGTTGTGCATTTACTAAATACCATTTATGAATTTAAGGCTTTCCAAAATGAAATATTTATA
+
8??B=2??D?DDDD@,AA<3<E?F3AEBF>+2A94F<<*:*1?4?B@DD*?D?DD4*9DCDDEE>8?D?BB:8BB@=@)/.=@DEC:?CC==?B;;A
@HWI-ST279:219:D0RJNACXX:5:1106:3034:26659:start
TAAATGTGCATGACACACCAGTGAAACCCCCATTGTGACTGGCCTAAGGAGTGGCCTTCTTCACCATGTAGACTTGCATCTAGCGCAGAGGAAAGCCGTTG
+
@CCFFDDDFFHFHIIIJGGIJHGIGIIJJFGIIJIBHIJGGIIGGGEAGHIGHHGGCHGIIEEHIGGC=EEAEHFBDFDDECC>>@>@BDDBBDB?BBD@@
@HWI-ST279:219:D0RJNACXX:5:1106:3588:25106
GGATTGTTTCATAAAAGATTTCATTTGAGAGAAGATGGTATAATATTTTGGGTAGCCGTGCAATGACACTAG
+
<7;D7B2A3?<CB<BEB;C<A?CFFCFEF=@829EG<3?BB9DB??9B4:06)?(9<0@'5@@F7@DADEEC
@HWI-ST279:219:D0RJNACXX:5:1106:3802:22195:start
TAGCCATTGTGACTGGCCTAAGGCACTGTGCCGTGCGTGACTGTGCGTGCATGCGCACTAGCTCGATTGCTAGCTGCTGGGTGG
+
@@@DB?DDHD?FAGH=?BBFE@ECFBFEAEHG>?F?DHE?CDGIDG@;FGC@=78@B8:>B;BDACCC?CC>ACC@C::58?@B
@HWI-ST279:219:D0RJNACXX:5:1106:3848:21675
GGGGGGTGGATGTACGTGGTGAAACTCGTCAGAAGAAATATGGTGCAATGTTCACACGTCCTTGTGTTGTTTGTGGTATATATAATTCCTTGTTATTGGTT
+
=<=A<8'35:3:8:=::;:+8:+8:?::;8873(88?<:8:8:::==::=3:::?7==2;<8=?8:<?=3298;;7<??::?=(8;?=??;?8??===?:<
@HWI-ST279:219:D0RJNACXX:5:1106:6377:41291
GGGGATGAGAGAGAAGGAAAGAGTTTCATCCTGGTGAAACTCGTCAGCGTCGTTTCCAAGTCCTCGGTAACAGAGTGAAACCCCCGTTGAGGCCGATTCGT
+
@@@DDDD>FHDAFBAC+3C?CAG9<<A**1:CGI1:CD>@<??B;?6?60B45'(.7@=?7.?AE9?(;AACC?CC335>C?B?BBB?(24??@BB>?CBC
@HWI-ST279:219:D0RJNACXX:5:1106:8370:14751
TAACAGAGGGAAACCCCCGTTGAGGCCGATTCGTTTCATTCACCGGATCTCTTGC
+
1??B?;=2+0@DDI@DED6:?@3C91?0)?@DBDDDCEEEBCCC1;A/:C>);7?
@HWI-ST279:219:D0RJNACXX:5:2302:11147:41099
TTTGGGTACAAATGATCCCAGCAACTTGTATCAATTAAATGCTTTGCTTAGTCTTGGAAACGTCAAAGTGAAACCCCTCCACTGTGGGGATTGTTTCATAA
+
=?;B=D+2ADDC?<<4A?FH3FG3?9?F++119CBGEDBDD9?FEH@99?9999B<FGG@DEHIIH:=8=;@D>65=?=B@DC>CCC<B13>?>5?CDCD@
@HWI-ST279:219:D0RJNACXX:5:2302:6087:43139
TGAGGAGAGGAGAAAAGGAGGAGAGGAGGGAAGAAAAAGAGAGAGAGAAGAGAGGAGAGAAAGTGGGTAGCAGGGAAAGAGATGGTGGATATTTTTGTGTG
+
@@BFFBDBFHBFHJJJIJBGHCGEFHDGIIHEDDEHGGHEGBCCFCCDEEEEEAD;?AAACC@;@CD2>BCCCDB<ABDCDCCDD@CBD>@CCCDDB@C?A
@HWI-ST279:219:D0RJNACXX:5:2302:15560:59923
CATCCTGGTGAAACTCGTCAGCGTCGTTTCCAAGTCCTCGGTAACAGAGTGAAACCCCCGTTGAGGCCGATTCGTTTCATT
+
??BBD;?D=A?A:?F@FHGJG<E?CA@:?<F4DBFEH?BG@FACG><F;F;==CEC;A44'6=6;A==>=?8A?,:?4@CC
@HWI-ST279:219:D0RJNACXX:5:2302:8582:64084
TGGGGGTTTCACTGGTGTGTCATGCACATTTAATAGGGGTAAGACTGAATAAAAAATGATTATTTGCATGAAATGGGGATGAGAGAGAAGGAAAGAG
+
:B;=DA<8AA,AAA8C?:CGGCGGE<DCFAH@B<F@FGGF6*?BFE@HGIHGEHIE=77AH>DFFFBF@CCEEEC;??B??@C:>8?733?<CCBCD
@HWI-ST279:219:D0RJNACXX:5:2302:10262:65491:start
CCCCATTGTGACTGGCCTTATGATCGATGAACCAGAGAACATAACACGCATACATGTCCAGACTTTACACATTAATAACCCCACAAATAAACTAAC
+
@@+::D?:==CB4A=?FG9<E+,AC@@;<CDG9E3C83:1*:??<FG:?00<3BBC;CA@@E@=;@;C;?EAHHF@CC@B9359=BB3>AAA:@CC
@HWI-ST279:219:D0RJNACXX:5:2302:9956:71496
AGTTTCATCCTGGTGAAACTCGTCAGCGTCGTTTCCAAGTCCTCGGTAACAGAGTGAAACCCCCGTTGAGGCCGATTCGTTTC
+
?B@ADBDDD?:D>2<+C9AFHFHJG@D@GHGC@GHICFHHAHHA@6-=7==4.8.)=7@E@AB<3,6,=;3=;8?8?C?C98@
@HWI-ST279:219:D0RJNACXX:5:2302:15092:71511
GATGAAACTCTTTCCTTCTCTCTCATCCCCATTTCATGCAAATAATCATTTTTTATTCAGTCTTACCCCTATTAAATGTGCATGACACACCAGTGAAACCC
+
11:=:BD3++22A<:?CAF@B:C:CF@HCG@A<?B?<?1C94DFG4:B:<?>BF?F?FCA=8=F@==)(;57@@@;7?EHC??;>BCD6>=A=5;;;;;<5
@HWI-ST279:219:D0RJNACXX:5:2302:21331:73286
AATGGGGATGAGAGAGAAGGAAAGAGTTTCATCCTGGTGAAACTCGTCAGCGTCGTTTCCAAGTCCTCGGTAACAGAGTGAAACCCCCGTT
+
8=?DDDF?:D3FBD:E?AFFBEFG@EEEE:9?9?@FC?DDGB@DBFB?B@<<B;B/@ECHFCDC?BDFDC;=?CCDDC>A:>>598,)9@B
@HWI-ST279:219:D0RJNACXX:5:2302:3937:75265
AAGAGTTTCATCCTGGTGAAACTCGTCAGCGTCGTTTCCAAGTCCTCGGTAACAGAGTGAAACCCCCGTTGAGGCCGATTCGTTTCATTCACCGGATCTCT
+
??1==DDDAAA?A?CDHD@DBE<A<ACG?<?:?::?B30???FB<D8---8@==F@=@GCA>)65=DA,,;?CD18;BDB:<A9?444@3::485099CCA
@HWI-ST279:219:D0RJNACXX:5:2302:10660:76499
CGCGTCTTTCCTTCTCCAGTGAAATCTTTTGAGGGGAAATAATCTTCTCGATCTCCTCTTCCTTTTCTCTTATAG
+
==1AD:?<:<:DFHJ<:EH::CH<<22CCH@):C800:?<BH<99D9??F=3(..=78)877B@C=4?=C?7=;?
@HWI-ST279:219:D0RJNACXX:5:2302:15385:78989
AATGCAGAGGTCGCACGGCGGAGGCGGACGCAAGAGATCCGGTGAATGAAACGAATCGGCCTCAACGGGGGATTCACTCTGTTACCGAGGACTTGGAAA
+
?=BDDDED?7F>DE?@C@@FGDHEHB8>?@6?B78A8A@3?8&6?A33>9>3<-?B?AB;@7<:49;;BBB&)+44>::44+::>A9<550<?:CC@AC
@HWI-ST279:219:D0RJNACXX:5:2302:12305:79332
ACTCTTTCCTTCTCTCTCATCCACATTTCATGCAAATAATCATTTTTTATTCAGTCTTACCCCTATTAAATGTGCATGACACACCAGTGAAAC
+
?+1A1;:B>DD<D?C<3CBBHE+AFG9<A@HEH3CFHC<CBGDHID4@FC?@900???EEIIII1=@>=F@E@@@@C7?:>EH<?;A6;>@CA
@HWI-ST279:219:D0RJNACXX:5:2302:7150:86663
GTTTCACTTTGACGTTTCCAAGACTAAGCAAAGCATTTAATTGATACAAGTTGCTGGGATCATTTGT
+
=BBDF;==CC?F4)22AA:<FC@G<?FBEBHAGHE91:?FHD@FHC?B90?BFB@?<?;E6EHID@F
@HWI-ST279:219:D0RJNACXX:5:2302:8170:89738
AATGGCTAGTGTCATTGCACGGCTACCCAAAATATTATACCATCTTCTCTCAAATGAAATCTTTTATGAAACAATCCCCACAGTGGAGGGGTTTCACTTTG
+
@@@FFFFFHAFFHIJJGEEGFGGFGGJJIIJJJGEDGGGECGGGGIEGIGDHIJIJIJJIJEHJIAEGGIIJJHHFHHFDFDC;@C;ABDD8=B@>AC@CC
@HWI-ST279:219:D0RJNACXX:5:2302:10977:87087:start
CTTACCCCTATTAAATGTGCATGACACACCAGTGAAACCCCCATTGTGACTGGCCTTAGGCTAATATAAATAACACAAAACCAATCGCAATCAGATG
+
8??;1+ABDDDD<:?:AEECEEEFE@B2@?ECE@>DFDDDDIDBDE9BDBB?D9CAD>C;@C;7@=A@@:7?A=A=?;@DA@@?;55=>?6>55>:A
@HWI-ST279:219:D0RJNACXX:5:2302:11071:53569
CAATGGGGGTTTCACTGGTGGGTCATGCACATTTAATAGGGGTAAGACTGAATAAAAAATGATTATTTGCATGAAATGGGGATGAGAGAGAAGGAAAGAGT
+
;;;==@?<:<9>98<>@>):(-<=<>8>8<>;>????=<>??';>>88:37>;;>;??;?;;8=>>===5;=>>;:=52;57;<6;<:<<<=<<7<<529;
@HWI-ST279:219:D0RJNACXX:5:2302:1121:64839
CTGGTGTGTCATGCACATTTAATAGGGGTAAGACTGAATAAAAAATGATTATTTGCATGAAATGGGGATGAGAGAGNNNNNNAGAGTTTCATCCTGGTGAA
+
@CCFDFDFHHHHHJJJJJJJIJJIJJJJFFHIIJIJJIIIJIJJIJIJIJIIJJJIIJJHIIJJJJJGIHHHHFB@######,,;@<CCCDEEDDDDCDDD
@HWI-ST279:219:D0RJNACXX:5:2302:11362:65559
ACCCAAAATATTATACCATCTTCTCTCAAATGAAATCTTTTATGAAACAATCCCCACAGTGGAGGGGTTTCACTTTGACGTTTCCAAGACTAAGCAAAGCA
+
;?<BBD>:?CA?DGE@BF33<:?FBAFCBHHBEBDFCDGFI><4D@C?BBEB;DG9@FB/8B3;54A:=?>BBDD>;;;>@=?A(5;A??@@@:?>A>???
@HWI-ST279:219:D0RJNACXX:5:2302:14428:76529
TTAATTGATACAAGTTGCTGGGATCATTTGTACCCAAAATCCGGCGCCGCGC
+
????DDA?2ADD?BEB4CFA3:AF:+ACFA<DE?BCB@;D::@6:?:'5;8?
@HWI-ST279:219:D0RJNACXX:5:2302:14521:40171
CACGGCTACCCAAAATATTATACCATCTTCTCTCAAATGAAATCTTTTATGAAACAATCCCCACAGTGGAGGGGTTTCACTTTGACGTTTCCAAGACTA
+
?@@DD1)<CHFBC@D9FFEBAEEHIFAE@@BFGGGHIC<CBEHI9@<FH>DFGHGHACFHEHII(=).77@;?BA=?5-5>A@ACC@?8?CCE:>8?@C
@HWI-ST279:219:D0RJNACXX:5:2302:15671:68131
GGCTACCCAAAATATTATACCATCTTCTCTCAAATGAAATCTTTTATAAAACAATCCCCACAGTGGAGGGGTTTCACTTTGACGTTTCCAAGACTAAGCAA
+
<?<DDD8DDBDDD:AEBEE93+C;E><EBE999:C4?D<9:?DDDEI4BB?D?@39B8D?AD@B;A)6@>8-,5?;AAA>A3-3(,5,5;>A??A5>>>>>
@HWI-ST279:219:D0RJNACXX:5:2302:16384:88099
CATCCCCATTTCATGCAAATAATCATTTTTTATTCAGTCTTACCCCTATTAAATGGGCATGACACACCAGTGAAACCCCCA
+
:?1A?+22=<:A:C@B<::<AA:4AAFA<FDBCD?D@1?D?D?0BD?DEI9D?*9*088=;=A;=CD@=;..?CCAD@<8?
@HWI-ST279:219:D0RJNACXX:5:2302:16386:84885
CCTCGGTAACAGGGTGAAACCCCCGTTGAGGCCGATTCGTTTCATTCACCGGATCTCTTGCGTCCGCCTCCGCCGTGCGACCTCCGCATTCTCCCGCG
+
?<@DBAA=DFF<+A2AACFEEFAFFDGEEF@7;6(?;CD8=;CFE@@=DDCEB8=B>A36A?'9@B;?BBB>>?@)&05@B95@?05&5@BD>4+5<B
@HWI-ST279:219:D0RJNACXX:5:2302:16546:38137:start
AATGACACTAGCCATTGTGACTGGCCTTACACACGGAGGAGGAGTAGAAAAACGAGGAGCCGTAAATGCCAAGGCTCGGTAAGTCCAAGCGTGCGTCGGCG
+
@@@BDBDDHFHDDH??CCADFEEHGGGGGGGGG:CGBD@;DG6B08BCGGHGIHI68:?2;/,33;(-5>AA<8<(505+8?:44>:@C((+5998>9@@7
@HWI-ST279:219:D0RJNACXX:5:2302:18845:61499
GAGGGGTTTCACTTTGACGTTTCCAAGACTAAGCAAAGCATTTAATTGATACAAGTTGCTGGGATCATTTGTACCCAAAAT
+
=+:17<)07@CA7@>A=A7<AA@4:?*:@93A3>AA=?3>09?7?<=4?A?A97).8)/8>A;;7;5>>>>AAA)77;>@@
@HWI-ST279:219:D0RJNACXX:5:2302:19894:65091
AATCGCCACAGTGGAGGGGTTTCACTTTGACGTTTCCAAGACTAAGCAAAGCATTTAATTGATACAAGTTGCTGGGATCATTTGTACCCAAAATCCGGCGC
+
?=:A+2@;@ACABECC@@1:CCF9?<F*?BFF?FEEGEFFEAFC=FFIEC>)77=CECEC:A;7A73?;?B@CCC@;(,;@ABABAAB@BB?BB::@B@9<
@HWI-ST279:219:D0RJNACXX:5:2302:20046:39980:start
CATGCAAATAATCATTTTTTATTCAGTCTTACCCCTATTAAATGTGCATGACACACCAGTGAAACCCCCATTGTGACTGGCCTTAGATAATGGAG
+
?<;DBDDDDD>B:CEDA>EEFA:?E92<<B?99??D;<@CBD9B:DD9*9*9<?B@;;BCCE:A>.-5-4?=?A7)7?76((;>AA((-555>A?
@HWI-ST279:219:D0RJNACXX:5:2302:20554:37252
AAATGATCCCAGCAACTTGTATCAATTAAATGCTTTGCTTAGTCTTGGAAACGTCAAAGTGAAACCCCTCCACTGTGGGGATTGTTTC
+
==<A7AAA+7<+<=3+?A+<=ACBA7==<AAA>B*@BBAB9AA4:*?A3?37=)9;=7797=ABBA5=</()7>>.7A6=;=>;?;;?
@HWI-ST279:219:D0RJNACXX:5:2302:20609:83830
GGGATTGTTTCATAAAAGATTTCATTTGAGAGAAGATGGTATAATATTTTGGGTAGCCGTGCAATGACACTAGCCATTGTGACTGGCCTAAGTGGG
+
???1=BD2=3A4,,A<E@FE><4:ABE>4C+<<*1@@ECE>DDDFD@CDEIDID4BD86<AA@;CEE@E=ACD3?C??@?D@>AA@@=>>;>>AA?
@HWI-ST279:219:D0RJNACXX:5:2302:4087:54851
CAATCCCCACAGTGGAGGGGTTTCACTTTGACGTTTCCAAGACTAAGCAAAGCATTTAATTGATACAAGTTGCTGGGATCATTTGTACCCAAAATCCGGCG
+
@?@DD:DADF?D<CG9EAEBEEEGG<DGG>@9@GEBHIC9?ABCFE>=;88=AGHAEHGG>>?>CEEED;;7?CA>=BCBAA>>>;A@CA>A<2@C@>B>>
@HWI-ST279:219:D0RJNACXX:5:2302:4619:44321
AAATAATCATTTTTTTGTAGTTTGGGGTGAAATAGTTTGAACAAAAAGGTCAAAAGGCTAAAGCTGGACTTTAACCCTTATTGAAAT
+
??@FDDFDHHHDHG>HG;ED<EFAEHH0?9D@499*0?*8?3CGEGG8(=4)77)7?(7;?DB).(;9@CCA(;(5;?ACA:3::AC
@HWI-ST279:219:D0RJNACXX:5:2302:4668:78964:start
CAGTCTTACCCCTATTAAATGTGCATGACACACCAGTGAAACCCCCATTGTGACTGGCCTAACTATGGCTCCGCCACATCGGGCCGAACAAGGACAGGCAA
+
CC@DDDFFHHHHHJJJJJJJJGHIJJJJJJJJJJIJCCGGIIIIIJJJIJJIB?BCHHJIGIIIIIGGJHGH<BB>>A@C@BBDD>B@>BC<B@@CDDBBB
@HWI-ST279:219:D0RJNACXX:5:2302:4733:91297
CTGGTGTGTCATGCACATTTAATAGGGGTAAGACTGAATAAAAAATGATTATTTGCATGAAATGGGGATGAGAG
+
==81B?+A2222CE>?4AFDFI4<<AF:)1??9*?:DEICF<?D<DD*??899B8=CE@8=CEC>9714;A>;A
@HWI-ST279:219:D0RJNACXX:5:2302:5336:80110:start
TGTGCATGACACACCAGTGAAACCCCCATTGTGACTGGCCTAAGCATGGATTCAGGCTGGCTGATCTGAGCCTGGGAG
+
?=?D?4D;?CFADDBF3<3CCH@CGIFEG9B??DFFI<FGFF<DFDE>BD?C8.83C@=F7C@DA?C:>E>B@6??CC
@HWI-ST279:219:D0RJNACXX:5:2302:6467:43201
GTTTCCAAGTCCTCGGTAACAGAGGGAAACCCCCGTTGAGGCCGATTCGTTTCATTCAC
+
8:?=DD<?F??BC9@EAC=<FHFI+8C?G??FFA000?BFD1B:'--)5)75;=AAB>?
@HWI-ST279:219:D0RJNACXX:5:2302:7129:71085:start
CAGTGAAACCCCCATTGTGACTGGCCTTATAAGAGGCAGCAATGTGCGAGAAACCATTCCATCCATCCATCCACCTATCCTAGCT
+
@@@D;DDDDCFA:@FHCEABCGIIDGIGF<?EHGHHE=G1BFA?**0(0<FGCIHGGI>@;77=;>A()7;;;;66;>@?>5(5@
@HWI-ST279:219:D0RJNACXX:5:2302:7384:71227
CCAATTAGTTAGCTCCACGTCAAAGTTGTCAAAATCCGGCGCGGAGCGAGCAAGCAAACTCCACTCATGGCGCCGCTTCCGCCTCGCGCCCTTTCCCTC
+
@<;BDDDDDF<FFHDBEHIGGHIIHIGCABBE<EG<38@F:@@B;BB9'9?@CCBBCCBCA@C?ACC@CCB>9@BB9&0><BB9B@7&9>&)(:@:A>A
@HWI-ST279:219:D0RJNACXX:5:2302:8387:90379
AATGCGGAGGTCGCACGGCGGAGGCGGACGCAAGAGATCCGGTGAATGAAACGAATCGGCCTCAACGGGGGTTTCACTCTGTTACCGAGGACTTGGAAACG
+
?@@FFFF>FFHFDGIGHEGEEIEBCC?@?=6BD@C@38>AA17BBDCCCCC987B<8255508@C<;-55>)084>4(4@44:44+55550<?(::>>>>@
@HWI-ST279:219:D0RJNACXX:5:2302:9428:49618
GATGAGAGAGAAGGAAAGAGTTTTATCCTGGTGAAACTCGTCAGCGTCGTTTCCAAGTCCTCGGTAACAGA
+
?@@1BDB?=;F>C9?:AAECC>F+<C<@E9EC)C<D3CF)?6D09?F?:'5-))/=)77)7=:A?BDD>@A
@HWI-ST279:219:D0RJNACXX:5:2302:9501:68099
CATTTAATTGATACAAGTTGCTGGGATCATTTGTACCCAAAATCCGGAGCGGCGCGGGAGAATGCGGAGGTCGCACGGCGGAGGCGGACGCAAGAGATCCG
+
CCCFFFFFHHHHHJJJJIJJJJJJJJJJJJJJIIIJJJJJJJJJJJJDGHJJIHFDDDDDDDDDDDDDDD?CDDDBBDDDD@DDDDDBDDBDDDDB?CDDD
@HWI-ST279:219:D0RJNACXX:5:2302:1504:94651:end
GTACCCAGAAATTCACATCCCATACTAGTTGCAGATGGTCCTCTAAGGCCAGTCACAATGGGGGTTTCACTGGTGTGTCATGCACATTTAATAGGGGTAAG
+
+1:DA+:D:<CF>AAFEDGHE@+<F@D<9+A+994?:*?CF9FFHI<9GHIC<34?@BF3=ACH''5;???@A@C(;AA;@A>>C:A3>;3>;@A<<59?C
@HWI-ST279:219:D0RJNACXX:5:2302:15824:115751
CTGGTGAAACTCGTCAGCGTCGTTTCCAAGTCCTCGGTAACAGAGTGAAACCCCCGTTGAGGCCGTTTCGTTTCATTCACCGGATCTCTT
+
@@@FADD?DFFHG@@EGG<:CFHG?@?CABF??BFFF?DGIGIICH<8===8;EB4';?;;@=;9,,::1<:<:BDA>A>C@<05>>4>A
@HWI-ST279:219:D0RJNACXX:5:2302:9003:116001
GGGATGAGAGAGAAGGAAAGAGTTTCATCCTGGTGAAACTCGTCAGCGTCGTTTCCAAGTCCTCGGTAACAGAGTGAAACCCCCGTTGAGGCCGATTCGTT
+
@CCFFFFFHAFHDHIJJJJGIIIJIGIIJJJJICGHIJJEGIHJJIDIDEAGHIFHIIGHGHHHHF?DDEEEDDCCDECCBDBDD5??@CCDBD<@DDBCC
@HWI-ST279:219:D0RJNACXX:5:2302:13282:128599
CCCCATTTCATGCAAATAATTGTTTTTTATTCAGGCTTACCCCTATTAAATGTGCATGACACACCA
+
@@?7DDDBF?DDDG9CB4?I,,<CG:<C)?EBF?*1)9*:DGC16BD<DDB4/0?BCGH<CB3AAD
@HWI-ST279:219:D0RJNACXX:5:2302:6535:136950
AGTCACAATGGGGGTTTCACTGGTGTGTCATGCACATTTAATAGGGGGAAGACTGAATAAAAAATGATTATTTGCATGAAATGGGGATGAGAGAGAAGGAA
+
??B:1BD;+2<:C1)BCEF9C<D*?):0?BB**?BB90B<*0?<DCF''55??;;77.;CC@@@AC<ACDCE<;;;;5:A>>>@?@<90:>:@7809?B<?
@HWI-ST279:219:D0RJNACXX:5:2302:11176:147448
GGCGCGCGCGCCGGTGTCTGGCTTATAATGGGGGTTTCACTGGTGTGCCATGCACATTTAATAGGGGTAAGACTGAATAAAAAATGATTATTTGCATGAAA
+
+88:A=@@??1CA<G:FDHDC9B9F9F>8@DGGBAA@@>A;555<A@(5(5::::A(3>@C3>3>8508(:A>>@>@3>::3:5(4@C@D:+(:@ACAC>:
@HWI-ST279:219:D0RJNACXX:5:2302:10167:134763
TAACTAAGGCCAGTCACAATGGCTAGTGTCATTGCACGGCTACCCAAAATATTATACCATCTTCTCTCAAATGAAATCTTTTATGAAACAATCCCCACAG
+
CCCFFFFFHHHHHJJJJJIJJJJJJJEHHIJJJJGGIIJIJJIIGEIJJIIJIIJGGHGIIJICHIJGGHHHHHHCDDDFFFEEEEECEDDCDCC@CD@B
@HWI-ST279:219:D0RJNACXX:5:2302:10715:99996
AAGTTTTCATTTGAGAGTAGATGGTATAATATTTTGGGTAGCCGTGCAATGACACTAGCCATTGTGACTGG
+
5;;(=2<44=>>?95><)3@??=>?;>>?@<=@?>;@??<<?35:=;>8::=>1>;>=5:>??98:;>;;?
@HWI-ST279:219:D0RJNACXX:5:2302:10974:124535:start
ACCCCCATTGTGACTGGCCTTATCGATCTAATGGACCTGATCTTCTTCTACTGTCAGTAGTAGTATGTGCAGTAGAAACCACGTGGAGGGCAAAACCGTAA
+
@@@=A=DD?FHD<EGFEHIIGGHCG;FHIEBFHBGBHDIHGGIIGIGGGHDIEICH:8C=)=FHGHGGHEIHHGI7@AEA=BD=BCABB>BBBBCBBBBBB
@HWI-ST279:219:D0RJNACXX:5:2302:1133:139178
ATCAATTAAATGCTTTGCTTAGTCTTGGAAACGTCAAAGTGAAACCCCTCCACTGTGGGGATTGTTTCATAAAAGANNNNNNTTGAGAGAAGATGGTATAA
+
@CCFFFFFHHGHHJJJJJJJJJIIJJJJJJJJIHIJJJJGHJJJJGIJJJIIJJJHIJJJDHIIIJHHHHHHHFFD######,,5?BBCBDDDDDDCDDEC
@HWI-ST279:219:D0RJNACXX:5:2302:13048:129724
GAGGGGTTTCACTTTGACGTTTCCAAGACTAAGCAAAGCATTTAATTGATACAAGTTGCTGGGATCATTTGTACCCAAAATCCGGCGCGGCGCGGGAGA
+
@;??BD@DFBFF?D@GGAF+AAAEFHGII@FBBDFHAGGICIGCGGCHF?DACDH8=F;@FGG>>1@??AC?ACC7??@BCCC>>@B7<@95<@BBB<9
@HWI-ST279:219:D0RJNACXX:5:2302:15668:115370:start
GGTAGCCGTGCAATGACACTAGCCATTGTGACTGGCCTAACTGCTCCTTTAATTTCCTCTTCTCTCTCTTTCTCTCTGGACTCGCATCGA
+
???=D>D<<@?DDB@+2A33++<?<C@E???<4?))?*?BD9*9B99*/9?8?DDB8<=BECAC@CDCE).=AEDC377)6?@;=?>6;A
@HWI-ST279:219:D0RJNACXX:5:2302:15694:115579:end
CGTGCCTAGTTAGGCCAGTCACAATGGCTAGTGTCATTGCACGGCTACCCAAAATATTATACCATCTTCTCTCAAATGAAATCTTTTATGAAACAATCCCC
+
?@=DDDFDHDDAFCEIGAEGHHIHEHGGGGI?C9C<FFDEHIIDD>FGHGIIIIDFGGIECDAGEAEHDHCFEEEC@;CFF>>>@CEEE;CDC;C=CCCCB
@HWI-ST279:219:D0RJNACXX:5:2302:15785:115477
GGTACAAATGATCCCAGCAACTTGTATCAATTAAATGCTTTGCTTAGTCTTGGAAACGTCAAAGTGAAACCCCTCCACTGTGGGGATTGTTTCATAAAAGA
+
;:=DDDD>A><CFBG@>CF@F>><3:2+A?<F4?C?4?F9CFG4?D9*09<BGGGGGGBFGB>888)=C)(-5;B?E@EDEEEEB;;9=55<ADCDCCA>?
@HWI-ST279:219:D0RJNACXX:5:2302:17953:99478
TTGCACGGCTACCCAAAATATTATACCATCTTCTCTCAAATGAAATCTTTTATGAAACAATCCCCACAG
+
+==AA+<A<8A=>=C7<?BCBBCBB*@BABB?=<?B>A?BB4?ABBABBBBA4=AB?)7=))>BA>AAB
@HWI-ST279:219:D0RJNACXX:5:2302:19165:128109
AAGCTGACTAGACGGGCTGCAAAAATATGCCACATCATCTTATCCCTATGTGGAGGAAAGGGAATAGATGAGAGAGAAGGAAGCGAACGACTAA
+
;@=DDDDD?FHHFGA:?C@CCF@GG;C9??CFFGI>BGGHII<FGE9?FD)==DF;7@C;;;@;CHEH>?>?@>;;;@C;;5A9=?B805555C
@HWI-ST279:219:D0RJNACXX:5:2302:3279:106185:start
TATTCAGTCTTACCCCTATTAAATGTGCATGACACACCAGTGAAACCCCCATTGTGACTGGCCTTAATCAATAACTCCCTTAGCCCCACCGTTTTTCTTAT
+
???;A2:DBDD>?EBAE1CF<A>9BECEFICAE<*:???CC9?DDDD=A?:DEIDDB<==;;C:ACCE4AC>CC==?:;3.666@;>???3,838?>A>A:
@HWI-ST279:219:D0RJNACXX:5:2302:4584:102791
TTACAACAATCCAAAAATGGACTGTGGTAATAATGTTGAATATGAATAAAAAAACATTCATGTTTGGTATAATTTTTTTTATCCGACGTTTGATTTGAATT
+
@CCFDFFFFHHHHIGGIIGIEGHIBHHAECHHGGCEHIIJGIGIJIIIJJJGIHIJ@EGIGICCHGF?CEHEECECDDBDDDCC@BBB5?CBCCDDCDDCD
@HWI-ST279:219:D0RJNACXX:5:2302:4944:112763
CAATGGGGGTTTCACTGGTGTGTCATGCACATTTAATAGGGGTAAGACTGAATAAAAAATGATTATTTGCATGAAATGGGGATGAGAGAGAAGGAAAGA
+
??<ADBABDDADDEIEID19)::?@DEEEE>DBB0?>@DEID0;;B<>@DC=.=@7=CAA@A@D>A>@:;>@AA(;;>>9<?=?:>:528239>?>9<A
@HWI-ST279:219:D0RJNACXX:5:2302:6841:113256
TGCACATTTAATAGGGGTAAGACTGAATAAAAAATGATTATTTGCATGAAATGGGGATGAGAGAGAAGGAAAGAGTTTCATCCTGGTGAAACTCGTCAGC
+
@@@D?BDDFAFDFFB:<@FC>>BF>FCHDHEEGEIIIII@DGFGFIBFFE@BBF;@=FCFFE@EEECEEFFD;7;?;>;BADCBB;55>;>A:@B5<?>A
@HWI-ST279:219:D0RJNACXX:5:2302:8872:104076
GTCGTTTCCAAGTCCTCGGTAACAGAGTGAAACCCCCGTTGAGGCCGATTCGTTTCATTCACCGGATCTCTT
+
?:=A=@:=?AFHAF+<A?@A@ACA@??GC@F@?D?DBHF2B;FC;B@@8;D;7?A=C;=;7@DE<AB/;5;A
@HWI-ST279:219:D0RJNACXX:5:2302:9090:137140
ATCTCTTGCGTCCGCCTCCGCCGTGCGACCTCCGCATTCTCCCGCGCCGCGCCGCGCCACGCCTCCTTCCCGCGTGAACATTCCTCCTTCCCGCGCGAGCG
+
@@@DDDDDD?CCDEF@@FIGH@A0@FDFEA@FDAB@BHHCHHC<=,;>BBB@BB<5BB75-7?<;BCCCCC>B9&)8?C4@CCC4:A9::CCB)095@@59
@HWI-ST279:219:D0RJNACXX:5:2302:9263:110925
AATCCCCACAGTGGAGGGGTTTCACTTTGACGTTTCCAAGACTAAGCAAAGCATTTAATTGATACAAGTTGCTGGGATCATTTGTACCCAAAATCCGGCGC
+
@@@DDDDDHHFHHFEHHIE?EFF9DFDDHGIIBBEHIGHIIIGEGGBCGHIFIIIGCHGG@EHDHHFEEDBEECC?AC?B>>DAC@C>CCABBCCCBBB>>
@HWI-ST279:219:D0RJNACXX:5:2302:9734:130628
TAACTAAGGCCAGTCACAATGGCTAGTGTCATTGCACGGCTACCCAAAATATTATACCATCTTCTCTCAAATGAAATCTTTTATGAAACAATCCCCACAGT
+
@@@FFFBEFHHFFIFGHGGHJIJIJI?FAFEHGBG>FC@FHCGIG>GGIGIGIIIIII@GIGGIGIIJEEFHBCECDFFFDEDECECCEC?>CCC@AB@B5
@HWI-ST279:219:D0RJNACXX:5:2302:5581:154654
AGAAGATGGTATAATATTTTGGGTAGCCGTGCAATGACACTAGCCATTGT
+
11=?A8DBH=A4,ACEFGCJ4:CC>F>B<CF1??1:?*?B39?39?<@BF
@HWI-ST279:219:D0RJNACXX:5:2302:14533:155853
TACAACTTTGACTTCTTGTTTCTATAAAAATATTTATTAAAAAGTGATATATGTATACTTTTATGAAAGTATGTTTTAAGTCAAACATTGGGAATATAAAT
+
@@@DFDDFHGDHHIIIEGCEHGIIIGJIGIJJJJJGIJJIJIIICGGJJIGHHDHHIHJIJIIEHCGGI=FHGHIIEDHIEGGEIHEECHCFF@@DBDDED
@HWI-ST279:219:D0RJNACXX:5:2302:15798:157494
GGTGAAACTCGTCAGCGTCGTTTCCAAGTCCTCGGTAACAGAGTGAAACCCCCGTTGAGGCCGAT
+
@@=?DDD>F<12<A@<CGGHJIG<?CB31?*?G<@GFHID983)/)8C@=;5-55=?6?>;1=>?
@HWI-ST279:219:D0RJNACXX:5:2302:12917:164515
AAGGATGTGTTTGTTGAAAAAAAATATTATAATAACATGGATTTTACTTTCCTTCTCTCTCATCCCCATTTCATGCAAATAATCATTTTTTATTCAGTCTT
+
@@@DD>DDF<BHH;E;CGH<CFEH99DC9?DF4BD39?@F3DCFH<8.BFAC;FC;@E>@C3=A?EE3;@@DCCA:(;6;CC<-;ADE<CB<:;@C>4>CD
@HWI-ST279:219:D0RJNACXX:5:2302:18277:165343
ATAGCATTAAATAAGCTGCCACATAGGATAAAAAATGATGTGACAAGTGAATAAATAAGAAAAGAGAAGGAAACCATGTCTTGCATGAGATATAGTTTCCA
+
+++B1D,=+::2,+A3:<AE<3?::?AFCHHI<1C;3*:90:DFB9D*9?998DDGIGE>FE;7587CD>A>???=?@?B@3;@C6;;;(;;@A>;>@DCC
@HWI-ST279:219:D0RJNACXX:5:2302:1794:187121:start
AATATTTTGGGTAGCCGTGCAATGACACTAGCCATTGTGACTGGCCTTAAAGAAAGTGATTTCTGAAACGGAACACTATTAAAAAATTGGGATCACGCCTT
+
1:;+ADDDHDF<CDA9CCEFAFBFE9?<<B>GF3CDG:?*:?FG@;FH*?*=B>=B.=F>C;).4=7=@;?CF/?C;@@C@CCCA=BCCCB(>12><?2?9
@HWI-ST279:219:D0RJNACXX:5:2302:16023:188889
AATTCTTTTATAAAGTCATATCACATTAGTTTTTTATTTGAATTATTAATTTATATTACCTTCTTTCTTTTCCTTCTCTCATTAAGTCATATCATCTTGGT
+
B@CFDFFFHHHHGJJFIIJJJHIIJJJIJIIEIJJJJJJIIJJJJJJJJJIIIJJGIIHIJJJIIJIJJJIFIJJJJJJJJJIFBHEEFGFFEFFEFE3>>
@HWI-ST279:219:D0RJNACXX:5:2302:11530:189096
CGCCGTGCGACCTCCGCATTCTCCCGCGCCGCGCCGGATTTTGGGTACAAATGATCCCAGCAACT
+
?:?:ADDDFDFACBBD@1?0?<C@3?D(.'4AE4=96;?B:>;8;(88@>93>9::@<@:?9?BA
@HWI-ST279:219:D0RJNACXX:5:2302:10252:174231
GTTTCCAAGACTAAGCAAAGCATTTAATTGATACAAGTTGCTGGGATCATTTGTACCCAAAATCCGGCG
+
==@A=DD>:?FA:C:AEFF93EEA<FACHFHE?EFFC?EB>?CB;D9699BF@9?D4?DFC9=C<-4@A
@HWI-ST279:219:D0RJNACXX:5:2302:10892:170637:end
AAGGTGGAGAAAAAAAAAGGAAAACTATATTTTTGTGAACCCCACTTGAGGTACTGCATTGTGAAGCTTGTGCCTCTTAGGCCAGTCACAATG
+
;;?BBDBD=+<?AA@@D?@BFEEB?BD<?DF@<9<=)8C;@8;5-=AA?;?BBBBB@(.((.;A;@@@BB?:5@@:@BB>AABB8(4>@BB>@
@HWI-ST279:219:D0RJNACXX:5:2302:1191:163541
ATCATTTGTACCCAAAATCCGGCGCGGCGCGGGAGAATGCGGAGGTCGCACGGCGG
+
@@@DDBDD?FHFHGFH??FHEB@FAGFA;ABBBB@B9C@AB6005+375<@BBB<@
@HWI-ST279:219:D0RJNACXX:5:2302:12035:155558
CGTCGTTTCCAAGTCCTCGGTAACAGAGTGAAACCCCCGTTGAGGCCGATTCG
+
<@=D?=8BFB<F>CFFFB18CGGDH4?DF>9CC<D;FF6?B;(=BC?'545@C
@HWI-ST279:219:D0RJNACXX:5:2302:12157:170097:start
TTTCATTTGAGAGAAGATGGTATAATATTTTGGGTAGCCGTGCAATGACACTAGCCATTGTGACTGGCCTTAGTACTAATATAAATTTGTGTGGAATTAG
+
@@?D=BBDFFH<FFGBGHGIEFFGHGHIEEFCEH?BEHB0DFHIIECCGEIGG@CG:C=:@AGHE:=EEEHF@.=;@DEDEB@@CDDC@ACA9=AACACC
@HWI-ST279:219:D0RJNACXX:5:2302:12366:162572
CAGAGTGAAACCCCCGTTGAGGCCGATTCGTTTCATTCACCGGATCTCTTGCGTCCGCCTCCGCCGTGCGACCTCCGCATTCT
+
@@?DA2BDFFB?FGIB<E88A????0@G<?9BBG@DBDD?@BA/;;=D7C97:949?>;>BB=;B8>7;9@;95><<>-<BBA
@HWI-ST279:219:D0RJNACXX:5:2302:1415:200440
TTTGACGTTTCCAAGACTAAGCAAAGCATTTAATTGATACAAGTTGCTGGGATCATTTGTACCCAAAATCCGGCGCGGCGCGGGAGGATGCG
+
?@@DBBDDHB>F>AEGIGD@GHIIIE39AGFC9EE?*?1???BBD4*:?FF<8BGGFDCHGBFBF2@FHI75='3/9@;>9<59><&29@?B
@HWI-ST279:219:D0RJNACXX:5:2302:16261:159881
ACTGAATAAAAAATGATTATTTGCATGAAATGGGGATGAGAGAGAAGGAAAGAGTTTCATCCTGGTGAAACTCGTCAGCGTCGTTTCCAAG
+
;;?DDDDDD:DDD@ABBE9EE>E449?3+2C@991DD>B>D3;0?@388B92B;.8;AD=)@)))@CAA=7?7???=?:=;?88'5,5>AA
@HWI-ST279:219:D0RJNACXX:5:2302:16350:190908
TTGATACAAGTTGCTGGGATCATTTGTACCCAAAATCCGGCGCGGCGCGGGAGAATGCGGAGGTCGCACGGCGGAGGCGGACGCAAGAGATCCGGTGAATG
+
CCCFFFFFHHHHHJJJJJJJJJJJJJIIIJJJJJJJJJJIIIJJJHDDDDDBDDDDDDDDBDD8?@BBDDDDDD9<BBDDDDDBDBDDDCCDDDD.<?CEC
@HWI-ST279:219:D0RJNACXX:5:2302:17369:177388
CCTTCTCTCTCATCCCCATTTCATGCAAATAATCATTTTTTATTCAGTCTTACCCCTATTAAATGTGCATGACACACCAGTGAAACCCCCATT
+
??;BDD?DDFHDDEEAGD@HCF<CCE<C@AFDDB?FDGIIGIGI@BG?BBFBHIGFGHGGBCBGFI>FGIA@CGD?BAA;;?C@C>>?;@>?C
@HWI-ST279:219:D0RJNACXX:5:2302:18138:159473
GAAACGACGCTGACGAGTTTCACCAGGATGAAACTCTTTCCTTCTCTCTCATCCCCATTT
+
==7@AA?AAAAAA712?):==:AB>;?0:=9**7=ABB?AB)>7>ABB>;>77.6()7AA
@HWI-ST279:219:D0RJNACXX:5:2302:18252:160563
AAGACAACTTTGTCTTCTTTTTTCTATAAAAATATTTATTGAAAAGTGATATATATGCATACTTTTATGAAA
+
???BDBADDDD4AACEE@+<::@?9CEFEAAE9*?D*:41:B?D>DD94**009??D*?DE)B8)=<<@;C@
@HWI-ST279:219:D0RJNACXX:5:2302:19218:167455
CAAATGAAATCTTTTATGAAACAATCCCCACAGTGGAGGGGTTTCACTTTGACGTTTCCAAGACTAATCAAAGCATTTAATTGATACAAGTTGCTGGGATC
+
?@?DFDDDD=ACFIIIIIIIIIIIIEHII@EH;*:?GHIEB0?6??BBFBCF=;@G@@@CCCH;AE@@?BEFCEEECC>C@;>>AC;@@C5:>@:CC79:@
@HWI-ST279:219:D0RJNACXX:5:2302:19598:191178:start
AAAGATTTCATTTGAGAGAAGATGGTATAATATTTTGGGTAGCCGTGCAATGACACTAGCCATTGTGACTGGCCTAATTGATACTCCTACTCGTTTGATG
+
<@@FDDDFFHHDBGGIEI;FDEAF@3AEEHEHAHIIIEG8CGCF@?F:B@DGCGCHEGHEHGCHGDHEEEGG?CA?;?@B;@C>6>CA@;>A?=<BBCCC
@HWI-ST279:219:D0RJNACXX:5:2302:20177:165175:start
AATGACACTAGCCATTGTGACTGGCCTTACAAAACTAATTACATAAATGAAAGCTAATTCACGAGACAAATTTTTTAAGCCTGACTAATCCATAATTAGAT
+
?1?DDD?D3C:A?EHIBHE>?CHGIGIIACAE?:;C@GEEH@@DHAGHIIIIIEECDHHFBF=CB@AEE=@@EAE<BECACCB?C@C;>A@AC;>:@CCCC
@HWI-ST279:219:D0RJNACXX:5:2302:21309:177694
AGAGAAGGAAAGAGTTTCATCCTGGTGAAACTCGTCAGCGTCGTTTCCAAGTCCTCG
+
===AAAA+A<@A;@CBC4<ACA>CB>CBC>CBBAA==A3?A;A7AAB)8=AB)=A>A
@HWI-ST279:219:D0RJNACXX:5:2302:3811:166410
CGTCGTTTCCAAGTCCTCGGTAACAGAGTGAAACCCCCGTTGAGGCCGATTCGTTTCATTCACCGGATCTCTTGCGTCCGCCTCCGCCGTGCGACCTCCGC
+
@CBFFDFFHHHGHFHIJIJJJJIIJIIJBGHIGIJJJJJHIJIJJJGIHGGIHEHHFDFFFDFEDD??BDDEDDDDDB<BDDDDDDDD@<BBD7BBBCDDD
@HWI-ST279:219:D0RJNACXX:5:2302:6436:179597:start
GACACTAGCCATTGTGACTGGCCTTAAAGAAAGAGATTTCTGAAACGGAACACTATTAAAAAATTGGGATCACGCCTTGGCAGTTATCTCAGGTTAGTTAT
+
1?;?D;;D>FAFF9,,:A<<33A?:<<CFH@@9*)??9C4??F<9:DFEE@BDE3<FB4)88;CEFFD9=B>>1;5.3;;>;?;:@;>@@:@9(5:9AAAB
@HWI-ST279:219:D0RJNACXX:5:2302:7241:191345
GAGATCCGGTGAATGAAACGAATCGGCCTCAACGGGGGTTTCACTCTGTTAC
+
;;?;::DA?C??<EB<?<+3<AA8?C0?))*0?@DAAA',;ADA@>>>>>AA
@HWI-ST279:219:D0RJNACXX:5:2302:7780:178586
CGTCAAAGTGAAACCCCTCCACTGTGGGGATTGTTTCATAAAAGATTTCATTTGAGAGAAGATGGTATAATATTTTGGGTAGCCGTGCAATGACACTAGC
+
===AAAAA,<,<CBA=7<<?A>CB<<=?A;AB;??=??B?BBBA17AAAABAAB>A=>(8=3=;A.)>=7>A9>?;><=@;=?;3=669==??=?>?9;9
@HWI-ST279:219:D0RJNACXX:5:2302:8459:197042
GGGTAAGACTGAATAAAAAATGATTATTTGCATGAAATGGGGATGAGAGAGAAGGAAAGAGTTTCATCCTGGTGAAACTCGTCAGCG
+
;1?B;:BDDABDDE>D9?AE3AFE+<<B@BEECDDADDBDDDD@D>D>DDIIEBCC@@;)@A@CACCACD;77;7777?A@>==?>?
@HWI-ST279:219:D0RJNACXX:5:2303:12171:14651
GAAAGAGTTTCATCCTGGTGAAACTCGTCAGCGTCGTTTCCAAGTCCTCGGTAACAGAGTGAAACCCCCG
+
=??D?D?2AC?,AGEFEFGEH<??FA+A88)CCGFE?DDBBBF>DFE48;;;=A)==@7=7?C=;6(99?
@HWI-ST279:219:D0RJNACXX:5:2303:2748:14019
TAGGGGTAAGACTGAATAAAAAATGATTATTTGCATGAAATGGGGATGAGAGAGAAGGAAAGAGGTTCATCCTGGTGAAACTCGTCAGCGTCGTTTCCAAG
+
???DDDD)<C2AAE:A:AC@DD8CE4:?EADCDEA<D?<D<BDIID(?D@<B1;ACCDCA7@=>(7=7@?A>;@@A>3;.;;>?(8(;>;,,595(:A>AA
@HWI-ST279:219:D0RJNACXX:5:2303:3490:3258:start
GAGAAGATGGTATAATATTTTGGGTAGCCGTGCAATGACACTAGCCATTGTGACTGGCCTTAGCATTTGATATTTGCTCACGTGTTTCAGGCGTCTGTACT
+
@@CFDFFFHGADDBGFFDFHGB@FIEFGGI8CEDHJGHHGGDEGGGDGIGFHIHGEGHIIJCEHEHGGHIAHHEHEHEDDEFBBEAECDC>CD;@;B55:@
@HWI-ST279:219:D0RJNACXX:5:2303:4119:8733
CGTCGTTTCCAAGTCCTCGGTAACAGAGTGAAACCCCCGTTGAGGCCGATTCGTTTCATTCACCGGATCTCTTGCGTCCGCCTCCGCCGTGCGACCTCCGC
+
@@?DDD@DDDFHDB<EGHGGCBGEGIGG9EFDGGGIIIIGHGIIEEHGHEEEEEAC?@CD;7?C;<>@BCC@CCC/;9B9<859AB>?B5<>>BBB<CBBB
@HWI-ST279:219:D0RJNACXX:5:2303:3187:19845
CAAATGAAATCTTTTATGAAACAATCCCCACAGTGGAGGGGTTTCACTTTGACGTTTCCAAGACTAAGCAAAGAATTTAATTGATACAAGTTGCTGGGAT
+
8?@BD88DHB44AF<C:?CCE@DH>C>>AG??9EA>3C@FF@0?<BD.B<==4@55..=4;@>C==A>;BDDC(.;3;AD:>5((;@AA:(55:>>A1<>
@HWI-ST279:219:D0RJNACXX:5:2303:3648:40979
CATTTAATTGATACAAGTTGCTGGGATCATTTGTACCCAAAATCCGGCGCGGCGCGGGAGAATGCGGAGGT
+
1=;D7B?AC=?A<<<A2CC@4<<?@GHJ9ACHH:9CCHEH;FCH<F@HI>@@88>;?6@-72@:>>;B05?
@HWI-ST279:219:D0RJNACXX:5:2303:14458:48434
AGGGGTAAGACTGAATAAAAAATGATTATTTGCATGAAATACGGGAGAGAAAAAAGATAAGGATATGCATGTGGTAGCCCCCGGCCAACCCTGCACGCCCC
+
@@CFFADFHHHHHJJJJJJJJJJJJJJJJJIJJJJJIJIGIJJJIIJIJJFHIIIGFGEHGFDFFFFFEEEEEEACCDDDDDDB@BDD<BDBDDC>?>BD<
@HWI-ST279:219:D0RJNACXX:5:2303:1172:60697
GAAATGGGGATGAGAGAGAAGGAAAGAGTTTCATCCTGGTGAAACTCGTCAGCGTCGTTTCCAAGTCCTCGGTAACAGAGTGAAACCCCCGTTGAGG
+
@B@DFFFFHFHD?FGH@F:CFCEGHIIJ4?F9CGADHIIGJIBGFEGG9FEFIGGIB-=5==@DDDBDEEC>?B1>>A??5:@AC@B?<>B5??BCC
@HWI-ST279:219:D0RJNACXX:5:2303:9424:64093:start
GACACACCAGTGAAACCCCCATTGTGACTGGCCTAATAATGCTGATCGCTTTTGGAGGTGGAGAGACGTATATATGAGAAGTATCTAGCTAACTGTACTAT
+
:=;D+A8+AA2CFA?C:2@<FCHCIH?HBHH8819*0B??:0*09*9?B2=C=8'==(;6C(.)-?@?B66@6>;;5;>AC5@>CB@C>>C>AC@55>CCC
@HWI-ST279:219:D0RJNACXX:5:2303:10968:15818
ATTTAATAGGGGTAAGACTGAATAAAAAATGATTATTTGCATGAAATGGGGATGAGAGAGAAGGAAAGAGTTTCATCCTGGTGAAACTCGTCAGCGTCG
+
?@@ADDDDD?D?0<<E9AEG<HEB9FEHI;:BGGDB>BGGEGC<?B90<?@?;68BB@;@DCC9.=76=B.;;;?C3;>>9CCCCC(5>8,8?8(8?B>
@HWI-ST279:219:D0RJNACXX:5:2303:1145:33133
GTTGTTACTACCTCAAATGAAATCTTTGTGGGTACTAGTTCATTTCTTAATATAGGCCATCATGTGACAAGTTGTCNNNNNNAGTTTTTCTCGACAAAATT
+
CCCFFFFFHHHHHJJJJJJJJJJJJJJIHIJJCGHIIIIIJDIJJGIJJJIIIJIJIHIJIHIJEIJJJIJJJIG;######,,5@CEDCEC@CBDBDBDD
@HWI-ST279:219:D0RJNACXX:5:2303:11463:31103
CAAAGCATTTAATTGATACAAGTTGCTGGGATCATTTGTACCCAAAATCCGGCGCGGCGCGGGAGAATGCGGAGGTCGCACG
+
???ABBADDD:2:C@?CEA:+AC?FAEB<BEF7@EE9??DCDCCADDADC@<6ADDD:/2;??7;;?:>>>?559<<09>>?
@HWI-ST279:219:D0RJNACXX:5:2303:12101:48104
GGTCGCACGGCGGAGGCGGACGCAAGAGATCCGGTGAATGAAACGAATCGGCCTCAACGGGGGTTTCACTCTGTTACCGAGGACTTGGAAA
+
<@@DBADD@@@@FGBGIIIEECBB;2999AC>A-:083388@@8?@??<A@-@5?>CCB;<<<&58>@>CC>C:C:AC5<<>9<?AAAC>@
@HWI-ST279:219:D0RJNACXX:5:2303:12515:33345
GGACTTGGAAACGACGCTGACGAGTTTCACCAGGATGAAACTCTTTCCTTCTCTCTCATCCCCATTTCATGCAAATAATCATTTTTTATTCAGTCTTACCC
+
C@CFFFDDHHHHFHJGI)<FFHGHGGHGIJJIEGBBFGHGDEDGCHIIJDDEHJJIIF@EHHFFFFFFDC3@CEC>@CAAC@@DACDBCD::@BACC>@9>
@HWI-ST279:219:D0RJNACXX:5:2303:13685:66188
CAGTCACAATGGCTAGTGTCATTGCACGGCTACCCAAAATATTATACCATCTTCTCTCAAATGAAATCTTTTATGAAACAATCCCCACAGCGGAGAGG
+
@@;D;AABBCFDCBG?GAH:AAAC:CG;?FG;G;BG;FG**09??F4DF*/0?FF8)))88=;)8@=EFC@=77.=7=)7?77?>@@@;;(388;0<?
@HWI-ST279:219:D0RJNACXX:5:2303:13717:16323:start
ATTCAGTCTTACCCCTATTAAATGTGCATGACACACCAGTGAAACCCCCATTGTGACTGGCCTTAGAGGACCATCTGCAACTAGTATGGGATGTGAATTTC
+
@?@DFDBD:DFHDGIIBHGDHIIBFGIIIIIIIIGIIIGGFEHGGBFHIGGGHHIIIIDGIHAFAD;DHCEHFBCBDBBACECC3>BDA@AAB:ADCCCCC
@HWI-ST279:219:D0RJNACXX:5:2303:13726:29153
TATATTTTTATGTAGGTATATAATTTTACATATTTCATAAAAGATTTTAAATAAGACGAACAGTCAAATATGTGCTAAAAAGTCAACGGTGTCAAA
+
=7=A14A@BBB?<,?@CBBBB73,<<>=7A<,2<A7A7CCBB9):7:??>???7?<A8)..7=/=ABB>78/8=;7>B>AAA>.=>746,59=???
@HWI-ST279:219:D0RJNACXX:5:2303:13751:48046
TGAAACTCGTCAGCGTCGTTTCCAAGTCCTCGGTAACAGAGTGAAACCCCCGTTGAGGCCGATTCGTTTCATTCACCGGATCTCTTGCGTCCGCC
+
@@<DDDABBHFDF@@G7@<CBGFBC@:CAFG:F8BDCEHG>*9BCCACGEHI:CABDEDC@@BBCBCCBCD:;3>>:?<-5<@CEC::<0-9<>B
@HWI-ST279:219:D0RJNACXX:5:2303:1483:73577
GGTTTCACTGGTGTGTCATGCACATTTAATAGGGGTAAGACTGAATAAAAAATGATTATTTGCATGAAATGGGGATGAGAGAGAAGGAAAGAG
+
@@CFFFDABFDHGHIEHIIG>BFAFHHEGG@@FFB)1?::CBBHGEIHEGAHGE<FDBBDF7;FGAH<EHECEE1'5@C?(;=((;5;A92>C
@HWI-ST279:219:D0RJNACXX:5:2303:15099:53837
GGGTTTCACTTTGACGTTTCCAAGACTAAGCAAAGCATTTAATTGATACAAGTTGCTGGGATCATTTGTACCCAAAATCCGGCGCGGCGCGGGAGAATGCG
+
?@<4???DA?DDDFFFG;:<C@:A3FHFEC;FFGG>GFF>GI>FA9499D9?DAA4BBF?CFIECFE;CCD>E@C=AECE9?<>BB>B35<@-50&(:@A@
@HWI-ST279:219:D0RJNACXX:5:2303:15299:17927:end
AAGTCGTAGTAGTAATTCATACGCAAACAAGGCACATTTCCGTCCGCTAAGGCCAGTCACAATGGGGGTTTCACTGGTGTGTCATGCACATTTAATAGGGG
+
@@CFFFDDHHHFHHJJJJJJJJJJJIGIJJJJIJJJJJJJJJEHIGIJJIIJIJIIIHHHHEHFFFFD@DDDDDDDDCCA@ACDEDDDDDDDEEEDDDDDD
@HWI-ST279:219:D0RJNACXX:5:2303:17477:49247:start
TGTGCATGACACACCAGTGAAACCCCCATTGTGACTGGCCTTACTGCACCAAATCGAGCTTTAATTTTACGGGAAGCTCGAGAAGGCTACAAAGTCTGTAC
+
@CBFFFFFHHHHHIJJJHJJJIJJJJIIJJJHIIJIJJIJIJIJIIJJJIIJGJJIGIJIJJJJHHHHHHFFFCCBDDDDDDDBDDDDDDDDDDCCECDEC
@HWI-ST279:219:D0RJNACXX:5:2303:17595:65556:end
AATCTGTACCGTTCTGCCCAACCCAAATAATCTATCGATCGTTAGGCCAGTCACAATGGCTAGTGTCATTGCACGGCTACCCAAAATATTATACCATCTTC
+
@BCFFFFFHHHHHJJJJJJJJJJJJJJJJIJJJJJJJJJJJJJJJJJJJIHIJJIJIJJJJIGEHEHHHFFFFFFCDBDDDDDDDDDDEFEEEDDDDDDDD
@HWI-ST279:219:D0RJNACXX:5:2303:17736:61173
GAATAAAAAATGATTATTTGCATGAAATGGGGATGAGAGAGAAGGAAAGAGTTTCATCCTGGTGAACCTCGTCAGCGTCGTTTCCA
+
8?7?;?22ADFFFFEBF9E@4EF@HC4CE@EFEE7CD?D;F?DFEFEB9DFFE<8B)@;F=@.7)@)6?AA??BBCC??>;8@AA@
@HWI-ST279:219:D0RJNACXX:5:2303:17935:73384
GACTAAGCAAAGCATTTAATTGATACAAGTTGCTGGGATCATTTGTACCCAAAATCCGGCGCGGCGCGGGAG
+
@@??DD>D<B??<?EHIABC:ACHHGIE<<+2C?:9:1*)?DHII0?BB<98DHI@GIBH@ADC>;;@79;@
@HWI-ST279:219:D0RJNACXX:5:2303:20268:19623
GTGTGACGCCTGGCTACAGGATTTTGGGTACAAATGATCCCAGCAACTTGTATCAATTAAATGCTTTGCTTAGTCTTGGAAACGTCAAAGTGAAACCCCTC
+
?8=DD>=A8D??DF;CB?FF99A2+2CF)?1?CGFB9?D0B09??B?F<<FB<F<BFGII====D=EDF47AE7=?=;:BBD@C;6=@;;>5(,:5?8=8?
@HWI-ST279:219:D0RJNACXX:5:2303:20622:47063:start
TGACACTAGCCATTGTGACTGGCCTTAGTATTAAACTGCAACTGACAGCTTACACCCTTTTTTTTAACAACGCAGATCGAGTTTCAAGTAGCATATG
+
1?@DADDDFDD?+<:<AEBE@9BF<FEH+AAAFE<DFGCFEB;BG*:BD<9D?DFF:2CD@FFIDDDDDA;938'8:A@??58A:>>:AB3:@:AB@
@HWI-ST279:219:D0RJNACXX:5:2303:20690:73627
TTAATGGGGGTAAGACTGAATAAAAAATGATTATTTGCATGAAATGGGGATGAGAGAGAAGGAAAGAGTTTCATCCTGGTGAAACTCGTCAGCGTCGTTTC
+
?<@DD,ABB?CFH@?C@G9G@AEC>G:FHIGGBB@<@FHGGGD)=8=BFG<;CGEBAACHEB;??(6>.;@;@>>A;C>:<>:@@A>59829C<BBBBB?C
@HWI-ST279:219:D0RJNACXX:5:2303:6428:67542
ATGGGGATGAGAGAGAAGGAAAGAGTTTCATCCTGGTGAAACTCGTCAGCGTCGTTTCCAAGTTCTCGGTAACAGAGAGAAACCCCCGTTGAGGCCGATTC
+
?;;;BB;D;><DAFFHHE3CCFF;F9FG>E@GCHGGC3?GD?DHEHGG6B:FFF;B;?=>>=C)7);??==?>C;>5(,,55:?<;55<?BBC?0(909@C
@HWI-ST279:219:D0RJNACXX:5:2303:6546:57180
TTGGAAACGTCAAAGTGAAACCCCTCCACTGTGGGTATTGTTTCATAAAAGATTTCATTTGAGAGAAGATGGTATAATATTTTGGGTAGCCGTGCAATGAC
+
@@@ADDD?FDFBHIEAAFHHFDEE?FH>GEA*1CF@>DF@BGHICHIGHIHGGIGDGHII;AFFEH@=7?ED.7??;AE@@CC>885>?CCB;=B?C:5@@
@HWI-ST279:219:D0RJNACXX:5:2303:7106:52664
AAATGATTATTTGCATGAAATGGGGATGAGAGAGAAGGAAAGAGTTTCATCC
+
???DD8?B,ADDB9E:AAE<CE3CEB@<C3<B@A)?C9C;?)?BDCD*?DCD
@HWI-ST279:219:D0RJNACXX:5:2303:8633:25880
TGTGTCATGCACATTTAATAGGGGTAAGACTGAATAAAAAATGATTATTTGCATGAAATGGGG
+
@CB=DFFFHHHHHJJJJJJIJJJJFHIIIJJJJJJJJJJJJJJJJJJJJJJJJJJHIJIJJJJ
@HWI-ST279:219:D0RJNACXX:5:2303:9001:26848
CTTGCCGAAGAAGAAAAGAGAAGGGTGAGAGAGAGAAGGAAGGGAGAGAGACGTAGCATCCTGGCATATGGGGTCCACGTGGGTCCTACGTTGACTCAGAC
+
?==ADDDD?6)A?9B>:A+++A;>BD=3D4?DG=DB3?D>@FFI2;/;@;C9A?6;?@?BACCCC;535;>5<3;9:><8?BB09<A@@BB988A@(>@:>
@HWI-ST279:219:D0RJNACXX:5:2303:9193:28034
GAGATCCGGTGAATGAAACGAATCGGCCTCAACGGGGGTTTCACTCTGTTACCGAGGACTTGGAAA
+
;=?DD8DD80<A:C<CEBA782<E8:?8?BDCDD>AA8,,536;3.-55;AA>8'''3<>A::AAA
@HWI-ST279:219:D0RJNACXX:5:2303:9796:68623
TGTCATTGCACGGCTACCCAAAATATTATACCATCTTCTCTCAAATGAAATCTTTTATGAAACAATCCCCATAGTGGAGGGGTTTCACTTTGACGGTTCCA
+
CCBFFFFFGFHHHJIJJJJJJJJJIJJJJJJJIJJJJJJJJJJJJJIJIJJJJJJJIJGIJIJJJJJJJJIJHHHAHFFFDD3;@CFDDDDDDDD&5?BDD
@HWI-ST279:219:D0RJNACXX:5:2303:9981:66135
GGGTTTCACTGGTGTGTCATGCACATTTAATAGGGGTAAGACTGAATAAAAAATGATTATTTGCATGAAATGGGGATGAGAGAGAAGGAAAGAGTGT
+
+:84A;;D?FFFDE:AE<D>E<AEH+ADC2?EEF>:?:;:?0BG?FDG<B<B68===BF78@@>FAA;7@;>:;1;'5?>(>;?7>==;(:5>@:>@
@HWI-ST279:219:D0RJNACXX:5:2303:6350:74889
CGAGTATATGCCTGAATAAAAAACGCCAAAGTATAAACTGCAAAGAAATTCGAAGGAAAAACAGAGAATGGTGGAGGCAACTAG
+
?@@F+?BDHHHA>EEGFBHI<?)))CGEGG@0:9D@D90B*?DG38B><F@@<8(82=D@9A=?>3)77;;;>BA==1,95>CA
@HWI-ST279:219:D0RJNACXX:5:2303:16336:77277
TGCATGCCAGCATCGTCTTCTCTGCTCCACCACCACCGCCGATCTTCGTCGTTTCCCCATTCCTCGGTAAGTCCTCGCTCCTCTGGCCTCTCCTAGTTCCG
+
@@CFDFFFHGHGGIDHIGIIEGI<FEHI9C3CFE)?BGDAEH@@CHFGA@=89?>BCCCCEEECA86;9?D@>AA:8<?8>C<>44>?>BC3>ACDDADC@
@HWI-ST279:219:D0RJNACXX:5:2303:20433:78842
AGAGAAGGAAAGAGTTTCATCCTGGTGAAACTCGTCAGCGTCGTTTCCAAGTCCTCGGTAACAG
+
;@=+=B3:CHAHF>2:<C:F:<A?FBA4<FEA?C???)30:?GFGCBCFH8==8@=AH5==?7?
@HWI-ST279:219:D0RJNACXX:5:2303:10505:79200:start
GCCGTGCAATGACACTAGCCATTGTGACTGGCCTAATGATAGTTTCATTACGATACCCGTGTATAGATACTGTACGCTTTATTTTTCTCTTGCAGAACTAC
+
B1+A=0AA<?+CDFEAE+3:3+AACEAFAE=EG9DDBDFB9B0?FDI><<B=B(??BG654.=D@)=)=C>E7??AD??BC;@DEDACCDDCCCDC??:>@
@HWI-ST279:219:D0RJNACXX:5:2303:1944:85499
CATATTTGGATTGATTATGGGAATATTGAACATCTGAATAAAAAATGCAGGATTATGCGATATTTGGCTTTTGTCCAGACCTAGACAATATGTGTACAAAA
+
?8+4=D;ADAFH:+AG4AF<3<FBA<<:<C9F?FG<:?E?:?CBGH94B?87??BF4)-6=';)777C:=C>>E;?D7),6.6@;5-5(-;;5555>CCCB
@HWI-ST279:219:D0RJNACXX:5:2303:1699:90450
CATATGATCTCTGAAACATTTTCCTAGGTGGCCAGCTGCTAACTCTAGATGAGATTAAAGAGGACCTTCCTTCTCTCTCACTCAAATTATTAGGCGAATCA
+
+??DD>,=2AA?FBF@FGCAIE3C@BFG+AF;G>9EDC<DH??F>G<FG@F9?<?<F>FHHIJ2(6=@CAFCEAH@HEC>7=?@;?DDACBCA@C@';;?:
@HWI-ST279:219:D0RJNACXX:5:2303:14934:98667
ACGGGGGTTTCACTCTGTTACCGAGGACTTGGAAACGACGCTGACGAGTTTCACCAGGATGAAACTCTTTCCTTCTCTCTCATCCCCATTTCATGC
+
??@?BFDDDDFHBDG??BDD<B@FAEGHJIJDHEE;;::=AABBDB???B>>>;@@AB?>>>>:((4@CDC>AC34@>:@C@D>:<?C3(4>@>>A
@HWI-ST279:219:D0RJNACXX:5:2303:9809:119938
GACTCCTTCAGAACCTAGGATTTGATGAAAATCTAGTCAAAATTCATAATTTAATAAAAAAATAGTAAAATAATCGTGACACAATTATTTGCATGAATGAT
+
CCCFFFFFHHHHHJJJJJJHGIJIGIIIIIIJJJIJJGGIIJJJIIJJJJIIJJJHIJJGGIIIJHIIGJJHHHHHHFFFFEEDCEEEEEEDEEDDDECDC
@HWI-ST279:219:D0RJNACXX:5:2303:3161:122278
GATTGTTTCATAAAAGATTTCATTTGAGAGAAGATGGTATAATATTTTGGGGAGCCGTGCAATGACACTAGCCATTGTGACTGGCCTTATCGGGCAGACTG
+
?1:=42=AD?AA<AC:EG::<3<:::FG+C+2<*???1?DC9D:DHB?B:0)9.77B5;;=7==47?77?CB@7.6>;>:@;;2;;;;555?8?DB@8<4>
@HWI-ST279:219:D0RJNACXX:5:2303:10590:119987
CAAAGCATTTAATTGATACAAGTTGCTGGGATCATTTGTACCCAAAATCCGGCGCGGCGCGGGAGAATGCAGAGGTCGCACGGCGGAG
+
?@@DD?D;<??DB<4EAFC?:3A?:FHEFIFFFBD><G*9??F9:D?<BFAFB<F;=B?B@55-8>?A@:::388:95<>>>B>BB7@
@HWI-ST279:219:D0RJNACXX:5:2303:1146:128806
TGTGTCATGCACATTTAATAGGGGTAAGACTGAATAAAAAATGATTATTTGCATGAAATGGGGATGAGAGAGAAGGNNNNNNTTTCATCCTGGTGAAACT
+
@@@DDBDFGFDHHIIJDHGFHIJJCFHIGIIIEHHJGIJJIEGC>GFHIJIIJJIDGGHIJJJIGJIIIGEHECC;######,,5=?DDDDDDCDCDDDC
@HWI-ST279:219:D0RJNACXX:5:2303:11633:83838
TTTATGAAACAATCCCCACAGTGGAGGGGTTTCACTTTGACGCTTCCAAGACTAAGCAAAGCATTTAATTGATACAAGTTGCTGGGATCATTTGTACCCAA
+
<;@DBA4DF?;?FB;CF3@?FHDAHC?1:CDFDGHHIIE@A7(<17@AA3@G9@ECA?A=));;?BBEC>>(;A3>3>5;AAC(>5?585>CD>@>A@AC@
@HWI-ST279:219:D0RJNACXX:5:2303:11962:82205:start
GGATTGTTTCATAAAAGATTTCATTTGAGAGAAGATGGTATAATATTTTGGGTAGCCGTGCAATGACACTAGCCATTGTGACTGGCCTTAATGGCGGCTAT
+
@CCFFFDDFHHGHJJJIBHHIIFIIJEIJ@GGIIGCGH3CHGIBGIGIIEBHDG=FHIGBFGIGJIJJII@ECHFHDEBBEFDEDDDEDDDECABDD>5?A
@HWI-ST279:219:D0RJNACXX:5:2303:11998:83583:start
TATTTTGGGTAGCCGTGCAATGACACTAGCCATTGTGACTGGCCTTACGCTGGGAGGACTGCGC
+
???::AAD:D4D:?E?@?AFFI49?ECEE9?3?@40:BD<DD2???*?B:;AAC8;AD93?3?D
@HWI-ST279:219:D0RJNACXX:5:2303:15747:121271
CATTTAATTGATACAAGTTGCTGGGATCATTTGTACCCAAAATCCGGCGCGGCGCGGGAGAATGCGGAGGTCGCACGGCGGAGGCGG
+
;@@=BD>D?CF?<C@GBCC9?HEIIIA?BBFFHFIII@GEF@F?::86?;;@498;=@&05?::A>@BB>B99;555-5@@B@B@9@
@HWI-ST279:219:D0RJNACXX:5:2303:16373:124180:end
ACGTCTACTGGTTTGTCGTTTCAATATATTGTTATTAGGCCAGTCACAATGGGGGTTTCACT
+
<==AA+<AB>@7>C=+??3<AC>=@7>B<@?A<AABBBBA<=?:?*?<??7>A:A=A<=AAA
@HWI-ST279:219:D0RJNACXX:5:2303:18231:133467
AGGGGTTTCACTTTGACGTTTCCAAGACTAAGCAAAGCATTTAATTGATACAAGTTGCTGGGATCATTTGTACCCAAAATCCGGCGCGGCGCGGGAGAATG
+
???A+0)2ACFFABE@A133A<B4<ECEE>ABFGEFDCFCGDDFB>DD<FF@FF/?8==8=@.=AAA;=@7@?=C?E@?>?3>/88=@@995<<B>B583:
@HWI-ST279:219:D0RJNACXX:5:2303:18734:101648
CATCCCCATTTCATGCAAATAATCATTTTTTATTCAGTCTTACCCCTATTAAATGTGCATGACACACCAGTGAAACCCCCATTGTGACTGGCCTTAGTACA
+
CCCFFFFFHHHHHJJJIGIIJJJJIJJJJJJGGIJJIIJJJIJJJJJIIJJJIIJIJJIGJJJJJJJJJJHIHGHEEFFFDEEEEDDDCDDDDDDDCCEDD
@HWI-ST279:219:D0RJNACXX:5:2303:18777:76467
TCAGCGTCGTTTCCAAGTCCTCGGTAACAGAGTGAAACCCCCGTTGAGGCCGATTCGTTTCATTCACCGGATCTCTTGCGTCC
+
@@@DAD?DFCDF<EAFGC9FH<18EF;CE>GA0?F@4??BFEF@FE?EEFIB<B;?=6>@(-5>@@5><:83'4@3>:><BBB
@HWI-ST279:219:D0RJNACXX:5:2303:20655:114189
TCTTCTCTCAAATGAAATCTTTTATGAAACAATCCCCACAGTGGAGGGGGTTCACTTTG
+
=;;?+:ADC:A<D+C4+?CDHHI@EECF>B<<<2?C=GFI)*00?FEAA'5;CC?EEED
@HWI-ST279:219:D0RJNACXX:5:2303:21066:116596:start
CATGACACACCAGTGAAACCCCCATTGTGACTGGCCTTACTGCCGCAGCAACCAGACTAGTCAAAATCTAATGCATGCAT
+
???DD?;DDADD32AE?<E3C??FEDB1:CB*??D3:BD@?9D;7?A0'(..=5=A;A3)=7?;)7?D@6A@666555>A
@HWI-ST279:219:D0RJNACXX:5:2303:2308:105406:start
CAGTGAAACCCCCATTGTGACTGGCCTAATCCTTTTCTGCTGTTCTGTTTTGGTGAGAAACTGAGGAGTAGTGTTGTTGCTCCTATTAGTTGATTTGGCTA
+
?@<DABDDHDBAHEGGAFABFHI=BECFBG?FCFGCBF@F9D::<FB?<DEHH8B8B>C@F:FFEG@E7=?=A7?2;?@3>@C;@AC:--5AC@CDA<>>>
@HWI-ST279:219:D0RJNACXX:5:2303:2381:127263
TGTGTCATGCACATTTAATAGGGGTAAGACTGAATAAAAAATGATTATTTGCATGAAATGGGGATGAGAGAGAAGGAAAGAGTTTCATCCTGGTGAAACTC
+
??@BBDDDDAF<CFB>BD>BHEIBHH>FHHHDFGHIII>BFHHEHHCBGHA49?B9B=)=CCHFHD=@EHC=57??D?CC@C;;@C;;@A@A?@C:AAAAC
@HWI-ST279:219:D0RJNACXX:5:2303:2465:118130:end
TTAAAGTTCCCTTTCAGCTATTAGGCCAGTCACAATGGGGGTTTCACTGGTGTGTCATGCACATTTAATAGGGGTAAGACTGAATAAAAAATGATTATTTG
+
@@@FDD=BCBDFHHGIGBDHGIIIB@FACGHGEB?CEFCHDHIGG<FFGC8@=CHGDC@C@@;EC;7==??B;=39>C@>@CCCCCC@C588@CCECC>A>
@HWI-ST279:219:D0RJNACXX:5:2303:3352:108845:start
TTCATAAAAGATTTCATTTGAGAGAAGATGGTATAATATTTTGGGTAGCCGTGCAATGACACTAGCCATTGTGACTGGCCTTACAACGATAGAGTTGCATT
+
@@<DDFFFHDFHFDGG@BGGGGGACHE@CEG9CDGEFGGIIIF@DFGGH@DDFG=GHBGHHGHIGGGIGGHHHHHHFFFDFCCCCEEDBDDDDD:ACCDEE
@HWI-ST279:219:D0RJNACXX:5:2303:5677:86573
CAAAGCATTTAATTGATACAAGTTGCTGGGATCATTTGTACCCAAAATCCGGCGCGGCGCG
+
??<DDDDDDD8CD,,<AE>93C3,A?F99;8ACE9419*111?DDIBDADD<D@AAA<?;?
@HWI-ST279:219:D0RJNACXX:5:2303:6589:105306
AGGGGTTTCACTTTGACGTTTCCAAGACTAAGCAAAGCATTTAATTGATACAAGTTGCTGGGATCATTTGTACCCAAAATCCGGCGCGGCGCGGGAGAATG
+
<???D0@DDDDDBEIEEE?EEFF<9CEEEEI@9DEECADEIDEIA>DCDDDDD90?B<BCA7;@CDEE@A@AD?C7=@@A:@?@??=>5;?>??;;;3<A:
@HWI-ST279:219:D0RJNACXX:5:2303:8115:76443
GTGTGTCATGCACATTTAATAGGGGTAAGACTGAATAAAAAATGATTATTTGCATGAAATGGGGATGAGA
+
=+=<?22,<=<BCACB2ABB,<<@031=C=A4@>AA>BABBAAB?BAA?B<?BBBB3=>ABB>;AA:A>A
@HWI-ST279:219:D0RJNACXX:5:2303:8306:89919
CTCGTCAGCGTCGTTTCTAAGTCCTCGGTAACAGAGTGAAACCCCCGTTGAGGCCGA
+
???;DD8D8:DDDEF?B+2A*C49E<8CGCB<B*?**9?BFB?66:;-6CC==1;9?
@HWI-ST279:219:D0RJNACXX:5:2303:9183:108013
AACGTCAAAGTGAAACCCCTCCACTGTGGGGATTGTTTCATAAAAGATTTCATTTGAGAGAAGATGGTATAATATTTTGGGTAGCCGTGCAATGACACTAG
+
+:?D:=A@:<<+2AACE;E:8?;CF??D;C:D0D?09)?DEIII>DC*=8./8BBD>;(8;=@=AA7.))=;);7;@AA@8;;>>5'8;'9>:>::4>>AA
@HWI-ST279:219:D0RJNACXX:5:2303:9431:76504
CATGCCCTAAGGCCAGTCACAATGGCTAGTGTCATTGCACGGCTACCCAAAATATTATACCATCTTCTCTCAAATGAAATCTTTTATGAAACAATCCCC
+
@7@BAD?DBB?D?FHBEBDH@:?DCGG9?E9?FE<FAB<BCDH>C@9DFE;FA@CFCA@D4))=CCCGEA=ACHDEEC;@@C@CCCC@CDC;CBC:?AB
@HWI-ST279:219:D0RJNACXX:5:2303:9542:128822
AAAATGATTATTTGCATGAAATGGGGATGAGAGAGAAGGAAAGAGTTTCATCCTGGTGAAACTCGTCAGCGTCGTTTCCAAGTCCTCGGTAACAGAGTGAA
+
?18:?DDDDB8CCB<?DECFEI:<FC1FEC>>BEE@BDD@DDD9B*9?<BBDCEE@.=BCDECCCDDI?CDA@>',=3;>>;;>(;>?:(5=>A>334::>
@HWI-ST279:219:D0RJNACXX:5:2303:20372:138327
GTGGGGATTGTTTCATAAAAGATTTCATTTGAGAGAAGATGGGATAATATTTTGGGTAGCCGTGCAATGACACTAGCCATTGTGACTGGCCTAACAGCCTC
+
8+1??D1:CDD?BGIIIJGBA?F>??42CE@I<CB)1939:3)9B399?B9BD<@;FG?AFG'5/?>A>BB;;7@CEE:6>@C>AACCB<?:>:9>:9?3<
@HWI-ST279:219:D0RJNACXX:5:2303:16218:140664
CATCTTCTCTCAAATGAAATCTTTTATGAAACAATCCCCACAGTGGGGGGGTTTCACTTTGACGTTTCCAAGACTAAGCAAAGCATTTAATTGATAC
+
?@@DDFFD+=CAA+AE@C:AAFFHICHE<CH>;F+11?FHB7;D>D)8?<8B<B>CCCA@@:@;?BCC444><?CCAACA9??CC@>:C@CA:3>CA
@HWI-ST279:219:D0RJNACXX:5:2303:8518:141352
AAAATGATTATTTGCATGAAATGGGGATGAGAGAGAAGGAAAGAGTTTCATCCTGGTGAAACTCGTCAGCGTCGTTTCCAAGTCCTCGGTAACAGA
+
8=@ADD>?>FFDHGIIBF9EHFHIJE@@F9CGC11??DDABHB0?9BDG9F<BF@?.8==B.=8@(-.;;A55=,35>>>5;(;5@CBB8<8>>@?
@HWI-ST279:219:D0RJNACXX:5:2303:15581:146170
CAATTAAATGCTTTGCTTAGTCTTGGAAACGTCAAAGTGAAAACCCTCCACTGTGGGGATTGTTTCATAAAAGATTTCATTT
+
?@@AD::B>=CBCGGCAF:3AC@@H@EEH3AA;EHH>114:C*1?1?8?D?9/?4;;@;@=@CGE)).)?=A=?;@;:;?CC
@HWI-ST279:219:D0RJNACXX:5:2303:20477:157142
CCTGGTATGTCCATTTTGTTTCTCTCATCTGTGGGGTTTCTTTCCTTCTCATACATCAATTTGTTATATCTTAGAATACCAAAGCTAACACCAGTGTGGCA
+
+8:BD:?DFDF?<<CE>9<<C,,3<<33A?92<+11CAGIGEE@**9?9?D?B<BFIHGF8=C=@@F4@ED>E)=C==;?;C=DDED66(>A?A5;;>@9?
@HWI-ST279:219:D0RJNACXX:5:2303:6531:160150
CCCCATTTCATGCAAATAATCATTTTTTATTCAGTCTTACCCCTATTAAATG
+
?;=?:D>?<2C4A<GCGBICHH@B:<:F?1::H<E??1:CBD?GGDH>4B?E
@HWI-ST279:219:D0RJNACXX:5:2303:17578:163322
CACTGGTGTGTCATGCACATTTAATAGGGGTAAGACTGAATAAAAAATGATTATTTGCATGAAATGGGGATGAGAGAGAAGGAAAGAGTTTCATCCTGGTG
+
?81=DD2=CDFHAF><<CEHB<HJJ@<?CEFAGB<?:?>>:DGAHG@B?B98BB<BBBB;@DHH>@;ADH6CHB?@?AD>C2(;>;A?5>CDFED@::?C5
@HWI-ST279:219:D0RJNACXX:5:2303:4031:188325
GATAATCACAAAAATGCTGCTCAACTGTGGTTATAAAGGCCAGTGCTGTCTTATCCAATCCCCAATCCTATCTCATTTTTTATTCAGATTGAGAAGT
+
?@@DDD>??A:A2A;F@H:@?<,3<AC<<FC;C@:E@@D):8?H>FBFB*:<9?*9//88.=B=CCDG)@;DE@;AA7)==A>@ACC:>>55(5>?@
@HWI-ST279:219:D0RJNACXX:5:2303:21057:189077
GATCCCAGCAACTTGTATCAATTAAATGCTTTGCTTAGTCTTGGAAACGTCAAAGTGAAACCCCTCCACTGTGGGGATTGTTTCATAAAAGATTTCATTT
+
;??7DBDF8:+<CE<E:A,,,<CCC:AC4CCEHGEG9EB9?9?DHCD?D??B@BCH:4*?=B(-;'5).B...35=,9A6>@C:5;A>@(5<>@C(,;>B
@HWI-ST279:219:D0RJNACXX:5:2303:10564:142124
GAGGAGTGGGCTTTGGCGCGTGCTTCGGCCGGTCATGCGGATCGGCCTCAACATTGTGCACTGCTCTGTTGATTATGGCTAG
+
==@?;B=AD82<AF@@@::?)?0CCB<A067;@;8@DBA8',9></9/=AB<39:55(55:A:>4>:>@(:(:(4:@BBBB@
@HWI-ST279:219:D0RJNACXX:5:2303:11340:137141
CTTACCCCTATTAAATGTGCATGACACACCAGTGAAACCCCCATTGTGACTGGCC
+
??8B;AA?DCD:<CEEEE>AA><C3C+A@CC):?<CC<CD60?D*0*9B/B?D2B
@HWI-ST279:219:D0RJNACXX:5:2303:12630:185941
TTCCAGAAAAAAAAGAAAAGTCTATACAGTATTATACTGATCGTGTTGAATTTACAAAGATGCATGAAATTAACCACTAGTGGTATAATATTTTGGATCAT
+
<@<D;D:AFDHHF>C;EFGBBB?BF@FFC?DGGHIGBGCGHGA?=FHHG@FHG>A>E@@@AAECHA>B@B?BD;A;=CCC@AB;@ACDDCD@>@>?@C@@C
@HWI-ST279:219:D0RJNACXX:5:2303:14229:146678
AACGTCAAAGAGAAACCCCTCCACTGTGGGGATTGTTTCATAAAAGATTTCATTTGAGAGAAGAT
+
7>;A2?AA@?+2?=7CAC8AAA9?::::3::00:9ABBA<9?7/?=A3=AB7).>)>5AAA>>3A
@HWI-ST279:219:D0RJNACXX:5:2303:15015:172557
CTTGGAAACGTCAAAGTGAAACCCCTCCACTGCGGGGATTGTTTCATAAAAGA
+
;11BDDD;=?A?<<A:<:BDE?D?8+?EEIC**1?A<AA>A)==AC7)7;7;?
@HWI-ST279:219:D0RJNACXX:5:2303:15333:153174
AGGGGTAAGACTGAATAAAAAATGATTATTTGCATGAAATGGGGATGAGAGAGAAGGAAAGAGTTTCATCCTGGTGAAACTCGTCAGCGTCGTTTCCAAGT
+
?@;DD@?:ADFF??FBEG<EBG??4??FFGFDDDDD<FFFGCA))??<@*366;CFF9FC637C=?7?=CEE@)77;;@.;>1=;;/,2,89@<?:4>AA:
@HWI-ST279:219:D0RJNACXX:5:2303:15691:146036:end
ACTCCTACACTTAGGCCAGTCACAATGGGGGTTTCACTGGTGTGTCATGCACATTTAATAGGGGTAAGACTGAATAAAAAATGATTATTTGCATGAAATGG
+
<@<BDD?BD;F>FF@C@9EEFCHGHEEHGE60))0?9B@AD8(7(8.8@F@C9=@CDEEHCC?A=?;>>ACA>A@>@CCCB?CCCCDCDDCCDDCC<C>>C
@HWI-ST279:219:D0RJNACXX:5:2303:15855:184842
GGGTAAGACTGAATAAAAAATGATTATTTGCATGAAATGGGGATGAGAGAGAAGGAAAGA
+
:;8D7A?>=DF<+A4A<EBEF<@E?DAEFGGEGFFIDAEBEFA@BA94?((0=FAFFF2C
@HWI-ST279:219:D0RJNACXX:5:2303:16130:178224
ATATATTTTATTATCCAAGTTTCACTCTGTACCACCCTTAAACCAATCTTTTCATTTTGGACCGGGTAATTTCACCATTTTTTTGGTTTAGATCATCCTAA
+
?;@B?DD;F4AC4AEFBE>HECHC@HC++3A:CE9E>FG@F>?FG?D@FBA>DH9BBB9F<<F:AA;'7?A>CE;.;;??;;;'8899??A>>@CCC>4::
@HWI-ST279:219:D0RJNACXX:5:2303:16213:176202
CTCGTCAGCGTCGTTTCCAAGTCCTCGGTAACAGAGTGAAACCCCCGTTGAGGCCGATTCGTTTCATTCACCGGATCTCTTG
+
?@<?DDADF1<:@GGFFE>?GB?CGFEBDABBFFF>*?DFCF9DFBF56;CA>CFD9=@@B>ABBEEEDDBA(8<<BAAA@@
@HWI-ST279:219:D0RJNACXX:5:2303:17078:144237:start
GGGATTGTTTCATAAAAGATTTCATTTGAGAGAAGATGGTATAATATTTTGGGTAGCCGTGCAATGACACTAGCCATTGTGACTGGCCTTAGGGGGTAGTG
+
BCCFFFFDHHHHHJJJJJIJJJJJJJJJJJIJIIJIJJJ?FHIIJJJIJJJJJDGIJJIHIIJIIJIJIJJHHHHHFFFFFFEEEDDDDDDDDDDD@BBAC
@HWI-ST279:219:D0RJNACXX:5:2303:17586:176818
TCACTAAACATGGAAGGTAGAAGAGAGAATGGCTATAAATAGAGGAGAAGAGAGGAGGATTGTACAGGTGAATGAATGAATGAATGAGAAGATGGCCACA
+
;;?D;D3+2AD?D+CED?:C@?@FC+2++:E>EED3??<DED4BD?;)8B3?D@CCCA().=7.77@A.7=?A;@;;7;>;@A(6>:A;A5;;35<::<?
@HWI-ST279:219:D0RJNACXX:5:2303:18561:141532
CAAAGCATTTAATTGATACAAGTTGCTGGGATCATTTGTACCCAAAATCCGGCGCGGC
+
7=;A7++22?ACB7A@?,<@=<3?@@=BAAB9A3@BBB7?A?A3?=A?BAAAAAAAA@
@HWI-ST279:219:D0RJNACXX:5:2303:1916:139689
GAAACAATCCCCACAGCGGAGGGGGTTCACTTTGAGGTTTCCAAGACTAAGCAAAGCATTTAATTGATACAAG
+
;??=12ABDDDDAA1A+2@@EADD075=;@C@.=;(7.=77);@@D9;;>AA6;>>3-;5(;;:;::AA(:>A
@HWI-ST279:219:D0RJNACXX:5:2303:19646:159806:end
CCCATGCTTCTATTACCATACACGTACTCCGTATTAATGTTTATAAGGCCAGTCACAATGGGGGTTTCACTGGTGTGTCATGCACATTTAATAGGGGTAAG
+
;?+A:2A2?DDDDAEDEAFEFCF1FEACFIE@:?CDBFIC@B?DEC*:?DDDDEEIIEIC<858A??AB@AAA(66;55>BAAA>AA:>BA>>>A?>?9>:
@HWI-ST279:219:D0RJNACXX:5:2303:20459:150395
CATTTAATAGGGGAAAGACTGAATAAAAAATGATTATTTGCATGAAATGGGGATGAGAGAGAAGGAAAGAGTTTCATCCTGGTGAAACTCGTCAGCGTCGT
+
?@;=DDDDDADF<)@3<?F<3CBFG9@DGEE3CCGCD@FGB>B9*0?D8BHICHDA:@A@7;@@EEAHE9@B>>;666;AC>5=C>@C:@(<89'59?BBB
@HWI-ST279:219:D0RJNACXX:5:2303:20731:186277
CATCATGGCGCAGTGCAGACACGGGCTCACCCGGTAGTCCCCATTTCATGCCCACTGGTCCTGAAATGCTTATGGACGATGGATTAGGGACGGAATTGAGT
+
?@@FDFDFFD@FFGDFHGDFGHHHDHGHJIGEGGFHIIGHIJCGHIAEHIEEH=ADDD?BCA@3>ACC<@CACDDDC@@BBD>C@@CDB38<&0?@CD4@@
@HWI-ST279:219:D0RJNACXX:5:2303:20827:150299:start
TAATATTTTGGGTAGCCGTGCAATGACACTAGCCATTGTGACTGGCCTTAGAGCAAGTTTTATAGTGTAGCTAATTGTTGGTTTCAAAACAACTATA
+
8;;ABDDDBC:@C:+<?EEEFF9<A*?C<<3:CBDAB*0:?40080?D?DBA8BCCA8=@)87@C=A@ACCC?>?=).7.(5>;@B;A52=2=>>AA
@HWI-ST279:219:D0RJNACXX:5:2303:3221:156959
TTTCTCTTAGGCCAGTCACAATGGCTAGTGTCATTGCACGGCTACCCAAAATATTATACCATCTTCTCTCAAATGAAATCTTTTATGAAACAATCCCCACA
+
@<@DDB?DHB<DFFF<<CAHF?A?FFGH2AAC<CH4**?CDAG;BGGBH8D@<<BC<B4;@F>FIAH=7@@A)7=?=??>C@EEC>@>>66>?;?CC?C@B
@HWI-ST279:219:D0RJNACXX:5:2303:3289:179510:start
CAGTCTTACCCCTATTAAATGTGCATGACACACCAGTGAAACCCCCATTGTGACTGGCCTTATCAAACATTCAAACCC
+
?@@DD?DDFF?FAE>DGG@FAH@?<CBBFFH@HHIFCBGH<??B?@0B?4?**0B=(88@73@CCE<@6)7?=???;B
@HWI-ST279:219:D0RJNACXX:5:2303:6919:172133
TGGAGGGGTTTCACTTTGACGTTTCCAAGACTAAGCAAAGCATTTAATTGATACAAGTTGCTGGGATCATTTGTACCCAAAATCCGGCGCGGCGCGGGAGA
+
@@@DDDDDDHDDHIIGGIAHI?FEDFHGGH;FHIBC@HCG9DBGIGDHHC>FBF@F>FDAG>==C>=A=CEEEEEBCCCBABCCCB;@BB>><<<5><@BB
@HWI-ST279:219:D0RJNACXX:5:2303:7696:151244:start
TCATGCAAATAATCATTTTTTATTCAGTCTTACCCCTATTAAATGTGCATGACACACCAGTGAAACCCCCATTGTGACTGGCCTAAGATCACCTCTCTGTA
+
@@?DBDDDD<AAFA??D@C<@?FHEEEH@?G@GB?CDDFHBFDHDH<DDAHGDFBF?;88...@F@FH<EA?7777?DEC=CAC35A@CCACC>ACC>>C@
@HWI-ST279:219:D0RJNACXX:5:2303:8649:170585
AGGCCAGTCACAATGGCTAGTGTCATTGCACGGCTACCCAAAATATTATACCATCTTCTCTCAAATGAAATCTTTTATGAAACAATCCCCACAGTGGAGGG
+
B@CFFFFFGHHHHJJJJJJJCFEJIJJIIJGIJIJJJJJJJJJJJIJIIJJJIJIJJJIIJIJJJJJJJIJHHHHEFHFFFFFDDEDEEDDD(9:@CCDDD
@HWI-ST279:219:D0RJNACXX:5:2303:8743:181118
CTGAATAAAAAATGATTATTTGCATGAAATGGGGATGAGAGAGAAGGAAAGAGTTTCATCCTGGT
+
??@AD:==A=+0AFF>@DCHI>H@HH><2AFBCBC0:B<@?1DBF9?8BF=3888C=@=8CG;DC
@HWI-ST279:219:D0RJNACXX:5:2303:8842:176242
AAACGTCAAAGTGAAACCCCTCCACTGTGGGGATTGTTTCATAAAAGATTTCATTTGAGAGAAGATGGTATAATA
+
?@;DDA::<D?222C?C:<@?CE9AA@1:?:G??D@GFDF>4??DE878BB==F@FC:;6=;7=EFE>AEDD@AB
@HWI-ST279:219:D0RJNACXX:5:2304:18233:3068
GATGAGAGAGAAGGAAGCGGGCGACTAATCTGTCGCCGGGCGATACACTTTTCTCGACGCGCTACCGCTCGATTGTAGCCGACCCTGGCGATAAAAAACAC
+
<?@?DD+=CD?FFGBEEE3)<DGBF0@BFCCGCFGGC=BDC?6;=8,5@@>CCDCB>7<3505;@9>7@B9BA@0@A:@(595><9<(89595?ACCBB?A
@HWI-ST279:219:D0RJNACXX:5:2304:15908:20046
AAGGAAAGAGTTTCATCCTGGTGAAACTCGTCAGCGTCGTTTCCAAGTCCTCGGTAACAGAGTGAAACCCCCGTTGAGGC
+
;?;;?AA:CFF?FGH>:ACEHEHHJCAF9<FD8E9DC)00@FHHF>3=CCBB@6;2@@E@>7C>EAB);?9<8',8A35?
@HWI-ST279:219:D0RJNACXX:5:2304:14705:29078
AACGTCAAAGTGAAACCCCTCCACTGTGGGGATTGTTTCATAAAAGATTTCATTTGAGAGAAGATGGTATAATATTTTGGGTAGCCGTGCAATGACACTAG
+
:=?BBDBDA?2AA<AAFG?A:FHEHI9:CFD1?FG*BBD<9?9?BG;8CF=CF@F;)5FF5@CD=AE)=?ECCEFBCD;<<5;=CA;?8/5:@@@@@AC>A
@HWI-ST279:219:D0RJNACXX:5:2304:12009:43405
CAGGCCGCGGGCACTTTGCTTCTTTGGTGCCCCTCTTCTTCTCCCGAAAACCTTCTCTCGAGCAGACAAAAGTTCTCCTAGTGATTATGTTCTTTGACGTT
+
CCCFFFFFHHHHHJJJJJJJJJJJJJJFHIJJJJJJJHHHGGHFFFDDDDDDDDDDDDDDDDDDDDDDDDDDCCDEDDDDDCDDEEEDDEEEEDDDDDDDD
@HWI-ST279:219:D0RJNACXX:5:2304:1418:45448
GATTATTTGCATGAAATGGGGATGAGAGAGAAGGAAAGAGTTTCATCCTGGTGAAACTCGT
+
BB@FDDEAF?HHFJ?GHEIJIG>@G@AF<CHIIGHI@;B@HAH<????BB39/89./B=;F
@HWI-ST279:219:D0RJNACXX:5:2304:12330:51549
CATATTTTCAAAATTTTGATACTGATTTTTTTTTTAAAAAAAACCATGTAGTACATGCATGACAAACCAGTGAAACCCCCATTGTGACTGGCCTAA
+
BC@FFFFFFHGHFIIGGGHGCGIGFHIIJIJIJJJIJJIIJHE<BCA>(6;(;(;;((((5:(5(59(,9((:A@(+85<<?:>:A@ACC@<?(9A
@HWI-ST279:219:D0RJNACXX:5:2303:12576:200564
ATGAAATGGGGATGAGAGAGAAGGAAAGAGTTTCATCCTGGTGAAACTCGTCAGCGTCGTTTCCAAGTCCTCGGTAACAGAGTGAAACCCCCGTTGAG
+
???DDBD>8>;+<AEECC:3AFA;CEE8?E:CD>D<DD9?DB@D><DCA;DDDACD;C@84AD>A?A;@A@A>/,5;>A>>:>A>A>A<<;?99<>>A
@HWI-ST279:219:D0RJNACXX:5:2304:10301:46239
GTGCATGACACACCAGCGAAACCCCCATTGTGACTGGCCTTATAGTGGGAG
+
>7>AA,AA72?;CA=++1<<C:B;<A=?A<:94??B)7A>=9A>88>>(=A
@HWI-ST279:219:D0RJNACXX:5:2304:10723:48174
GAGGTCCTTTTGTATCCCACTTGGACCGTTCTTTCCTTGTTTCACCAGTCATTTTAACCCTTCTTTATTAGTCCAACAAAGAAGTAGTTCCTGGTGCACAA
+
@CCFDFFFGFHFHIJJBHIGGIJCEGEGEHGIJJGCHHHIJGIIGIIJEHIJJJJJJIJGIJJIJJJJJJJII@EHEHHFDFFE;>CCEEEDDCCDCCDD@
@HWI-ST279:219:D0RJNACXX:5:2304:11762:38711
CATGCAAACTGCAAAGCATGCATTACAAGCTGCATGTTTTGGATCATTTGATCCCCTAGTTAAATACACATATGTATGTGGATAAATTCATT
+
==7AAA?2<A>BB<4?+<3?AB,?4AB<373@A9<=1??AAA>4=AABBB?BBA>=B<3>AA>=>;;>A)7>>;.7=>A>AAA>;777;>>@
@HWI-ST279:219:D0RJNACXX:5:2304:11955:46887
CATGCACATTTAATAGGGGTAAGACTGAATAAAAAATGATTATTTGCATGAAATGGGGATGAGAGAGAAGGAAAGAGTTTCATCCTGGTGAAACTCGTCAG
+
?<?DDDBDD,:2ACACE3<<CEED?AEDEEEEEECDDEDCDC<BDECEIDB4?8?BB=DI?A>)7AD>ADDD@A@?@(6>A6(-5>>;>=:>>>AA?,<>?
@HWI-ST279:219:D0RJNACXX:5:2304:12664:43862
GTAGGAGCACTAATCTATGTACTTTGTGGCTTTCCTAGGTAGTCCGGGGTCGTCTTAGGCCAGTCACAATGGAGGTTTCACTGGTGTGTCATGCACATTTA
+
:=?DA;D+2?D<?B@E@DEDEEFE:AACFDFIEIEF4CDDD?DEE7D)7-7;-5;;7)7==A=;;;;(6>A@;?;=;5>BA>A<59(854:>AAAAA>4>>
@HWI-ST279:219:D0RJNACXX:5:2304:14555:3155
TTCTATAAAAATATTTATTGGAAAGTGATATATGTATACTTTTATGAAAGCATTTTTCAAGACAAATCTATTCATATAGGTTTTATATTTTCAGCTTCAAC
+
?<=DDAD?22=AC<G?@CCB<EAHB+<FE@?<<?FBEB?ECCEHBCHGABCBBBGHE;?9?DH@HDGH:8CBFA=@FGCHGEH?>E=;E;?7?.7??7;77
@HWI-ST279:219:D0RJNACXX:5:2304:18507:36299:end
CCCTCATTTTCCCTCTCTTATTTTTCCCCTCTTACTTTTTCACTTAGGCCAGTCACAATGGGGGTTTCACTGGTGTGTCATGCACATTTAATAGGGGTAAG
+
@@@FDDDFHHHHHJJJJJJHIIJIJHJIIIIJJJHHIJJJIFHJJIEGBIGIGIABFGHCHHGGHHDFEDEFEEEDAB@CDCDCCCDDE@CCCDDDDBDDC
@HWI-ST279:219:D0RJNACXX:5:2304:1886:16798
ATTTCTTAATTTGGATTAATCTGCATGAAATGGGGACTAATATGGAGAAATTTGCGTGGTGTTTGGCAAAAAGATTATGATATTTGTGGATTAATCTACAA
+
@<@B??DDD>DFA9<EHAHECGHC@9:3C@BA+<@)@F3:?CD<FHEGBHG<@ACG@A;8;=18@@D3;;=(5(;.;;A;@;>;@C>CBCA@@:;>@:>>>
@HWI-ST279:219:D0RJNACXX:5:2304:18979:41402
ATGATCCCAGCAACTTGTATCAATTAAATGCTTTGCTTAGTCTTGGAAACGTCAAAGTGAAACCCCTCCACTGTG
+
::?D=8:AA+::CCE@@E<<,AF<@<A<<+AEEEEIEIFD?CC99CDD<:?BAD@D:/?BDE@=B;;AD>AA3=C
@HWI-ST279:219:D0RJNACXX:5:2304:8342:5201
GTTGCTGGGATCATTTGTACCCAAAATCCGGCGCGGCGCGGGAGAATGCGGAGGTCGCACGGCGGAGGCGGACGCAAGAGATCCGGTGAATGAAACGAA
+
@@?D;ADABFDB><<<FABB9EF?GI<<9EGDGIG<6ABB?B85@83>C555-58(50&)5537>5-&89>B7;9<90?89>A:8<>@(:B:3>A48>?
@HWI-ST279:219:D0RJNACXX:5:2304:8549:35186
GATGTTACCTACTGTTAGACATTGTCTTCGTATCTTTCTTAATAAAAAATGGTGGGACCCACCTAGGAGATGGGAGAGAGAAGGAAGAAGAG
+
<@@DDDDDFFFFFFFIIFC9FFC:CFHHCFB>@FEEBCEAFF<CDF>3?>3??8?@CCCFFFECCEF?C??;;??;8?BB?5;?9:525?BB
@HWI-ST279:219:D0RJNACXX:5:2304:4547:68325:end
TAGGTGGCTATACTATTAAACTTGCTCTTAGGCCAGTCACAATGGGGGTTTCACTGGTGTGTCATGCACATTTAATAGGGGTAAGACTGAATAAAAA
+
1?@+422A?DD,<2C<FGJJI?FH:C@HE<<?<1?CC><?DAG3?B?FGA@;FCGCC)7CE=??C;3);C:.;;@@D3;=69;CA>5:>3:;;@C@C
@HWI-ST279:219:D0RJNACXX:5:2304:17834:70239
CCAGCAACTTGTATCAATTAAATGCTTTGCTTAGTCTTGGAAACGTCAAAGTGAAACCCCTCCACTGTGGGGATTGTTTCATAAAGATCGGAAGAGCGTCG
+
?;@7=;3=AFAAB2A@2C@FH<HG>H<F9F<F<B911:?9CDGD):8;D9**:DDD*9;@;7;7=@=@GE4=;9)7.;;;@>CE;55;(;;?BBDDCD<75
@HWI-ST279:219:D0RJNACXX:5:2304:7579:74001
TTTTATGAAACAATCCCCACAGTGGAGGGGTTTCACTTTGACGTTTCCAAGACTAAGCAAAGCATTTAATTGATACAAGTTGCTGGGATCATTTGTACCCA
+
:B@?D4B4A?FF?FHFD:3@FF<?@DAEEH1?D@D>99BFGFHDBC9<C9;=;>=C;;EEH>;7@C@D>B3;>A:@A:>;@CDD>A?A(8<C>C>D>CCCC
@HWI-ST279:219:D0RJNACXX:5:2304:6997:87833
GTCGCACGGCGGAGGCGGACGCAAGAGATCCGGGGAATGAAACGAATCGGCCTCAACGGGGGTTTCACTC
+
7:=DD)=@F?C?FDGH6B5=6>86/59?ACCA6&093(8>>@A<828225<9BB>C97;<7<05<(+4@A
@HWI-ST279:219:D0RJNACXX:5:2304:2763:88326
AGAGAGAAGGAAAGAGTTTCATCCTGGTGAAACTCGTCAGCGTCGTTTCCAAGTCCTCGGTAACAGAGTGAAACCCCCGTTGAGGCCGATTCGTTTCATTC
+
?@??+=?DBF;FDIH@GGC4CF>B@99CDBFA9:?C8:BA9?607-7B8=7@@7=FE7;=?(5;?)77?;:((.6=?B?,98<:C?2&5<@(+9AB((:C:
@HWI-ST279:219:D0RJNACXX:5:2304:13796:89268
CGCCGATCTTCGTCGTTTCCCCATTCCTCGGTAAGTCCTCGCTCCTCTGGCCTCTCCTAGTTCCGTAGAAGCTAGAGCCCCCTCTAATTTTGGCGGTTA
+
@CCDDADDFFHHDGEIGGHIJIGGGIGFGGG?FGGFFH@GBEFHGGGAGG@CEHGHHFFFCFCF@EEDDDCDDDCCCCDDBD@BDCDEDDDCBD>@5<>
@HWI-ST279:219:D0RJNACXX:5:2304:7135:96709
CTTCTTGTTTCTATAAAAATATATATTAAAAAGCGATATATGTATACTTTTATGAAAATATTTTTCAAGAAAAATCTATTCATATAATTTTTACATTTTCA
+
8B<BD??ADDHH:A<CFHEDAFHGA?:<<??AE+@:E<CD4?09BFBDHD?E<FHF?F@@?DCCCGDGD=)BG>;C==7=7AHC;AHB?D>CF;@D@>C;>
@HWI-ST279:219:D0RJNACXX:5:2304:1379:99952
GCAACTTGTATGACGGGTAAGAAAATGTACATGTTATTAAGGAGCAAAGTGAAACATTTTTAACAGTTTAGGGGTAAGATAAGGCAAAAAAAAAACTT
+
C@CFFFFFHHHHHJJJJFHHIHIJIGEGIIGIIIGEIIJIJJGJJJJIJBBFGIIIJJJJJGHGIJJJJJGIJH:BDDDEDCCDCEEDDDDBB<5&:@
@HWI-ST279:219:D0RJNACXX:5:2304:21362:100044
AAAGATTTCATTTGAGAGAAGATGGTATAATATTTTGGGTAGCCGTGCAATGACACTAGCCATTGTGACTGGCCTTATGTACT
+
1=@BDDDF:2AFHE4CEGE3C+ACB<<C9??FFIIEHHI7*?30@@D0B?9BDB=3<FF)=88@47C)=@EH?CAD7;;CA;B
@HWI-ST279:219:D0RJNACXX:5:2304:11067:105476:start
TGTGCATGACACACCAGTGAAACCCCCATTGTGACTGGCCTAATAAGCTTAAACACCAATCTGAACTTTCAATAGTCCAACCCAGTAGCCAAAAGGAGTCC
+
?<1A=B8BB8FDF::C:AC<CCHAF81:;EHC9?*CBG;?*?3*09B<8?*//8=@12(=)7@==DAG777?)==.7;?BD<35;55;;>;9?<55999:>
@HWI-ST279:219:D0RJNACXX:5:2304:10979:65484
CAATCCCCACAGTGGAGGGGTTTCACTTTGACGTTTCCAAGACTAAGCAAAGCATTTAATTGATACAAGTTGCTGGGATCATTTGTACCCAAAATCCGGCG
+
@<@DDDBDDHFD?BFH=F<GF<GGEEGDGFD4DFAE<D<BFGGHDCACGDFC=;:@@==CHE>E>?7;B??;?AC>?B>BBCEE55;A@AC?AB:5:0995
@HWI-ST279:219:D0RJNACXX:5:2304:11764:84013
TTGACGTTTCCAAGACTAAGCAAAGCATTTAATTGTTACAAGTTGCTGGGATCATTTGTACCCAAAATCCGGCGC
+
;=1A<?==A<2<,<AA4A@+7AAB>@ABBBB47?7*:7??B3??9<=<>ABB1>47=?=ABBB==;=7=7;AA@@
@HWI-ST279:219:D0RJNACXX:5:2304:11886:90420
GTGGCTCCACTCCCGGGCCTTCTTGTCGAGGAGCAAGGATGACACCAGAGTCCAGAGCTACAGGTCCCTCGTGTTAGTCCGCCTCCGCCGTGACTCGG
+
@??DADDDDHHFFHHIGCFGE>F@D1:C)?F61BGFHI>DCEEE);CE;@.7==A..7?;;@CA.;6>;=>,95?>ACC:<5?9@?<B?<&)<8>A8?
@HWI-ST279:219:D0RJNACXX:5:2304:12628:73816
CTTTGACGTTTCCAAGACTAAGCAAAGCATTTAATTGATACAAGTTGCTGGGATCATTTGTACCCAAAATCCGGCGCGGCGCGGGAGAATGCGGAGGTCGC
+
CCCFFFFFFHHHHJJJGJJJJIJJJJJJIJJJJIJJGGIJJGGGIIIJHIIJIJJJJIJJGHIIIJIIJJIJJGHDDDDDDDDDD@BBDDDDDDBDDBDDB
@HWI-ST279:219:D0RJNACXX:5:2304:12824:59754:start
AATGACACTAGCCATTGTGACTGGCCTTAGATCTCATCTCCCCAACCACCACCATCACAGTATCACACAGCTCAGGCCTCTCTATAA
+
??8ABB?D8=<+:<B<<E>EF@<FF;??EEDEIB:?@EADEI0)0)8DB1DBBB)8)=@C8=AAC>A3((.7??7))5?A36(;>>A
@HWI-ST279:219:D0RJNACXX:5:2304:13217:86612
CCCAAAATATTATACCATCTTCTCTCAAATGAAATCTTTTATGAAACAATCCCCACAGTGGAGGGGTTTCACTTTGACGTTTCCAAGACTAAGCAAAGCAT
+
@<@DBDDDFDFFFIFA:C:3<AFHH@<<3<A<2CDGIIECGI>C?F<?@FFICB?D10?9=FC7;B;4??=?BDD;B@?5=?B:@;5;<3>:55A:::9?>
@HWI-ST279:219:D0RJNACXX:5:2304:14087:82726
CAGGATGAAACTCTTTCCTTCTCTCTCATCCCCATTTCATGCAAATAATCATTTTTTATTCAGTCTTACCCCTATTAAATGTGCATGACACACCAGTGAA
+
?@@?A3ADFA<?D@FF4<AE<3A:CB3AFCHCD:?BEFC@FF@D>GGG<4B0?FFIIF<F4BDEF>FFC37@D@EC;;=77;);BD@BACCB?=@B@@AA
@HWI-ST279:219:D0RJNACXX:5:2304:14135:79050
AAGACTGAATAAAAAATGATTATTTGCATGAAATGGGGATGAGAGAGAAGGAAAGAGTTTCATCCTGGTGAAACTCGTCAGCGTCGTTTCCAAGTCC
+
=@@BDDD;DF?FHDF?;CC<?:FBHH><A?39?EGFFD;?B<DGGDFBBD88CB=3;.8=F@@GCG7;.?AAAB?;?6?A?CB;;=288(4443@:A
@HWI-ST279:219:D0RJNACXX:5:2304:14755:95831:start
TTTTGGGTAGCCGTGCAATGACACTAGCCATTGTGACTGGCCTTAGAGTTGTTTGTTGCAATCACGCCATCTTCACTTCTCCTCAAAGGGCTCATATTAC
+
?;=A;D<222<+<<<EG?<<AF?FG;FEGI@GI:00:90)8BGAFB?8D??.88=888.)=4CED;65:57;;?>>AA>>A>>BB;-55559?::>>AB>
@HWI-ST279:219:D0RJNACXX:5:2304:17449:103055
AAACGACGCTGACGAGTTTCACCAGGATGAAACTCTTTCCTTCTCTCTCATCCCCATTTCATGCAACTAATCATTTTTTATTCAGTCTTACCCCTATTAA
+
??<:==AD?:8CA8C811?:CE3:D100BDII<**/99/*?8).8BE;=8)=;=;;77?3)=CD77)7;6;;;ADB>>=9>;>B:>5>>>>AA82+>A>B
@HWI-ST279:219:D0RJNACXX:5:2304:18464:55174
CGGGGGTTTCACTCTGTTACCGAGGACTTGGAAACGACGCTGACGAGTTTCACCAGGATGAAACTCTTTCCTTCTCTCTCATCCCCATTTCATGCCAATAA
+
:?;++A):?9:DC<DBD@DCDDAD<:CEDCC;CE)@455<9>6>>19(5>>35>>5<?AAA>((+:(:>>>AAA3:>AAAA3:><<<9>:>>DAA3AAA4:
@HWI-ST279:219:D0RJNACXX:5:2304:19330:101535
TTTGACGTTTCCAAGACTAAGCAAAGCATTTAATTGATACAAGTTGCTGGGATCATTTGTACCCAAAATCCTGTAGCCAGGCGTCACACAAACTTACACA
+
@<@DFFFDDDFHHEHFHGHCEEGHHI3FBFGFDHHGG>DDE@F9BFG<?FHH<DAHGGGBCDFF@F=CHEGEE===?;AEFBC9<?@C@=?<ACC@:@CC
@HWI-ST279:219:D0RJNACXX:5:2304:1965:58407:start
CTATTAAATGTGCATGACACACCAGTGAAACCCCCATTGTGACTGGCCTTATACGTGGTCTCTGTTCCAACCACGTGCAGAATGGATCTTGCTTTGCACA
+
7:1+2?A;A427@B=<+?+?=8=3<?@BAA<;A8=47?0:?4A?AA;AA=9=<A=)9A.8>B>A7=AAAA9:(-,.6;;>>@>;>=?;(5;:;99?;9;?
@HWI-ST279:219:D0RJNACXX:5:2304:19699:73310
AAATGAAATCTTTTATGAAACAATCCCCACAGTGGAGGGGTTTCACTTTGACGTTTCCAAGACTAAGC
+
?@?BB?;4CFF>D?CAAEFHHE???BFEBE;C*1:9C:@E@@B?*?FBFB<CFC18=7.7@>CAA>AB
@HWI-ST279:219:D0RJNACXX:5:2304:3645:84695:start
TCAGTCTTACCCCTATTAAATGTGCATGACACACCAGTGAAACCCCCATTGTGACTGGCCTTAACGCACCTTGCTCACCTTGCTCGAGACCTTGAGCGTTG
+
@@@DADDDAFFD?A?FE<CIFE<AAB@FBACDGCGIIIG@<F?BFEFFB@FB?FG=8==87=@GH;@BAD>?CBCACCA>55;@A=BBB??>>@CA:9085
@HWI-ST279:219:D0RJNACXX:5:2304:3685:93630
TAAGCAAAGCATTTAATTGATACAAGTTGCTGGGATCATTTGTACCCAAAATCCGGCGCGGCGCGGGAGAATGC
+
;??;DDDDD3DDADE>E,3<AFB:FB3:AE9<<BBE)CD@F>1:DB>DDID<<B.70;/4<=;888>>098>AA
@HWI-ST279:219:D0RJNACXX:5:2304:4396:102522
ATAAAATCACGTCGAAGGAAACCACTTTGTCTTCTTCGCCGCAACAGCTGCTCGTTCCCCATTTCATGCTACAGTAACAAACTTGTGCCGCCAAAAGCTAG
+
@@@BDBBDBBBDD)@=EDGG9CDBFGIIC11?C<DH4?F@?AAF<@A>A3==CHBD;3;>(>AADDA;>;;;::;(,5>C@?A35(43:9>>5032>BC>A
@HWI-ST279:219:D0RJNACXX:5:2304:21117:118813
AGGGGTAAGACTGAATAAAAAATGATTATTTGCATGAAATGGGGGTGAGAGAGAAGGAAAGAGTTTCATCCTGGTGAAACT
+
?;:BB08=22CFF9GE<A<?:@AE?ECIG@FG<?FDC@DGGG@G(<86=C.(5(77=;BB@@>AACE6>;>AC>>?3,>C@
@HWI-ST279:219:D0RJNACXX:5:2304:12258:120375
AGGGCGGCAAGGCATGCGCATCCAAAATATTATACCATCTAAAATATTTACAAAAATGGCCCCTATCTTAGCTGTTCGCAAGAACTCATCCGCAACTCT
+
=++:10@D)?18):*:9?DGGHBFCBH@;==;F@;DDC@C@E==E33;>)7;B;AA@;@=?A@5((5:;>,:>>CCABB395?C?CC@C@:089.5AC:
@HWI-ST279:219:D0RJNACXX:5:2304:21225:136885
ATTGCACGGATACCCAAAATGTTATACAATCTTCTCTCAAATGAAATCTTTTATGAAACAATCCCCACAGTGG
+
;B@:4ADB?)00<+<<;B9?+<?CD?E*1?9?D9:9BC?99?B?BFB9?DBG*9?FD4CB(=BG;F@B?ACAE
@HWI-ST279:219:D0RJNACXX:5:2304:16713:142917
TCCCTTTGATACAAAAATAATTTTCTTTATGTTTACATTTTTTAAAAATATATATCATTATTTAAGTCAAATGCAAATAATGGGTGATATG
+
+=;4BDDDH>F:2A:AEH<<,AHH,ABF>E>F9+AC<9?FAFHEH>@F2BB9BB/*9E88/=8=F8=<)==;.==@==@D:A:9E9?);7?
@HWI-ST279:219:D0RJNACXX:5:2304:18778:145365
TGTATCAATTAAATGCTTTGCTTAGTCTTGGAAACGTCAAAGTGAAACCCCTCCACTGTGGGGATTGTTTCATAAAAGATTTCATTTGAGAGAAGATGGTA
+
;BB+BAD::=D2AC?ACEHIGEH<BH:CBEC+CC?C?)??CF9*:*:?8D@BFE8?DHF==FH54@C.=A>?ADDB;;BEC>C(6@BD;;;>1:5:>:A5>
@HWI-ST279:219:D0RJNACXX:5:2304:9667:150036
GATTATTTGCATGAAATGGGGATGAGAGAGAAGGAAAGAGTTTCATCCTGGTGAAACTCGTCAGCGTCGTTTCCAAGTCCTCGGTAACAGAGTGAAACCCC
+
?@@BDEFFHG?4A+<EBAECFCG7+A99?F@FE@;DECGAHDH9?BBB<DE?89B)B=37=@DBGA5A4'';;A<;5-;>@A:=,(8::A,>@A:@@:285
@HWI-ST279:219:D0RJNACXX:5:2304:3251:152102
AGGGGTAAGACTGAATAAAAAATGATTATTTGCATGAAATGGGGATGAGAGAGAAGGAAAGAGTTTCATCCTGGTGAAACTCGTCAGCGTCGTTTCCAA
+
=?7DD@:;F++<DGHG?F><F<?F9FFED4C<>BB?FHAEGIFGGEF*?<?;;B;@F>3C=C).>=EHEHAA?).7;;;>CA;?;5;A@8<>9@2>@:@
@HWI-ST279:219:D0RJNACXX:5:2304:7655:157468
TCAACTTCACATAATCTTTTTATAGAATTTGTGGGGTTTCACACTGGTCTAAAGGACTGGTTTACATACTTTATTACTAGTCAAGTTATAAGATTAGTA
+
??@FDDDAADD:DAFBGHGIJ=HFE@C<EBB22ACDDABBB9??B?BB8???D?88.=8./=@)=7@).7777?EE:BDE)7@)6.;6;@;5;5;>>CA
@HWI-ST279:219:D0RJNACXX:5:2304:11318:161767:start
ATTAAATGTGCATGACACACCAGTGAAACCCCCATTGTGACTGGCCTAAGATCGCAGCTGCAGTAGTCACAGTGACAGAAACTACAGGCTACAGACCACAG
+
++1AD;:A,2,2CC<CEFFE++AAFE94E;;C<0C???D?F@DEH>DGI>BG<@CF<AC;;@)7==A>7?E>C;@CBACAA>;A>C3==AC<@:@<A<ABB
@HWI-ST279:219:D0RJNACXX:5:2304:15165:169205
GGGGATTGTTTCATAAAAGATTTCATTTGAGAGAAGATGGTATAATATTTTGGGTAGCCGTGCAATGACACTAGCCATTGTGACTGGCCTTACACACGG
+
==7ADADD=DF:4?<AFFFGAD@BJC@A<H?ED=EFCBF9??D4:?:?9<DFHD(?68=;'58F>4@E>>EACEHFF>@B766;6;6=;;>>A:>>@??
@HWI-ST279:219:D0RJNACXX:5:2304:16487:169464
GAAAGAGTTTCATCCTGGTGAAACTCGTCAGCGTCGTTTCCAAGTCCTCGGTAACAGAGTGAAACCCCCGTTGAGGCCGATTCGTTTCATT
+
=?@;DDB2=2C?<C@BAC+<F::FCG?<A@:@:)CG@)BG99?BB?B88;;-=C=@@CD.=3=AHCEFC@85?BA??5;'08:2998@@@B
@HWI-ST279:219:D0RJNACXX:5:2304:3505:169797
CAGGATGAAACTCTTTCCTTCTCTCTCATCCCCATTTCATGCAAATAATCATTTTTTATTCAGTCTTACCCCTATTAAATGTGCATGACACACCAG
+
;8?D?:;D8DAD3:EHD<DH9ACCB@DBDAEDF?GDCF9D>>GII<?BGGD@BFF<68FCBFC8@@CH=;=@;@CC?CE?>;@;).;3;@;>8?B?
@HWI-ST279:219:D0RJNACXX:5:2304:11186:150596:start
TGTGCATGACACACCAGTGAAACCCCCATTGTGACTGGCCTTAGTAGTAATAAATCTGCAGCTTTCTGA
+
?;?D:B=2C?DCD:1A:<<3<<A<CCE:9:C*99C?:DDAB?DIDEA?/BDCBDCED=8BB;7A@=CE@
@HWI-ST279:219:D0RJNACXX:5:2304:1123:154991
AAGATTTATAAAATGAGGTGAACCATTAGCATATGATTAATTAAATGTTAATTATTGTAAACTTAAAAAATGATTANNNNNNCTTTTTAAAACAACTTTCG
+
@BCFFFFFHHFHHHIJJJFGIJJJJIJIJIGIIJJIJIFGIJIIIIJHHGIIHGIJEGGJJIIJJJJGIGIIIJIC######,,;ADEBCAACBD?CCCC?
@HWI-ST279:219:D0RJNACXX:5:2304:1133:149625
CTATTTGTTTTTTGGATGCAATTTCAATTAGTCTTTGGGTACAAATCGCGAAAATGCATATTCTTCCTCAATATGCNNNNNNGAGAAAAAGGAGTAAATCC
+
CCCFFFFFHHHHHJJJJJJJJJJJJJJJJJJIIIJJJJJFHJJJJJIJJJJJJHHHGHFFFFEFFEEEEEEEEDEC######,,<?BDDDDBDD<CDDEDA
@HWI-ST279:219:D0RJNACXX:5:2304:11396:114544
CAAGACTAAGCAAAGCATTTAATTGATACAAGTTGCTGGGATCATTTGTACCCAA
+
?8?DD;A=DH?CFH??FHAII:<:FH>2A9+<FB<?9:1:FH@8:?F90*009B?
@HWI-ST279:219:D0RJNACXX:5:2304:1152:149481
GTTGTTGAGTTTAAAAATGTAAAAAATATATGAATAGATTTGTCTTGAAAAATACTTTCATAAAAGTATACATATANNNNNNTTCAATAAATATTTTTATA
+
@@@FFFFFHFFHDIJJIJJHJHIHJJIJJGGIGGIIGIJIJJDHIIGIIJGIIJGHJJJIIGGGIJHIJJJFCHIA######,,5?AEEECDDDEFED?C<
@HWI-ST279:219:D0RJNACXX:5:2304:11876:164978
TAAAAAATGATTATTTGCATGAAATGGGGACGAGAGAGAAGGAAAGAGTTTCATCCTGGTGAAACTCGTCACTGTCGTTTCCAAGTCCTCGGTAACAGAG
+
?@@DDDDBB<DBDBHG@DE9CDH>?@B@CGFAFE6?01B?;;CBF@@F8@>@C@EGHHFCCCE@C:;?@BC(-;-;;?=<@@CCA3>(;40<8<83:ACC
@HWI-ST279:219:D0RJNACXX:5:2304:17570:126654
GTTGAGGCCGATTCGTTTCCTTCACCGGATCTCTTGCGTCCGCCTCCGCC
+
=>>A<AAAA7AAAAA?AA++<C+@@=AA))?<ABBBB<7A4545:<=A<A
@HWI-ST279:219:D0RJNACXX:5:2304:19317:115755
GCACATTTAATAGGGGTAAGACTGAATAAAAAATGATTATTTGCATGAAATGGGGATGAGAGAGAAGGAAAGAGTTTCATCCTGGTGAAACTCGTCAGCG
+
8?@DDDDD?FD>BFBE823AAH>ECD9FHEIFFFGIFFDE9FEF9GFIFEIEFECEA@F>F>;D=7?=?9CBDD>BAAB:@AABB>@AAA@AA?<<?;:@
@HWI-ST279:219:D0RJNACXX:5:2304:19504:167533
AGGGGTAAGACTGAATAAAAAATGATTATTTGCATGAAATGGGGATGAGAGAGAAGGAAAGAGTTTCATCCT
+
@@7=A@@B>D<:ACB<<FEHIFC<DAF*9CBC9:DD9DC40?D@=)?BF9<1(BB==FFF=EF@7?>ACCE?
@HWI-ST279:219:D0RJNACXX:5:2304:20539:112832
CGTCCGCCTCCGCCGTGCGACCTCCGCATTCTCCCGCGCCGCGCCGGATTTTGGGTACAAATGATCCCAGCAACTTGTATCAATTAAATGCTTTGCTTAGT
+
+::<=8<=8AA?A2?)?AA6=AABBAAAAA?>AB;A6AA@<==;=--577::7:78::8;88;:;;;<=:;=;;;:;(33::??????=??:8(:=?:?=8
@HWI-ST279:219:D0RJNACXX:5:2304:4727:121819
CCATCCCGCACCTACCCTCTCCCATCTCATCCCCATTCATCCCCAACTCAAAAAACTCTCTCTCTCTCTCTCTCACCTTCCCTCAAACCCTAACTCTTTCC
+
B@CFDFFFHGHHHJJIIGHIJJJDGIGIJJGIJIIIIDGGIIJJJGGIIGIJIJJHGHHHFFFEFFEEEEECDDDCAACDCDDDBCACBDBC<BCDCCCDD
@HWI-ST279:219:D0RJNACXX:5:2304:9854:133818
AAGTTGCTGGGATCATTTGTACCCAAAATGCTGCGCGGCGCGGGAGAATGCGGAGGTCGCACGGCGGAGGCGGACGCAAGAGATCCGGTG
+
@@<DBDDDFCAFF;AEFH@FEHHHGAA8A+21CGB:FB@4;><>88=B>AA?B&05<C7@;7<5&57&0975>53&0505<<9>>ABB<@
@HWI-ST279:219:D0RJNACXX:5:2304:11754:183991
CATCCCCATTTCATGCAAATAATCATTTTTTATTCAGTCTTACCCCTATTAAATGTGCATGACACACCAGTGAAACCCCCATTGTGACTGGCCTAACAAAC
+
B?8DB:AD:2<2ACC@:<3<<:F?:ABH?<1):?G4D::D<??9BBG6D<?8898/088B=8888.-;6.@7A=).((,,9>C>D3(;>>;?9:?59:CD<
@HWI-ST279:219:D0RJNACXX:5:2304:11426:186011
AGAAGATGGTATAATATTTTGGGTAGCCGTGCAATGACACTAGCCATTGTGACTGGCCTTATAAT
+
:=@D?DFAH+22CFEHD?JH<@8CA2<C@:?81C?99:DB*B@GB*0?B?00//88==EG78=CG
@HWI-ST279:219:D0RJNACXX:5:2304:3970:187603:start
TTTCATGCAAATAATCATTTTTTATTCAGTCTTACCCCTATTAAATGTGCATGACACACCAGTGAAACCCCCATTGTGACTGGCCTAAGAATTACAATCAA
+
CCCFFFFFHHHHHJJJIJJJJJJGIJJIJHIJJIJJJIIIJJJJJJGIJIGHIHIJJIJJJJFHIJJJJJJHHFFFFFFEEDDCBDDDDDDDDDDDDDDDD
@HWI-ST279:219:D0RJNACXX:5:2304:1615:192282
GTTCTCGTGAGAGAGAGAAGGAACAAAACTATTGAATAGGGGATAGCCACCCTTTGCAAAATCAATGCATCCAACAATA
+
B@@FFFFDHFGDFGF=BEFFH@A@AHGHGGGGGGEHCHDHGE60BBB@3)8;6CF:))7)7).?A=>7);?@@>AAC>@
@HWI-ST279:219:D0RJNACXX:5:2304:4631:193640:start
TCATAAAAGATTTCATTTGAGAGAAGATGGTATAATATTTTGGGTAGCCGTGCAATGACACTAGCCATTGTGACTGGCCTAACTGAACGGTAGGAGGAGAG
+
@@CFFFFFFFHHHJJJJJJHIGIJJIIJIIAEGEGIIIJJIGGBDFGIJIGFHIEIIGIJJIIIIJJJJJHHHHHHFFEFFEECEEECDB?BDDCC@?BAB
@HWI-ST279:219:D0RJNACXX:5:2304:2432:197040
CACTTTGACGTTTCCAAGACTAAGCAAAGCATTTAATTGATACAAGTTGCTGGGATCATTTGTACCCAAAATCCGGCGCGGCGCGGGAGAATGCGGAGGTC
+
CCCFFFFFHHFHHJJJJJJJJJJJJJJJJGIJJJJGIIGHGGIJJJIIJJJIHJIJJIJJJJIJJJJJJJJJJJHHFDDDDDDDDDDDDDDDDDDDBDD?9
@HWI-ST279:219:D0RJNACXX:5:2304:16541:197481
GAAACAATCCCCACAGTGGAGGGGTTTCACTTTGACGTTTCCAAGACTAAGCAAAGCATTTAATTGATACAAGTTGCTGGGATCATTTGTACCCAAAATCC
+
+114ADD+A+A:D@2AEFA+<<DF1:)?DH<<BB>FB)/88B<B@(=8/=@D)=CG3.7?ECFEF;3?BCBECCCCCCDDDBCBB:C:A@CDDD@ABBDDC
@HWI-ST279:219:D0RJNACXX:5:2304:11239:197864
GGTGTGTCATGCACATTTAATAGGGGTAAGACTGAATAAAAAATGATTATTTGCATGAAATGGGGATGAGAGAGAAGGAAAGAGTTTCATCCTGGTGAAAC
+
==+4:=+=?A??D<A<FGHICH>E@DHE;EG>F>FGADGI9<@DG@4BFGGGHBDD@)=B<C=2@EHGHE)??;?>)(6;;>>;CDC35>;@CCD:9::5:
@HWI-ST279:219:D0RJNACXX:5:2304:13088:198935:start
GGGGATTGTTTCATAAAAGATTTCATTTGAGAGAAGATGGTATAATATTTTGGGTAGCCGTGCAATGACACTAGCCATTGTGACTGGCCTAAGGAAAGATA
+
??<=BDD?DFBADAGIGGE1FE@?FHFH9+AF98*:?@B9D*?DG>D?DDB4?@(?FBC<GBB=@G@7@@E=?77?>@>77>AACED?AC>5;ACD:AC>A
@HWI-ST279:219:D0RJNACXX:5:2305:3268:2447
CGGGCCTCGCTTCTCCGACTTGATCGCCGCCTGTGAGCAGCTCATCAAGCTCTGCCTCGTCTACTGCGACTTCGGCAAGGAAACGACGCTGACGATCCGAC
+
CCCFFFFFHHHHHJJJJJJJJJJJJJJJJJJJJGIJJIIIJIJJJJIHHHHHHFFFFFDDDDDDEDDDDDDDDDDDDDDDDDDDDDDDDDDDDDBDDDDB<
@HWI-ST279:219:D0RJNACXX:5:2305:17850:3780:start
TTAAATGTGCATGACACACCAGTGAAACCCCCATTGTGACTGGCCTTAGGTTAGCCACTCAGCCAAATCTTCTCTGAAATCACTGAAGTTTGAGGACTGAA
+
?<8A=AD=C>DH<AF3:E:+AE:H<E?FHGHI)):?10*??F8?B?9998/0?.8BFE>).=C;(7).?7)=CH;7@@;7;;@(6;65(5;CC@9AB35:A
@HWI-ST279:219:D0RJNACXX:5:2305:19985:9451
ACCTCCGCATTCACAGGATTTTGGGTACAAATGATCCCAGCAACTTGTATCAATTAAATGCTTTGCTTAGTCTTGGAAACGTCAAAGTGAAA
+
@@=B=DA:CFHFHGB4+:AFFHGG>;<CHHGIIG>F>D9B?DGGIGGI4?4BC<=CBB4=;FEC@C@GIG@7=ACCA:@3;@?A9;;-;5>@
@HWI-ST279:219:D0RJNACXX:5:2305:1975:12187
CATGAAATGGGGATGAGAGAGAAGGAAAGAGTTTCATCCTGGGGAAACTCGTCAGCGTCGTTTCCAAGTCCTCGGTAACAGAGTGAAACCCCCGTTGAGGC
+
;?<B;?4AF<A12@FEEHGEBAFFEIGE9CF*:CG4?GHFG<)0??BBFGFCF;-8@@D'58;?>>CECC((5>?59<A5@9A,,:(4><?><@&8?1>AB
@HWI-ST279:219:D0RJNACXX:5:2305:3772:22551
AATGATCCCAGCACCTTGTATCAATTAAATGCTTTGCTTAGTCTTGGAAACGTCAAAGTGAAACCCCTCCACTGTGGGGATTGTTTCATAAAAGATTTCAT
+
@@@?;DDDAD<3A+<CD?A3:AFF::CEE9<CHHG<91CC@9:9?9<DGE@B9BDFGFG<BFE=B;A@AECCG>=AEBD;=;;A>3;;3;A(5555>C:;A
@HWI-ST279:219:D0RJNACXX:5:2304:10046:195277:start
AAGATGGTATAATATTTTGGGTAGCCGTGCAATGACACTAGCCATTGTGACTGGCCTTAGCGGGGGCACGGGGCCC
+
???DDADD?:AD<A<BB>@1<3A+:ACFE@EEBEIA>BDA<BDED<<*?DBDA==B8B)@DA6',8>??;>>??>?
@HWI-ST279:219:D0RJNACXX:5:2304:10066:195554:start
ACCCCTATTAAATGTGCATGACACACCAGTGAAACCCCCATTGTGACTGGCCTAAGAGTTTGTGGGTGAGGTATCATATGCATATTGTAATAATATTGGTT
+
@<?:BDDBFFFFFDA<CG:,:C<<A:CE=H34*9CF?GFFGCFF<4BDEFEEFI>=)8=CCF8@;BBAC2?@BBBA>ABAA3@;;A5;;;@;3>(5,53>?
@HWI-ST279:219:D0RJNACXX:5:2304:10963:186845
CATCTTCTCTCAAATGAAATCTTTTATGAAACAATCCCCACAGTGGAGGGGTTTCACTTTGACGTTTCCAAGACTAAGCAAAGCATTT
+
:??=;:BB??D3,2,<A:3A<<EF@DEE@D<3CB39EEE;:)000?<?DDI'<;8=@@A>EA7;A=?C;);?;?A;@;@AAAA=93>A
@HWI-ST279:219:D0RJNACXX:5:2304:11232:184883
CTTCCAAATTCCACCTCTGAAAATCTCAAGAAAATAACAAATGCAACTGCTCCTTTGGGCCCTCTTTCCTTTTCCTTCTCTCAGCCCAATCTCTCCTCTTC
+
;?@D+A:DFB?D?AAFFGFIB<EA@EEAHECC@:CF?G@FCA:?D?FG?3BFB;9<8?6.B@FCFEEFACDEFFF=?EEEB?)7@@B2(5>ABABBBBBBA
@HWI-ST279:219:D0RJNACXX:5:2304:11634:192578
CATGAAATGGGGATGAGAGAGAAGGAAAGAGTTTCATCCTGGTGAAACTCGTCAGCGTCGTTTCCAAGTCCTCGGTAACAGAGTGAAACCCCCGTTG
+
???DD4AB=DD7+1:2<<CB?CEDEEIEID)*?D4DFEI9DD9?D>AD?@DBCB;CDIID:<D@A@?AAAAAA@?==>>>>(>5>:35>5205;>>?
@HWI-ST279:219:D0RJNACXX:5:2304:12331:186752
ACTTCTTGTTTATATAAAAATATTTATTAAAAAGTGATATATGTATACTTTTATGAAAGTATTCTTCAAGACAAATCTATTCATTTAATTTTTACATTTTC
+
CCCFFFFFHHHHHJJIJJJJJJJJJJJJJIJJJJEGIIJJJJIIHJJJJJJJJJJJJJJGIIJJJJJJJJJJJIJGHIIJJJIJJJJJJHHHHHEFFFFFF
@HWI-ST279:219:D0RJNACXX:5:2304:15067:191148
AATGCGGAGGTCGCACGGCGGAGGCGGACGCAAGAGATCCGGTGAATGAAACGAATCGG
+
7=@DDDD:DFFFHI>G@D:@<4A65>@=??3:07??3@>C859@BCE@CC@><5?B8?@
@HWI-ST279:219:D0RJNACXX:5:2304:18425:187778
ATCTTTTATGAAACAATCCCCACAGTGGAGGGGTTTCACTTTGACGTTTTCAAGATTAAGCAAAGCATTTAATTGATACAAG
+
???DDDDB4A,2<+2A?:AFEBEFFEDBECEIA::89?BDDD<8D6CDI1@)..7)77..7ADD;=A;3?;A6>>(.>>>AA
@HWI-ST279:219:D0RJNACXX:5:2304:18978:189782
CATGCACATTTAATAGGGGTAAGACTGAATAAAAAATGATTATTTGCATGAAATGGGGATGAGAGAGAAGGAAAGA
+
@@@DDDD4A::ACED<CDE<@@F:AH?@9?E>E>??DFF*?9?F<D@B9<@8?D?>(BF/;C;CAEEF=?66?@D@
@HWI-ST279:219:D0RJNACXX:5:2305:10119:28768
TCCTCGGTAACAGAGTGAAACCCCCGTTGAGGCCGATTCGTTTCATTCACCGGATCTCTTG
+
;@;DDD6<CBFB?B?FD@FEEFEFAE0C?3?>??@0.-.(.B58@FAA>E>@E4?/@A66@
@HWI-ST279:219:D0RJNACXX:5:2305:12938:19687
AATCCCCACAGTGGAGGGGTTTCACTTTGACGTTTCCAAGACTAAGCAAAGCATTTAATTGATACAAGTTGCT
+
???;????C::2<E+AEEAFEB<99CDB?D?:DBBD?DDBB398=)=8AA@)=@CEIC==CDCD;?A3?A3;@
@HWI-ST279:219:D0RJNACXX:5:2305:13594:3478
CGCGTCGAGAAAAGTGTATCGCCCGGCGACAGATTAGTCGCCCGCTTCCTTCTCTCTCATCTATTCTCTT
+
==+@+0??=AAC;@+<2<7<?=A6AA<=0:A<AB;A)=)-5<@@=@3=;??:5(5;55(535(5;:????
@HWI-ST279:219:D0RJNACXX:5:2305:14429:17979
TGGGTACAAATGATCCCAGCAACTTGTATCAATTAAATGCTTTGCTTAGTCTTGGAAACGTCAAAGTGAAACCCCTCCACTGTGGGGATTGTTTCATAAAA
+
??<D+=A4??A2C<,C@EECEEEDIED><E><FECE>E<DFCD9CDD>B*?D9?D3?3?D98BA:</=A@@C;CD=4;?@?A@A<>?;>A?>>9;;>5>A:
@HWI-ST279:219:D0RJNACXX:5:2305:15315:20293:start
ATAATCATTTTTTATTCAGTCTTACCCCTATTAAATGTGCATGACACACCAGTGAAACCCCCATTGTGACTGGCCTTAGCATGAAACAACATACTCCCTCC
+
?<?DDD+A,=?4:A:C?EE,3<F@EEDFE1E<EEFIC9:9C4??DDEID@?DE8*=<<;-;AD9@>7=)=.?=66;;@A@A:;>>>AA5;99>A:>>???<
@HWI-ST279:219:D0RJNACXX:5:2305:16296:15823
GGAAACGTCAAAGTGAAACCCCTCCACTGTGGGGATTGTTTCATAAAAGATTTCGTTTGAGAGAAGATGGTATAATATTTTGGGTAGCCGTGCAATGA
+
@<?AADD:C;:DC<C<F?CC?FAF@GIE<:93??)8B9FEBD9B<FDCHIEGD@;6CD@4@27?=B;?@C);>CC@;;C>A(,;8>?3>8355?@::@
@HWI-ST279:219:D0RJNACXX:5:2305:20968:3278:start
TACCCCTATTAAATGTGCATGACACACCAGTGAAACCCCCATTGTGACTGGCCTTAGGGGAGGGTTTTTTGTGCGTTGGAGAGCGTGTTTTGAACCGTGG
+
?@8D7BD1=CCDD@CGDAEFE3A?CEA=+<?BC?9?C8?:DDG9GG****/88)==BFFB@;A>;@BB@BBB?3'8<;94<>8(5590?9?<83:<.<8@
@HWI-ST279:219:D0RJNACXX:5:2305:6203:5273
TGCACATTTAATAGGGGTAAGACTGAATAAAAAATGATTATTTGCATGAAATGGGGATGAGAGAGAAGGAAAGAGTTTCATCCTGGTGAAACTCGTCAGCG
+
?<@DDD>DH?A2A<B>:FGDAB>FC?F>H4?BGHED9F?FDF@FHDH<3?DHBDE<1';CDEICH;@?=AEE9;?).6.(6;;AC;-55((5>589?AB>5
@HWI-ST279:219:D0RJNACXX:5:2305:6981:27856
CTACCCAAAATATTATACCATCTTCTCTCAAATGAAATCTTTTATGAAACAATCCCCACAGTGGAGGG
+
=:;BDB;A++ADDBD<C<F<?3F<EB:A9<9FFD????CE?@DIICEEI?D;9909BDDBBC<@C=D?
@HWI-ST279:219:D0RJNACXX:5:2305:7899:12953
TGTTATTTACTGATTACATTCATGAATGATGCAGTTGCCAGAGCCTTTCAGTTTCATCTTCACATTGTTTGCCGCACTGCCTCTAATATTTTGGGTAGCAC
+
@@?DDFDFFHHHDGGJGEIGHCIHIIEIAHHGDGHHIIIJIGEDGIJIIJGIIJGHIHHIIACGHHJHIJIJIEHGGHHHHFFFDBDAECDDCBB?CBDDD
@HWI-ST279:219:D0RJNACXX:5:2305:9913:25016
AATGCGGAGGTCGCACGGCGGAGGCGGACGCAAGAGATCCGGTGAATGAAACGAATCGGCCTCAACGGGGGTTTCACTCTGTTA
+
?;@D;AAD::A?DA@AGDA?@A;/136=6630308?CCC8?BBBBC>8@@>(27@<B807;@8A@(5&800)5?:(::@CC>@@
@HWI-ST279:219:D0RJNACXX:5:1106:1655:50452
TCTTATCCCTATTAAATGTGCATGACACACCAGTGAAAACCCCATTGTGACTGGCCTAATAGGACACAGTAAGTTGGCTAAATACTTAGACTGAG
+
1:BDD,+22A?DHIII<>E<,AF:<BAEEH;A3EGDFIB3DCG1?BFDF499?(/9=BEGE:@FD7@=@)7=?=?3A)7;?;3;;6;.>3@>>CC
@HWI-ST279:219:D0RJNACXX:5:1106:2653:51780
CATGCACATTTAATAGGGGTAAGACTGAATAAAAAATGATTATTTGCATGAAATGGGGATGAGAGAGAAGGAAAGAGTTTCATCCTGGT
+
++=B;+=D<C??FH4?E;E@EEEC@HGI?CGG*9:C):BF<DBBBF4BB*?FA8B32;;@FFGA3@5;7=6;?@@C3..6>@>>;@;?@
@HWI-ST279:219:D0RJNACXX:5:1106:20906:52806:start
AATGTGCATGACACACCAGTGAAACCCCCATTGTGACTGGCCTAAAAACCATATCTAGGGTTATGGGTTGGGACTGTCCTAGCTCATCTAATCACAGCAAA
+
?1+AABBD?CDBB>DGGEB3<C>HHBFGGHII4CFADGAGIDG>DE>GEHFBACHHE:).8C@3@C>7A8?>=A@AACAC@CC:>>@>CA@5>A:AC?CCC
@HWI-ST279:219:D0RJNACXX:5:1106:4021:53199:start
CAGTCTTACCCCTATTAAATGTGCATGACACACCAGTGAAACCCCCATTGTGACTGGCCTTAGCGGAGAATTTGTGAGGCCGGTTACAATTC
+
@?<DDDDFF?:;<CEBFEFB>,3?CD<F9CGFE;EA11?CC<?@6?:;F408*?4.===CG@FEGEHB<@CC@>;;;3(5;',;@3(:C>CA
@HWI-ST279:219:D0RJNACXX:5:1106:10896:96761
CACCAGGATGAAACTCTTTCCTTCTCTCTCATCCCCATTTCATGCAAATAATCATTTTTTATTCAGTCTTACCCCTATTAAATGTGCATGACACACCAGTG
+
<B@BDFDFHHBHDFHIEHIHGGIHIJIIFHECHIJJIGIJFGCGIEIJIIFIEHFGGIJJGIIGIHIGEGHECEFHGFFFFFF@BCEDCCEEDD?BBDDDA
@HWI-ST279:219:D0RJNACXX:5:1106:10240:69324:end
ATTAGCTATAGTTGTTTTGAAACCAACAATTAGCTACACTATTAAACTTGCTCTAAGGCCAGTCACAATGGCTAGTGTCAT
+
;??D?DD:DAD,:E<E@C;A433:3AEA;EEEEC>DE9;?3?D<?9?DD9BDE@<B@D;==C8.8.8.)..6A==??=C@D
@HWI-ST279:219:D0RJNACXX:5:1106:11251:57516
GAAACGTCAAAGTGAAACCCCTCCACTGTGGGGATTGTTTCATAAAAGATTTCATTTGAGAGAAGATGGTATAATATTTTGGGTAGCCGTGCAATGACACT
+
?@@DDDDDFHFH:?DEHIJJGFAHFHBGFFGEID0?BDHIJDHABHGII><FFEEIEGCEGHCE>;CCH>CDDB>@BDCEECD5;?AAB?@BDDDCCDC@C
@HWI-ST279:219:D0RJNACXX:5:1106:11604:56190
GAGTTTCATCCTGGTGAAACTCGTCAGCGTCGTTTCCAAATCCTCGGTAACAGAGTGAA
+
=7??AD8D4=DF::A?EFF<BF?C?AEFEICFIEG>*?D*008DBF<BAF@F@=.)7@C
@HWI-ST279:219:D0RJNACXX:5:1106:11658:96984
GATGAAACTCTTTCCTTCTCTCTCATCCCCATTTCATGCAAATAATCATTTTTTATTCAGTCTTACCCCTATTAAATGTGCATGACACACCAG
+
1?@D;DDD>F?CBBF9CFAI@F@FACAE3?9FFG<*?1*99C@FDF?:?DAGFIBFF>4=C88CFCF76;CCE>CAE;.=CED;37776,5?B
@HWI-ST279:219:D0RJNACXX:5:1106:12212:80214
GCTAGGTTAATCAGAATGTATTAATTATACTAGCTAGGGTGCAATCATGGGCCTCGGTAACAGAGCCGAATCTTAAGTGATTTAAGAGCCACTACGCCAGA
+
==>AAA2?CCBCB@7CAA3?>C?>A?A4AAC>7A7?=5=1:5=?7?B=<<3>A5>:A5=;==787.854:<A??;)7??>@>>@@@=>>=?;;>586;=99
@HWI-ST279:219:D0RJNACXX:5:1106:13483:52377
ACTAAGCAAAGCATTTAATTGATACAAGTTGCTGGGATCATTTGTACCCAAAATCCGGCGCGGCGCGGGAGAATGCGGAGGTCACACGGCGGAGGCGGACG
+
@@@DDDDDHHHD;F<FBCCEIBC4C9+<2AH<CHCH)1?;DC>DB?B<FGGDHCHCF:;AB<?B==>BB;BB8A@@>>95&(+:@@:<@B@9955?<3>BB
@HWI-ST279:219:D0RJNACXX:5:1106:14292:45851
AATCCGGCGCGGCGCGGGAGAATGCGGAGGTCGCACGGCGGAGGCGGACGCAAGAGATCCGGTGAATGAAACCAATCGGCCTCAACGGGGGTTTCACTCTG
+
??@FDDDADHFFDEFGGE>ADBDDCBB?==285B66BBB@DBDB@@B8@58B@8C?93>CBB)0<A>>CC>4(2?@>?BBD9<@@A9BDDD0<@@::A::>
@HWI-ST279:219:D0RJNACXX:5:1106:15894:75705
CGAGCAGCCCACTAAGCTAAATTCAAGCGACCGTGAAACAGGTGATGGGACATGCCACGTTTTGAGTTATTTTCATGCAAATAATCGACCGTGCGGTAACA
+
@@?;+=ADDD??FF@33AE>@?99AFEEC):)?D??B@FE)==38)))=@=1C7)7AAB?BDDCB?;;ABBA5>@AB<:ABB@>>:@<9B<525@59<@BB
@HWI-ST279:219:D0RJNACXX:5:1106:1622:102784
AGAGTGAAACCCCCGTTGAGGCCGATTCGTTTCATTCACCGGATCTCTTGCGTCCGCCTCCGCCGTGCGACCTCCGCATTCTCCCGCG
+
?@7;:BB?<DB?<EF:BEF3CGEI)?1?BBGF3BDFFFBFFFF/4@C@A>@8A55'9=@;@B/8=7;>70;&0>8>@B>B:@:@AB>B
@HWI-ST279:219:D0RJNACXX:5:1106:17361:72522
ATGAGAGAGAAGGAAAGAGTTTCATCCTGGTGAAACTCGTCAGCGTCGTTTCCAAGTCCTCGGTAACAGAGTGAAACCCCCGTTGAGGCCGATTCGTTTCA
+
=?=ADEDDH@ABFEHIGBCCEHBBBHGGIHDGFGCFGAHHIEEGIDGAGHGGHIIHIGIICAACB?BDEC@6>>>CCBBDBB'9<?CCBBBDD@A8>>@D>
@HWI-ST279:219:D0RJNACXX:5:1106:19232:61786
AGGGGTAAGACTGAATAAAAAATGATTATTTGCATGAAATGGGGATGAGAGAGAAGGAAAGAGTTTCATCCTGGTGAAACTCGTCAGCGTCGCTTCCAAGT
+
?;?DD)@D2:C?CEEAEEEF<@A<E<?C?EEIEC?*C>B*0B0?@)?9?BDDI?D96@A@;CA=)?>CC:C7;?@;@@AA>>;5=;;A?5<9&)+9>AAA:
@HWI-ST279:219:D0RJNACXX:5:1106:19853:101247
CTTTGACGTTTCCAAGACTAAGCAAAGCATTTAATTGATACAAGTTGCTGGGATCATTTGTACCCAAAATCCGGCGCGGCGCGGGAGAATGCG
+
@7@FAEF?ACFHDGGHIGIHIGHEHI@A99<9EGIIEG><F@FFDGA@?DBG8BGIH@G@FGGG@CGHGAC@'5=9;;8,09<5&)05A>@@B
@HWI-ST279:219:D0RJNACXX:5:1106:2891:69685
CAAGAGATCCGGTGAATGAAACGAATCGGCCTCAACGGGGGTTTCACTCTGTTACCGAGGACTTGGAAACGACGCTGACGAGTTTCACCAGGATGAAACTC
+
BCCFFFFFHHHGFHIIJFHIJIJJJIJIJJIFFGIIJIJJH9ACEEDDDCCDDDDDDBDDDDCCDDDCDCBDDDB>BBDDBD<@CDEDDDDDDDDDDDDDD
@HWI-ST279:219:D0RJNACXX:5:1106:4778:88095
GGGGGTTTCACTCTGTTACCGAGGACTTGGAAACGACGCTGACGAGGTTCACCAGGATGAAACTCTTTCCTTCTCTCTCATCCCCATTTCATGCA
+
?=;DA)<B?<ACC<<2A?A9)1:8CDDA3:90??DD66;A6;7;(:'5?7>;3;(,(5>;55::AAA>;,5:::>>AAAAEA:2<33>DE>>AAA
@HWI-ST279:219:D0RJNACXX:5:1106:6889:81185
AATGATTATTTGCATGAAATGGGGATGAGAGAGAAGGAAAGAGTTTCATCCTGGTGAAACTCGTCAGCGTCGTTTCCAAGTCCTCGGTAAC
+
?@@DD;B:AA=2AE<A<FB@CFEIB6;EBB<DFBF)C@930?F0BGFIIEF>FF*/=FC<8=@8@@4;8A14,3=>-;;>>ABBABB5(8@
@HWI-ST279:219:D0RJNACXX:5:1106:7735:51716
AAGGAAAGAGTTTCATCCTGGTGAAACTCGTCAGCGTCGTTTCCAAGTCCTCGGTAACAGAGTGAAACCCCCGTTGAGGC
+
???DDDBDD?,2AEA?EE>EE:::<A<C>B3?8?C::)?00?DDD>DE).8)5;;ACEDA37?=AA;;6????'55<>??
@HWI-ST279:219:D0RJNACXX:5:1106:9355:86073
GGATCATTTGTACCCAAAATCCGGCGCGGCGCGGGAGAATGCGGAGGTCGCACGGCGGAGGCGGACGCAAGAGATCCGGAGAATGAAACGAATCGGCCTCA
+
;8?;BD?B?:=<<CFD?EE9??EA>@ADEGB66??BBBB358:8-:8+30)570785<&5707<-&5;&&5<894:>?B&5>8>ACCCC@BB1(8<B<98>
@HWI-ST279:219:D0RJNACXX:5:2305:10541:31323:start
CACACCAGTGAAACCCCCATTGTGACTGGCCTAACCGGACCCGTACTTTCCCTACTTT
+
1:?AAA:A2<?CCD:CC<?EF@AE<@G<3CFDDFFHEDG<:;A;8(.==;@CH96=AC
@HWI-ST279:219:D0RJNACXX:5:2305:12274:33599
AAATAATCAAAAGATGGCCCCCACTTAAGAGCATTTTTATTCAGAAAACAATCAGCAGTTCACGACAAATTAGCAAAGTATTTTAGGACAAGATGA
+
@@8?:BDDFDD<3EH4CBH:3B::8C4?@433CC>DGGBFDA>AHGBFFE9B;88=8BFGIJG;CEH5));3??@6;>(.6(--;=(5;9??(5@C
@HWI-ST279:219:D0RJNACXX:5:2305:9518:35139
TACTGCAAAGACGCTTAGGCCAGTCACAATGGCTAGAGTCATTGCACGGC
+
8??DDADD>C3C@D<AGA<FHGFGHABE*?H31C*0*:00??9*?FHIDE
@HWI-ST279:219:D0RJNACXX:5:2305:5785:37274
ACCAGGATGAAACTCTTTCCTTCTCTCTCATCCCCATTTCATGCAAATAATCATTTTTTATTCAGTCTTACCCCTATTAAAT
+
@B?:A=D?FHHBHEBCDAAE,3<C4<<<A<?A???F??:::::D?B9B99999BD@@FBB=F=FHCF;@CGHAC?;77CE>C
@HWI-ST279:219:D0RJNACXX:5:2305:20271:42129:start
CACTAGCCATTGTGACTGGCCTAATAAGGTAGTGACCCTTTACAGAGGGCTCTATTTATAGAGCCTAAGGTGAAGCTCCAAGCTAGGGTTG
+
??@7DDADB+AD2AEAEHH9?:CF+?FHE+<A??B?FDDG<?D@G>D18@?D>*?DEHGEAHGBFDEHCC)@EHECA;CFBD(7@CE;;;@
@HWI-ST279:219:D0RJNACXX:5:2305:8644:42348
AGAGTGAAACCCCCGTTGAGGCCGATTCGTTTCATTCACCGGATCTCTTGCGTCCGCCTCCGCCGTGCGACCTCCGCATTCTC
+
=B?DD:ADHDHB@CGGGGGDA@GGIJ?<6?DEBGBG8FBDC<F4AGC@GG=ABDFD:A39;?BB/)505&)9>@AB>BD5CDD
@HWI-ST279:219:D0RJNACXX:5:2305:13134:45099
TAATAACCCTACATCCTGTTGGCTGAAGCCGGTCGTTGATCTTATTCACCATAATCATACCAGTACAATATTTTGGGTAGCCTATCTAACTGTTGTCGACA
+
?@1:D?BDBFH>?AEG?E<A?;>FBGHDGEHGFBAHIB2/BFHBCF>)=<=7BF;.B77=CH=?;73)7?)77;33<,;55>;C>>:@(5>CACAA>@B5<
@HWI-ST279:219:D0RJNACXX:5:2305:11293:46515
CTTGGTAGTCTTGAGTAGACGTGGGCTCACATGTAAGGTGACAACATCTTCTTTCCCTTCCTTCTCTCTCTCATCTCTCGAAGCTGCG
+
:B;1+22+A??DAB<E9<??@<E=8AFD9CF*?CC4C>*0::?D889?BG**9?9*88=F8@:=C74@=C3DH>;=CHED;??'66@B
@HWI-ST279:219:D0RJNACXX:5:2305:16644:49203
CAGTCTTACCCCTATTAAATGTGCATGACACACCAGTGAAACCCCCATTGTGACTGGCCTAAGGG
+
@@@DFFFFGHHHHJIEIJJHICCDGCHHGGGEHHEI<DEHHGGHGB>FHE<EBEFHD=@=B=7@@
@HWI-ST279:219:D0RJNACXX:5:2305:8795:52373
TCCCCACAGTGGAGGGGTTTCACTTTGACGTTTCCAAGACTAAGCAAAGCATTTAATTGATACAAGTTGCTGGGATCATTTGTACCCAAAATCCGGCGCGG
+
=;?7BD>DH+<;+:AAG8:EE94?CDGAF:DB9BA>9?@A@8?9BBHHI9@A@AGGIJIC@GHFC:=C@D;?DBBABB;ACC>;->:@29AC:@B95<999
@HWI-ST279:219:D0RJNACXX:5:2305:10016:52496:start
GTAGCCGTGCAATGACACTAGCCATTGTGACTGGCCTTAGATACAAGAGAAAGGTACTACTGCTTTTAAAAGTAACGAGCTAAAAACAATCACCTAGACTC
+
;?BFDDD@FFFBF3CFHIEHFFGBEF<*:EHDHGHGHIJ@FCEHIIICGIGGFB8B@BDGGH>=;FDCAEEC.=?AE=8<9@CECCDB=AACC?CACCCCD
@HWI-ST279:219:D0RJNACXX:5:2305:19690:55507
TTATACCATCTTCTCTCAAATGAAATCTTTTATGAAACAATCCCCACAGGGGAGGGGTTTCACTTTGACGTTTACAAGACTAAGCAAAGCATTTAATTGAT
+
8=?BDD?DDFFHFEHGGHHJGIJIIIJIJIIBCE@HHGIJEF?DGHBHE)8DFFHII8=CEHFFFDEEDD==CBD@CDDC>@C>CCCDCCC<ACDECD@C@
@HWI-ST279:219:D0RJNACXX:5:2305:3851:69754
CCACTGTGGGGATTGTTTCATAAAAGATTTCATTTGAGAGAAGATGGTATAATATTTTGGGTAGCCGTGCAATGACACTAGCCATTGTGACTGGCCTAAC
+
?@@D??2AF?AB<FBFHGHAH>EHCE)?F9:<::4?*)09BF@9BFBD?DB@B8BDDE:A<-=CCEGHA8?;.777>CCC@;=@3(5-;;>5AB?<:A>B
@HWI-ST279:219:D0RJNACXX:5:2305:18937:74077
ATTCACAGATCACAATGGGGTTTTGCCGGTTTGCGTTTTTTACCTTTGCGGCAAGGTTTAAATTTTGAATTCACCCTCCACTGTTACGCTCGCAGAAGAAT
+
;?@DDF?DBBFH>H:CFGDF<@B@@???8DGHJGE?FHGGAF@@GG@AEHA?99??5@CC@CEEDDC1>>C5>:,8??@<9@CCAC:(0<59B9@>CCCC<
@HWI-ST279:219:D0RJNACXX:5:2305:12657:79577:end
CAACTTTCTATTCGGATTTGTAGTATTAGGCCAGTCACAATGGGGGTTTCACTGGTGTGTCATGCACATTTAATAGGGGTAAGACTGAATAAAAAATG
+
;??D?;==C?F?DHA?<?AC3AC,AHG<E><FHI*1:?CD>CF;G<.-77B@F@=/=.-.77?AHADC>7A)76>(;>@@BCCCCC@@@CC3:@:>2@
@HWI-ST279:219:D0RJNACXX:5:2305:10481:73941
ATTCCTGCAGCATGGTGATACCTAGGAAAAATATTATACCACTTAATTACTAGTTTTCAATTTTCACTATATATACTGTTAAAAA
+
=:==+?=37=@BBBBBB>,3,?+<=++<CCC9@@<A@AB*?1=7?AABAB??<=<B???<=A?=4>ABBBBBB;AAA4.==7>AA
@HWI-ST279:219:D0RJNACXX:5:2305:15583:55588
AGTTTCATCCTGGTGAAACTCGTCAGCGTCGTTTCCAAGTCCTCGGTAACAGAGTGAAACCCCCGTTGAGGCCGATTCGTTTCATTCACCGGATCTCTTGC
+
@@=DDEDFDFHDHIIJJDIFGHIIGHGIGHHHDFHHGEB??BDGDBGHEIJEFHHICHI@CHEFA=AB?@???B@;@@BCABCDDDEECCBDD>@@CDDD>
@HWI-ST279:219:D0RJNACXX:5:2305:16598:81067
CCTACCTTATAAGGCCAGTCACAATGGGGGTTTCACTGGTGTGTCATGCACATTTAATAGGGGTAAGACTGAATAAAAAATGATTATTTGCATGACATGGG
+
?;?BDD>ADBFDAB?CBG<A??<F<EBB8?FHEGIIIEDDF?FBFBGHG@C;@@E;==@D>AAH<CBDECCCACC@CC@BB>@>BCC@>BCACCC@C@CC?
@HWI-ST279:219:D0RJNACXX:5:2305:17260:73462
CATCTTCTCTCAAATGAAATCTTTTATGAAACAATCCCCACAGTGGAGGGGTTTCACTTTGACGTTTCCAAGACTAAGCAAAGCATTT
+
?;?D:A?ADDDAD<EB4:3<33AF9<:3AF9FEF<?)18DDI;:?D381?D-;ACDDCDE:@)--5.);A@@??..;@9>A>55;>>A
@HWI-ST279:219:D0RJNACXX:5:2305:17910:74055
ATGGGGATGAGAGAGAAGGAAAGAGTTTCATCCTGGTGAAACTCGTCAGCGTCGTTTCCAAGTCCTCGGTAACAG
+
;==AA<+)27AB>+7<=@;==+?>A*:AA=A>B=<AABBBB97>=51=:>A-<A45(>=;AAA>>@@=<,;=???
@HWI-ST279:219:D0RJNACXX:5:2305:18122:53704
GTGTGTCATGCACATTTAATAGGGGTAAGACTGAATAAAAAATGATTAATTGCATGAAA
+
=1:A<AAA4<@BB><ACB4=7?B;<313A@<@BB?ABBBBB09?B*=A*=7=?>4)=>B
@HWI-ST279:219:D0RJNACXX:5:2305:18175:38983
AAACCATATTTCATGCAAGACATGATTTCCTTCTCTTTCCTTATTTATTCACCTGCCACATCATTTTTTGTCCTATGTGGCAACTTATTTAATACTAT
+
:?=B=3DDD8D:D:<@C+AEDF::4A<B4+A<<<CEEA4*1:C1?DDFD*?*0:?;2?09?3?DCED<@<=.77@?>?))(;?6;;>AAD;;@:;>;B
@HWI-ST279:219:D0RJNACXX:5:2305:18576:45126
AAAATGATTATTTGCATGAAATGGGGATGAGAGAGAAGGAAAGAGTTTCATCCTGGTGAAACTCGTCAGCGTCGTTTCCAAGTCCTCGGTAACAGAGTGAA
+
@@CFFDEDHHGHHGIEFGGFHIIJII@FECHFHGGCFCFHIJIII?FDAFIHIIJIGIBGGIIFEFHIJFHGB?==?CCACCCC>CC@?BDBCDC3>(4>C
@HWI-ST279:219:D0RJNACXX:5:2305:18884:60466
GATTTTGGGTACAAATGATCCCAGCAACTTGTATCAATTAAATGCTTTGCTTAGTCTTGGAAACGTCAAAGTGAAACCCCTCCACTG
+
:+1A:A2=CAABDBE@C<E>C:FE>9C;EE<EEIE9?CD<9DCDADBD<9?BDE?BDDDD?B<C1AC5'7=7@7.77((,;==A@AA
@HWI-ST279:219:D0RJNACXX:5:2305:20432:61738
GATTTGGTTTTTGTGTGGGGAGGGGTTTCACTTACTTTGAGGACGATGGCAAAAGGGTTGGAAAAGAGAGATGGTGTTGTTCCTGTCTTGTGTTCTTTTCA
+
@C@FDFDBFHFHHAE:CGHIAGHBH?@ADHEHIGCHHIICHIGHGHHHGFFDEECBB;;;9@:>CCDCAB8@CC:48???ACCCDDDCDC3:9>AACCCAA
@HWI-ST279:219:D0RJNACXX:5:2305:2575:40351
GGATTGTTTCATAAAAGATTTCATTTGAGAGAAGATGGGATAATATTTTAGGGAGCCGGGCAATGACACTAGCCATTGTGACTGGCCTAACAGAT
+
<=<AAA+2?<BA4@@AB27@7>@=4?C@A3A<+?37A>=?>)10?:7?4*0=)9A=;7'5=4=AAAAAA@9>);>>@>6>>=;5===>==9>???
@HWI-ST279:219:D0RJNACXX:5:2305:3368:63760
CAATCCCCACAGTGGAGGGGTTTCACTTTGACGTTTCCAAGACTAAGCAAAGCATTTAATTGATACAAGTTGCTGGGATCATTTGTACCCAAAATCCGGCG
+
?@@FFDDFHFHHCFHEHIII:CD>DBGIGHC*?FGBGEHGCGGC@CDGHEHCCEEHIGIGHACAHHHFF?>@C@C>?BCCBCEEEEDACCC@?ACCC95<@
@HWI-ST279:219:D0RJNACXX:5:2305:6851:40445
AGGGGTTTCACTTTGACGTTTCCAAGACTAAGCAAAGCATTTAATTGATACAAGTTGCTGGGATCATTTGTACCCAAAATCCGGCGCGGCGCGGG
+
@@@DDDDDAFHBB@GIBE?FGECH@ECCFEGGGEHGIGEGIIIIIIGIGEIGEHD8CCFFGA<G=CGHH;CD>ACA?@?>;?ACB?6-9<55<@@
@HWI-ST279:219:D0RJNACXX:5:2305:7157:33727
GGGGTAAGACTGAATAAAAAATGATTATTTGCATGAAATGGGGATGAGAGAGAAGGAAAGAGTTTCATCCTGGTGAAACTCGTCAGCGTCGTTTCCAAGTC
+
==;D+=?D2ADDB@EEEDD<C8A9?AED@?EDEECCDFCDDDDD:D?@DD@B7CDC>C@=@D7@@DC;A>3?D7@ADD>A;?A?=9>;8<??324:>AA>:
@HWI-ST279:219:D0RJNACXX:5:2305:14012:99455
CAAGTCCTCGGTAACAGAGGGAAACCCCCGTTGAGGCCGATTCGTTTCATTCACCGGATCTCTTGCGTCCGCCTCCGCC
+
1=8:4A+ACF:A2?<<CFG+BFCDHHI@F:@DD@F9BHE'-5=FCDG7@@A9A)=?D8>8>(5@@:@;==8>89>?<BD
@HWI-ST279:219:D0RJNACXX:5:2305:10855:104887
GGGGGTTTCACTGGAGTGTCATGCACATTTAATAGGGGTAAGACTGAATAAAAAATGATTATTTGCATGAAATGGGGATGAGAGAGAAGGAAAGAGTTTCA
+
+1++A)0AFHAA>@+A<2+29AC9E?FCFDF<CFDE@G8@*?*9?F?9C@BF<BF>@>EECCHFEB>ABCCED@CEC=>?:>;;8<?>ABBA9A??>:@>>
@HWI-ST279:219:D0RJNACXX:5:2305:12270:109127
GGAACTAGGAGAGGCCAGAGGAGCGAGGACTTACCGAGGAATGGGGAAACGACG
+
;1:DD?>DFAD+<AFE:<;F8;EFE:8@:)0*?*?F0DF;6=@9=;(4=E<69A
@HWI-ST279:219:D0RJNACXX:5:2305:20974:109026
CAGCGGCAATGCGGCATGTGCCATTAGGCCAGACACAATGGGGGTTTCACTGGTGTGTCATGCACATTTAATAGGGGTAAGACTGAATAAAAAATGATTAT
+
8?+A?6@?FHB+@)<CDE9?:?B9:49???@B((9?F=3=@>F/ADDC;A>@;;A==55-5:,,5:3@;@DA;>CB709>:>CAA@:@DDD:@B<:>>BAC
@HWI-ST279:219:D0RJNACXX:5:2305:12787:109256
AAAAATGTTTCACTTTGCTCCTTAATAACATGTACATTTTCTTACCCGTCATACAAGTTGCATTTTAAGCTAAAATGTACCAGCGGTATTTTAAGCTAAAA
+
1?BBD;?BBAHADDGEEEE@FGDFDHIIJDEAIGCAFIGIDIIJB>DF0??DEFDDF0??D>FHHJDB<;=CC>HGG@D@CDAEB<'3;ACDDCD>;>CD>
@HWI-ST279:219:D0RJNACXX:5:2305:5996:114829:end
CATTCAAGCTGGAGTATCTTTTACTGAGATAAACATTTTTATTGCCGGCTACTAAGGCCAGTCACAATGGGGGTTTCACTGGTGTGTCATGCACATTTAAT
+
???DDFD>?+2AD3<EFABHH?HHH@HC<CFH9EHG>@FGGE>D?FGD<7()88BBG>FHH=C4).7@;).-/',,(;;>:?(598(4>B4@C>CCCDCC:
@HWI-ST279:219:D0RJNACXX:5:2305:13707:135097
CATGCACATTTAATAGGGGCAAGACTGAATAAAAAATGATTATTTGCATGAAATGGGGATGAGAGAGAAGGAAAGAGTTTCATCCTGGTGAAACTCG
+
<@@A?>DBFFF?<:?EFBG)@E;F?HE<**CGGGAG>FH<494BBD49/?BDH<CHHCAGGG>@:(5(7@?B@@AC>;>>>@>@CCAC><:,>C>>?
@HWI-ST279:219:D0RJNACXX:5:2305:14398:137667:end
TTTAGGCTCACTAAGGCCAGTCACAATGGGGGTTTCACTGGTGTGTCATGCACATTTAATAGGGGTAAGACTGAATAAAAAATGATTATTTGCATGAAATG
+
=1;::;+BADAHBB?EDDEDA<<CHFHGGDDD?@DDB@?DH9B8;(.=8@FHGH@CC=7=A;CCD49;>;;;6>-5;@>@C;<ADC@;@>>@:CCC3:A::
@HWI-ST279:219:D0RJNACXX:5:2305:11930:138602
AGACTAAGCAAAGCATTTAATTGATACAAGTTGCTGGGATCATTTGTACCCAAAATCCGGCGCGGCGCGGGAGAAT
+
;?<D:=BADHH:CAA?:CH<CB?FHHFAG3A+<A*?@=?>8)?B?4:B?DE9D;2*9*-;;;49<>:@B3;B;;<A
@HWI-ST279:219:D0RJNACXX:5:2305:10319:86793
AGCAAAGCATTTAATTGATACAAGTTGCTGGGATCATTTGTACCCAAAATCCGGCGCGGCGCGGGAGAATGCGGAGGCCGCACGGCGGAGGCGGAAGCAA
+
?;;DDD;D?F>FFH<A<CBHGDHGHI9CHHC?+CFEEFCGHC?FFGG@B?B?@GA';:=C;@?BB>B>8:::>9B9>(85<9<<<5>3<B@09>9&&8?C
@HWI-ST279:219:D0RJNACXX:5:2305:11289:89243:start
TGAAACCCCCATTGTGACTGGCCTTAGTGTTCCTCGGCATATGTGGCAGCTCAGGTCCGGCATTTTAGGTGACGCATTGCTATTGCCCT
+
???D<D8?DA<DD>2:ABDAF3CE>CE?CE9?E9?:DD@D?D>?D?D??7B<B3@=AE>D>:9?@>@;;>A@A>???8><5>AA>A>AA
@HWI-ST279:219:D0RJNACXX:5:2305:13991:143255
GGATCATTTGTACCCAAAATCCGGCGCGGCGCGGGAGAATGCGGAGGTCGCACGGCGGAGGCGGACGCAAGAGA
+
@@:DDDDDHAD8??EEGG?DA?EFB8D:?@-:BDBB=?BC>A00-:-(305598<@@B&&5(07;B@35;99AC
@HWI-ST279:219:D0RJNACXX:5:2305:14516:125199
CAGCGTCGTTTCCAAGTCCTCGGTAACAGAGTGAAACCCCCGTTGAGGCCGATTCGGTTCATTCACCGGATCTCTTGCGTCCGCC
+
?<<::=B@8CFFFE@FI@FHFEBEG=<CBDD?<BFFFFIFF>FCE==31;@45;BD(=@CB;B(5;-;?B8?:>3:(455905<?
@HWI-ST279:219:D0RJNACXX:5:2305:15229:106555
TCCTTAAAAAATACTCATTTTATTTTGAATTGTTAATAATTTTATTAAATCTTTTATGAAAACTATTTTTCATGTATACAGATTTTTTTATTGTGAAACGG
+
<@@BDDFF4D:?FHHGDAEGI@>FHHEA?FG31?**?G*C<CD4B<9?49<B*0?DEECGIB;FEGGHEG;C;@77=4@7))).)=CDCB;@3A:A;AA<5
@HWI-ST279:219:D0RJNACXX:5:2305:15959:125769:end
AAAAGCTTCCCATGAGCACTATAATCAATAAAAAGATCCTTCTTGATCATTTTAGGCCAGTCACAATGGCTAGTGTCATTGCACGGCTACCCAAAATATTA
+
<?::?DB?=CBD?+A<+<CF>FF<<@FDE9CFE91?D<DBBD9B4?B@???DBDD:*9B;=CCCB)8;CC77=7).77).7.77;/=3=???59<5>ADA>
@HWI-ST279:219:D0RJNACXX:5:2305:16072:110182
ATATGCTTTTATGTATACATATAGTTTTACATATTTCATAAAAGATTTTGAAAAATACGAATGGTCAAACATATTTAAAATAGTCAACGGCGTCAAACATT
+
?@@DBADDFDDFAHGEB>A<A<A<<CBBF:CFGBEEH@FEFHBE@?DDD>DGIGDD@GADFFA:/==<BFDCCFC=C@DH>DC7=CAEE<<?;;8',:<>A
@HWI-ST279:219:D0RJNACXX:5:2305:16136:109205
AAAGCATTTAATTGATACAAGTTGCTGGGATCATTTGTACCCAAAATCCGGCGCGGCGCGGGAGAA
+
??<::2:BDDEDD9AB>EFBB?<CCEE:BB+CEECE9CEFC<DBDDECDIA:6;;AD8887<5;>?
@HWI-ST279:219:D0RJNACXX:5:2305:16571:113328
GTGTGTCATGCACATTTAATAGGGGTAAGACTGAATAAAAAATGATTATTTGCATGAAATGGGGATGAGAGAGAAGGAAAGAGTTTCATCCTGGTGAAACT
+
@@@DDD?D<FHFHGIII9C>H@>GGCF@GGCFEHGHDGFEHGGGC94BGIE@9DEEGIBA@<FHCEDHIFHEFDE@;ACC;AC(;@C>CCCCCC((55>A>
@HWI-ST279:219:D0RJNACXX:5:2305:17848:116410
GGGGTACGACTGAATAAAAAGTGATTATTTGCATGAAATGGGGATGAGAGAGAAGGAA
+
+:=A<0+@7)<=ABABAAA<)<<+<>?=?71@<47?4=77?9;;AAABBBAAA>>;>A
@HWI-ST279:219:D0RJNACXX:5:2305:18010:127411
GATTATTTGCACCTATAGATTTCTGAGAGATCACAACCATTATTTTTTTTCCTA
+
::;;+<A,2<A7+2?+<>?,<=4@<BB9=ABC>CBA7):?AB?4<=AAAAABAB
@HWI-ST279:219:D0RJNACXX:5:2305:1846:124742
TGGGGATGAGAGAGAAGGAAAGAGTTTCATCCTGGTGAAACTCGTCAGCGTCGTTTCCAAGTCCT
+
???AB+@?DDD?1CEE?:CFEDBF+<?DCEEEB?;*:?0BBDEDD;8:<@(;@@;@@D?D;=CDD
@HWI-ST279:219:D0RJNACXX:5:2305:19572:98261
GTTTCACTGGTGTGTCATGCACATTTAATAGGGGTAAGACTGAATAAAAAATGATTATTTGCATGAAATGGGGATGAGAGAGAAGGAAAGAGTTTCATCCT
+
8=:BDDDD??=<2ACCG:3AFBHCECF4CD?FB<181:9??BBDB<BBGDBF@FFGEIAAADCF>8@C)7@;A=/5;;@;==@A????B<?5:((;;;>>A
@HWI-ST279:219:D0RJNACXX:5:2305:20028:101753
GATCCTGCAATTTCCTGCCGACCATTTTGCCCTACCCCACTATCAATTACGGGTGGTCGATCAAATGAAATCTTTCTCGCGCTCCCTCGACCTAG
+
@@@DDDDBDH>F?FB?C?CCE?CEDEHF<??<GG@B38?D?8?49D8CH<B;;@;4A=9/,(,>CCCCC>A>;>;5;@8?2<95<2<<9&5<5AC
@HWI-ST279:219:D0RJNACXX:5:2305:20553:127737:start
TATAATATTTTGGGTAGCCGTGCAATGACACTAGCCATTGTGACTGGCCTTAGCAAGGGCTACTGGTATATTTCATTCATTCTTTTTGGTATACACATCCC
+
?;?DDD?D?CD48ECEI<?E31<8F<3?@EDA;*?DD<4*0?0?99B2B>DDD4=4B(5@66)7@=CAA>CDC>7?BADDAA@A@A;>:5>>5;;:>A>A5
@HWI-ST279:219:D0RJNACXX:5:2305:21262:104718
GAAACGTCAAAGTGAAACCCCTCCACTGTGGGGATTGTTTCATAAAAGATTTCATTTGAGAGAAGATGGTATAATATTTTGGGTAGCCGTGCAATGACACT
+
???DDBBDDDDDDB,CEDEAFFFF3?:9EEEDD;DDDDEI?9DDEE<BC><C=7==CE)@.@@=ACC>A;?7?;@D;BDEA>?;>?>>=2=??A>:4:>>:
@HWI-ST279:219:D0RJNACXX:5:2305:21363:101798
NGGTTTCACTTTGACGTTTCCAAGACTAAGCAAAGCATTTAATTGATACAAGTTGCTGGGATCATTTGTA
+
#1:=DD+=ACFFFABECFH@:<BCAAFF@FFHIHG;*:DG4*:FH9D<?B@DGHG8DFHIHC@>FHIIIE
@HWI-ST279:219:D0RJNACXX:5:2305:2467:107749
GGGTAAGACTGAATAAAAAATGATTATTTGCATGAAATGGGGATGAGAGAGAAGGAAAGAGTTTCATCCTGGTGAAACTCGTCAGCGTCGTTTC
+
<@?=DD>D?DFAFHBFHI@?GHIHE>A99?4EF93CGED@FCGICE*08DFGD8B8;@2..@D7.@=DHHA3.7@>77)6,6;A85358=2<BC
@HWI-ST279:219:D0RJNACXX:5:2305:2838:101979
CATTCTCCCGCGCCGCGCCGGATTTTGGGTACAAATGATCCCAGCAACTTGTATCAATTAAATGCTTTGCTTAGTCTTGGAAACGTCAAAGTGAAACCCCT
+
@@@DDDADHFFFHG:E@GFE6@GGIIIII;AEHFCBBC@CECACC@C?CCCCCDD>@AACCCEA>CD>A>CAC@>44>@CCCCCBBBBBCCCCCC>>2?B<
@HWI-ST279:219:D0RJNACXX:5:2305:3062:118895
CGACGCTGACGAGTTTCACCAGGATGAAACTCTTTCCTTCTCTCTCATCCCCATTTCATGC
+
+1=DA)@@6<:CDE8C?A?CAE<E93D><3?3BA?B*?D4B9?BD9D4B@=B;A=4=ADEE
@HWI-ST279:219:D0RJNACXX:5:2305:3188:132325
GATGAAACTCTTTCCTTCTCTCTCATCCCCATTTCATGCAAATAATCATTTTTTATTCAGTCTTACCCCTATTAAATGTGCATGACACACCAGTGAAACCC
+
@@@DDBDDDHAFFIEIDHIIIGFHCAHHHBAHIIIG@CFEF@HCHCHCHIFIEGIHHECFHIGIIIIIGAEEHHIFAHHEHFCDFDDDECCBBCC>CCCCB
@HWI-ST279:219:D0RJNACXX:5:2305:3299:117579:start
GAAACCCCCATTGTGACTGGCCTTAGTGGTCTATAGGTTCTCATTTGCGTGCTTTTCTCTAGATTTACGTTGTGTTCTTGCATGTTCTTATTTGCTTGCTT
+
@@@?DBB??FHH<C@GD@H;F@GFHG*?E:C@FF@DA:B?F<F@@FDBF?7@FHI<BF@878=@D)7.;A?65?;;);@C;;@@;A>;>@@@A3;(,59>C
@HWI-ST279:219:D0RJNACXX:5:2305:3633:134982:end
GATCAGCTGTACGTGCTTGCTTGATTAGGATTAGGCCAGTCACAATGGCTAGTGTCATTGCACGGCTACCCAAAATATTATACCATCTTCTCTCATATGAA
+
@@<DDDD?BCDFHEBGBGB<FHD?HEHGIIGD<FB<D;F?FGD<D@@BEC9?DDG48BFC<=B5FHGHHF<A=?DCD>B>>>;;CCCCCC;-;AC(@B>@C
@HWI-ST279:219:D0RJNACXX:5:2305:6867:139132
AAAAATGATTATTTGCATGAAATGGGGATGAGAGAGAAGGAAAGAGTTTCATCCTGGTGAAACTCGTCAGCGTCGTTTCCAAGTCCTCGGTAACAGAGTGA
+
7==A<A32=A<7,<7<7?7A=A,?3?<<<?A><A?:?;A3?>BAAA*940?7997*8.=)=;=4><>;=AAA7===/;((;;;????:====2;?8;?;8:
@HWI-ST279:219:D0RJNACXX:5:2305:7156:101833
GTTACCGAGGACTTGGAAACGACGCTGACGAGTTTCACCAGGATGAAACTCTTTCCTTCTCTCTCATCCCCATTTCATGCAAATAATCATTTTTTATTCAG
+
@@CFFFDFHGHHHIIIIIIIEHIGGIIIIIIIIIIIIIIIIICGGIIHHGFFGFFFFEDFCEEEACCCCBBC<AD>CDCDDDC>AADC@@D@AC@(>@>>:
@HWI-ST279:219:D0RJNACXX:5:2305:8864:89072
TTATTCAGTCTTACCCCTATTAAATGTGCATGACACCCCAGTGAAACCCCCATTGTGACTGGCCTTATGGGCAGAAGAAAAAGAAATCATCATATGTTGCA
+
=?@?DDB?2==FCGB;<FAB:F?CH<,AAF9AC?FF8?C1:0??9??BB6?(=B4BF<@F>;=DF77C;CEFFBD>.;666?BB==3@>5>(5@B;;;AB>
@HWI-ST279:219:D0RJNACXX:5:2305:9055:127567
GAGCCACGTCAAGCTGGAGCACCCCTCCACCTTCGCCACGCTCGCCATGGACCCCGTCCGGAAGCAGGAGA
+
?@@?;?ADHB;:F@GHIIHHFGHGI?ADBG;D3:))8?66@0;4;@C()=A?B?BCBB;?;8;,5:98@BB
@HWI-ST279:219:D0RJNACXX:5:2305:18111:149900
GGTAAGACTGAATAAAAAATGATTATTTGCATGAAATGGGGATGAGAGAGAAGGAAAGAGTTTCATCCTGGTGAAACTCGTCAGCGTCAGTTCCAAGT
+
?<=?D:?DBA?D:<AF4<<CHA9C+A99AG<ED*?4CCBFD@0?@D0?F;(9=;8=FGD7)7@)..)7?EC7=;?C>;75.5?@<@=(,'5;>@>A>C
@HWI-ST279:219:D0RJNACXX:5:2305:8670:159039
AATGCGGAGGTCGCACGGCGGAGGCGGACGCAAGAGATCCGGTGAATGAAACGAATCGGCCTCAACGGGGGTTTCACTCTGTTACCGAGGACTTGGAAACG
+
@@CFFFFFHHFFHJJJJJJJIIJGGDDBDDDDDDDDDDDDDD<BBDDDDDDDD@BBDDDBDDBDDDDDDDD9@DDEDDDDDDDDDDDBDD>BDCDDCDDDB
@HWI-ST279:219:D0RJNACXX:5:2305:18412:161534
TTTCACCAGGATGAAACTCTTTCCTTCTCTCTCATCCCCATTTCATGCAAATAATCATTTTTTATTCAGTCTTACCCCTATTA
+
;11A:D8:A=D>FH@HH>3<A<E+<C<9<<H3?*19E1811C?9BD9?*?40?<DD4BFG@8@D;@8@;D:;C;=>;AC?DFD
@HWI-ST279:219:D0RJNACXX:5:2305:16421:162356
AGGGGTAAGACTGAATAAAAAATGATTATTTGCATGAAATGGGGATGAGAGAGAAGGAAAGAGTTTCATCCTGGTGAAACTCGTCAGCGTGGTTTCC
+
@?@D10=;<???DGAH:CBECG;?>F>4CG@9?:CF3?1:BDD=)00?DGECGHC@FAFGI9@CG77A;CC77?7.);3>@>??@(;:;8;B28?@C
@HWI-ST279:219:D0RJNACXX:5:2305:12307:162757
GCAAAGCATTTAATTGATACAAGTTGCTGGGATCATTTGTACCCAAAATCCGGCGCGGCGCGG
+
@@@D?ADDFBD>FEHEI>BCIBE:F@+:<@D>FGGGII<H@H?DCBFDD@B:60B;AABB:@B
@HWI-ST279:219:D0RJNACXX:5:2305:19657:172957
AAATGAAATCTTTTATGAAACAATACCCACAGGGGAGGGGTTTCACTTTGACGTTTCCAAGACTAAGCAAAGCATTTAATTGATACAAGTTGCTGGGATCA
+
8+8=BDDE4A<AF?GBACFH:C33+<3ACA8;)18:?@:60--=F>7)8=/.'-;))7?EE@>77@C96>>;5;;@C@CA@>C;AC>>ACDCDCAC<<32<
@HWI-ST279:219:D0RJNACXX:5:2305:3160:181793
GGGTGTCATGCACATTTAATAGGGGTAAGACTGAATAAAAAATGATTATTTGCATGAAATGGGGATGAGAGAGAAGGAAAGAGTTTCATCCTGGTGAAACT
+
?+=+=0+=F?>D8?EFH<I<<<:+3<C@<EF<BD9*C>FCBH2?GGII@/?DDG<FH<<FGGGABBEHH:;=?BE@@6;A>A?>@A@3;;>AC?CCD:@C@
@HWI-ST279:219:D0RJNACXX:5:2305:21237:187462
GAGAGAGAAGGAAAGAGTTTCATCCTGGTGAAACTCGTCAGCGTCGTTTTCAAGTCCTCGGTAACAGAGTGAAACCCCCGTTGAG
+
?8BBB1ADDFAHH3:<CE<:CBFDHGIIF;ECAFG@FG;;@9@80?BG=(8.)=CC;475/?(5)7;3;6>6;>;=??633<B<A
@HWI-ST279:219:D0RJNACXX:5:2305:3480:188519
GAATTGGGATCATTGCCATTTGTTTCACTCCTCAATTATAAGAAAAAAACGCTATTAAATTCTTTAAGAAATAATATTTTTTTAAAAAAACATTTATATAG
+
BB@DDDB;FFBHFG<FGGIIFH:BCFDHG>DHBFG>E?9CD@@FDBFB6;@B;C6@)=D@@EH?E3C@3;?37;6((.;6;?;<CC@@<B5<CC3(4@ADC
@HWI-ST279:219:D0RJNACXX:5:2305:5362:195391
GGGGGTTTCACTCTGTTACCGAGGACTTGGAAACGACGCTGACGAGTTTCACCAGGATGAAACTCTTTCCTTCTCTCTCATCCCCATTTCATGCAAA
+
@@8B1)<AFCFDFF:22CFC:FGD@FGG@EG@C>=070;85;7'(:5?@@?@CCCC@@5>(;3:,((5,:>>C(5@C:>3@3:28994:C@AAC@:A
@HWI-ST279:219:D0RJNACXX:5:2305:11196:198808
GACGCAAGAGATCCGGTGAATGAAACGAATCGGCCTCAACGGGGGTTTCACTCTG
+
11=D;D:8AD:22<2)BFH39C<9E?:??80BFH@(BG@366;;>'9@C>5:>5@
@HWI-ST279:219:D0RJNACXX:5:2305:3392:199279
GACTTGGAAACGACGCTGACGAGTTTCACCAGGATGAAACTCTTTCCTTCTCTCTCATCCCCATTTCATGCAAATAATCATTTTTTATTCAGTCT
+
=@?BDADFA<DC?@EA@FHC<DH??HI>FD0??009??F=F<@).888FHDC7====)7=CA?;@;B>D>A;..(;@D;355>@C@A5A>>@D>C
@HWI-ST279:219:D0RJNACXX:5:2305:11933:183048
AAGATGGTATAATATTTTGGGTAGCCGTGCAATGACACTAGCCATTGTGACTGGCCTAA
+
@@@?DB;A<B?DACDFF>BF6B+AAB?CAA;9@GFF>39**:3?9B*9?<BFDFIFGEF
@HWI-ST279:219:D0RJNACXX:5:2305:14255:151630
GATAAGGCCAGTCACAATGGGGGTTTCACTGGTGTGTCATGCACATTTAATAGGGGTAAGACTGAATAAAAAATGATTATTTGCATGAAATGGG
+
?@@DDDDBDFBADB?BHEEB@F@0???FFFGGGCFED?F<DG=CDBBFF@D;8==@-:CCEA=B>@CEECCCBBCCACDCDEA@ADAC<@C@A?
@HWI-ST279:219:D0RJNACXX:5:2305:1442:162454
GATGAAACTCTTTCCTTCTCTCTCATCCCCATTTCATGCAAATAATCATTTTTTATTCAGTCTTACCCCTATTAAATGTGCATGACACACCAGTGTAA
+
??;B:?+AA+=?CD9,2+A@4:<<:CA?<<9CEE919C4<@CDA<DD<?DDBBDDBD>))88=B=C3@CD;7@7)7?;C=3=@;)7;@;91==(;55A
@HWI-ST279:219:D0RJNACXX:5:2305:15089:198312
GTTTCCAAGACTAAGCAAAGCATTTAATTGATACAAGTTGCTGGGATCATTTGTACCCAAAATCCGGCGCGGCGCGGGAGAATGCGG
+
@?;:;?;DFB?FFA?FEBFFE3CH@FCF>AF@4?EFEFFFFEGEDCCFFCFFFD??*?FFFFI<C6/8=?>>B59)&5&502:@4<B
@HWI-ST279:219:D0RJNACXX:5:2305:15278:182322
GGGTTTCACTGGTGTGTCATGCACATTTAATAGGGGTAAGACTGAATAAAAAATGATTATTTGCATGAAA
+
===22=@AAC>@B<+<CC@7>A?7+@C=72A<?=3A)::*?7*?39=*>=994AB<>ABAB>=7=A;7>B
@HWI-ST279:219:D0RJNACXX:5:2305:16264:199744
GATCCCAGCAACTTGTATCAATTAAATGCTTTGCTTAGTCTTGGAAACGTCAAAGTGAAACCCCTCCACTGTGGGGATTGTTTCATAAAAGATTTTATTTG
+
CCCFFFFFHHHHHJJJJJJJJJJJJIJJJJJJJJJJJJHHIJIJIJJJJJJJJJJHIJJJJJJJCIIIIJJIJHHFDDEDCEEDEEEDDDDDDDD>CDDED
@HWI-ST279:219:D0RJNACXX:5:2305:16893:169537
AAGGTCATCTCTCTTAGGCCAGTCACAATGGGGGTTTCACTGGGATGTCATGCACATTTAATAGGGGTAAGACTGAATAAAAAATGATTATTTGC
+
:??D=+2==2AABA<AEE<FE?3:3AFEABBE@C??D@<?DBD((...88=@CAC=A=7)=C7=A9@'53@6;@A>AAA>>AA?=A>ADAAAABA
@HWI-ST279:219:D0RJNACXX:5:2305:17336:173857
GGGGTAAGACTGAATAAAAAATGATTATTTGCATGAAATGGGGAAGAGAGAGAAGGAAAGAGTTTCATCCTGGTGAAACTCGTCAGCGTCGTTTCCAA
+
?=;:4=DDF?FBHGEIII@GGIIIE@E<?CBG<E<<?4FD@F7))09?FEC6;=F=FGH2@C=CHEHA=77;;;?;;ACA>A=?@B==8<@05?CCDC
@HWI-ST279:219:D0RJNACXX:5:2305:17732:185755:start
ATGTGCATGACACACCAGTGAAACCCCCATTGTGACTGGCCTAAGTAATGATAGTTTTATATTTTCAAGTCATGAAGAATGAAAAAAATAACCAAAGCACC
+
1?<ADDBD<F??CG?CCB+3AF@HDBE@?EDHCF>:DD9)??30?0BGB?8DBBGFF@FB<=@FHGIHI>C@:CA=7?E>?;@@323><>>55>B(,5?9?
@HWI-ST279:219:D0RJNACXX:5:2305:18348:174926
TGAGATCAATCGGCGCAGCCGCGCAGACGGCGGGCAATTAGGCCCGTCACAATGGCTAGTGTCATTGCACGGCTACCCAAAATATTATACCATCTACTCTC
+
??@DDFDFHHHHHIJIIJJJJIJJJJJ<HIJGDDBDDDDDACAC(55?@DCCACDDDDDAC:>CDDCCCCDDDDDCCBDDDBDDDDCCDDC@CCCC:@C@C
@HWI-ST279:219:D0RJNACXX:5:2305:20365:159116
AACGTCAAAGTGAAACCCCTCCACTGTGGGGATTGTTTCATAAAAGATTTCATTTGAGAGAAGATGGTATAATATTT
+
?;1=AA:A?B:<,:A:?:):@;F<CE1::E:DD;B9B?40?<B@<4(9<B4=B4=@);(8(.7@A>D77=A?)?@@?
@HWI-ST279:219:D0RJNACXX:5:2305:3577:149743:start
TTTTTATTCAGTCTTACCCCTATTAAATGTGCATGACACACCAGTGAAACCCCCATTGTGACTGGCCTTATATAGTACTCTTTTAATGTAAACATCATTAT
+
CCCFFFFFHHHHHJJJJJJJJJJJJJJJJIIJJJJJJJJJJJJJIIJJJJJJJJJJJJJJJJJJJJJJJJHHHHHHHHFFFFFFEEEEEEFEDDD(;ADDD
@HWI-ST279:219:D0RJNACXX:5:2305:4227:196134
CTGTACTGCTTTTCTCCCAAGCTGTGCATCCACAGCCGCAGCTACTACTATTCCCACAGTCTCACTGTAAGGCCAGTCACAATGGGGGTTTCACTAGTGTG
+
CCCFFFFFHHHHHJJJJJJJJJJJIJJJJJJJJJJJJIJIIJIIJJJJJJJJJJJJJJJGIJJJJJHHHHHHFFFDEEEEEEDDDDDD5<BDEDC(44@4@
@HWI-ST279:219:D0RJNACXX:5:2305:5356:162596
GTCGTTTCCAAGTCCTCGGTAACAGAGGGAAACCCCCGTTGAGGCCGATTCGTTTCATTCACCGGATCTCTTGCGTCCGCC
+
??;D:ADDDDDDDDB:A<C3<C>F9F@)1@DDB)6:@6.9DBC@CD6AA;;A7?@;).;??;>;3>8=AA>>>A=99;-;?
@HWI-ST279:219:D0RJNACXX:5:2305:6213:196572
GATGAAACTCTTTCCTTCTCTCTCATCCCCATTTCATGCAAATAATCATTTTTTATTCAGTCTTACCCCTATTAAATGTGCATGA
+
?1:===22=DADD<2CEBAC?CF?:CFB?22<:9C9:::CD<11???DBB?DEAD@ED=8//B8B8=;A@;@=C4.=7777?;A@
@HWI-ST279:219:D0RJNACXX:5:2305:6328:158670
GTTTCCAAGTCCTCGGTAACAGAGTGAAACCCCCGTTGAGGCCGATTCGTTTCATTCACCGGATCTCT
+
???DD?DD<DCDDBC12<<AF:CC2AAEC??E@D::))098??'@DDA@.7;7=>7=?A?(58>85;A
@HWI-ST279:219:D0RJNACXX:5:2305:7048:187143
GTATCAATTAAATGCTTTGCTTAGTCTTGGAAACGTCAAAGTGAAACCCCTCCACTGTGGGGATTGTTTCATAAAAGATTTCATTTGAG
+
;?@BADD;<DDDFIE4CAFHE<::<<<3AEGC@G;:CF):?11:0?GG?6DFF8?9CD@BEFD@77.=>??;C;?;??ABCABBB@>5?
@HWI-ST279:219:D0RJNACXX:5:2305:7250:154953
GTTGCTGGGATCATTTGTACCCAAAATCCTGTAGCCAGGCGGCACACAAACTTACACAACTTCCAG
+
=1>AA7?=+<CA>=<<<2<>@AAA@+AAB<<?@B4??ABBA);AA9A;;AAAAAA:A@@=@>>5>@
@HWI-ST279:219:D0RJNACXX:5:2305:8126:160478
CTTTCCAATTCGGCCGCGTCTTTCCTTCTCCGGCCGAATCTTTTGAGGGGAAATAATCCTCTTGATCTCCTCTTCCTTTTCTCCTTCGGAAACATCGGCT
+
?@@B;4BB?D<FD<C:CE?@@@FDFHGBGHEA<AA/;@A;77A>3?=?=8'3;;,5;:@>:,>5>:A44(:3>:::@>C>A:::4::802<539:32.5?
@HWI-ST279:219:D0RJNACXX:5:2305:9033:177641
ATCTTCTCTCAAATGAAATCTTTTATGAAACACTCCCCACAGTGGAGGGGGTTCACTTTGACGTTTCCAAGACTAAGCAAAGCATTTAATTGATAAAAGTT
+
=??A?:=?<?D<DEBA?:CE4FF9CEEEEF+A++:9?E>D1B0?;B==DA/;8A=C.7?>>?8>@@>>AA;;3>>(,:5:>A?A3::>>>AA>AD:4:A4>
@HWI-ST279:219:D0RJNACXX:5:2305:9743:172579
CGACAAATTTGAACGAATTTTGTTCGTTTTCACTTTGACGTTGGAGTGTTTAGGCACTCAACACGAAGTTT
+
??<DD:+A,<ADCCE6+:A:BF8C@@8:EE9?BD?9D<?D6BDD*99894BCA).867AAAC;1<DD?;AD
@HWI-ST279:219:D0RJNACXX:5:2306:13720:9036
GGATCATTTGTACCCAAAATCCGGCGCGGCGCGGGAGAATGCGGAGGTCGCA
+
?@BFF?:,AAC?FEEEHI:+AC<EEAB0)7-4'9/6;69>3>B:5@5?<87@
@HWI-ST279:219:D0RJNACXX:5:2306:17835:11431
CATGCACATTTAATAGGGGTAAGACTGAATAAAAAATGATTATTTGCATGAAATGGGGATGAGAGAGAAGGAAAGAGTTTCATCCTGGTGAAACT
+
=B;D4ABDD>4C<E<<?A8F3A3<CFGHCFHB@BCECBB?BCH@*?D<?FBBFH@:9C65;))).B1-7.=@>D;3;AD>(;@CCC>AC=(55>C
@HWI-ST279:219:D0RJNACXX:5:2306:18488:13286
AGGCCAGTCACAATGGGGGTTTCACTGGTGTGTCATGCACATTTAATAGGGGTAAGACTGAATAAAAAATGATTATTTGCATGAAATG
+
?8:ABDDAAFDHHA2222B1::CCD?FBFGGH???BFG>BGHIGBHI<88=AGAA@GEHEC=A??;C?<>;;;>CDE@BC;>>>C>>A
@HWI-ST279:219:D0RJNACXX:5:2306:10437:26209
GTATGTGACAAATGATGGTTCCCAGTTGTGCACCTGATTCATGATTCAGTTATTCAGTGTAAATTGACGTTTCCAAGACTAAGCAAAGCATTTAATT
+
?=@DDDDDFHHHFHBGHJ<FCHHHJHGGFFBHHBDH@ECCDFDHB@F<>*::ED4??B@G9<FCD:*)@(;A@=C@GC=@@>?EHHCD?;@3(.;AC
@HWI-ST279:219:D0RJNACXX:5:2306:3307:44168
TGTAATTTTAACACACTACAAAGTTCATAAATATTTCATTTGAGATATGACTATATGAGTCGATCAGATCGAGCTTCATATATACTAGACCATATATAGTA
+
@@?DBDFFBFFDDIIGHIIJGCHFHE@H>CB@CEFEIJJIJ@HIIIJJIIHCHCFGIEGDGEHBDHIIGGCEDBACCHAHCDDEFFFFECCCCCDEDCDBD
@HWI-ST279:219:D0RJNACXX:5:2306:13501:55900
AACTTTTTCATTATTTAATTAATTCATTTGAGACCTTAATTAATTCCATAATGTCAATAATAATATATCACAATAATCTACCATCTGAAACAAACAGAGCC
+
???1+=?:2:,<C@D>2AI>DB4C<EDEH9,+++++1?9@@B>F>GBFD>9BDDBGI@@C>B944?>:FE=B:=F>F:CD;).)77@AE3?A?D@@);6;@
@HWI-ST279:219:D0RJNACXX:5:2306:16841:60775
ACTGAATAAAAAATGATTATTTGCATGAAATGGGGATGAGAGAGAAGGAAAGAGTTTCATCCTGGTGAAACTCGTCAGCGTC
+
+1:?BDD:D8<D<3::4?,<C>@FD9<B<<191?8806B9<*?D19D;FFGA))BB7CD7;@3===7;A?7)75?(;9(9??
@HWI-ST279:219:D0RJNACXX:5:2306:10568:27670:end
CTGATGACTTTAATTACTGGACTTTTTAATTACAGTGCGGGTGCTAAGGCCAGTCACAATGGGG
+
?;??1BD?FBF,:E9<AC,3?<CA@@F3A<+AC?::9C88)07B*?B=;BFFC;@)7.7;3=?C
@HWI-ST279:219:D0RJNACXX:5:2306:10670:58903
GAGGGGTTTCACTTTGACGTTTCCAAGACTAAGCAAAGCATTTAATTGATACAAGTTGCTGGGATCATTTGTACCCAAAATCCGGCGCGGCGCGGCAGAA
+
@;?DDD@?DFH?DGEEGGHFFGG9GCGCBGFIBBFGBF@9BFE<DHG94?DBC<CCAFG<435(7;DCE=)7=A);;?BAC@A8;@@<9>>BBBB&)08A
@HWI-ST279:219:D0RJNACXX:5:2306:10751:4378
GGGACAAATGATCCCAGCAACTTGTATCAATTAAATGCTTTGCTTAGTCTTGGAAACGTCAAAGTGAAACCCCTCCACTGTGGGGATTGTTTCATGAAAG
+
?@+==BB:DCAA?EB<?:AEG;?:399+2CHAGB@9?*::CB@90000?0BB>GGFBF9D;AGI.8CF@8=(@E8?CA;;.;;,3?,5;,:,55;5:AB:
@HWI-ST279:219:D0RJNACXX:5:2306:11389:51132
TTAGTCTTGGAAACGTCAAAGTGAAACCCCTCCACTGTGGGGATTGTTTCATAAAAGATTTCATTTGAGAGAAGATGGTATAATATTTTGGGTAGCCGTG
+
;@@?:A?D?<DFFHG;CG?E@,:AA?FHC>EGBFC?9B>@DF87?//=C><BCC>GIIAHG<4@=E;A7=>B?9;6;>C;CDDE<>C;C>?=B@15A805
@HWI-ST279:219:D0RJNACXX:5:2306:13853:19350
GTTTCGTATCGGAAACGTCAAAATCCAGATTAAGGTAATTACGGGCTGCAGCAGCCATGGCGATGGATGAGAGAAGATGGCGGCGGCGGCGGCAG
+
@@@FFDDDHHHGHIIGGAFHGGJJJIECHH@FGGGGIGJJJIIIIIDHIGGI@@D;@7?EC?B<ACCCCDCCDDC<CCCDCDD>BDBBDB<B>9B
@HWI-ST279:219:D0RJNACXX:5:2306:1398:37867:start
CTTACCCCTATTAAATGTGCATGACACACCAGTGAAACCCCCATTGTGACTGGCCTAATTAATTATAG
+
===AAA@AC;CBC?CBCCB,A<7+<ABBA73??A=?A?=AAA=BBA?*>A<7=<AB)=AB>ABBBA>B
@HWI-ST279:219:D0RJNACXX:5:2306:1443:30262
CTTTTATGAAACAATCCCCACAGGGGAGGGGTTTCACTTTGACGTTTCCAAGACTAAGCAAAGCATTTAATTGATACAAGTTGCTGGGATCATTTGTACCC
+
@@@DDA?DFDFFBGEE?CG@F?F+AFFFGIE?7DF4BF8=FFCF;FEE=E@@A=7?7@B@>DC@>;>@B;>;;@@>A>5:5>>B@AA@BA<BBB@(4>@>@
@HWI-ST279:219:D0RJNACXX:5:2306:14584:32029
ATAAAAAATGATTATTTGCATGAAATGGGGATGAGAGAGAAGGAAAGAGATTCATCCTGGTGAAACTCGTCAGCGTCGTTTCCAAGTCCTCGGTA
+
@@@BDDA@BFDD?>F<ADHHGH>F9@C>C88?FFE>GGHEHEGGG;8?8)8CBGC>CHAA)=>EHI>E=C,;5?AAC>;?B@ADC55(5@A>B?@
@HWI-ST279:219:D0RJNACXX:5:2306:16934:33965
AAGAGTTTCATCCTGGTGAAACTCGTCAGCGTCGTTTCCAAGTCCTCGGTAACAGAGTGAAACCCCCGTTGAGGCCGATTCGTTTCATTCACCGGATCTCT
+
???=D,A??ADBD@C;+<<EFIDA@:<?EFII@<DDDCDADC?DD9<ADCDDIA@CC>;=C7?CD?8>==;?A<<<;;=<>8+98A>ABAD>>89&&0:>A
@HWI-ST279:219:D0RJNACXX:5:2306:1707:60615
TGAAACCCCCGTTGAGGCCGATTCGTTTCATTCACCGGATCTCTTGCGTCCGCCTCCGCCGTGCGACCTCCGCATTCTCCCGCGCC
+
?;?DBBDBAD@DDA9EDBD1?@?*?DCD<DIE>?<*BD:@63)77).4=<<>9;>3=:>=???<>787>A<;>>00(4:>9;59;?
@HWI-ST279:219:D0RJNACXX:5:2306:18161:8717
GGTTTCACTTTGACGTTTCCAAGACTAAGCAAAGCATTTAATTGATACAAGTTGCTGGGATCATTTGTACCCAAAATCCGGCGCGGCGCGGGAGAGTGC
+
;@@DADD;DAD?D@@<<ACHIICEFF?FHEHIC??G?G@@?D@?G<FH<D99B<<BFFBHGC8<@F@=@@=C@CC=;?==49?@B?@099)099@?@>A
@HWI-ST279:219:D0RJNACXX:5:2306:18466:50302
AGAGTGAAACCCCCGTTGAGGCCGATTCGTTTCATTCACCGGATCTCTTGCGTCCGCCTCCGCCGTGCGACCTCCGCATTC
+
;?1B:::DDA;?DEEDEEC9;1)@@ADDDEC=@@9B<DDE(</4AA7A;77<5'9=<??8>>?7'0;5>;>9?A1&5;5;A
@HWI-ST279:219:D0RJNACXX:5:2306:4156:34126
CACGGCGGAGGCGGACGCAAGAGATCCGGTGAATGAAACGAATCGGCCTCAACGGGGGGTTCACTCTGTTACCGAGGACTTGGAAACGACGCTGACGAGTT
+
@@CFFFFFHHHHHJJIIHHFFEDEEEDDD6=BDDDDCCDDBBBDDDBDBDDDDDDDDD&0;BDDCDCDDDDDDDD@DBBDDDDDDDDDBDDBBDD?<BD8<
@HWI-ST279:219:D0RJNACXX:5:2306:4713:28312:end
CCAACTGCCATCGACAAGACGGCTGAAGGCATATTAGGCCAGTCACAATGGGGGTTTCACTGGT
+
??@D?:?:==<CFCGE@<:+@FGA@;??BD)?0BB?99B8BF*BF@8BC;9;F<5=1;BAA;;@
@HWI-ST279:219:D0RJNACXX:5:2306:5994:33151
CATTTAATTGATACAAGTTGCTGGGATCATTTGTACCCAAAATCCGGCGCGGCGCGGGAGAATGCGGAGGTCGCACGGCGGAGG
+
@@@FFFFEDFHFHEFEHCHDGDHGG@EA@BDHGEGBHIIJIJIGHGHHGGBGB@?=BD5<;?:ACDD&5@(9>-&5<B<BD3>B
@HWI-ST279:219:D0RJNACXX:5:2306:8341:14478
GAATTTTATATCAAATGAAATCTTACTATCGAAATCTATTGTATATCTACAATATTACAACCCTGCATACCAAAAAAAAAAGAAACTAA
+
;8:BDDDADHBD?EH@BGB<<<AFFIECHIG?BD8C?GHCC1??:C@9??BF<F<0999D<7(/BA==C=F@@FC;:?C;@@?<9:@:A
@HWI-ST279:219:D0RJNACXX:5:2306:8659:18188
AAACTCGTCAGCGTCGTTTCCAAGTCCTCGGTAACAGAGTGAAACCCCCGTTGAG
+
:?;BD;D=?C:FDEFGHH?FHF<9C11**)0):BF9D8BGH<BGG(74AEHEA2?
@HWI-ST279:219:D0RJNACXX:5:2306:20612:69160
CATTACGAACCTTGCCACGAGTGTCATGCACGTCCCTAGTGTCTCTTAAGTCCAAAAAATGTACCAGCTCACTAATTATTAAACTGGACCATTCGATCACT
+
=@;7?D;DF<<CA+<?@G))1:CGEG9<*?C1):10?<F9?D8DAFF9=48)=FH46='=3=?=A);?7@@C:>3>>A:(5>C:@>?(,9?5,55@:8@>@
@HWI-ST279:219:D0RJNACXX:5:2306:2146:72586
GGGGGTTTCACTGGTGTGCCATGCACATTTAATAGGGGTAAGACTGAATAAAAAATGATTATTTGCATGAAATGGGGATGAGAGAGAAGGAAAGA
+
=1?DBA8A:?BFH@2<2A++29?;FDHDG9GDG<??DG88?*?<F@DHG@.)8CHA>;)=.=CEHDHBFD3)?@C=AB?@>ACC??(559A>AAC
@HWI-ST279:219:D0RJNACXX:5:2306:18782:83010
CGTCTGATGATCCAAAATATTATACCACTAGTGGTTAATTTCATGCATCTTTGTAAATTCAACACGATCAGTATAATACTGTCTAGACTTTTCTATAATTT
+
BB@DFFFDHGHHHJJJJJJJJIJJJJJIIIICFHC?FGIJICCGCGICHCFGG0BGICI?B@>BHGGBHIFFGGHIIHGGEHC;?E?>DF>DDCCD@@AEC
@HWI-ST279:219:D0RJNACXX:5:2306:2943:85424:start
GGGGATTGTTTCATAAAAGATTTCATTTGAGAGAAGATGGTATAATATTTTGGGTAGCCGTGCAATGACACTAGCCATTGTGACTGGCCTAATAATAATCC
+
??<D;8:3=<DDF@GHEE<+::?<4CHCECAD<1*@?9CBHFHBFBB@DHDF6:0*0?CG-;5=CC:7=E.=;3?;3?CCC;>AA>222(--;>@ACCC@:
@HWI-ST279:219:D0RJNACXX:5:2306:19963:107558:start
AATGTGCATGACACACCAGTGAAACCCCCATTGTGACTGGCCTAATAGTGGGTAATAGCATTAGTAGGATTCATGCATATACG
+
B<?D;;;D<,CFFB>FB=;3<3AF>FH88@GFGCFBA>DFHI@DHG@B*9?F;=B8F=F4@F=D)=C:3=?=>A3;?@3;@>@
@HWI-ST279:219:D0RJNACXX:5:2306:14434:111197
GTTTCACTTTGACGTTTCCAAGACTAAGCAAAGCATTTAATTGATACAAGTTGCTGGGATCATTTGTACCCAAAATCCGGCGCGGCGCGGGAGAATGC
+
?@@DD,AA4CF>FGGB<<FH:EHIHE<B<CF9?E9BC?9C>4DGG4<FF@9B<*?<BHHB;8C8@4)7=F@;2(=?>3=5,33;;999@@95<08:>C
@HWI-ST279:219:D0RJNACXX:5:2306:11864:74122
CAAAGCATTTAATTGATACAAGTTGCTGGGATCATTTGTACCCAAAATCCGGCGCGGCGCGGGAGAATGCGGAGGTC
+
;@<DD?BD?,=:DGFFHIDCGCHHE>HEEA+<<?F@?C?<9:CB?DHCB<D<(<8BE<B@?B;0508>:A000><@C
@HWI-ST279:219:D0RJNACXX:5:2306:12451:82716
AAATGGGGATGAGAGAGAAGGAAAGAGTTTCATCCGGGTGAAACTCGTCAGCGTCGTTTCCAAGTCCTCGGTAACAGAGTGAAAC
+
<11ADB?DDD<+2A3++AFCC>BE>E<:EE*:C<C8600729DDEI>BAC@;-;=89';>AA3;;A:3>??8=?AA>(,:>A>:A
@HWI-ST279:219:D0RJNACXX:5:2306:14037:116510:end
AGGAGTAGCACTGTATACCACTGTTGGCTCATCTTTCTCTCTCTCTCTCTGTGTGTCTGTGTGTGAGATAAGGCCAGTCACAATGGCTAGTGTCATTGCAC
+
<@@AADDAHFGDFBF?GHCHGHGII>E?C<FHGFGH??CDEHGG9D9??DB?DBDGDCDHG*=.=FGCAGI@>EGGHCEEEHHEDFFB@@@CAE:>>@CC@
@HWI-ST279:219:D0RJNACXX:5:2306:15521:115555
TTTAATAGGGGTAAGACTGAATAAAAAATGATTATTTGCATGAAATCGGGATGAGAGAGAAGGAAAGAGTTTCATCCTGGTGAAACTCGTCAGCGCCGTTT
+
?@?DDEDFGGG?FHGGHGGHHGIIGGIGIIEEIGHIGGIHEEHI@FFGIB@@GCHHGCDCGGEHHHFFB@CDAA>>AEE?CCDA:@AC<<B?8@@&)59@?
@HWI-ST279:219:D0RJNACXX:5:2306:15960:109731
GAAACAATCCCCACAGTGGAGGGGTTTCACTTTGACGTTACCAAGATTAAGCAAAGCATTTAATTGATACAAGTTGCTGGGATCATTTGTACCCATAATCC
+
@@@DDDDDC;CDHI@GFGG>B;EE0?FBDG>DHGGGGBH)6?BG;BFHGGGI@CEG@EHHHDEEEE>CD@D@3@CCCCAC@?:8?CDDCDDC:@>(3@>>>
@HWI-ST279:219:D0RJNACXX:5:2306:16745:113451
CTTACCCCTATTAAATGTGCATGACACACCAGTGAAACCGCCATTGTGACTGGCCTGACGAGTCACATTAGTCTTATACAGTAACAACAACAATAGGGCAA
+
??@DD;DBADFFDGB<22:<CHDCD@?F@GE911:BC3?):?DF8D/09?)=F=AF@7.4(-(7A>?;?@@DC:;;>ABAB-;;>5>BBBBB@:@:>@@B7
@HWI-ST279:219:D0RJNACXX:5:2306:20507:109832:end
AGAGTAAAAGTAAAGACACACGACTTAATACCGACATGGAAAGCTCAGCTGCAGAGATGAACCCTTTTCCTCCCATAAGGCCAGTCACAATGGGGGTTTCA
+
+8:DDADDHDAFDIIFG@FAH86CGHAB*?FHE):?@F@FHIC3?)8=BBCA@F@AGE@4?A?E>?DED:@;;A;@CC<A>9(9@C@>CCCCC??B.<B:B
@HWI-ST279:219:D0RJNACXX:5:2306:21288:94659
ACTAAGCAAAGCATTTAATTGATACAAGTTGCTGGGATCATTTGTACCCAAAATCCGGCGCGG
+
?@?DDDD?BADA::EBE>ECA9@DH+CBHFICCEFE1??B?CFD*B9*0:B)B9*/?FAF':B
@HWI-ST279:219:D0RJNACXX:5:2306:2490:72767:end
CCCATGACCCCATCACTTTTAACATTGGGAATGCATGATCAATTGATCATATCCCCAACTAAGGCCAGTCACAATGGCTAGTGTCATTGCACGGCTACCCA
+
;?@DDFFEGFDBFGFHGIJJEHIGEIJIIA?FHHGGGEAEHGHHH>G><?B<FGIGDHIIIIJFCGGIAGHGFEE;C>B?B.>;>CBA@>>;?BD?@CC<C
@HWI-ST279:219:D0RJNACXX:5:2306:3315:113159:start
GAGAGAAGATGGTATAATATTTTGGGTAGCCGTGCAATGACACTAGCCATTGTGACTGGCCTAACTATCTCAAAAGATGCTCTCCCTGTATATCTCTCGTG
+
?@@DDDD?BB+<2CEFFFHIFCFB6:<CB3ED?@DG@?D4?DFI@@CDFFFFFECCF:86=FCC@CEEC=).77;7,777@@;;;@BB>ADDABDAD5;<?
@HWI-ST279:219:D0RJNACXX:5:2306:3699:92244:start
GGTAGCCGTGCAATGACACTAGCCATTGTGACTGGCCTAACCATCACCCAACACAATCTGGGAGTAGTTCACTTCATTATCAGTGAACTACTCATCAAATA
+
@@?DDFFF?D:FFIGICGGGHIIIDGCHHGIEGECHIIGDGGID@BFEBAGHGCIIIIIFHICH5=A.=ABDB@C?>C@;6>>DCCCCCCCCCCAC@ACC>
@HWI-ST279:219:D0RJNACXX:5:2306:5440:93713:start
ATAAAAGATTTCATTTGAGAGAAGATGGTATAATATTTTGGGTAGCCGTGCAATGACACTAGCCATTGTGACTGGCCTAAGTAGGAGTATGCATACCCAAC
+
<?<D??;?DFHHHIEGGEIBD+<ED4FBC9AEGEHIEEFHEBF@;FGAADEHICCD@CH@FHE9@@DE=@CEE>A?>BB>;.>;;>;,;>:@DDCC<AABB
@HWI-ST279:219:D0RJNACXX:5:2306:5649:68820
GAAGTACTAATCTGCAGTTGCTTTTTGTTGCAATCTGTTGTGATTAGTTCAAATGAAATCTTGGGTTTCGGCGCCTTTCTAAATTCTAATCATGTCCTGAT
+
?8?B+=A?D44<2AAEBEC:4AC@ED<22ABF4@E9?<EB:C4?B9?DA49?99400?D?BDBC=BBCE><8A<@><>>AA;(;A>>5>;>5>A>:35:>>
@HWI-ST279:219:D0RJNACXX:5:2306:6280:101674:start
CCCCATTGTGACTGGCCTTATTGGGAGTGGGAATGAATGCGTGACGGGGGACGGCGAACCGGACGAAGAACGCGTTGGGGACGCGGGGCTTGGG
+
@<?DB?DDFHADH9DDDHI>HHE>@;<+<?BF@89<:???@0?D;BBHEB'9;;/37B;<<<-0555(&39>9B0058992))0<9BBB@89?B
@HWI-ST279:219:D0RJNACXX:5:2306:8358:94960
GGCTACCCAAAATATTATACCATCTTCTCTCAAATGAAATCTTTTATGAAACAATCCCCACAGTGGAGGGGTTTCACTTTGACGTTTCCAAGACTAAGCAA
+
1=?DDDDDD>?+A<CEEBEC@3FBECFEE>F@ACEE@EBD*?D@@@BDE?B<B2?B3*7B;(...).(5@A-/?AD;;@@AAA?;(;>A>A:<5::AAAAA
@HWI-ST279:219:D0RJNACXX:5:2306:8870:88595
TGTCATTGCACGGCTACCCAAAATATTATACCATCTTCTCTCAAATGAAATCTTTTATGAAACAATCCCCACAGTGGAGGGGTTTCACTTTGACGTTTCCA
+
??<B?2:=ADACADEEEBF3AEAFC:::9?*::?@?DD9:99BB<DBBDA48?<<BBCB)/8B9=C@CCA=:?C37?76;9;',,5(,,::A;:9>29>AA
@HWI-ST279:219:D0RJNACXX:5:2306:16903:120958
TAAATGCTTTGCTTAGTCTTGGAAACGTCAAAGTGAAACCCCTCCACTGTGGGGATTGTTTCATAAAAGATTTCATTTGAGAGAAGATGGTATAATATTTT
+
7?=:DD>DA>C?BG4AE<I,AEEFGFG<?FACG*@?CGIDBGBFGF30909BBF;;8=))=@EHCEEHA?7@CD@CDB>C=?C@??>;;@5>A355;>@>A
@HWI-ST279:219:D0RJNACXX:5:2306:15128:121857
AGAGAAGGAAAGAGTTTCATCCTGGTGAAACTCGTCAGCGTCGTTTCCAAGTCCTCGGTAACAGAGTGAAACCCCCGTTGAGGCCGATTCGTTTC
+
:?@B?+22CC?+:CFHJ?:<<FB?F<A?B9<CB)@??F>0BD@..78C<F@G4@HIE@-=;C?=;B7;B7;6(5;98,,5959<25))<CBDD?A
@HWI-ST279:219:D0RJNACXX:5:2306:4975:126504
CTTATAGAGTCACCACTGTGCAGCCCAACTGCCAAGAATGCAGAAAGCAAGATACGATAATTATCCGGCGCACTGTATTTTTCCTTCTCTCAGGACATCG
+
?=?D;DEDH2A<BFHEE<C@>E>>AB@+C3CC3?<3C;FH?F<*:*9??D@9?DF(-=;@)87@;7@@6@8;/9(,(;@;;@>CD:AC3@A:3(48?>>7
@HWI-ST279:219:D0RJNACXX:5:2306:17102:127736
GGAGAATGCGGAGGTCGCACGGCGGAGGCGGACGCAAGAGCTCCGGTGAATGAAACGAATCGGCCTCAACGGGGGTTTCACTCTGTTACCGAGGACTTGGA
+
111=A==2+@<)@)ACD8?@CAD?@E4<=>?B6@607788(3>C@8BB79>99>3@?5?<8?B;8B<CDCD9;;<550@@@>@:::::>A50)5089>A@C
@HWI-ST279:219:D0RJNACXX:5:2306:12416:127791
GAAAGCATTTAATTGATACAAGTTGCTGGGATCATTTGTACCCAAAATCCGGCGCG
+
+11AD?AD4C=2CBDHBGE4CF<B?4C:EAAF?@FAEB*:C93:CBB<3B6??AAG
@HWI-ST279:219:D0RJNACXX:5:2306:16654:130633
AATACCATCTTCTCTCAAATGAAATCTTTTATGAAACAATCCCCACAGTGGAGGGGTTTCACTTTGACGTTTCCAAGACTAAGC
+
+11A=:+2C?:<2<EHI4AFFH>@H?HI<H4299AF9??H???C9@6B9??08?@@-B5=.77==77=5,5;.;6@CEE35@;A
@HWI-ST279:219:D0RJNACXX:5:2306:14910:137416
ACAATGGCTAGTGTCATTGCACGGCTACCCAAAATATTATACCATCTTCTCTCAAATGAAATCTTTTATGAAACAATCCCCACAGTGGAGGGGTTT
+
@B@DDD<DFDBF?2A<BF@<<FA<@@BGFGGDGGGEEGHC??B@BG<BD4*?@@<CAGC8BF4@FE;@=))=CGHEECCE()9=66(5>2=@B33?
@HWI-ST279:219:D0RJNACXX:5:2306:16052:138935:start
TTATTCAGTCTTACCCCTATTAAATGTGCATGACACACCAGTGAAACCCCCATTGTGACTGGCCTTAATTGGGCAGTGTACGTTGCC
+
?@@ADA,A,+AAC?CFFH+A<AA?E?F><2CH<D<<?8:::?BDADF>6DG@??)=8=B<72CG7=7@GAGEBC?9;?7;;;6>A8A
@HWI-ST279:219:D0RJNACXX:5:2306:5775:151377
ATGATCCCAGCAACTTGTATCAATTAAATGCTTTGCTTAGTCTTGGAAACGTCAAAGTGAAACCCCTCCACTGTGGGGATTGTTTCATAAAAGATTTCATT
+
+=?1B:B:+CC:A:AEA2:?<HHBE>>HHEHG@AC9ED>9*1CGFFGEHH6EFBDDGGH8BC).--58D@C;C?==A>?<;>CC;CCDD;@AC7>:AA>@@
@HWI-ST279:219:D0RJNACXX:5:2306:6191:155433
TGAAACTCTTTCCTTCTCTCTCATCCCCATTTCATGCAAATAATCATTTTTTATTCAGTCTTACCCCTATTAAATGTGCATGACACACCAGTGAAACCCC
+
?@7:+ABDHAFD<4ADBFGHBH>F+A;A<<C9C*:?CDF*9CF<9*?DDB?D2?FE*?CGEG>CGHG@DAHDA@;?.7?3)7?3;?BAA265@3(5;A8@
@HWI-ST279:219:D0RJNACXX:5:2306:20546:158923
TTTTTTATTCAGTCTTACCCCTATTAAATGTGCAGGACACACCAGGGAAACCCCCATTGTGACTGGCCTTAGCGGAGAATTTGTGAGTCCGGTTACAATTC
+
BBC<?DDAF,A?2224?EBEGGG@CF<9CE:1C1*::C98?D?DA(7?FC8B6@88@DH7?)=).;2(;7>@ABBB:3?CD:>A34>+:@?599<:>@C:@
@HWI-ST279:219:D0RJNACXX:5:2306:12275:159700
CACAATGGCTAGTGTCATTGTGACTGGCCTAAGTAAAACCGAGTCAGGAATACAGTTTAGTATTTATCTCTCTCTCTCTCTT
+
B=?:AD8DF:2?+2<CBDDB<4?<,<A3CAEDC*:CFBFG<@A8;D>9<?<889C=8B@B=CCCGHGDHIJGC;=A>AA3?C
@HWI-ST279:219:D0RJNACXX:5:2306:14748:160516
AATGGGGATGAGAGAGAAGGAAAGAGTTTCATCCTGGTGAAACTCGTCAGCGTCGTTTCCAAGTCCTCGGTAACAGAGTGAAACCCCCGTTGAGGCCGATT
+
@@<BDDD=8C:CCEGG7E>:AGEHCH?DGGFEIGGI9*?B9?FB36/?FB=@;CEBAACE<A>@DFCDCD=;;@>@CA,:A>>>?BD>>BABB@328>597
@HWI-ST279:219:D0RJNACXX:5:2306:15498:161323
TAGGTCGAGGGAGCGCGAGAAAGATTTCATTTGATCGACCACCCGTAATTGATAGTGGGGTAGGGCAAAATGGTCGGCAGGAAATTGCAGGATCATGCATG
+
8?@F+B@AFH<FAEA@G)??DDH*?DAF448/8B4855@A4??A<,,3;>6;;;;;@BDB8=??B<828?C:>C@>95000<<?AC3:::88:9(+:>@CD
@HWI-ST279:219:D0RJNACXX:5:2306:8753:172339
AAAGAGTTTCATCCTGGTGAAACTCGTCAGCGTCGTTTCCAAGTCCTCGGTAACAGGGTGAAACCCCCGT
+
88++A:2,=2:C<EG>B2<C<AHBDHA?;@<D1:?F:B*099*B4?F97;;CG)=C(-@EC>7AD?BA;?
@HWI-ST279:219:D0RJNACXX:5:2306:3364:175704
CAATTAAATGCTTTGCTTAGTCTTGGAAACGTCAAAGTGAAACCCCTCCACTGTGGGGATTGTTTCATAAAAGATTTCATTTGAGA
+
@CCFFFFFFH?FHIHF@FGIIEGJFIEGEBGCFFGC@DD9FH?FBHDDH38??8?BA@1@EE7=7..))=AEDF).;)..;CEDDB
@HWI-ST279:219:D0RJNACXX:5:2306:10883:146107
GGGATGAGAGAGAAGGAAAGAGTTTCATCCTGGTGAAACTCGTCAGCGTCGTTTCCAAGACCTCGGTAACAGAGTGAAACCCCCGTTGAGGCCGATTCGTT
+
@?@DDBDDHD7ADDGEGBH>>EHD9CBF<CF?F194DD>FB;D@B6?@F?B5ACGADHC.7=AHB<B?,;;@CC-;;;;-51=85><08@?0<>59?C8?>
@HWI-ST279:219:D0RJNACXX:5:2306:11099:158594
CAAGACTAAGCAAAGCATTTAATTGATACAAGTTGCTGGGATCATTTGTACCCAAAATCCGGCGCGGCGCGGGAG
+
?@<D?DDDHDFHBHFHHIHIIIBH>ABF?FBEEHIEDGGG@GCGBFHIGIG@DGIIICH<F@@AADCBBB>@@BB
@HWI-ST279:219:D0RJNACXX:5:2306:11302:142365
CATCTTCTCTCAAATGAAATCTTTTATGAAACAATCCCCACAGTGGAGGGGTTTCACTTTGACGTTTCCAAGACTAAGCAAAGCATTTAATT
+
@@@;DDDD<DA?FF@F<FHICIII@EF9EFH9?;9EFFCC6;D*:;D=D@F6@@8=)8@).74;5?E);)7??;6;>;AB??(((-5>BBBB
@HWI-ST279:219:D0RJNACXX:5:2306:1154:157498
GAGGGGTTTCACTTTGACGTTTCCAAGACTAAGCAAAGCATTTAATTGATACAAGTTGCTGGGATCATTTGTACCCNNNNNNCGGCGCGGCGCGGGAGAAT
+
BBCFFFDDHHHHHJJJJJJJJJJJIJJJJIJJJIJJIJIIIJJIGHJJIJIJJJJJIGIGHJJIJIJHHHHHHFD@######,,;?BBDDDDDDDDBD<?>
@HWI-ST279:219:D0RJNACXX:5:2306:1196:152069
AATGATTATTTGCATGAAATGGGGATGAGAGAGAAGGAAAGAGTTTCATCCTGGTGAAACTCGTCAGCGTCGTTTCCAAGTCCTCGGTAACAGAGTGAAAC
+
@@@DDDDDH?CC<FE><F@CAGC@DCAECEC8:8CGFHH;39BB*9?BDGIGB*08BC<<C=;=;C47:CEBA'5.-;A(55;;A?B89<CC>9?4+4:AC
@HWI-ST279:219:D0RJNACXX:5:2306:12991:156268
AAGCAAAGCATTTAATTGATACAAGTTGCTGGGATCATTTGTACCCAAAATCCGGCGCGGCGCGGGAGAATGC
+
>==;AAAABCBB>BB,22?,??ABBCCB<CCBCB315:?AB=?==A>A>=A9>6AAAAA@@=6;;=3;=28=?
@HWI-ST279:219:D0RJNACXX:5:2306:1567:158464
CAATCCCCACAGTGGAGGGGATTCACTTTGACGTTTCCAAGACTAAGCAAAGCATTTAATTGATACAAGATGCTGGGATCATTTGT
+
===AAAA<BA1A<?3+@17=)@A*:7<?>>=4:?=B90=9>>3=.=>B7A>>>A4>BBB4=>A;A?A@))7;>>>6=>=;=;??>?
@HWI-ST279:219:D0RJNACXX:5:2306:17593:138864
GATTCGTTTCATTCACCGGATCTCTTGCGTCCGCCTCCGCCGTGGGACCTCCGCATTCTACCGCGCCGCGCCGGATTTTGGGTACAAATGATCCCAGCAAC
+
BCCFFFDFHFHHHIGIJJJFHIIHIEGIGIJIIIGGJJJJGB;B8AEEFFCCAC;@BCC(;@?BDDDDDDDDDDBBBCDDBDBC@CACDDDDDDD<ABDDD
@HWI-ST279:219:D0RJNACXX:5:2306:17617:176930
GAAAGAGTTTCATCCTGGTGAAACTCGTCAGCGTCGTTTCCAAGTCCTCGGTAACAGAGTGAAACCCCCGATGAGGCCGATTCGTTTCATTCACCGGATCT
+
?@@D?DD=ACFHFIIEBD<??<?<C<CFFH:9C8DG:?BBBDBB9B?BG>@@C@F>==7..=??E;B>>>',,,>>@?BBB<(8398>:C:::4:<@@3<@
@HWI-ST279:219:D0RJNACXX:5:2306:18285:139531
AAAAATAATCATTTTTACTATTTTATTTTTTTTACTCCTACAAGGATCGAAACCATCTGAACTATTTCGCTCTGAAATACTTTTAAGCTCATTGTTTTCTA
+
<@@DD;BDDFHDHIII:CB>EHE>DGIEHIIID;FDEH@?@FHFBF@FH;@GGHGHG@E:AACCBDEC7>BCCCC;;>C@ACDCC@5::>@AC::++9>CA
@HWI-ST279:219:D0RJNACXX:5:2306:18492:170067
CGGCTACCCAAAATATTATACCATCTTCTCTCAAATGAAATCTTTTATGAAACAATCCCCACAG
+
??<D?:2A<D:<<C+2<2<:F?F?:<2<CE@FE4::*CDFII<?*:D<BD<D?9D3D?/?B@(B
@HWI-ST279:219:D0RJNACXX:5:2306:21295:145218
TGTGTCATGCACATTTAATAGGGGTAAGACTGAATAAAAAATGATTATTTGCATGAAATGGGGATGAGAGAGAAGGAAAGAGTTTCATCCTGGTGAAACTC
+
@@@BDDDD?:AC?CFHGCFEFGGFFEHGHIEBGHH49?CHBCADFD9BGGFEHGG<BFDHGI7@FACECEEH7@BB@B;ACC@;C;>A(5>>:AC:>@C@A
@HWI-ST279:219:D0RJNACXX:5:2306:4656:159932:start
CATTTTTTATTCAGTCTTACCCCTATTAAATGTGCATGACACACCAGTGAAACCCCCATTGTGACTGGCCTAAGAATTACAATCAAGATTAATTGA
+
@@CFBADDDHHFDEB<FHDE@F@BFAHGGA@EEAEBBA@GA<GGFG=FAGHGGGFEBAHGIHIIIAHCEHCDEDFDC@>ACACCCCCCCAC:ADCC
@HWI-ST279:219:D0RJNACXX:5:2306:6474:149911
GAAATCTTTTATGAAACAATCCCCACAGTGGAGGGGTTTCACTTGGACGTTTCCAAGACTAAGCAAAGCATTTAATTGATACAAGTTGCTGGGATCATTTG
+
<@@DDEFDHDBBHGGHBFBHGHIB?GBBHCBFHHIG?@FGDEFB*018@558=FHGIGIGHFA?EC@CBDAC>CACA>CEDC>>>CC>:55A8AC18C:B:
@HWI-ST279:219:D0RJNACXX:5:2306:7011:168857
CAGTTAGCCAGTTACGGCTGGAAGTTGTGTAAGTTTGTGTGACGCCTGGCTACAGGATTTTGGGTACAAATGATCCCAGCAACTTGTATCAATTAAATGCT
+
1?;DBD?:AACAF4<;C?F@FGEA:E<EF??D<?@FF)::DBGA6@F882=@=CAF@777@=<E,;@.;3;;>A>;>>;?=;5>@>A:(,5335:>::34@
@HWI-ST279:219:D0RJNACXX:5:2306:7457:121902
CCATAAAGTGTGCTTGCCAAAATGTATACATTTTTTTTCCTGAGGATCTGTAGAAAAATGATCAACTAAATTTATGATAATCATCAATGCTTTGCTCTCCA
+
?@@;;B8DC?FH>FG@G9<<?@HHF@EE4+ABHHIG:@;BG>B?(0=B@4B@C7@FH>@)>7=77=AEEEC@CDDC363.6;ACC@3>>>;@>A:>:@@?A
@HWI-ST279:219:D0RJNACXX:5:2306:7573:152769
TTTCTCCAACCAAAAAACATTCACATTCACCCACCCACACAAACACAAACACGAAAACCGATTAATTCGCCATGCTAGATACATAAATTGGCAAATGATCC
+
@@<=?,=AB?8BDHIG@<DA@AB?EEE@GEGGEGGGGFAFCFIIA8=CGDCG@H=EB@D>9/?B@DDD1;:?5:3++4::ACCD@CCE:(+9>:?>:@@>@
@HWI-ST279:219:D0RJNACXX:5:2306:8448:160407
GGATTGTTTCATAAAAGATTTCATTTGAGAGAAGATGGAATAATATTTTGGGTAGCCGTGCAATGACACTAGCCATTGTGACT
+
?@<;D?ABCFHHDII@B7EF@FH@FE<<E2C?3?C<CC*:C??<<:0:?9FFBDBBF;<A8@4=CCDCEA7A;77;7;;@;AA
@HWI-ST279:219:D0RJNACXX:5:2306:8837:136051
TCCCATAGGATTAGAATTTTAGGGGGTATTAAGGGGGCTCTAATGGTTCATTAGGCCAGACACAATGGGGGTTTCACTGGTGTGTCATGCACAT
+
;:=DDD3A?+:A+CA?<C?ACDFBFA0:?9B9B???:AD2AC@A)7@AA;=?CC;.?;6.;6>>;>>>;<8008>:>AA<49288(+:>:>AAA
@HWI-ST279:219:D0RJNACXX:5:2306:19949:179523
GGAGGCGGACGCAAGAGATCCGGTGAATGAAACGAATCGGCCTCAACGGGGGCTTCACTCTGTTACC
+
1:?DA1DAFH:<FE6?;FHGGE@<@AFI4=C@H=A=H?@DAAA2>A(32,'5&5?9@@(:>:3>CCC
@HWI-ST279:219:D0RJNACXX:5:2306:16552:187362
AATATTATACCATCTTCTCTCAAATGAAATCTTTTATGAAACAATCCCCACAGTGGAGGGGTTTCACTTTGACGTTTCCAAGACTAGGCAAA
+
;B@BBABBDB:D?A<?C,?CFGGGEGD@@H@EGHII@FHE?<FE?*?BB3:BB0??/??@F''57=C?7.=;3=(?C@AC;3=5;>(5<:?A
@HWI-ST279:219:D0RJNACXX:5:2306:12519:188773
TTAATAAACGAAACATCATTTCACAAATTGTTTTTTTTAAAAAGTTCCAAAAGCCCTCCTTTAAGTTGTTGGGCCGATTTTGGCCCCACATTCCTTCTCTC
+
?@@DFDDE+A@DDGGGGIIGIEIIJGGGGHFACHGHGGCHIJJI=@@FEGGGGHC?CCD)7??B@>BEEA?99;?@;;@BCC>C@8&89BCCC>CCDA:@C
@HWI-ST279:219:D0RJNACXX:5:2307:8209:3430
GACATCGACACGGTCTCCAAAACACAACTTTGACTTCTTTTTTCTATAAAAATATGTATTGAAAAGTGATATATGTATACTTTTATGAAAATATTTTTTAA
+
B@@FBFFFFHAFHAEGIIEGIGIGCHIEHIFCDGGIEBFHGJJIJCHGIICGDGGIIIIJI;?AH9=@>?CBC3;>C3@@ACED@C:>>@@AC>BDDCB<:
@HWI-ST279:219:D0RJNACXX:5:2307:3315:10233:end
GGACGCGATCCCCGCCTCGCGTTGTCGTCGTCCTCGCCGCCGTCGCTCTCACCACCACCACACTATATTAGGCCAGTCACAATGGGGGTTTCACTGGTG
+
;@;ABDDFHFFFHEBF@F><GBHHIG6CA;;@;?E<6<A8?B88=B@?<(398@B?B8?BB8<C>CDDDC:@@C@8::A>(4@@>?@><<?>BA4:<CC
@HWI-ST279:219:D0RJNACXX:5:2307:6905:13523
CATTCTGTTTTTTTTTTACTATATAAATTTCATGCGTAATCATTTTTTTTTCCTAAAAGTATATAGGAAAAATATTATTGGTACCTAATTCAGATTTCAGT
+
?B<AD;A,,2ACFHEA:??B<@GDFFGGIIGGI@9;-;;C@4.)7CHHFDDD>@CCD5(,,;@>>::C:?C?1>@D3>>:::3:4:A43:AC>4:4:44>:
@HWI-ST279:219:D0RJNACXX:5:2307:6492:18569
TGTGTCATGCACATTTAATAGGGGTAAGACTGAATAAAAAATGATTATTTGCATGAAATGGGGATGAGAGAGAAGGAAAGAGTTTCATCCTGGTGAAACTC
+
@@;D4ADDD8D?FBB?FFBE4<+B3<EGHC@9*?FFGIDHGHE<FIGHIEFEI>D3BH<B>>=FF@C;E?E;5?>26?C9>>@>CDC;>@-,>55@>>A:@
@HWI-ST279:219:D0RJNACXX:5:2307:3503:24292
GGTGTGTCATGCACATTTAATAGGGGTAAGACTGAATAAAAAATGATTATTTGCATGAAATGGGGATGAGAGAGAAGGAAAGAGTTTCATCCTGGTGAAAC
+
B<@B::=:C4A?FG<EC<4,<<C@GDFFD@*?FDGC<?DFI@??9?DD4?BF9FHEHBF8C>C@=(5;)7?E(;1?)6@C;>>;;;;(>>@AC>9><:@:>
@HWI-ST279:219:D0RJNACXX:5:2307:5433:26684
TGTGCATGACACACCAGTGACACCCCCATTGTGACTGGCCTAAGATCGCAGCTGCAGTAGTCACAGTGACAGAAACTACAGGCTACAGACCACAGAGAAGC
+
CC@FFFFFHHHHGIIJJHIJ3AEHIJJJJJJFHIJJJJIJJIJEHHGIJIJHIJJJJEIJJJJHHHEHHFFFFFEEEECCCDDDDDCDDDDDDDBCCCDDD
@HWI-ST279:219:D0RJNACXX:5:2306:1154:182037
TCTCTTGCGTCCGCCTCCGCCGTGCGACCTCCGCATTCTCCCGCGCCGCGCCGGATTTTGGGTACAAATGATCCCANNNNNNTGTATCAATTAAATGCTTT
+
@C@FFDFFFFFADBEGHIGBGG0?:DFHE@FHIBHEH=CHEA>><8;B:9@BBB55@CC@@B2>:@C>>4>AACC>######++28?>CCCDCCCD>4>C:
@HWI-ST279:219:D0RJNACXX:5:2306:14288:182174
TCACAATGGCTAGTGTCATTGCACGGCTACCCAAAATATTATACCATCTTCTCTCAAATGAAATCTTTTATGAAACAATCCCCACAGTGGAGGGGTTTCAC
+
CCCFFFFFHHHHHHHIJJJJJJGIJJJJJJJJIJJJIIJJIIJJIJJJJJIJJJJIJJJIJJJJJJJJJJJJJJHHHHHEDFFEDDECDDDDDDD89BDED
@HWI-ST279:219:D0RJNACXX:5:2306:14443:188272:start
CTATTAAATGTGCATGACACACCAGTGAAACCCCCATTGTGACTGGCCTAACTGGAATTCAACAGAGTTTGCGGAAGCTATCAATGTGACAAGCAC
+
@?;DDD>>?FACDFHI<BEG@F=FDHICB<ECCBGGED?:???BFE9FBD<?*8=BFH:)8@@GA@@7)..='5=A>=;;5;A;;(,;;:@A9???
@HWI-ST279:219:D0RJNACXX:5:2306:15657:183336
CCGTCCCCTGACGACGCGCCACGGTGCCACACGGGTTTCACTTCCGTCTCGCCGGCAGTGTCGGTTGCCTCATTAATTGCCTCGGCGTGGGC
+
@@<BDDDBHAF??EEGG?DEGGF@FHGIGE>1;B;EEH>73@CB>>;A6>;=;@/565+(3>-555;B@A(4:@:3(4(4>AC-9?<)599@
@HWI-ST279:219:D0RJNACXX:5:2306:20220:192732
GGGGATATTATATTAGTAGTACTAAGGCCAGTCACAATGGGGGTTTCACTGGCGTGTCATGCACATTTAATAGGGGTAAGACTGAATAAAAAATGATTATT
+
1==?DD>BF?AAF<F:CGF3CA?EC@;?F;A?AC9?FBDD??F(?CFFEFIF(;44A;;C=;377???76>66@A:@?;5>BB((:@>:A5:5(>@B@>>>
@HWI-ST279:219:D0RJNACXX:5:2306:9422:190928
AGATCCGGTGAATGAAACGAATCGGCCTCAACGGGGGTTTCACTCTGTTACC
+
;==8+?;A?0A+,?C9ABAA+7CB8=:?)???88A86,9@56>;3>3;;==?
@HWI-ST279:219:D0RJNACXX:5:2307:10652:11623:start
CTTACCCCTATTAAATGTGCATGACACACCAGTGAAACCCCCATTGTGACTGGCCTAAGAGAAAACTATTCTATGCTAGATAT
+
@@;A:=DDD1DF<:CGI2<4A?4<A:A?@AEGC9??C?:80?FFE*0/0989;8B<C=7)87@7@@7AE??7).?;?7?BD;A
@HWI-ST279:219:D0RJNACXX:5:2307:11277:8267
GATACAAGTTGCTGGGATCATTTGTACCCAAAATCCGGCGCGGCGCGCGAGAATGC
+
;@@DDDA?A:AC<A:::?AC??CDHEEA?CGI@FC98C6?6@688=8',20:8CC@
@HWI-ST279:219:D0RJNACXX:5:2307:12378:33051
CTGAATAAAAAATGATTATTTGCATGAAATGGGGATGAGAGAGAAGGAAAGAGTTTCATCCTGGCGAAACTCGTCA
+
8=@DDDD?=CDFFFEFFGH?E<<3C+22<A<A)?8?8*??::;@B;>/*9B=B)8B;CEG>DC@(5=/=36>;A=?
@HWI-ST279:219:D0RJNACXX:5:2307:13091:29862
ATCAAATGAGAGCTAACATATACTAATATATGACTAGCTAAATTTAATGCTAAACTGCAACCATACTTCAGTTGGTATAATATTTTAGATTACATGCTTTA
+
@CCB;DBDHDHGHIHIIGIHHGEHG4:ACFHGGICGGHHIEIIGIII9?FHGHGHGHIIGIIGHCFECHII@FIIGECEIGICCEHE>CHD)7?CEECDAC
@HWI-ST279:219:D0RJNACXX:5:2307:15340:22734
GAAACAATCCCCACAGTGGAGGGGTGTCACTTTGACGTTTCCAAGACGAAGCAAAGCATTTAATTGATACAAGTTGCTGGGATCATTTGTATCCAAAATCC
+
??@B?:DDH?HHHIIEHGH<CB@EH)?BFH@BDHCF@/BF@HIG=G9;5@14=?>;C@?>;@D@>>C@;;;@C;>@>C@@??:?BCADEEEAACCC:@CC>
@HWI-ST279:219:D0RJNACXX:5:2307:16765:12830
CGTTTCCAAGACTAAGCAAAGCATTTAATTAATACAAGTTGCTGGGAGCATTTGTACCCAAAATCC
+
;;?1AA;=C+?C<EGEG??ACF;<EHDC<9+<+:<<E<*1:?*1?1):?;<99/9?@*BF9B(8=C
@HWI-ST279:219:D0RJNACXX:5:2307:4024:14072
AAACTCTTTCCTTCTCTCTCATCCCCATTTCATGCAAATAATCATTTATTATTCAGTCTTACCCCTATTAAATGTGCATGACACACCAGTGAAACCCCCAT
+
=@?DBBBBHDBFFE<?GG?<FHHIICBGHDFBFEGFII@GEHGGHI@*:B@@G?BFIIAHHGGIGGGGIIIIG;FC@EE;DDA??E??DC>B;CC;=9@;?
@HWI-ST279:219:D0RJNACXX:5:2307:5519:31378
TTTGTACCCAAAATCCGGCGCGGCGAGGGAGAATGCGGAGGTCGCACGGCGGAGGCGGACGCAAGAGATCCGGTGAATGAAACGAATCG
+
;;?D=B?DFDHHHCF>F>@GBA<G<46=>C<BC>>;>='8-8A@B0:&&57007<<58007-077929>44?90<<>@>CCC><5@B??
@HWI-ST279:219:D0RJNACXX:5:2307:8480:27327
GGTGTCGTTTCAAGCTTTTTGAATGTAAAATCTAGCTCTGGCTGCATTACATTCACCGGATCTTCATAAATGTGTTGTTTAAGAGTAGTCTGAGACTTGGT
+
?@?B=DD?DF3ADFFBCFHFF;HHE+2AEBC<E??D4?F<CD;1BD<*0?DD?4B<FC>4;@EE)4=3?;AC=3?@?D;@;@:@A-5;-;>-5:::A>3@5
[truncated: 13,590,556 more chars]
