# Supplementary material for: The Use of RelocaTE and Unassembled Short Reads to Produce High-Resolution Snapshots of Transposable Element Generated Diversity in Rice
Source: G3 (Bethesda). 2013 Jun 1;3(6):949–57. doi: 10.1534/g3.112.005348 (PMC3689806; doi:10.1534/g3.112.005348)
Supplement: Supporting Information [file supp_g3.112.005348_FileS2.zip › srobb1-RelocaTE-6c1cb50/sample_relocaTE_run/data/fq/sample_p1.fq]

@HWI-ST279:219:D0RJNACXX:5:1101:7830:2967
AGACTGAATAAAAAATGATTATTTGCATGAAATGGGGATGAGAGAGAAGGAAAGAGTTTCATCCTGGTGAAACTCGTCAGCGTCGTTTCCAAGTCCTCGGT
+
CCCFFFFFHGHHHJIIJJJJIJJJJJGIIIIDGGIJICEHJIHIHIFGIIJIJIIJDHHGIIIJJJJIHHHHHFFDFDDDEDDDDDDDDDEDDDDDDCDDD
@HWI-ST279:219:D0RJNACXX:5:1101:9036:3684
AGCTTAGGCCAGTCACAATGGGGGTTTCACTGGTGTGTCATGCACATTTAATAGGGGTAAGACTGAATAAAAAATGATTATTTGCATGAAATGGGGATGAG
+
CCCFFFFFHHHHHJJJIJJJJJJJHIJJJJJJJDGFHFIJJJJJJJJJJJJJIJJJJ@EHHEHFFFFFFEEEEDDCDDEEDFEEDEEDDDDDDDDDDDDDD
@HWI-ST279:219:D0RJNACXX:5:1101:17892:3575
GTTTCACTGGTGTGTCATGCACATTTAATAGGGGTAAGACTGAAAAAAAAATGATTATTTGCATGAAATGGGGATGAGAGAGAAGGAAAGAGTTTCATCCT
+
CBCFFFFFHHFHHHHIJJJJJJJJJJJJJJJJJJEHIIJJJJJJ*BGIIJJJHHHHHHHFFFFFFFEEEEEEDDDBDDDDDDDDDDDDDDDD@DDEEEEDD
@HWI-ST279:219:D0RJNACXX:5:1101:15698:3899
GGTGAATGAAACGAATCGGCCTCAACGGGGGTTTCACTCTGTTACCGAGGACTTGGAAACGACGCTGACGAGTTTCACCAGGATGAAACTCTTTCCTTCTC
+
@C@DFFFFHHHHHJIJJJJJJJJJJJJJJJJ;EHHHHGGHFFFFFFDDDDBDDDDDCDDDDDDDDDDDDDDD8@CCCDDDDDDDDDDDDDDDDDDDDDDDC
@HWI-ST279:219:D0RJNACXX:5:1101:3443:4094
GAAACTCGTCAGCGTCGTTTCCAAGTCCTCGGTAACAGAGTGAAACCCCCGTTGAGGCCGATTCGTTTCATTCACCGGATCTCTTGCGTCCGCCTCCGCCG
+
@@@FDFFFDFHGHHIEE<@GDAEH9?FGGGGG;DHFHIII?FEGIC>FGHI:EEHCEBDC?BBCBCCCCCDDDECCCB@9>CCECCCBBBBBB09>BBBBB
@HWI-ST279:219:D0RJNACXX:5:1101:5462:4048
CGGGGGTTTCACTCTGTTACCGAGGACTTGGAAACGACGCTGACGAGTTTCACCAGGATGAAACTCTTTCCTTCTCTCTCATCCCCATTAGATCGGAAGAG
+
?@@?DD@???DB?::C:?<?FED<6:;CCHGFD;CC;@E<',96>?:<8@((,,:955(3>:>344>:C@4::>ACCA@:@@@:88<9@C@C>@<@(8.<@
@HWI-ST279:219:D0RJNACXX:5:1101:8626:4143
TGAATGAAACGAATCGGCCTCAACGGGGGTTTCACTCTGTTACCGAGGACTTGGAAACGACGCTGACGAGTTTCACCAGGATGAAACTCTTTCCTTCTCTC
+
CCCFFFFFHHHHHJJJJJJJJJJJJJJJJHIJJJHHHHHHFFFFFDDDDDDDDDDDDCBDDDDDDDDDDD8?DEEDDDDDDDDDDDDDDDDDDDDDDDDDD
@HWI-ST279:219:D0RJNACXX:5:1101:20358:4287
TATCAGGGCTAGGATGCGTCTTTAGCATTAAATAAGCTACCACCTAAGATAAAAAATGATGTGGTAAGTAAATAAATAAGAAAAGAGAAGGAAACAATATC
+
;@@DADDBF;FHDEHIGIFHGHI@H<E>GGHI4CGE9DFGH*BGH??BF@8BDCGAC)=C@7;D??HHEEEEDEDDB@C@@>A>A??CC<29CCCCBACCD
@HWI-ST279:219:D0RJNACXX:5:1101:19160:4623
GAATCGGCCTCAACGGGGGTTTCACTCTGTTACCGAGGACTTGGAAACGACGCTGACGAGTTTCACCAGGATGAAACTCTTTCCTTCTCTCTCATCCCCAT
+
CCCFFFFFHHHHHIJJJJJ?FHJIJIJJJJJJJJGGHFFFFEEEEEECDDDDDDDDDDDD8?CEEDDDDDDDDDDCDDCDDDDDCDDDDDDDDDEDDDDCC
@HWI-ST279:219:D0RJNACXX:5:1101:13542:5483
AAATGAAATCTTTTATGAAACAATCCCCACAGTGGAGGGGTTTCACTTTGACGTTTCCAAGACTAAGCAAAGCATTTAATTGATACAAGTTGCTGGGATCA
+
@@CFFFFDH?HHHJGIIFIIJJJIEGIECH=GFGH9DHFI@DGGEIEIEHGJGCGCEGGGGEEEFHHFFFFFCEEEECDDEDD>CD@CC>@CDCDDB@A?A
@HWI-ST279:219:D0RJNACXX:5:1101:20819:5253
AAAGTGAAACCCCTCCACTGTGGGGATTGTTTCATAAAAGATTTCATTTGAGAGAAGATGGTATAATATTTTGGGTAGCCGTGCAATGACACTAGCCATTG
+
?@@DBD?4CDFFFIGG@FHHAFHIGCGIIGHI?F@FGHIDF9FDB<?DGC<F2=<CG)/8=7CEC@D>CC?AHEEE3;@(9>@355@@@5,::::AC>@CC
@HWI-ST279:219:D0RJNACXX:5:1101:6702:5712
TGCGTCCGCCTCCGCCGTGCGACCTCCGCATTCTCCCGCGCCGCGCCGGATTTTGGGTACAAATGATCCCAGCAACTTGTATCAATTAAATGCTTTGCTTA
+
=;?DA@DAF?FDDGFE@:?DGADBFFFB@AFBAFCCEE/?B<@BBB@BB5753@:<B<>:3>:A34:@AB@>?B98>>A:>>>>:A::4@>B@:@>:4@>@
@HWI-ST279:219:D0RJNACXX:5:1101:10166:5819
CCGCGCCGCGCCGGATTTTGGGTACAAATGATCCCAGCAACTTGTATCAATTAAATGCTTTGCTTAGTCTTGGAAACGTCAAAGTGAAACCCCTCCACTGT
+
@@@FDFFDFDFHGGAGHIIGII;BBFEGGGEGEECHIHFEHHBD@DD>?CAD6@CDDACAC>;@CCA5>DE@@@A>A?BD@BDC>CCDC@1<@8@?9<:@C
@HWI-ST279:219:D0RJNACXX:5:1101:4322:6183
GGCTACCCAAAATATTATACCATCTTCTCTCAAATGAAATCTTTTATGAAACAATCCCCACAGTGGAGGGGTTTCACTTTGACGTTTCCAAGACTAAGCAA
+
C@CFFFFFHHBFHIJJGGJJJJIJJJJIJJJIIIJJIIJJGIJJJJJJJIJJJJJJHIIIIGH=FHGIJGH=DFFFCEEECECBBBDDDDDDDDDDDDDDD
@HWI-ST279:219:D0RJNACXX:5:1101:8876:6094
GGTAAGACTGAATAAAAAATGATTATTTGCATGAAATGGGGATGAGAGAGAAGGAAAGAGTTTCATCCTGGTGAAACTCGTCAGCGTCGTTTCCAAGTCCT
+
CCBFFFFFHHHHHJJJJJIJJJJJJJJJJJJJJJJJJIJJJGIJJJIJJJIJJIJJJJII@GIHIJJJHHHEHFFFFFFDCDDDDD?DDBDDDDEDDDDDD
@HWI-ST279:219:D0RJNACXX:5:1101:10639:6138
TCCCAGCAACTTGTATCAATTAAATGCTTTGCTTAGTCTTGGAAACGTCAAAGTGAAACCCCTCCACTGTGGGGATTGTTTCATAAAAGATTTCATTTGAG
+
CCCFFFFFHHHHGJIIJJJJJJJJJJJJJIIJJJJJHHIJIJIIJJJHIJJIJHGGIJJJJJJJJIJJJ@EEHGFEEEECEDFEEDDDDDDDDDEEEEDEB
@HWI-ST279:219:D0RJNACXX:5:1101:6116:6305
CGTTTCCAAGACTAAGCAAAGCATTTAATTGATACAAGTTGCTGGGATCATTTGTACCCAAAATCCGGCGCGGCGCGGGAGAATGCGGAGGTCGCACGGCG
+
BCBFFFFFHHHHHIIIJJJIECHJJJIJJJIJGIIJGGHIIGIIIIEHGGIJJGBFIJJHEGIJIJHGHFFDDDD<>>BBBDDCDDDDBBD<C>B>BBDDD
@HWI-ST279:219:D0RJNACXX:5:1101:4897:7248
TATTGATTAAGGCCAGTCACAATGGGTGTTTCACTGGTGTGTCATGCACATTTAATAGGGGTAAGACTGAATAAAAAATGATTATTTGCATGAAATGGGGA
+
CCCFFFFFHHHGHJJJGJIJJIJIJJEGHIJJJJJIJCGBGGHIJJJJJJJJJGIJIJJJJ@FGIIIIJGHHHHHHFDEEEEFEDEEEDEEDDDDDDDDD?
@HWI-ST279:219:D0RJNACXX:5:1101:3046:7430
AAATGATCCCAGCAACTTGTATCAATTAAATGCTTTGCTTAGTCTTGGAAACGTCAAAGTGAAACCCCTCCACTGTGG
+
??;DD;,==DD?DB@E9ED:A:3<F<E>@>9922C4?CEF4?D?C?4?BDEIDIIIAEEBCCBD)=A;(-;ADD3.7?
@HWI-ST279:219:D0RJNACXX:5:1101:7243:7536
CACTGGTGTGTCATGCACATTTAATAGGGGTAAGACTGAATAAAAAATGATTATTTGCATGAAATGGGGATGAGAGAGAAGGAAAGAGTTTCATCCTGGTG
+
BBCFFFDFHHHHHIJJHJIIJJJJIIIJJJEHIIJIJJJIJIIJJJIJJJJJJJJJJJJJJGIIJJJJJHGHGFFDFDCEEEDDDDDD>ADCDEEDDDDC?
@HWI-ST279:219:D0RJNACXX:5:1101:10307:7593
TGGTGAAACTCGTCAGCGTCGTTTCCAAGTCCTCGGTAACAGAGTGAAACCCCCGTTGAGGCCGATTCGTTTCATTCACCGGATCTCTTGCGTCCGCCTCC
+
@C@DDFFFHFHHHJJIIIHIGFHIJIIGHIJJIJIIGHGGIFIJIJIGIIIIGHE:BBBFDBCD@B?>BDCDCDEDDCDDDBDDDDCCDDCDDDBDDDDDB
@HWI-ST279:219:D0RJNACXX:5:1101:15315:7506
CATCTTCTCTCAAATGAAATCTTTTATGAAACAATCCCCACAGTGGAGGGGTTTCACTTTGACGTTTCCAAGACTAAGCAAAGCATTTAATTGATACAAGT
+
@CCFFFFFHHHFHGJIJJGIIIIJJJJIJJJJIGIJJJJBHGHDHIDGHIJ7AF@CHGGGIIIJFFHFFFFFFFECCCEDDDCCCCDDEECECDCDDCDDC
@HWI-ST279:219:D0RJNACXX:5:1101:17453:7721
GATCATTTGTACCCAAAATCCGGCGCGGCGCGGGAGAATGCGGAGGTCGCACGGCGGAGGCGGACGCAAGAGATCCGGTGAATGAAACGAATCGGCCTCAA
+
@CCFFFFFHHHHHJJJIJJJJJJJJFJJGIJGFDDDDDDDDDDDDD<?BDBB5:9BD<BBDDDBDDDDBDC??CD>AB<@DDEDCCC@BD88??@BDBB::
@HWI-ST279:219:D0RJNACXX:5:1101:8300:7922
ACGGCGGAGGCGGACGCAAGAGATCCGGTGAATGAAACGAATCGGCCTCAACGGGGGTTTCACTCTGTTACCGAGGACTTGGAAACGACGCTGACGAGTTT
+
CCCFFFFFHHGHHGGIIHHEDECEDEDD@BDDEDDDDCDDDDDDDDDBDDDDDDDDD5;BDDDDDDDDCDCDDBDDDDDDDDDDDDDDBDDBB@C>?B<@C
@HWI-ST279:219:D0RJNACXX:5:1101:4625:8708
AGATCCGGTGAATGAAACGAATCGGCCTCAACGGGGGTTTCACTCTGTTACCGAGGACTTGGAAACGACGCTGACGAGTTTCACCAGGATGAAACTCTTTC
+
@@@FFFFFCFHHHIJEGGHJJIIFGIIGGIJIJJIIJBDDECEEACCCCACDDD??BBDD@@:A@CB>BBBDDDD@?9<@C:@CDD<??CDDDCA@ACC>:
@HWI-ST279:219:D0RJNACXX:5:1101:11093:8505
TGGGGATGAGAGAGAAGGAAAGAGTTTCATCCTGGTGAAACTCGTCAGCGTCGTTTCCAAGTCCTCGGTAACAGAGTGAAACCCCCGTTGAGGCCGATTCG
+
CCCFFFFFHHHHHJJGJIJIIJJJHIJJJJJJIJJGIJJJJJJJIJJJIJIJJGIIJHHHHEFHFFFFDDDEDDDDDCDEDDDDDDD>BDDDDDDBBDDDB
@HWI-ST279:219:D0RJNACXX:5:1101:20209:8706
GGACTCCTTCAGAACCTAGGATTTGATGAAAATCTAGTCAAAATTCATAATTTAATAAAAAAATAGTAAAATAATCGTGACACAATTATTTGCATGAATGA
+
@C@FFFFDFHHFHJJJIJJJIAECFFHHIGBBCGC@GFCFHIIIFIGGCHCGHG@GIGIIEHIHIJ@;DHIEECC3?;@);>CEDEDDEEDCCCDDDCDDC
@HWI-ST279:219:D0RJNACXX:5:1101:6101:8801
GATCATTTGTACCCAAAATCCGGCGCGGCGCGGGAGAATGCGGAGGTCGCACGGCGGAGGCGGACGCAAGAGATCCGGTGAATGAAACGAATCGGCCTCAA
+
CCCFFFFFHHHHHJJIJJJJJJJJJJJIJIJGFDBDDDDDDDDDDC<C@BDDBDDBD8BDBBDBDDDBDDCBCCDCBD@BBDEDDDDCDBDDDDDDD@DDD
@HWI-ST279:219:D0RJNACXX:5:1101:16382:10174
GGGATCATTTGTACCCAAAATCCGGCGCGGCGCGGGAGAATGCGGAGGTCGCACGGCGGAGGCGGACGCAAGAGATCCGGTGAATGAAACGAATCGGCCTC
+
CCCFFFFFHHHFHIJJJIIJJJJJJIJIJJIIHFDDBB@BCDDDDDDD<?BBDDDDDDD3@DDDDBBBD;BDCDDCCCBD5<BDEDDDDDDDDBDDDB@>?
@HWI-ST279:219:D0RJNACXX:5:1101:10577:10496
AGTAAGGCCAGTCACAATGGGGGTTTCACTGGTGTGTCATGCACATTTAATAGGGGTAAGACTGAATAAAAAATGATTATTTGCATGAAATGGGGATGAGA
+
BC@FFFFFGHHHHJJJJJJJJJJGGGIIICIIBFBFFGGIIJJJIIJJIGIJIIIJ@EHFHHHFFDFFFEEEDBDDCFEDDEDDEEDDDDDDCDDDDDDC>
@HWI-ST279:219:D0RJNACXX:5:1101:10758:11155
GCGGGAGAATGCGGAGGTCGCACGGCGGAGGCGGACGCAAGAGATCCGGTGAATGAAACGAATCGGCCTCAACGGGGGTTTCACTCTGTTACCGAGGACTT
+
CCCFFFFFHHHHHJJJJFHHIJIJJJJHEDDDDDBDDDDDDCDCDDDDD9BBDEDDDDDDDDDDDDBDDDDDDDDBDD<BBDEDDDDDDDDDDDDDDDDDC
@HWI-ST279:219:D0RJNACXX:5:1101:16563:11064
ATCCCAGCAACTTGTATCAATTAAATGCTTTGCTTAGTCTTGGAAACGTCAAAGTGAAACCCCTCCACTGTGGGGATTGTTTCATAAAAGATTTCATTTGA
+
CCCFFFFFHHHHHJHIJJJJJJJJGGIJJIIJIIJIIGFIJIJIIIJIIIIJIIBGIIIIJJJJIJJJJJGIFHFFFCE@AEEDDDDDDCBCDDDDEFFED
@HWI-ST279:219:D0RJNACXX:5:1101:12195:11349
GGTACAAATGATCCCAGCAACTTGTATCAATTAAATGCTTTGCTTAGTCTTGGAAACGTCAAAGTGAAACCCCTCCACTGTGGGGATTGTTTCATAAAAGA
+
CC@DFFFFHHHHHJJJJJJJJJJJHIJJJJJJJJJJJJJJJJJJJIJIJJJJJJJJJJJJJJJJFHIJJJJJJJJHHHHFDFFFD?BDDCDDDFEEDDDDD
@HWI-ST279:219:D0RJNACXX:5:1101:16395:11474
CAGAGTGAAACCCCCGTTGAGGCCGATTCGTTTCATTCACCGGATCTCTTGCGTCCGCCTCCGCCGTGCGACCTCCGCATTCTCCCGCGCCGCGCCGGATT
+
BCCFFBDFGHHHHJIJIJJIJJJIJIJJJJIJJJIJIIEHHIJGIIGIIIJHHBDFCDD?BDBDDB@@BDBBDBCABD@DDDEDDDDBDDBBDBDDDD5<>
@HWI-ST279:219:D0RJNACXX:5:1101:14008:11835
GTGAAACTCGTCAGCGTCGTTTCCAAGTCCTCGGTAACAGAGTGAAACCCCCGTTGAGGCCGATTCGTTTCATTCACCGGATCTCTTGCGTCCGCCTCCGC
+
@@@FFFFFFDHDHIBHGHHGHHGIIIGFHIFIIIIIIIIIBHHGIIIIIIIIG=EHFFFFDDBDDDD>?BDFDDDCCCDD<@DDDEDCCBD@DBDDDBBDB
@HWI-ST279:219:D0RJNACXX:5:1101:3335:12163
GAACAAAGTCCAACATGCATGGCAAGGGCCCCCCTCCTCCGTGGGAGAGAGCCCAAGCTTGAATCCTTGGGAGAGAAGATGGGGGAGAGAGGATCACTCCT
+
@@@?DDDFHDHHHCHIJBHJJIFGIJGIB@GIEIIIIIIJIBFGG=CBEEH6??6;ABEDDBCCACCDCDDAB?BBCCCCDDDDB0<9@?BDBD9?>>@9@
@HWI-ST279:219:D0RJNACXX:5:1101:13772:12614
GTTTCACTGGTGTGTCATGCACATTTAATAGGGGTAAGACTGAATAAAAAATGATTATTTGCATGAAATGGGGATGAGAGAGAAGGAAAGAGTTTCATCCT
+
BBCFFFFFHGHFFHGHIJIIIJIJJJJJJJJJIJEHIJGIIJFJIEHIJIIJIFHIGIJJAGIJJGIJJIJDE5=?BEEEDDDACDDDDBDD:ACEFEEDD
@HWI-ST279:219:D0RJNACXX:5:1101:9519:13228
AATATTATACCATCTTCTCTCAAATGAAATCTTTTATGAAACAATCCCCACAGTGGAGGGGTTTCACTTTGACGTTTCCAAGACTAAGCAAAGCATTTAAT
+
@@@FFFFFBF>FBFHEFGFHCHIEGIIGCHIIGIIBHGGHGG>GH?CGEHIIGHCEBDGHA@EGHC?AEEEHB?,5>@C>C:=;;@ACCACC>9ACCCF@C
@HWI-ST279:219:D0RJNACXX:5:1101:7795:13430
CGGAGGCGGACGCAAGAGATCCGGTGAATGAAACGAATCGGCCTCAACGGGGGTTTCACTCTGTTACCGAGGACTTGGAAACGACGCTG
+
?@?;BDD@@8D??@:GFB@BFBCF4;E=C=;=CAE=(.5??9>9?;@B;=;@8&5?3:3:@@:BB@BAB9B5)834:@B@>A<5<05>B
@HWI-ST279:219:D0RJNACXX:5:1101:14359:13292
GTGTCATGCACATTTAATAGGGGTAAGACTGAATAAAAAATGATTATTTGCATGAAATGGGGATGAGAGAGAAGGAAAGAGTTTCATCCTGGTGAAACTCG
+
BBBDFFFFHHHGHJJJJJIJJJJEGHIEHIJIJJJJJJJJJIJJJJJJJJJJJJJJJJJJJJIIJIJHHEHCEFEFEEEDE>CCDFEEDDDDCCDDDDDDD
@HWI-ST279:219:D0RJNACXX:5:1101:18928:13365
GGTTTCACTGGTGTGTCATGCACATTTAATAGGGGTAAGACTGAATAAAAAATGATTATTTGCATGAAATGGGGATGAGAGAGAAGGAAAGAGTTTCATC
+
BC@DFFFFHHHHHHIHIJJJJIJJJJJHIJIIIJJCG;?11:?FBBGIIJJEHG:CB8BGFG>7=@CH47@GHE=9;;@;>==B;A(5>:95?CDC>;@D
@HWI-ST279:219:D0RJNACXX:5:1101:4036:14080
TTCCAAGTCCTCGGTAACAGAGTGAAACCCCCGTTGAGGCCGATTCGTTTCATTCACCGGATCTCTTGCGTCCGCCTCCGCCGTGCGACC
+
???BDDDDADDHDFEGHED?DGE?EBEHCGGHAFHGGGEBFHHHIIGGEH;77@3=7AEE6A';;>C;3;383=><>B?<@25)999@9@
@HWI-ST279:219:D0RJNACXX:5:1101:9288:14144
TACCATATTAGGCCAGTCACAATGGGGGTTTCACTGGTGTGTCATGCACATTTAATAGGGGTAAGACTGAATAAAAAATGATTATTTGCATGAAATGGGGA
+
@CCFFFFFHFHGHJIJGHIJJIIJJJJJHIIGIJJGJDGGFHGIIFIJIJGIIAHHIIJJH:ECDEFFFDECAEACDDDDCDEEDFEFDDEDDDDDCDDDD
@HWI-ST279:219:D0RJNACXX:5:1101:4973:14642
AATGCGGAGGTCGCACGGCGGAGGCGGACGCAAGAGATCCGGTGAATGAAACGAATCGGCCTCAACGGGGGTTTCACTCTGTTACCGAGGACTTGGAAACG
+
CCCFFFFFHHHHHIJIJJJJJ>HHHDDDB@DBDDCBDCDDDD:BBDEDDDDDDDDADDBBDBDDDDBDDDD9BDDDDDCDDDCDDDBDBDDD?CCDCDDC8
@HWI-ST279:219:D0RJNACXX:5:1101:6508:15159
ACGGCTGGAAGTTGTGTAAGTTTGTGTGACGCCTGGCTACAGGATTTTGGGTACAAATGATCCCAGCAACTTGTATCAATTAAATGCTTTGCTTAGTCTTG
+
CCCFFFFFFHHHHJGHHIJJHIIIFHFHIJJJJJJIJIJJJIJHIJJJIJJFHHIJJIIIGJIHHHHFFFFFEEECDEEEEDDDEEDDEDDDDDDDCCDED
@HWI-ST279:219:D0RJNACXX:5:1101:15480:15247
GGGTTTCACTCTGTTACCGAGGACTTGGAAACGACGCTGACGAGTTTCACCAGGATGAAACTCTTTCCTTCTCTCTCATCCCCATTTCATGCAAATAATCA
+
CCCDFFFFHHHHHJJJJJJJJJJJJJJJJJJJIGIJJIJJIIFJGGIJJJHHHHFFFFFCEEEEEEDDDDDDDDDDCDEDDDDCCDEEEEDDCDDDDDEDD
@HWI-ST279:219:D0RJNACXX:5:1101:14457:15824
CATTGCACGGCTACCCAAAATATTATACCATCTTCTCTCAAATGAAATCTTTTATGAAACAATCCCCACAGTGGAGGGGTTTCACTTTGACGTTTCCAAGA
+
CCCFFFFFHHHHHJJJJJJJJJJJJJJJIIJJJJJJJIIIJJJJJJJJJJJJJJJJJJJJJJJIIJJJJHHEEHHFFDD;@DDFDDDDDDDDBDDDDEDDD
@HWI-ST279:219:D0RJNACXX:5:1101:9661:16378
AGAAGGAAAGAGTTTCATCCTGGTGAAACTCGTCAGCGTCGTTTCCAAGTCCTCGGTAACAGAGTGAAACCCCCGTTGAGGCCGATTCGTTTCATTCACCG
+
CCCFFFFFGHHHDHIJJJIJIIJCGJJJJGIIHIIIJGGHGDHIGHJJIGGJJJII@EGEEEHHADFFF;@CBDDBBBDDDDD@BBDDD?CBCDDDDEDDD
@HWI-ST279:219:D0RJNACXX:5:1101:8108:17215
CCGGCGCGGCGCGGGAGAATGCGGAGGTCGCACGGCGGAGGCGGACGCAAGAGATCCGGTGAATGAAACGAATCGGCCTCAACGGGGGTTTCACTCTGTTA
+
CCCFFFFFHHHHHJJHHFFFFDDDDDD?CBDDDDDBBD5BDBBD@BBBDDDDD?CDDDD7@@CDDDDDDDDBDDDBDDBDDDDDDDDD59@C>CCDCCCDD
@HWI-ST279:219:D0RJNACXX:5:1101:9834:17684
GATCATTTGTACCCAAAATCCGGCGCGGCGCGGGAGAATGCGGAGGTCGCACGGCGGAGGCGGACGCAAGAGATCCGGTGAATGAAACGAATCGGCCTCAA
+
CCCFFFFFHHHHHJJJJJJJJJJIJIIJJIJHFDDDDDDDCDDBDD<CDDBDDDDDD5BB@DDDDDDDDDDDDDD>BD9@BDDDDDDCDDDDDDDDD@BD>
@HWI-ST279:219:D0RJNACXX:5:1101:5955:18149
CGCGCCGCGCCGGATTTTGGGTACAAATGATCCCAGCAACTTGTATCAATTAAATGCTTTGCTTAGTCTTGGAAACGTCAAAGTGAAACCCCTCCACTGTG
+
C@CFFFFFGHHGHIJJJJJJIFHIIJJJJJJJJJJJIIJHHHHEHFFFFFFFEEEEEEEDDDDDDDDDEEDDDDDDDDDD@CD@CDDDDDDDDDDDDDDAC
@HWI-ST279:219:D0RJNACXX:5:1101:13078:18540
TGACGAGTTTCACCAGGATGAAACTCTTTCCTTCTCTCTCATCCCCATTTCATGCAAATAATCATTTTTTATTCAGTCTTACCCCTATTAAATGTGCATGA
+
@CCFFFFFHHHHHHIJJDGIJGIJIHIIIHHGIGIGEHGHIGIJIIJJJJJIJHIFGIJIIIIIJJJJJJHHHHGHFFFFFFCECDDDDEEDEEDEDEEDD
@HWI-ST279:219:D0RJNACXX:5:1101:3240:18933
AAAGAGTTTCATCCTGGTGAAACTCGTCAGCGTCGTTTCCAAGTCCTCGGTAACAGAGTGAAACCCCCGTTGAGGCCGATTCGTTTCATTCACCGGATCTC
+
@@@DFFFFHCBAF9BGHFHIIIEDGIGEHA?EFCD:FDG9DGGH4B8?AEFAFCGH>D7@GHE>CE<BABBDDA?@?88>BDDCDDDDEE@CA:<@B>B@>
@HWI-ST279:219:D0RJNACXX:5:1101:17325:18986
CAAGTTGCTGGGATCATTTGTACCCAAAATCCGGCGCGGCGCGGGAGAATGCGGAGGTCGCACGGCGGAGGCGGACGCAAGAGATCCGGTGAATGAAACGA
+
CCCFFFFFHGHHHJJJJJJJFHIJJJJJJJJJJJJJJJJFFCDDDBDDDDCCDDDDD8A@;BDBDDDD@BDDDDBB<BDBDDACCDCBD5>?CDCDDDABB
@HWI-ST279:219:D0RJNACXX:5:1101:12055:19768
TATACCATCTTCTCTCAAATGAAATCTTTTATGAAACAATCCCCACAGTGGAGGGGTTTCACTTTGACGTTTCCAAGACTAAGCAAAGCATTTAATTGATA
+
@@<DBDDFAFDDDEHGF@HGG@IHEGEHIIEIHGIIGHGHIGEGHGDB9?@HHIIIHHIIGIIIIGCHE5?@DFE@CBCCCCCACC?CCCCCCDD>@3>CD
@HWI-ST279:219:D0RJNACXX:5:1101:10832:20309
CGAATCGGCCTCAACGGGGGTTTCACTCTGTTACCGAGGACTTGGAAACGACGCTGACGAGTTTCACCAGGATGAAACTCTTTCCTTCTCTCTCATCCCCA
+
CCCFFFFFHHHHHJJJJJJJ@FHJJJJIJJJJJJJIHHFFDEEDEEDDD@BDDDBBDDBDD?BDEEDDDDDDDDDDDDDDDDDDDDDCDDDDDDDEDDDD?
@HWI-ST279:219:D0RJNACXX:5:1101:12175:20272
CGTCCGCCTCCGCCGTGCGACCTCCGCATTCTCCCGCGCCGCGCCGGATTTTGGGTACAAATGATCCCAGCAACTTGTATCAATTAAATGCTTTGCTTAGT
+
CC@FFFFFHHHHHJJIJJIJJJIJJJJJJJJJJJJJJGHFDDDDDDDBDDDDDDD?CDDDDDDDDDDDDDDDDDDDDCDEEEDDEDDCDEDDEDDDDDDDD
@HWI-ST279:219:D0RJNACXX:5:1101:17521:20619
GTGAAACCCCCGTTGAGGCCGATTCGTTTCATTCACCGGATCTCTTGCGTCCGCCTCCGCCGTGCGACCTCCGCATTCTCCCGCGCCGCGCCGGATTTTGG
+
@@@FFFFFHGFHFGHI>GGEHIIICHFHIIIIGGGHGGIGIGGIIIIIIHHFBCD@BDDDDB8;BD>BDBCDBD<@@DDDDC>95@BBDBD<>B9.5ADDB
@HWI-ST279:219:D0RJNACXX:5:1101:3190:20991
CATTTAATTGATACAAGTTGCTGGGATCATTTGTACCCAAAATCCGGCGCGGCGCGGGAGAATGCGGAGGTCGCACGGCGGAGGCGGACGCAAGAGATCCG
+
CCCFFFFFHHDFHIIFHHIJJJJJIIHIJIJJIIIJJIIJJIIIJJJIHIIJ>BDDDDDBBBDDDDDBDD8A@BD@B@BDD@BDDDDBBDBBBBC?3>CCA
@HWI-ST279:219:D0RJNACXX:5:1101:8976:21329
GTGTCATTGCACGGCTACCCAAAATATTATACCATCTTCTCTCAAATGAAATCTTTTATGAAACAATCCCCACAGTGGAGGGGTTTCACTTTGACGTTTCC
+
BBBDFFFFHHHHHJJJJJJJJJJJJJJJJJJJJJIJJJJJJIJJJJJJJJJJJJJJJJJJJIJJJJJIJJJJHHHHCEFFDDD;BDDFDDDDDDDDBBCDD
@HWI-ST279:219:D0RJNACXX:5:1101:12010:22833
CTTTCCTTCTCTCTCATCCCCATTTCATGCAAATAATCATTTTTTATTCAGTCTTACCCCTATTAAATGTGCATGACACACCAGTGAAACCCCCATTGTGA
+
@@@FFDDFGHHDHIIIIGIJGHGIIBHAADGHGGIIDHGIIJGIIHGJIEGFFB@FGGEHIJJI=FHI>.=7=E>=CAAHD=B?C;AECCA??BDCDC@CC
@HWI-ST279:219:D0RJNACXX:5:1101:15351:22755
GGTTTCACTTTGACGTTTCCAAGACTAAGCAAAGCATTTAATTGATACAAGTTGCTGGGATCATTTGTACCCAAAATCCGGCGCGGCGCGGGAGAATGCGG
+
<@=DDDDDAH?HHGICGBCHFFDGH4F<BDFG>DCG4DEHIIG40:?DDFGEEED?BFHECB>FGEHCEG>CDD@?AECED<888?BB>B59&5&8>CC9<
@HWI-ST279:219:D0RJNACXX:5:1101:5128:23078
TGTCATTGCACGGCTACCCAAAATATTATACCATCTTCTCTCAAATGAAATCTTTTATGAAACAATCCCCACAGTGGAGGGGTTTCACTTTGACGTTTCCA
+
CC@FFFFFHHHHHJJJJJJJJIJIJJJICGIJIC>FGGDAFEHIGGEHGHJJIJIJIJGIHDFHEEAHGIJHHH?@CBDFDD9=BCFDDDDDDDD@DDCCD
@HWI-ST279:219:D0RJNACXX:5:1101:7011:23090
CAATGGCTAGTGTCATTGCACGGCTACCCAAAATATTATACCATCTTCTCTCAAATGAAATCTTTTATGAAACAATCCCCACAGTGGAGGGGTTTCACTTT
+
CCCFFFFFHFHHHHIJJIJJIJJJJJJJJJJJJJFIJIEIIBGHIIJJJIIJJIJEHJIJGJJJJJJJFJJIIHHHHHFFFFDECEEDDDDD=BDDEDDDD
@HWI-ST279:219:D0RJNACXX:5:1101:2500:23523
ATCATTTGTACCCAAAATCCGGCGCGGCGCGGGAGAATGCGGAGGTCGAACGGCGGAGGCGGACGCAAGAGATCCGGTGAATGAAACGAATCGGCCTCAAC
+
@BCFFFFFFFHDDFHIJIIGIIJJIIJIJJHFDDDDDACA@BBBB885&+855<BD-5787@5<;557BAA?C:>BB&5<C>CCCDDD<<?<BB7@<ACCC
@HWI-ST279:219:D0RJNACXX:5:1101:2996:23577
GGGGTTTCACTCTGTTACCGAGGACTTGGAAACGACGCTGACGAGTTTCACCAGGATGAAACTCTTTCCTTCTCTCTCATCCCCATTTCATGCAAATAATC
+
@@@D+@BDFDDHHIFG>EHIGIIGCHFHCEHGGIB:D<;FGFEGA--=.7===??=)6>ACC;>>5((-;;;@>@>::5>@>9??<CDDECCC>>A@>@CC
@HWI-ST279:219:D0RJNACXX:5:1101:17887:23716
CATCCTGGTGAAACTCGTCAGCGTCGTTTCCAAGTCCTCGGTAACAGAGTGAAACCCCCGTTGAGGCCGATTCGTTTCATTCACCGGATCTCTTGCGTCCG
+
@CCFFFFFFHHHHJJJIBHGIJJEHIGIIIJIJJIJIIIIJGHIJJIGHFHGEHIIJJHD=BCDEEDDD=@DDD?:?CDDDDC>>?B9>BDDDDCCDBB@9
@HWI-ST279:219:D0RJNACXX:5:1101:7323:23925
GAAGGAAAGAGTTTCATCCTGGTGAAACTCGTCAGCGTCGTTTCCAAGTCCTCGGTAACAGAGTGAAACCCCCGTTGAGGCCGATTCGTTTCATTCACCGG
+
CCCFFFFFHHHFHIJJJJJJJIGHIJIJJJJJJJJIJGHGGIIHIIJICGHIIIIIIJIJHHHAHFFFFFDDDD?ABDDDDDD>BDDDACDDEEEEEDDDD
@HWI-ST279:219:D0RJNACXX:5:1101:17619:23822
CAGAGTGAAACCCCCGTTGAGGCCGATTCGTTTCATTCACCGGATCTCTTGCGTCCGCCTCCGCCGTGCGACCTCCGCATTCTCCCGCGCCGCGCCGGATT
+
@CCFFDFFHHHHGJJJFHIJJJIIJJJIIIGGIIJJJJJJJJJDIJJIJJIHG?DFDDDBDDDDDD@DDDBDDBDABDDB@C@>ACBDDDD<BBDDB955>
@HWI-ST279:219:D0RJNACXX:5:1101:3842:24082
GCATTCTCCCGCGCCGCGCCGGATTTTGGGTACAAATGATCCCAGCAACTTGTATCAATTAAATGCTTTGCTTAGTCTTGGAAACGTCAAAGTGAAACCCC
+
@CCFFFFFHHHGHJJIJIIJJJBGIJIJJJ;?EF>CDFBEFFEDEECDDDDDCDEEDCDDDDDEDDDEDDDDDDDDDEEDCCDDDDDDDDDDCCCCDDDDB
@HWI-ST279:219:D0RJNACXX:5:1101:16958:25902
GGAGATGGTGGAATCGCTCGCGCGGGAAGGAGGAATGTTCACGCGGGAAGGAGGCGTGGCGCGGCGCGGCGCGGGAGAATGCGGAGGTCGCACGGCGGAGG
+
B@;DDFFFCFFHHJJIJIJJJJIJIJAHIJIIJIHHHEFHFFFFCDD?BDDBDDDD5@DBDBDDDDDDDDBBD@B5<>BCDDDD9<B29<@BDBB5<B5@B
@HWI-ST279:219:D0RJNACXX:5:1101:19966:25994
GGGGGTTTCACTCTGTTACCGAGGACTTGGAAACGACGCTGACGAGTTTCACCAGGATGAAACTCTTTCCTTCT
+
???DA)<ADD?<?CEEE>B9?1:C8:BDII9@D@DAD6;;AA3-5=(57)7;6;>@?AAAAA3:>:A:;:::>A
@HWI-ST279:219:D0RJNACXX:5:1101:9327:26066
GCGACCTCCGCATTCTCCCGCGCCGCGCCGGATTTTGGGTACAAATGATCCCAGCAACTTGTATCAATTAAATGCTTTGCTTAGTCTTGGAAACGTCAAAG
+
CCCFFFFFHHHHHJJJJJJIJJIJJJJJJJHDFFEEEDD?CDDDDDDDDDDDDDDDDDDDDCCDEEDDEDDDEEDDDDDDDDDDDDEEDDCCDDDDDDDDD
@HWI-ST279:219:D0RJNACXX:5:1101:11410:26627
CGTCCGCCTCCGCCGTGCGACCTCTGCATTCTCCCGCGCCGCGCCGGATTTTGGGTACAAATGATCCCAGCAACTTGTATCAATTAAATGCTTTGCTTAGT
+
CC@FFFFFHHHHHJJGHIJJJJJJJIJJJJJJJJJIIGIHFDDDDDDBDDDDCDD?CDDDDDDDDDDDDDDDDDDDDDCDEEDDEDDDEEDDEDDDDDCD@
@HWI-ST279:219:D0RJNACXX:5:1101:18356:27190
CTTGCGTCCGCCTCCGCCGTGCGACCTCCGCATTCTCCCGCGCCGCGCCGGATTTTGGGTACAAATGATCCCAGCAACTTGTATCAATTAAATGCTTTGCT
+
@@@DDFDFHHHHHJJGJJIGGGIGIIGIGGGBHGGIIIHGFCCBDDDBDBD-9<CCDDD<ACCDDDDDDDCCCDBCCBCDDCDCDDCDDCDCDDDDDDDDD
@HWI-ST279:219:D0RJNACXX:5:1101:5975:27417
AAAAATGATTATTTGCATGAAATGGGGATGAGAGAGAAGGAAAGAGTTTCATCCTGGTGAAACTCGTCAGCGTCGTTTCCAAGTCCTCGGTAACAGAGTGA
+
CCCFFFFFHHHHHJJJJJJJJJJIJJJJJJJJJIIIJIJJIJJJGIDHIJJJJJJJJHHJJJJJJJGIIHHHHFCDDDDDEDDCDDDDDDDDDDDDCDCC>
@HWI-ST279:219:D0RJNACXX:5:1101:20911:27674
TGGCTAGTGTCATTGCACGGCTACCCAAAATATTATACCATCTTCTCTCAAATGAAATCTTTTATGAAACAATCCCCACAGTGGAGGGGTTTCACTTT
+
@@7BBDDDDHAH8GGFBGHIIIGFHCAGGI?F>DDCGGIGGIDHFEGHGHGIGEFHI48BF)=FA@GGIGEIE>)?;?B?2;6((6=/;'3?5;@CCC
@HWI-ST279:219:D0RJNACXX:5:1101:4000:27808
ATATTATACCATCTTCTCTCAAATGAAATCTTTTATGAAACAATCCCCACAGTGGAGGGGTTTCACTTTGACGTTTCCAAGACTAAGCAAAGCATTTAATT
+
@@@DDDB:=:CFDHHEBFECFIGHC>EHCHFHII>FBHEDGECGIF<DHG@G4BFBBFGG4;;DEC>AHHHHDEE>@@;@@?=CCAC;AC:?<A:>@DDCE
@HWI-ST279:219:D0RJNACXX:5:1101:12223:28939
GGGGTTTCACTCTGTTACCGAGGACTTGGAAACGACGCTGACGAGTTTCACCAGGATGAAACTCTTTCCTTCTCTCTCATCCCCATTTCATGCAAATAATC
+
@@@DDFFFHFHFFIF@GGIGGGA8CGEEGE?FHGBHBGIIIIIIG((?7ACE>?D;;@;@>C@>;;A@>>>;@CCCCCCDCC9??CCDCCDCC>>@C@:CA
@HWI-ST279:219:D0RJNACXX:5:1101:9673:29101
TGTGTCATGCACATTTAATAGGGGTAAGACTGAATAAAAAATGATTATTTGCATGAAATGGGGATGAGAGAGAAGGAAAGAGTTTCATCCTGGTGAAACT
+
==7??AA><@BB>>ABBBC>BBB7)27=<@?A@AAABBA>8=AB4???A=ABA?ABBB4.=;<54;ABBA=AA>>;>;@@6>(5;??==?>>9,5;9;??
@HWI-ST279:219:D0RJNACXX:5:1101:13354:29086
GGAGGCGGACGCAAGAGATCCGGTGAATGAAACGAATCGGCCTCAACGGGGGTTTCACTCTGTTACCGAGGACTTGGAAACGACGCTGACGAGTTTCACCA
+
@@@DDDADAF:CFIEGGBABFEGH>HHAFGG;=@8E;?BECC<@;@?:=?:8&)2::((3:@:@@>CB3;)9<?@A4:@A929505>BB3<8-+8>>BC>:
@HWI-ST279:219:D0RJNACXX:5:1101:2744:29475
GGTACAAATGATCCCAGCAACTTGTATCAATTAAATGCTTTGCTTAGTCTTGGAAACGTCAAAGTGAAACCCCTCCACTGTGGGGATTGTTTCATAAAA
+
??=BDD>?+CBCBEEGDFFIIIIF:CHFHII@AEGIIFGIGCFIFFFFDF@FGIGII;98BFEGBFEAFC@FFCEEEEA?;??DCBB3=>ABBBDABBB
@HWI-ST279:219:D0RJNACXX:5:1101:7381:30224
AAGGAAAGAGTTTCATCCTGGTGAAACTCGTCAGCGTCGTTTCCAAGTCCTCGGTAACAGAGTGAAACCCCCGTTGAGGCCGATTCGTTTCATTCACCGGA
+
@C@FFFFFHHFHHIJJJJJJIFHHHJJJJJIJJJJIIJIIJJIIJJIIIHIJGJFHHIJJHHHHHHFFFFDDD@BDDDDDDDBDDDDCDBDDEEDEDDDDD
@HWI-ST279:219:D0RJNACXX:5:1101:11083:30230
ATTCACCGGATCTCTTGCGTCCGCCTCCGCCGTGCGACCTCCGCATTCTCCCGCGCCGCGCCGGATTTTGGGTACAAATGATCCCAGCAACTTGTATCAAT
+
CCCFFFFFHHHHHJJJJJJJJJIJJJJJJJJJHIJJIJHGHFFFDDDDEDDDDDDDDDDDDDDDDDDDDDDDBCDDDCDDDDDDDDCDDDDDDDCDEEEDD
@HWI-ST279:219:D0RJNACXX:5:1101:13431:31053
AGTTTCATCCTGGTGAAACTCGTCAGCGTCGTTTCCAAGTCCTCGGTAACAGAGTGAAACCCCCGTTGAGGCCGATTCGTTTCATTCACCGGATCTCTTGC
+
@@@DDFDDFHHHGEEGHGHIIIIIJJGIGGFFHIIJDEGFGHIGIGFGGIEHIIHHIIJG9AEDBDEDDD??@B=;@@B?CDDBDECCDC<@<@@@CCA4@
@HWI-ST279:219:D0RJNACXX:5:1101:19258:31231
AAGGCCAGTCACAATGGCTAGTGTCATTGCACGGCTACCCAAAATATTATACCATCTTCTCTCAAATGAAATCTTTTATGAAAAAAACCCCACAGTGGAGG
+
@@;?1BDDDFFFFI3AC@GHIEAHHIFH@FF>;1):?DFFDGEG<DBFFCFIEFFF>FFGGEC@CEFE7CA77=E?CD>BDED)6>/3?7=BBB@>ABBBB
@HWI-ST279:219:D0RJNACXX:5:1101:3385:31606
GCGTCCGCCTCCGCCGTGCGACCTCCGCATTCACAGGATTTTGGGTACAAATGATCCCAGCAACTTGTATCAATTAAATGCTTTGCTTAGTCTTGGAAACG
+
@1?DDFFFGFDFFGIIEHBGGHDHGGD:@AHHGG@GI>CHI;><E?3;?DCC@@A66?CCBD?ACCDCCDDDDDDC>A@C@ADDDCDDD>ACEEDCD@CC<
@HWI-ST279:219:D0RJNACXX:5:1101:5458:32020
CACTTAGGCCAGTCACAATGGCTAGTGTCATTGCACGGCTACCCAAAATATTATACCATCTTCTCTCAAATGAAATCTTTTATGAAACAATCCCCACAGTG
+
CCCFFFFFHHGHHJJJJJIJJJJJJHHGIJJJJIIJIIIJJJJJIJIJJGIIIJJIJJJIJJJJJJJEHIHHHHHHHFFFFFFEEEEEEDDCDDDDDDDDC
@HWI-ST279:219:D0RJNACXX:5:1101:9024:32249
TAACAGAGTGAAACCCCCGTTGAGGCCGATTCGTTTCATTCACCGGATCTCTTGCGTCCGCCTCCGCCGTGCGACCTCCGCATTCTCCCGCGCCGCGCCGG
+
BC@FFFFFFHHHHJJJJJJIJJJJJJJJJIJJIIJJJJJJJJJJJJIJIJHHHGHFDDDDDDBDDDDDD5>BDBD@DDDBDDB<CACDC<B<BDDB>BDDB
@HWI-ST279:219:D0RJNACXX:5:1101:2447:32527
TGATCCCAGCAACTTGTATCAATTAAATGCTTTGCTTAGTCTTGGAAACGTCAAAGTGAAACCCCTCCACTGTGGTGATTGTTTCATAAAAGATTTCATTT
+
@@CFFFFFHHHHHIJJIJJHIJIJJIJJJHIJJJJJJJJIJJJJJJJJIIGIJJIIFHIJJIJIJIJJJIJJHEHH;?CFFFFFEDEECEDDDDDDDDEED
@HWI-ST279:219:D0RJNACXX:5:1101:14823:33038
TTTAATAGGGGTAAGACTGAATAAAAAATGATTATTTGCATGAAATGGGGATGAGAGAGAAGGAAAGAGTTTCATCCTGGTGAAACTCGTCAGCGTCGTTT
+
CCCFFFFFHHHDFIIIJJJIJJJJJJJJIJJJJGIGIJJIJIHIIJIJJJIJJJIJIHHGIIGGHHHHH@CFFFFEEEEEEEDCDDACDBDDDDDBBB@BB
@HWI-ST279:219:D0RJNACXX:5:1101:17443:33570
TTCTTTCTTTTTTTTGACCGGAGAAAATATGACCGTTTTTTTTACGGGAGAAAATATGACCGTTGCTTTGAGAGGAGAGTGAGAGAGAAGGAAAGGTTTTT
+
@@?BDDFFHHHHGJJJJJJJJFGFEGEHBHGIIHGAHGIIHFDDDDBD=@BACCDCDDCC@BDBB;CCDC@B?CDDB@?4>C@:@??8?AA<CCDD(:@BB
@HWI-ST279:219:D0RJNACXX:5:1101:15811:34240
AGATCCGGTGAATGAAACGAATCGGCCTCAACGGGGGTTTCACTCCGTTACCGAGGACTTGGAAACGACGCTGACGAGTTTCACCAGGATGAAACTCTTTC
+
CC@FFFFFHHHHHIJJIIJGGHHIGJJIJJIJJJIIB>DDEEEEEDDDDDBDDDDDDDDDDDDDDD?DDDBDBDDBBD@DDEEDDD<??CDDDDDDDCDDD
@HWI-ST279:219:D0RJNACXX:5:1101:5787:34367
CTCTGTTACCGAGGACTTGGAAACGACGCTGACGAGTTTCACCAGGATGAAACTCTTTCCTTCTCTCTCATCCCCATTTCATGCAAATAATCATTTTTTAT
+
BCCFFFFFHHHHHJIJJJJIJJJJJIIJJIJJIIIJHHIJIJJIIJBHHHHHHHFFFFDFEEEEEEDDDDEDDDDDDCEDDDCDDDCDDDEDDDDEEDDDD
@HWI-ST279:219:D0RJNACXX:5:1101:14158:34664
GGATCATTTGTACCCAAAATCCGGCGCGGCGCGGGAGAATGCGGAGGTCGCACGGCGGAGGCGGACGCAAGAGATCCGGTGAATGAAACGAATCGG
+
@@@?ADDDHHHFHHIDCGGHFGA>EHGHGIHHDD;=@??3>8577:B+97BBB@899<&5&85<BB;@7@&9?CC>:29)58>C@@(4:?0<A0?B
@HWI-ST279:219:D0RJNACXX:5:1101:5993:35080
CGGATCTCTTGCGTCCGCCTCCGCCGTGCGACCTCCGCATTCTCCCGCGCCGCGCCGGATTTTGGGTACAAATGATCCCAGCAACTTGTATCAATTAAATG
+
CCCFFFFFHHHHHJJJJJJJJJGIJIHIIJEIJIJJIJFHHFFFFFDDDDDDDDDDBD@BBCDDDD?CC@CDDDDCDDDDDDDDDDDDDDEEEDDEDDDED
@HWI-ST279:219:D0RJNACXX:5:1101:12242:35287
CGTTTCCAAGACTAAGCAAAGCATTTAATTGATACAAGTTGCTGGGATCATTTGTACCCAAAATCCGGCGCGGCGCGGGAGAATGCGGAGGTCGCACGGCG
+
@@1ADD>DHF?FFEEHEGIICFHGIFIIIIIHF@?<E@C<C@?FH?8DHGIIII@FF>FGHI2CBFIAEB/=?B>9@B@>9<ACC:09<>@BC<9><@BB<
@HWI-ST279:219:D0RJNACXX:5:1101:19042:35569
GTCGTTTCCAAGTCCTCGGTAACAGAGTGAAACCCCCGTTGAGGCCGATTCGTTTCATTCACCGGATCTCTTGCGTCCGCCTCCGCCGTGCGACCTCCGCA
+
CCCFDFFFHHHHFHIJJJJHGHIGGJJ?GFBEHDFHIJHBHHHIGGIGEGIG@CHHHFHFDDEFDDDBDDDA@CBDDDDBDBDD7B?@559@DBBDDDB>@
@HWI-ST279:219:D0RJNACXX:5:1101:4076:36188
AAATCCGGCGCGGCGCGGGAGAATGCGGAGGTCGCACGGCGGAGGCGGACGCAAGAGATCCGGTGAATGAAACGAATCGGCCTCAACGGGGGTTTCACTCT
+
CCCFFFFFHHHHGJJJJJHFDDDDDCDD?BD@CBBDBDDBDD7BD@BD<@B85@@CBCCDDBD5@<CCCCCDCDDBBBDDDDDDDDDDDDDD&5?>>>CDC
@HWI-ST279:219:D0RJNACXX:5:1101:7875:36496
AAATGATTATTTGCATGAAATGGGGATGAGAGAGAAGGAAAGAGTTTCATCCTGGTGAAACTCGTCAGCGTCGTTTCCAAGTCCTCGGTAACAGAGTGAAA
+
CCCFFFFFHHHHHJJJJIJJIJJJJIJJJIEHEHIJJJJJJJJJIIIIJJIJIJJIIIJJIJIJIJJJJHHHFACACDDDDDDDDDDDDDDDDDDDCCCDD
@HWI-ST279:219:D0RJNACXX:5:1101:12375:36809
AAGGCCAGTCACAATGGGGGTTTCACTGGTGTGTCATGCACATTTAATAGGGGTAAGACTGAATAAAAAATGATTATTTGCATGAAATGGGGATGAGAGAG
+
CCCFFFFFHHHHHJJJJJJJGIJJIJJJJFHEHHIJIJJGGGIJJJJIIIJJJ;EHHEFHHFHFFFFFFDDDDDFEDEEEDEEDDDCDDDDDBDDDDDDDB
@HWI-ST279:219:D0RJNACXX:5:1101:19926:37161
CTCTCATCCCCATTTCATGCAAATAATCATTTTTTATTCAGTCTTACCCCTATTAAATGTGCATGACACACCAGTGAAACCTCCATTGTGACTGGCCTTAG
+
@@@DBDFFHHHHGJJJJIIJIJG@HIJIJJIJJJJJJJJJIDGGIGIIIIGHIJJJIDGCCHGHGI@FHGEHGE??CHFDEC@?CC@@CCDACDDDDDDCD
@HWI-ST279:219:D0RJNACXX:5:1101:12905:37395
CCCAGCGTAAGGCCAGTCACAATGGCTAGTGTCATTGCACGGCTACCCAAAATATTATACCATCTTCTCTCAAATGAAATCTTTTATGAAACAATCCCCAC
+
;<<44BDDDD;<DB@E<:C?EEAF9EB?E*?C4?DD*090::@D1BCB)BB@;4=CAEDC=7==CDCCCD;7@;7;;@A:AA;;;;;;>3>3>=A39A???
@HWI-ST279:219:D0RJNACXX:5:1101:19631:37633
GATTCGTTTCATTCACCGGATCTCTTGCGTCCGCCTCCGCCGTGCGACCTC
+
@CCFFF?DHHDDHECHEHDEFFHAFHD?C?CGGH@:FGI6BGAE<E:5=8A
@HWI-ST279:219:D0RJNACXX:5:1101:4791:37793
CGGCTACCCAAAATATTATACCATCTTCTCTCAAATGAAATCTTTTATGAAACAATCCCCACAGTGGAGGGGTTTCACTTTGACGTTTCCAAGACTAAGCA
+
CCCFFFFFHHHHHJJJJJJJJJJJJJJJJJJJJJJJJIJJJIJJJJJJJJJJJJJJJJJJGIGIFHJIJJHH@DCCFEEEEDDDDDDDDDEDDDDDDDDDD
@HWI-ST279:219:D0RJNACXX:5:1101:7484:37981
GAATCGGCCTCAACGGGGGTTTCACTCTGTTACCGAGGACTTGGAAACGACGCTGACGAGTTTCACCAGGATGAAACTCTTTCCTTCTCTCTCATCCCCAT
+
CCCFFFFFHHHHHJIJJJJFHIIGIIIJJIJIJJJJBFFFFEDEEEEDDDDDDDDDDDBD?BCCDDDDDBD@CDDCCDDDDD@CDCDDCDDDDCEDDDDCC
@HWI-ST279:219:D0RJNACXX:5:1101:16768:37962
GTCATGCACATTTAATAGGGGTAAGACTGAATAAAAAATGATTATTTGCATGAAATGGGGATGAGAGAGAAGGAAAGAGTTTCATCCTGGTGAAACTCGTC
+
@@@ADDDDHHFHFIEIIIG>:C@F3?CHACCEHHIII>DHEFGC@G@*?DD@?DFHIIHGGAFGDHII=EE=(;@CCCCC:>CDEE(>C35,5>@C@C?BB
@HWI-ST279:219:D0RJNACXX:5:1101:14184:38036
TTAATAGGGGTAAGACTGAATAAAAAATGATTATTTGCATGAAATGGGGATGAGAGAGAAGGAAAGAGTTTCATCCTGGTGAAACTCGTCAGCGTCGTTTC
+
CCCFFFFFHHHHGIHIIJIIJIJJJJJJIJJJGIJIJJJJJGIHGJJJJGIJJJIIGIIJJJJIHHHHEDFEBDFFEEEEEEDDDD@BDDDDDDDDDDDDD
@HWI-ST279:219:D0RJNACXX:5:1101:12995:39308
ATTTGTACCCAAAATCCGGCGCGGCGCGGGAGAATGCGGAGGTCGCACGGCGGAGGCGGACGCAAGAGATCCGGTGAATGAAACGAATCGGCCTCAACGGG
+
CCCFFFFFHHHHHJJJJJJIIIJIJJJHFDDBDDCACBDBBD2?BDDDDDDDDBDDDDDBDDDDDDDDDDDDDD)5?CCCDDDCBBDDDBDDDBDCDDDDD
@HWI-ST279:219:D0RJNACXX:5:1101:13546:39888
CGGGGGTTTCACTCTGTTACCGAGGACTTGGAAACGACGCTGACGAGTTTCACCAGGATGAAACTCTTTCCTTCTCTCTCATCCCCATTTCATGCAAATAA
+
BCCFFFDFHHHHHJJJJJJJJJJJJIIJIJJJJJJJIJHFFDDDDDDBDDEEDDDDDBDDDDDDDDDDDCDDDDDDDDDDDEDDDDDDDEEEEDDCDDDDD
@HWI-ST279:219:D0RJNACXX:5:1101:15236:39757
GCCGTGCGACCTCCGCATTCTCCCGCGCCGCGCCGGATTTTGGGTACAAATGATCCCAGCAACTTGTATCAATTAAATGCTTTGCTTAGTCTTGGAAACGT
+
B@@FDDFFHHHHGJIGIJJJIJJIJIGIJIJIHHFDBDDDDDDD?@CCCCDDACCDDDDDDD?CDDCDEEEDDEDCDEEDDEDDDCCCCCCEEDCCDDDDA
@HWI-ST279:219:D0RJNACXX:5:1101:15378:40187
CGGAGGCGGACGCAAGAGATCCGGTGAATGAAACGAATCGGCCTCAACGGGGGTTTCACTCTGTTACCGAGGACTTGGAAACGACGCTGACGAGTTTCACC
+
CCCFFFFFHGHHHJIJJJIJIJHI;FHEEHBHCEHHFFFFDDDBDDDDDDDDD5<BDDCDDDDCDDDDDBBBDDCCCCCDDD?@><@5>@A@BD8?@DEDC
@HWI-ST279:219:D0RJNACXX:5:1101:11264:41091
CATCCTGGTGAAACTCGTCAGCGTCGTTTCCAAGTCCTCGGTAACAGAGTGAAACCCCCGTTGAGGCCGATTCGTTTCATTCACCGGATCTCTTGCGTCCG
+
@@@DFFFFFHFGFHIIHEHIIIIA<EGDDHGHGHDFCFGGIDGHIIIIGGIIIIIIIIHFFFCACE@BB;8?@15>?CDCDEECCBB9<BCCDCC>BBBB<
@HWI-ST279:219:D0RJNACXX:5:1101:14841:42157
GGAGGCGGACGCAAGAGATCCGGTGAATGAAACGAATCGGCCTCAACGGGGGTTTCACTCTGTTACCGAGGACTTGGAAACGACGCTGACGAGTTTCACCA
+
CC@FFDFFGHHHGJJJJHGJGIJ7AFHIIIIJCGHEEEFDBDCEDDDDBBDD07BC@CCCCDCCDDDDDDD-8>>>CDCCCBBBDD>BDDD7@2<ACDDCC
@HWI-ST279:219:D0RJNACXX:5:1101:9033:42426
GCGGACGCAAGAGATCCGGTGAATGAAACGAATCGGCCTCAACGGGGGTTTCACTCTGTTACCGAGGACTTGGAAACGACGCTGACGAGTTTCACCAGGAT
+
CCCFFFFFHHHHHJJJJJJDHIIJJJJJJJJJJJJJJJJJIJIJHHFD8@DDEDDDDDCDDDDDDDDBDDDDDDDDDDDBDDBDDDBDD+8@DEDDDDDDA
@HWI-ST279:219:D0RJNACXX:5:1101:11989:42251
ATCCCAGCAACTTGTATCAATTAAATGCTTTGCTTAGTCTTGGAAACGTCAAAGTGAAACCCCTCCACTGTGGGGATTGTTTCATAAAAGATTTCATTTGA
+
CCCFFFFFHHHHHIIIJJJJJJJJJJJJJJJJJJJJJHHJJJJJJJJJHIJJJJHIJJJJJJIJJJIJJIGHHHFFFEEEEEEEEEDDDDDDDDDEEEFEE
@HWI-ST279:219:D0RJNACXX:5:1101:13882:42673
CAAAGCATTTAATTGATACAAGTTGCTGGGATCATTTGTACCCAAAATCCTGTAGCCAGGCGTCACACAAACTTACACAACTTCCAGCCGTAACTGGCTAA
+
CCCFFFFFHHHHHJJJJJJJIJIJJJJJIJFIIIJJJIGFIJJJIIIJJJJJJJJIJJJJJJGHIJIIIHGHHHFFFFFDDEEEDDDDDDDDDDEDDDDDD
@HWI-ST279:219:D0RJNACXX:5:1101:9711:43348
CAGAGTGAAACCCCCGTTGAGGCCGATTCGTTTCATTCACCGGATCTCTTGCGTCCGCCTCCGCCGTGCGACCTCCGCATTCTCCCGCGCCGCGCCGGATT
+
@CCFFDEFHHHHHJJJJJJIJJJJJHIJJJFHJJJJJJIJJJJHJJJJJJJHHFFFDDDDDDDDDD>BDDDDDDDBBDDDDDEDDDBDDDDDDDDDDD3<@
@HWI-ST279:219:D0RJNACXX:5:1101:13256:43953
CAATCCCCACAGTGGAGGGGTTTCACTTTGACGTTTCCAAGACTAAGCAAAGCATTTAATTGATACAAGTTGCTGGGATCATTTGTACCCAAAATCCGGCG
+
BCCFFFFFFHHHCGIIJJJJHIIIIJJJJJIJJHIIIJJJJJJJJJIGGIJGFCHIJJJJHHHCHHHFFFFFFCEECDDDBDEEEEEEDDDBDDDDDDDDB
@HWI-ST279:219:D0RJNACXX:5:1101:6924:44829
AAGTTGCTGGGATCATTTGTACCCAAAATCCGGCGCGGCGCGGGAGAATGCGGAGGTCGCACGGCGGAGGCGGACGCAAGAGATCCGGTGAATGAAACGAA
+
@CCFFFFFHHGHHJJJJJIHHHHGJIJIGJJJJFIIIJIGDCDD8BBBCCDDDBBD@CBDDDDDDDD>BD?BBDB@BBD@?BDDDDDD9@@CCCCDDC<<?
@HWI-ST279:219:D0RJNACXX:5:1101:11301:44897
GCCGTGCGACCTCCGCATTCTCCCGCGCCGCGCCGGATTTTGGGTACAAATGATCCCAGCAACTTGTATCAATTAAATGCTTTGCTTAGTCTTGGAAACGT
+
@CCFFFFFHHHHHJJJJJJJJJJIIJJJJIGIHHFD@DDCDDDDBDDDDDDDDDDDDCDDDDDDCDACEEEDDEDDDEEDDEDDDDDDDDDEEDDDDDDDA
@HWI-ST279:219:D0RJNACXX:5:1101:16666:45217
AGATCCGGTGAATGAAACGAATCGGCCTCAACGGGGGTTTCACTCTGTTACCGAGGACTTGGAAACGACGCTGACGAGTTTCACCAGGATGAAACTCTTTC
+
BCCFFFFFDFHHHJJJJJJJJIJJJJJHIIJIEHIJJ9BCEEEEEEDCDDDDDBDDDDDDCDDDDDDDDDDDDDDDDDBBDEEDDDDDDCDCDDDDDDDDD
@HWI-ST279:219:D0RJNACXX:5:1101:8363:45492
GCAACTTGTATCAATTAAATGCTTTGCTTAGTCTTGGAAACGTCAAAGTGAAACCCCTCCACTGTGGGGATTGTTTCATAAAAGATTTCATTTGAGAGAAG
+
CCCFFFFFHFGHHIJJJIIIJJJJJIJJJIIGHGJGGGIJIJJHIIIJHHEEIIJJJIJIJJIJGHIIJFEHHFFBEDFDCECCCDDDDDEEEDABBDDCC
@HWI-ST279:219:D0RJNACXX:5:1101:6666:45737
AAATGATTATTTGCATGAAATGGGGATGAGAGAGAAGGAAAGAGTTTCATCCTGGTGAAACTCGTCAGCGTCGTTTCCAAGTCCTCGGTAACAGAGTGAAA
+
CCCFFFFFHHHHHJJJJIJJJJJJJJJJJJJJIIIIJJJJJJJJFIIJJJJJJJJFHJJJJJJJJJJJJHHHFBDBCDEDDDDDDDDDDDDDDDDDCDDEC
@HWI-ST279:219:D0RJNACXX:5:1101:8404:45574
TGAAACAATCCCCACAGTGGAGGGGTTTCACTTTGACGTTTCCAAGACTAAGCAAAGCATTTAATTGATACAAGTTGCTGGGATCATTTGTACCCAAAATC
+
<@@DDDD?HDHHHGHEHACF>BEGE:?BBGBHII<@G>HIIIG<FCGIGGIII<C@EAEHHFHFF@@CDEECCCC@;@;AC@=CBBCEEE@CD>ACBBBCA
@HWI-ST279:219:D0RJNACXX:5:1101:4523:46222
AATGAAATCTTTTATGAAACAATCCCCACAGTGGAGGGGTTTCACTTTGACGTTTCCAAGACTAAGCAAAGCATTTAATTGATACAAGTTGCTGGGATCAT
+
BCCFFFFFGHHHHJJJJIJJGIIJJJJIJIJFEHHIJIJEHGFGIIJJIJJIHIJJJDHIJHHHHHFFFFFCEEECFDDEDDEEDDDDCDDDDDDDDDD@C
@HWI-ST279:219:D0RJNACXX:5:1101:17201:46476
AATTGACGTTGTTTGTGTGCACCTTTTGTCAGTTAGCCAGTTACGGCTGGAAGTTGTGTAAGTTTGTGTGACGCCTGGCTACAGGATTTTGGGTACAAATG
+
@@CFFFFD?FHFHIIIIHIHIIHIIIIIHHIGGGGIIDGI?FGEHGEBGG88B7@F.;;7=C@EEECCE@:?B>B@;A9(5=>CA5(,>538<24>ACC:>
@HWI-ST279:219:D0RJNACXX:5:1101:18682:46727
CGACCTCCGCATTCTCCCGCGCCGCGCCGGATTTTGGGTACAAATGATCCCAGCAACTTGTATCAATTAAATGCTTTGCTTAGTCTTGGAAACGTCAAAG
+
CCCADDFFDHHHHIJJJJEGGGHHGHGGIJ5-5?;BA6;6>@CDCDDCDDD>CBCDDAC>CACDCCCDC@:A3:>>A@CCA>(>ADCC@CCDCBBBD@C<
@HWI-ST279:219:D0RJNACXX:5:1101:7911:47387
GACGCTGACGAGTTTCACCAGGATGAAACTCTTTCCTTCTCTCTCATCCCCATTTCATGCAAATAATCATTTTTTATTCAGTCTTACCCCTATTAAATGTG
+
CCCFFFFFHHHHHIJJJJJJJJJJJJJJJJJJJJJJJJJIIIJJJJJIJJJGIIJIIJJJJJJJJJJJJJHHHHFFEEEEEEEDEEDDDDDDDDEECDEDD
@HWI-ST279:219:D0RJNACXX:5:1101:20498:47294
CGGATCTCTTGCGTCCGCCTCCGCCGTGCGACCTCCGCATTCTCCCGCGCCGCGCCGGATTTTGGGTACAAATGATCCCAGCAACTTGTATCAATTAAATG
+
CCCDDFFFHHHGGGHHIIJJJJJGIIIGIIGIJGGIIGBEHEDEFFCDB;B?BB@BB@07<CCDDD0:4:ACDDDDCDC@CB(9?ACDC:(4>ACEDDDCC
@HWI-ST279:219:D0RJNACXX:5:1101:4963:47940
ATTATACCATCTTCTCTCAAATGAAATCTTTTATGAAACAATCCCCACAGTGGAGGGGTTTCACTTTGACGTTTCCAAGACTAAGCAAAGCATTTAATTGA
+
CCCFFFFEHHGHHJJJJJJJJJJIIJJJJJJJIJJJJJIJJJGJIJJJEHHIJHIIIGAHHIIIJHHHHHFFFFECCEEEDDDDDDDDDDDDDDDEEDEDC
@HWI-ST279:219:D0RJNACXX:5:1101:16558:47970
TGGTTCTTCTGCTTGTGCACCTGGAGAGGATGTTGGAGGGGCTGGTGTACAAAGCCTTGATGACACACCAGTGGACATCTCATTGCATAGATACACAACGA
+
??@D?DFFHHHGHIIFGGIGIHIIEF?FGB>FHIHI@AGGGEIII8B8B4@FH>CEAHIEEGFHHFDEB?B6;@CACCCA@ADDCCCDCACDC>AA@BBBB
@HWI-ST279:219:D0RJNACXX:5:1101:19193:48498
GGGGATGAGAGAGAAGGAAAGAGTTTCATCCTGGTGAAACGCGTCAGCGTCGTGTCCAAGTCCTCGGTAA
+
?<?DD1BDDDD=D+:EEIAEFEEEFEFEEIEEI@11?CED)??.<<ADI(-::'6(;ADA6@@@A;;;>?
@HWI-ST279:219:D0RJNACXX:5:1101:10926:48622
GGGTAAGACTGAATAAAAAATGATTATTTGCATGAAATGGGGATGAGAGAGAAGGAAAGAGTTTCATCCTGGTGAAACTCGTCAGCGTCGTTTCCAAGTCC
+
@@CDDBDBHBDFFGGHEHHIIIGGHGIGBDBGCHGJIEHIGIAFHADDGFHHGHGCGGGHG;DDGIIJGEEFE?>@;@@CAEDDBCD?@B89@:CDCAACC
@HWI-ST279:219:D0RJNACXX:5:1101:6519:49560
CAAGTCCTCGGTAACAGAGTGAAACCCCCGTTGAGGCCGATTCGTTTCATTCACCGGATCTCTTGCGTCCGCCTCCGCCGTGCGACCTCCGCATTCTCCCG
+
???D=DDDDDD?CBBEI>A+<CBEEEFDED::??DD;6??ABB@88@;=CE;CE?;<D496>>AAA:92;3?8???;;<5)999>?>?<>5;??3>D>AA>
@HWI-ST279:219:D0RJNACXX:5:1101:19570:49722
GTTTCACTCTGTTACCGAGGACTTGGAAACGACGCTGACGAGTTTCACCAGGATGAAACTCTTTCCTTCTCTCTCATCCCCATTTCATGCAAATAATCATT
+
CCCFFFFFHHHHHHFHIIJIIGIJJJIIJJGIEHHGHII06@@FG@DCGHEHHHCCDD;@CEEDEDECCDDDDDDCDCDDDCDCDD@ACC>ACDDCCACDD
@HWI-ST279:219:D0RJNACXX:5:1101:16302:49828
TGAGAGAGAAGGAAAGAGTTTCATCCTGGTGAAACTCTTTCCTTCTCTCTCATCCCCATTTCATGCAAATAATCATTTTTTATTCAGTCTT
+
?@@BD3=ADBFBDFEBG;C?F@AHIHEC@FEGEF>G?FFC**BFC>@@<39D9*9/6=BFECFGF@@FEEFA7)7;=?A;8?6(;>:;;@@
@HWI-ST279:219:D0RJNACXX:5:1101:20183:50611
GCTTCCACTTCCTGTCAATTTCAAGGGAGTCCGTGGCTTCTTGGGTCATGGGGGGGTCTACAGGCGCTTCATAAAAGATTTCT
+
@@@DB?DDHHFDHIHIDBGHIIIIGEH+@A2C?1::C@F>FH>DB8)BF<DGGHB&5<A>C:3??705;;4>CC(4:8>4>@@
@HWI-ST279:219:D0RJNACXX:5:1101:14755:52238
CGATTCGTTTCATTCACCGGATCTCTTGCGTCCGCCTCCGCCGTGCGACCTCCGCATTCTCCCGCGCCGCGCCGGATTTTGGGTACAAATGATCCCAGCAA
+
@@@FFFDDHHHHDHGIEGFEG?FFHIEHHG?FFHGIEDFHIDHB@<E<B>'>A?BB?BDCCCC:7;@;>BBB>>BDBD@@C@>(::@@C@C@CCCDDC?AC
@HWI-ST279:219:D0RJNACXX:5:1101:9427:52459
GGTTTCACTGGTGTGTCATGCACATTTAATAGGGGTAAGACTGAATAAAAAATGATTATTTGCATGAAATGGGGATGAGAGAGAAGGAAAGAGTTTCATCC
+
CC@FFFFFHHGFDGHEHGJJJJJJJJJJJJJJJIIFHIJIJJJIJIGJJJJJGHEEHCGIIGIHICDHJJDGHH7BBDDBC=B?DDDADDBCC:>CDEEEA
@HWI-ST279:219:D0RJNACXX:5:1101:15204:52937
CTCTCTAAGGCCAGTCACAATGGCTAGTGTCATTGCACGGCTACCCAAAATATTATACCATCTTCTCTCAAATGAAATCTTTTATGAAACAATCCCCACAG
+
CCCFFFFDHHGHHIJJJJIJIJIJJJJHHIJJJJIIEGDGHIGGGIJGJJEHGH@HHEI@GIJJJIGIJGHGHFEEEFFFFFE>CEEEEEDDD;ACBDDBB
@HWI-ST279:219:D0RJNACXX:5:1101:19194:53376
CTAAGCAAAGCATTTAATTGATACAAGTTGCTGGGATCATTTGTACCCAAAATCCGGCGCGGCGCGGGAGAATGCGGATGTCGCACGGCGGAG
+
@@@FFBFFHHFHHIIGHECHHEHHIJFFHHDHGIIIHIGCAHIBFG>GHIIICGIGIIJIGFDDDBBB>BDBCCC@DDDD:ABD@BBBBBBDB
@HWI-ST279:219:D0RJNACXX:5:1101:16252:53572
GGATCATTTGTACCCAAAATCCGGCGCGGCGCGGGAGAATGCGGAGGTCGCACGGCGGAGGCGGACGCAAGAGATCCGGGGAATGAAACGAATCGGCCT
+
@@@DDDDDDACFD:CFFHGGGHGGIIIFGIGHDFBD=BBDCCBDD@D8<B057:@5<B5;;<@DB@508@>9<CCA>?<-95<8@@CDD<>BABDDBB@
@HWI-ST279:219:D0RJNACXX:5:1101:17028:53676
CATGCACATTTAATAGGGGTAAGACTGAATAAAAAATGATTATTTGCATGAAATGGGGATGAGAGAGAAGGAAAGAGTTTCATCCTGGTGAAACTCGTCAG
+
CCCFFFFDGGHHHIGIIJJ@FHIIJJIJJJIJJJJJJJIJJJJJJJJJJJJJIJIJJJJIJCIIIIIHHHHFFFFEC>CEEECDDDDD>CCCDDCDDA?BB
@HWI-ST279:219:D0RJNACXX:5:1101:5409:53837
AATGCAGAGGTCGCACGGCGGAGGCGGACGCAAGAGATCCGGTGAATGAAACGAATCGGCCTCAACGGGGGTTTCACTCTGTTACCGAGGACTTGGAAACG
+
@CCFFFFFFFHHHHIJJIIJJEHIIFFCDDDDBDDDCDDDDD9BBDDDCCD>@BDBDDBBDDDDDDDDDDD5;?ACCCDDCCCDDDDDBBD<CCDDCDDCD
@HWI-ST279:219:D0RJNACXX:5:1101:12223:53915
ATGCTAGGTTAATCAGAATGTATTAATTATACTAGCTAGGGTGCAATCATGGGCCTCGGTAACAGAGCCGAATCTTAAGTGATTTAAGAGCCACTACGCCA
+
CCCFFFFFHHHHHJJJJJJJIGJJJJJJIJJJJJJJJJJJJDGHIJJJJJJIJJJJJJJFIIJJJJJJJJHGHFFFFFEEEEFEEEEDDDDDDDDDDBDDD
@HWI-ST279:219:D0RJNACXX:5:1101:16487:53997
GAGGCGGACGCAAGAGATCCGGTGAATGAAACGAATCGGCCTCAACGGGGGTTTCACTCTGTTACCGAGGACTTGGAAACGACGCTGACGAGTTTCACCAG
+
CCCFFFFFHHGGHJJJJJJJJJAHGIJJJJJIJJGGHHFEDCEEEDDDDDD5<BDDDDDDDCDDDDDBDDBDDDDDDDDDDBDDDDD>CDBD2<CCDDDC?
@HWI-ST279:219:D0RJNACXX:5:1101:3294:54708
GGGTAAGACTGAATAAAAAATGATTATTTGCATGAAATGGGGATGAGAGAGAAGGAAAGAGTTTCATCCTGGTGAAACTCGTCAGCGTCGTTTCCAAGTCC
+
B@CADEEDHHHHHJIJJJJJJJIJIIIJJJIJJJIJIJIJJJFDGFHGIHIGIIJIIJJIH=DGHGIJHHHHEDFFFFFEDEDDDDDDBB@BDCDEDDDDD
@HWI-ST279:219:D0RJNACXX:5:1101:4254:54665
TGCACGGCTACCCAAAATATTATACCATCTTCTCTCAAATGAAATCTTTTATGAAACAATCCCCACAGTGGAGGGGTTTCACTTTGACGTTTCCAAGACTA
+
CCCFFFFFHHHHHJJJJJJJJIJJJJJJJJJIIJJJJGJJJJJJJJIJJJIJJJJJJJFIJJJJJJII@CFHHFFD>@BDEDDDDDDDDDDDDDEDDDDDD
@HWI-ST279:219:D0RJNACXX:5:1101:5303:54548
AGATCCGGTGAATGAAACGAATCGGCCTCAACGGGGGTTTCACTCTGTTACCGAGGACTTGGAAACGACGCTGACGAGTTTCACCAGGATGAAACTCTTTC
+
BC@DDFFFFHGHHJIJIJJJJJIIIIIIGGJIJJIJJ9@CCCEEEEDDDCCCBBDDBBDDCCDDDDDDDDDDDDDDDB?@CEDDDDDD?DDDDDDDDDCDD
@HWI-ST279:219:D0RJNACXX:5:1101:8971:54507
GGGGGTTTCACTCTGTTACCGAGGACTTGGAAACGACGCTGACGAGTTTCACCAGGATGAAACTCTTTCCTTCTCTCTCATCCCCATTTCATGCAAATAAT
+
@C@FFDDDFFHBFAFFGHIGIGIGIIIIEHEHIEIFHIGIFGGEC=5?BDFCEE?C?CCACA3::>ACAACCCCDCCCCDDCCDBCCDEECDACDD<@ACA
@HWI-ST279:219:D0RJNACXX:5:1101:18508:54719
CATTCACCGGATCTCTTGCGTCCGCCTCCGCCGTGCGACCTCCGCATTCTCCCGCGCCGCGCCGGATTTTGGGTACAAATGATCCCAGCAACTTGTATCAA
+
@@CFFFBDAFFADGGEFFHHIGI<GDFGIEBG7'-@A4;A/?BEF<ABADCCC/2368@BB;75;B>34>>-;8:+:3(4(::>><CCB???>@:A>A@AA
@HWI-ST279:219:D0RJNACXX:5:1101:5588:55227
AATCTTTTATGAAACAATCCCCACAGTGGAGGGGTTTCACTTTGACGTTTCCAAGACTAAGCAAAGCATTTAATTGATACAAGTTGCTGGGATCATTTGTA
+
CCCFFFFFHHGDHHJIIIIIIJJJHGFHG>GHIGGGEHJJIIJIGGIGHJJJIIIIIEGIEHHHHB@BDFFDEEEEDEECDD@>CAACDCDDDDDDEEDAD
@HWI-ST279:219:D0RJNACXX:5:1101:9563:55150
GACTTGGAAACGACGCTGACGAGTTTCACCAGGATGAAACTCTTTCCTTCTCTCTCATCCCCATTTCATGCAAATAATCATTTTTTATTCAGTCTTACCCC
+
?<@=DDBA?FF?FEBFI@CF???:?DD@DBBFGFFBACB8F>FIIIIIFAAAEFC=@DE?EC9)7@@?B3>36;@>@ABBBADDBB@@B@;>BABDA>3>?
@HWI-ST279:219:D0RJNACXX:5:1101:11994:55137
GGCCGATTCGTTTCATTCACCGGATCTCTTGCGTCCGCCTCCGCCGTGCGACCTCCGCATTCACAGGATTTTGGGTACAAATGATCCCAGCAACTTGTATC
+
CCCFFFFFGHHHHIJIIJJJIIIJJIIJJIJIIJJJJJJIJIIJIB:BDCDDDDDDDDBBDDEDDDDBCCDDDDD+:ACACDDDDDDDDCDDDBCCC@CDD
@HWI-ST279:219:D0RJNACXX:5:1101:8239:55562
GGGGTTTCACTTTGACGTTTCCAAGACTAAGCAAAGCATTTAATTGATACAAGTTGCTGGGATCATTTGTACCCAAAATCCGGCGCGGCGCGGGAGAATGC
+
CCCFDDFFHHHHHJJJJJJJJJJJJJJJJJJJJJJJIJJJJJJJJJJJIJJJJHIJJJJJJJIJJJJJJJJJJHHEHHFFFFDDDDDDDDDDDDDDDDDDC
@HWI-ST279:219:D0RJNACXX:5:1101:10431:55658
CGGATCTCTTGCGTCCGCCTCCGCCGTGCGACCTCCGCATTCTCCCGCGCCGCGCCGGATTTTGGGTACAAATGATCCCAGCAACTTGTATCAATTAAATG
+
@@@DDDDDF?D?DFC<?FGGDGI>DAHGBAGGH/=FGBEE<>DCBC<68;=?-5<BB57BBCCCBBB:A:3:A:@>>@<@AACCB?>ACCED@>ADCCCED
@HWI-ST279:219:D0RJNACXX:5:1101:10198:56293
GAATCGGCCTCAACGGGGGTTTCACTCTGTTACCGAGGACTTGGAAACGACGCTGACGAGTTTCACCAGGATGAAACTCTTTCCTTCTCTCTCATCCCCAT
+
@CCFFFFFHHHHFGIIEHG?FGGGEGHHIDGGHHGEBDBDD>@CACA?=>?=@DDDDDDBDD@CDCDD8<2>@C>@>ACC>ACACCCCDCDCD>@A@BBCA
@HWI-ST279:219:D0RJNACXX:5:1101:5655:57529
GCGCCGCGCCGGATTTTGGGTACAAATGATCCCAGCAACTTGTATCAATTAAATGCTTTGCTTAGTCTTGGAAACGTCAAAGTGAAACCCCTCCACTGTGG
+
CCCFFFFFHHHHHJJJJIJJHIIJJJJGIJJJJIJJJJJJIHFHHHHHFFFFFFFEDEEDECDDDDDEEDDDDDDBDDDDDDCDDEDDDDDDDDDDDDCDD
@HWI-ST279:219:D0RJNACXX:5:1101:19878:57617
GCTCTCTTTCCTTAGTTCGTCTTCATCTGCCCATCTCTTTCGTTCTCTCGGCTCTGTTTCCTTCTCTCATCTTTCTCTCCAATTT
+
@@@BDEFDBHBAAEF:EBEGEFHIECHC<<<?*@@DGI9F*?BFGE>GB<@A(7BFH4BEECFHCD=3).=ECA==7?>@?9B@A
@HWI-ST279:219:D0RJNACXX:5:1101:6503:57847
CCAGTCACAATGGGGGTTTCACTGGTGTGTCATGCACATTTAATAGGGGTAAGACTGAATAAAAAATGATTATTTGCATGAAATGGGGATGAGAGAGAAGG
+
CCCFFFFFHHHHGJJJGHIJJJJJJDHGHHIJJJJIJJJJJJJJJJJJJAGGIGIJJJHHHHHHHDEEEEEEDFEFDEEDDDDDDDDDDDDDDDDDDDDDD
@HWI-ST279:219:D0RJNACXX:5:1101:11126:57784
GCATTCTCCCGCGCCGCGCCGGATTTTGGGTACAAATGATCCCAGCAACTTGTATCAATTAAATGCTTTGCTTAGTCTTGGAAACGTCAAAGTGAAACCCC
+
CCCFFFFFHHHHHJJIJJJJJJHIJJJJJI?EHHHFFFFFFFEEEEEDDDDDDDEEEDDEDDDEEDDEDDDDDDDDCDEDDDDDDDDDDBDDCDDEDCDDD
@HWI-ST279:219:D0RJNACXX:5:1101:8003:58314
ATGGCTAGTGTCATTGCACGGCTACCCAAAATATTATACCATCTTCTCTCAAATGAAATCTTTTATGAAACAATCCCCACAGTGGAGGGGTTTCACTTTGA
+
@CCFFFFFDFFHHJJJFIIIJJJJJJJJJJIJIII@GGIIIIGHJCHIIJHJIJIHIICGHIJJHIJJJJIIJHGHHFFEFEEEDEDDDD8?@CDDDDDDD
@HWI-ST279:219:D0RJNACXX:5:1101:3633:58524
CCTCCGCCGTGCGACCTCCGCATTCTCCCGCGCCGCGCCGGATTTTGGGTACAAATGATCCCAGCAACTTGTATCAATTAAATGCTTTGCTTAGTCTTGGA
+
C@@FFFFFHHHHHHIJJJJJIJJGEIJGIGGHJJGBBCDDD?BBCDDDD8ACDDDDDCDDDCDCACDDDDDCCD@DCCDACDDDCCDDDDDDCDDDEEDDD
@HWI-ST279:219:D0RJNACXX:5:1101:12264:58818
CGTTTCATTCACCGGATCTCTTGCGTCCGCCTCCGCCGTGCGACCTCCGCATTCTCCCGCGCCGCGCCGGATTTTGGGTACAAATGATCCCAGCAACTTGT
+
CCCFFFFFHHHFHJJJJJIGBHHIGFFIGIJJJIGJJJAHBHEHFFFFDDDDBDDDDCDD@DDDDDDDDD>BBCCABB@DCCDCCDDDD@C>CA9?B?C@>
@HWI-ST279:219:D0RJNACXX:5:1101:14768:58773
GGCGGACGCAAGAGATCCGGTGAATGAAACGAATCGGCCTCAACGGGGGTTTCACTCTGTTACCGAGGACTTGGAAACGACGCTGACGAGTTTCACCAGGA
+
CCCFFFFFHHHHHJJJJJJJFGIJJJJJJJIJJJJJJIJIJJHHHFFDD7<BDEDDDDDDDDDDDDDDBDDDDCDACDBDDDDDDDDDBD?BDEEDDDBDB
@HWI-ST279:219:D0RJNACXX:5:1101:5598:59212
AACAGAGTGAAACCCCCGTTGAGGCCGATTCGTTTCATTCACCGGATCTCTTGCGTCCGCCTCCGCCGTGCGACCTCTGCATTCTCCCGCGCCGCGCCGGA
+
CCCFFFFEHHHHHJJJJJJIJIJIJJJIJJJJJJJJJJJJJJIIJGJIJJHHHHFDEDDDDDDDDDDDDDDDBDDDCDDDDDEDEDDDDDDDDDD>BDDB>
@HWI-ST279:219:D0RJNACXX:5:1101:8166:59302
GACTAAGCAAAGCATTTAATTGATACAAGTTGCTGGGATCATTTGTACCCAAAATCCGGCGCGGCGCGGGAGAATGCGGAGGTCGCACGGCGGAGGCGGAC
+
CCCFFFFFHHHGHJJJJJJJJJJJJIGIGHGEHJJIJHDGGIJJIFGGIIIJJGIHJHIGIHFDDDDDDDBB>B@CCDDBDD8A@DDDDDBDDB@BBDDB9
@HWI-ST279:219:D0RJNACXX:5:1101:14998:59320
GAAACAATCCCCACAGTGGAGGGGTTTCACTTTGACGTTTCCAAGACTAAGCAAAGCATTTAATTGATACAAGTTGCTGGGATCATTTGTACCCAAAATCC
+
CCCFFFFFHHHHHJJJEHIEIHJJDHIJIJJJJJJJJIJJJJJJJIIIJJJJJJJGIFHHGHGHHFDFFFFEEAC>@CDDDDDDDDEEEEEEDDDDDDDAD
@HWI-ST279:219:D0RJNACXX:5:1101:19343:59277
ACTGAATAAAAAATGATTATTTGCATGAAATGGGGATGAGAGAGAAGGAAAGAGTTTCATCCTGGTGAAACTCGTCAGCGTCGTTTCCAAGTCCTCGGTAA
+
CCCFFFFFHHHFHGGIBGHI9FHGIGIIIGEEEGGBFHGEGGGHHEFFDFGCFDBBFHG;FHGG@.=DHHHHEE65?AAC=?B@BCCCECC>AC>CB928?
@HWI-ST279:219:D0RJNACXX:5:1101:20465:59577
GTATCAATTAAATGCTTTGCTTAGTCTTGGAAACGTCAAAGTGAAACCCCTCCACTGCGGGGATTGTTTCATAAAAGATTTCATTTGAGAGAAG
+
?@@D;BDDFA>FBFEFIFEE<BEGIIEFIFIEIFEFGFIII?F@DF?)0?FF;)0B8)'58@>9;?(;3@B>BABB>?@ABB@:>BAB??:?>?
@HWI-ST279:219:D0RJNACXX:5:1101:6547:60093
TAAGACTGAATAAAAAATGATTATTTGCATGAAATGGGGATGAGAGAGAAGGAAAGAGTTTCATCCTGGTGAAACTCGTCAGCGTCGTTTCCAAGTCCTCG
+
?1?DDDBA?DDDBB:A@EB3A?4C++<A2:ECE@?BDD1B0)BDD?6?D9B9BCDB.=/=78=@C;AA7.=?A?;;@=.;?@;>(;=8'<>4>:4>>AA49
@HWI-ST279:219:D0RJNACXX:5:1101:2847:60799
CGAATCGGCCTCAACGGGGGTTTCACTCCGTTACCGAGGACTTGGAAACGACGCTGACGAGATTCACCAGGATGAAACTCTTTCCTTCTCTCTCATCCCCA
+
1=:==2+=8?DDDE@EEEAD?ADBAACD=@DIC57:A?><;;>;>>AAA??8;75<?<5(5&+34>>AA?>?AAAA>>>3>34>:>:4>((::>ADAA<>?
@HWI-ST279:219:D0RJNACXX:5:1101:17015:61074
GCGTCGTTTCCAAGTCCTCGGTAACAGAGTGAAACCCCCGTTGAGGCCGATTCGTTTCATTCACCGGATCTCTTGCGTCCGCCTCCGCCGTGC
+
@@@D=DDDHF?FHABFEHIGEHIEHGEBG?D:CFGGGGGBHIG?HEGGIEFHE=@?DCDACCDCC@B=8=CCDCC>@BBBBBBBB?<0?5)9@
@HWI-ST279:219:D0RJNACXX:5:1101:5749:62031
CCGCGCCGGATTTTGGGTACAAATGATCCCAGCAACTTGTATCAATTAAATGCTTTGCTTAGTCTTGGAAACGTCAAAGTGAAACCCCTCCACTGTGGGGA
+
CCCFFFFFHHHHHJJJJGGIJIJJJJJJJJIJJJJJJJJIIJJJJJJJJJJJJJJJJHHHHHHHFFFFFFEEDEDBDDDDDDEDDDDDDDDDDDDCDDDDD
@HWI-ST279:219:D0RJNACXX:5:1101:11739:62609
GGGGTAAGACTGAATAAAAAATGATTATTTGCATGAAATGGGGATGAGAGAGAAGGAAAGAGTTTCATCCTGGTGAAACTCGTCAGCGTCGTTTCCAAGTC
+
BCCFDFFFHHHHHJJJJJJJIJJJIJJJJJJJJJIJJIJJJJJHIJJJIJEIJJJIIIIIJEDGIGFHHHHGFFFFFFEEEDEDDBDDDDD<BBCDEDDDC
@HWI-ST279:219:D0RJNACXX:5:1101:12243:62727
TTATTTGCATGAAATGGGGATGAGAGAGAAGGAAAGAGTTTCATCCTGGTGAAACTCGTCAGCGTCGTTTCCAAGTCCTCGGTAACAGAGTGAAACCCCCG
+
CCCFFFFFHHHHHJJJJJJJJJJJJIGHIJJJJJJJJIHIJJJJJJIJJFHJIJJJJJHIIJJJHHHDEDEEEEEECCDDDDDDDDDDDD@CCCDDBDDDD
@HWI-ST279:219:D0RJNACXX:5:1101:7270:62976
TAGTATTTACAAAAATATTATTCCATCCAAAATATTTAAAAAATGCCCCCTACCGCCCAAGTAGAGGGCGGCAAGGTATGCGCATCCAAAATATTATACCA
+
CCCFFFFFGHHHHJJJIJJJJJJJIJJIJGGIJIIJIJJJJJIJIIIJIIJJIIIJJIJIHFHGHHFDBCBB@@??:@CDDDDDDDDDCDDDDEEEEEDDD
@HWI-ST279:219:D0RJNACXX:5:1101:12628:63887
TCGTCAGCGTCGTTTCCAAGTCCTCGGTAACAGAGTGAAACCCCCGTTGAGGCCGATTCGTTTCATTCACCGGATCTCTTGCGTCCGCCTCCGCCGTGCGA
+
CCCFFFFFHHGHFHIJJIIHHGIJJIJJIJJJJJJ<DHIJIJIJJGFHIJJHGHFFDDCDACBCCDFDEDDDBDDBCDDDCDDB>DDDDDDDDDD><BDB9
@HWI-ST279:219:D0RJNACXX:5:1101:14312:64183
GAAAGAGTTTCATCCTGGTGAAACTCGTCAGCGTCGTTTCCAAGTCCTCGGTAACAGAGTGAAACCCCCGTTGAGGCCGATTCGTTTCATTCACCGGATCT
+
?@@DBBDADBBDHIGGBF<AFDHHBHI?F?FHGCFDDGHGCHEFA>F9FGB;.5=@E7C@GHE:CH(=AA8;@@AC@BBBB?4?9(+:>CDEECAB@@<<:
@HWI-ST279:219:D0RJNACXX:5:1101:15517:64254
CAAAGCATTTAATTGATACAAGTTGCTGGGATCATTTGTACCCAAAATCCGGCGCGGCGCGGGAGAATGCGGAGGTCGCACGGCGGAGGCGGACGCAAGAG
+
CCCFFFFFHHHHHJJJJJJJJJIJJJJJJJIJJJJJJJIIJJJJJJJJJJJJJJJJHFDDDDDBDDDDDDDDDDD@ABD@DDDDDD@DDBDD<@BBBDBCA
@HWI-ST279:219:D0RJNACXX:5:1101:13143:64706
GGGTAAGACTGAATAAAAAATGATTATTTGCATGAAATGGGGATGAGAGAGAAGGAAAGAGTTTCATCCTGGTGAAACTCGTCAGCGTCGTTTCCAAGTCC
+
@CCDDFFFHHHHHJJJJJJJJJJJJJJJJJJJJJJJJJJJJJIIJIJIJGIFIJJJIIIJJDHIJJJJHHGHHFFFDFFEDEDDDDD@DDBDDDDEDDCCC
@HWI-ST279:219:D0RJNACXX:5:1101:7322:65118
CGGCTACCCAAAATATTATACCATCTTCTCTCAAATGAAATCTTTTATGAAACAATCCCCACAGTGGAGGGGTTTCACTTTGACGTTTCCAAGACTAAGCA
+
C@CFFFFFHGHHHJJJJJJJIJJJJJGHGIGIJJIJJJJJJJIJJJIIIIJJJIJIJJIJIIHIFHJJGGHH5=BEEEEEEDDDD=BDDDDDDDDDCDDDD
@HWI-ST279:219:D0RJNACXX:5:1101:8350:66199
GAAACAATCCCCACAGTGGAGGGGTTTCACTTTGACGTTTCCAATACTAAGCAAAGCATTTAATTGATACAAGTTGCTGGGATCATTTGTACCCAAAATCC
+
CCCFFFFFHHHHHJJJGHJHJJJJFHIJIJJJJJIJJJJJJJIJJIJJJIJJJJJJJJJHHHHHHHFFFFFFECECCEEDDDDDDDEFEEDEDDDDDDDDD
@HWI-ST279:219:D0RJNACXX:5:1101:20516:66321
CCAGCAACTTGTATCAATTAAATGCTTTGCTTAGTCTTGGAAACGTCAAAGTGAAACCCCTCCACTGTGGGGATTGTTTCATAAAAGATTTCATTTGAGAG
+
@@@FDFFFHFGDHGAHGHICHGIIJIJJJJJJHIHIIJIJDBGIJEEHIII@BDGD:D=AFG@FGJC8)7;B;?>;?BCA@DDCEACBDDDDDDDDEE?BD
@HWI-ST279:219:D0RJNACXX:5:1101:12731:66965
TCTGTTACCGAGGACTTGGAAACGACGCTTACGAGTTTCACCAGGATGAAACTCTTTCCTTCTCTCTCATCCCCATTTCATGCAAATAATCATTTTTTATT
+
;??;ADDBDD8:C1:@C@DACE9?1:?@D)0*((0<BCC)=@;65@))).=A??)77);>@>AAAAAA5;;-=5<93>5>35:((5:>:>AA>>>DA??:>
@HWI-ST279:219:D0RJNACXX:5:1101:14880:67010
ATGAAATCTTTTATGAAACAATCCCCACAGTGGAGGGGTTTCACTTTGACGTTTCCAAGACTAAGCAAAGCATTTAATTGATACAAGTTGCTGGGATCATT
+
CCCFFFFFHHHHHJJJJJJJJJJJJJJJIJEHHGHJJJ?GHIIIJJJJIJIFHHIJIJHHIHHHHHFFFFFCDEDCEDEDDEEDDDDDDDDDDDDDDDDCC
@HWI-ST279:219:D0RJNACXX:5:1101:19697:67408
CTGTGTGCGGCAGAGAGATGCATGATGATCTCGTAGATGGGACGGGGGATCGTTAAGGACAGTCACAATGGGGGATTCACTGGTGTGTCATGCACATTTA
+
@<@DD=BDDFFFFB8CCG@BEFIII?CG>FFECF;DB*9?89DFFB@/,9<@(55?5:(8<8+>>AB:::>?@0&)3>:>>>(+<2<BBBDB>@BB::@@
@HWI-ST279:219:D0RJNACXX:5:1101:13518:67615
CAGTCACAATGGCTAGTGTCATTGCACGGCTACCCAAAATATTATACCATCTTCTCTCAAATGAAATCTTTTATGAAACAATCCCCACAGTGGAGGGG
+
@CCDFFFFFHFFHJJI?EAFHGCHIJIJIIJJEHIEIJG@BGIEBFAGHEHGCIAFGGHCEHGHGH>DHIEE:7=?CEHFFFFFCDCABD>>>ABDBD
@HWI-ST279:219:D0RJNACXX:5:1101:8602:68500
CCACAGTGGAGGGGTTTCACTTTGACGTTTCCAAGACTAAGCAAAGCATTTAATTGATACAAGTTGCTGGGATCATTTGTACCCAAAATCCTGCGCGGCGC
+
CCCFFFDFHHHHHJGHIJJJJJJJJJJIJJJJJJIJJJJJJIJJJIIIJJJJJJJJJJIJJJJHHGHHHHFFFFDCEFEEEEDDDDDDDDDDDDDDDDDDB
@HWI-ST279:219:D0RJNACXX:5:1101:11718:68904
TCACAATGGCTAGTGTCATTGCACGGCTACCCAAAATATTATACCATCTTCTCTCAAATGAAATCTTTTATGAAACAATCCCCACAGTGGAGGGGTTTCAC
+
CCCFFFFFHHHHHFHHIJJJJJJJJJJJIJJJIJJJJIJJIIIHIIJHIJJJJJJIJJJIJJIJJJJJJIJIJJHHHHHFFFFEDDECCDDDDDD3<BACA
@HWI-ST279:219:D0RJNACXX:5:1101:20389:68901
TTTCATCCTGGTGAAACTCGTCAGCGTCGTTTCCAAGTCCTCGGTAACAGAGTGAAACCCCCGTTGAGGCCGATTCGTTTCATTTACCGGATCTCTTGCGT
+
@CCFFFFFHGHDHJIJJIJIGHJJJGBGHFHIIIJJJAHGGIJJGEIJIGFF=CHEGHGEHHF>AC=CCDBB@B?@8CCBDDDE>>@@BD>@BC@AD:@B<
@HWI-ST279:219:D0RJNACXX:5:1101:13979:69352
CTTTTATGAAACAATCCCCACAGTGGAGGGGTTTCACTTTGACGTTTCCAAGACTAAGCAAAGCATTTAATTGATACAAGTTGCTGGGATCATTTGTACCC
+
CCCFFFFFHHHGHJJJJJJJJJJHHIHJJIJ@DGIIJJJJJJJJBFHIJJIIGGIEIJJIHHHEEFFFFFFFCCEEEEDDCDDDDDDDBDDDDDEEEEECC
@HWI-ST279:219:D0RJNACXX:5:1101:12192:70807
TGAAACGAATCGGCCTCAACGGGGGTTTCACTCTGTTACCGAGGACTTGGAAACGACGCTGACGAGTTTCACCAGGATGAAACTCTTTCCTTCTCTCTCAT
+
CCCFFFFFHHHHHJJJJJJJJJJJJFHJJJJJJJHHHHHHFFFDDDDDDDDDDDDDDDDBDDDDDD?BCDEDDDDDDDDDDDDDD<CDDDDDDDDDDCDCC
@HWI-ST279:219:D0RJNACXX:5:1101:19361:70811
ACCCAAAATATTATACCATCTTCTCTCAAATGAAATCTTTTATGAAACAATCCCC
+
??@DDDD=<ACFB?EF4<3<I<AF?<CFBH<+AHA?:F<:?D9??F?:FD*:9?B
@HWI-ST279:219:D0RJNACXX:5:1101:9142:71380
TGGAGTTTGCTTGCTTGCTCCGCGCCGGATTTTGACAACTTTGACGTGGAGCTAACTAATTGGCCGTCTTGGAGCAGATCGGAAGAGCACACGTCTGAACT
+
@CCDDDDFFHHHHJIJJJJIJIJGIJIIJGIJJJJJIIGGIJJFIIEHHHHHFEFFFCCEEDEEDBDBDDCDDDDBCCDD?B@@BBD?CBCBB<ACBCDC>
@HWI-ST279:219:D0RJNACXX:5:1101:20884:71258
AAGGCCAGGCACAATGGGGGTTTCACTGGTGTGTCATGCACATTTAATAGGGGTAAGACTGAATAAAAAATGATTATTTGCATGAAATGGGGATGAGAGAG
+
==>AAAAA3AC>@A<CBBCCAAA4*?BBB?ABABBBBB4=AABBBABBBBBB/-;>AA)7;3>?@@@@>==;=;;(,59=;;?3>3=>?=<<(59=?;?;;
@HWI-ST279:219:D0RJNACXX:5:1101:19890:71679
AAGTTGCTGGGATCATTTGTACCCAAAATCCGGCGCGGCGCGGGAGAATGCGGAGGTCGCACGGCGGAGGCGGACGCAAGAGATCCGGTGAATGAAACGAA
+
CCCFFFFFHHHHHJJJJJJIJJJJJJJJJJJJJJJJJIJHDDDDDDDDDDDDDBDD2<<BBDDDDDD;BDDDD@<<@BBDDDCACDBD0<?CDCCCC:@<@
@HWI-ST279:219:D0RJNACXX:5:1101:20895:71610
AATGCGGAGGTCGCACGGCGGAGGCGGACGCAAGAGATCCGGTGAATGAAACGAATCGGCCTCAACGGGGGTTTCACTCTGTTACCGAGGACTTGGAAACG
+
@@@FFFFDHHBHHIIJJFIJJFGHECD@6?BBDB8AC>CCDD03<CDDCCDCDDB?(85;@BD@CD7@BBD09@@(+:ACCCC@C39&0938ACCC:>4>?
@HWI-ST279:219:D0RJNACXX:5:1101:16285:72476
ATAACCTTAGGCCAGTCACAATGGGGGTTTCACTGGTGTGTCATGCACATTTAATAGGGGTAAGACTGAATAAAAAATGATTATTTGCATGAAATGGGGAT
+
CCCFFFFFHHHHHJJHIJJJIJJJJJJIIJJJJJJGDGFFHIJJJJJJIJJJGIJIIJJHBHHFFFFFEDEEDEEDBDDDDEEDEEEDEEDDDDDCDDDD@
@HWI-ST279:219:D0RJNACXX:5:1101:11116:73653
AAATGGGGATGAGAGAGAAGGAAAGAGTTTCATCCTGGTGAAACTCGTCAGCGTCGTTTCCAAGTCCTCGGTAACAGAGTGAAACCCCCGTTGAGGCCGAT
+
CBCFFFFFHHHHHJJIIHIJJJJJIIJHIJJJJJJJJJDHIGJJJIJJJJJIJFIIBHGHHHFFFFFFEDDDBBDDDDDACDEDDBDDDD@DDDDDDDDDD
@HWI-ST279:219:D0RJNACXX:5:1101:8206:74780
GTTACCGAGGACTTGGAAACGACGCTGACGAGTTTCACCAGGATGAAACTCTTTCCTTCTCTCTCATCCCCATTTCATGCAAATAATCATTTTTTATTCAG
+
CCCFFFFFHHHHHJJJJJJJJJJJJJJJJJJJIIJJJJJJJJHJJJJHHHHHHFFFFFFFEEEEEEEDDDDDDDEDEEDDDDDDDDEDDDEEEDDDDDEED
@HWI-ST279:219:D0RJNACXX:5:1101:20255:75491
GGCCAGTCACAATGGCTAGTGTCATTGCACGGCTACCCAAAATATTATACCATCTTCTCTCAAATGAAATCTTTTATGAAACAATCCCCACAGTGGAGGGG
+
@@CDBDFDDDH<FHHAHBHCCEHHIIFEIIIIIIGGCH@:?;DGIHDGGE?BFFBHHIGHEGGGIIFIIGAEHEEFHHDFFDC9C(6;;AB?B:AC@A<?@
@HWI-ST279:219:D0RJNACXX:5:1101:20358:76434
GGAGGCGGACGCAAGAGATCCGGTGAATGAAACGAATCGGCCTCAACGGGGGGTTCACTCTGTTACCGAGGACTTGGAAACGACGCTGACGAGTTTCACCA
+
@@@DFBFFFHHDFGIEHIJJJII6@@FGH47=3CACCH@DCCCEDDDDDDDD&5<AAACCDD:@CDDB@DBBDDDC>>CA>@-)500<<<9@5((44@C:@
@HWI-ST279:219:D0RJNACXX:5:1101:11282:76678
GTTTCACTCTGTTACCGAGGACTTGGAAACGACGCTGACGAGTTTCACCAGGATGAAACTCTTTCCTTCTCTCTCATCCCCATTTCATGCAAATAATCATT
+
CCCFFFFFHHHHHJJJJJJJJJJJJJJJJJJJJJJJJIJJGJFHGJJJIJHHFHFFFFFFEEEEEEEDDDDDDDDDEDDDDDCDEEDEDDDCCCDDECCDE
@HWI-ST279:219:D0RJNACXX:5:1101:14815:76637
GCCAGTCACAATGGGGGTTTCACTGGTGTGTCATGCACATTTAATAGGGGTAAGACTGAATAAAAAATGATTATTTGCATGAAATGGGGATGAGAGAGAAG
+
CCCFFFFFHHHHHJJJJFHIJJJJJJGHDFDGHJII3DHIJJIJIJJJJI5AHIHIJJHGHHHHHFDEEEEDEDFDDDEEDDDDDDDDDBDDDDDDDDBDD
@HWI-ST279:219:D0RJNACXX:5:1101:10509:77116
CGGTTTTTCTTTGAAATCGAAAAGTTTAACCATGAGGCAATGAGTAGCTTGAAATCGAAAAGTTTAACCCTGACTGTTCCTTCTCTCTCATTGTATTTTAC
+
CCCFFFFFHHHHHJJJJJJJJJJJHIJJJJJJJJJJJIJJJJJJGHJJJJJIJJGJJJJJJJCHIIIJHHHHFFFFFFEEEEEEDDDDDDEEDEEEEFEDD
@HWI-ST279:219:D0RJNACXX:5:1101:13768:77138
AGGTCGCACGGCGGAGGCGGACGCAAGAGATCCGGTGAATGAAACGAATCGGCCTCAACGGGGGTTTCACTCTGTTACCGAGGACTTGGAAACGACGCTG
+
@@CDDDFFGFDHHIGIIJIHFFDDDBDCDCDDDBD-7@CDCCCD<?BBBDBBBDDDDDC<B@5<8-8ACC>@:(44@C>>-<9-<(::A:>@A@&59<BD
@HWI-ST279:219:D0RJNACXX:5:1101:8295:77972
GTTTCACTCTGTTACCGAGGACTTGGAAACGACGCTGACGAGTTTCACCAGGATTAAACTCTTTCCTTCTCTCTCATCCCCATTTCATGCAAATAATCATT
+
CCCFFFFFHHHHHJJJJJJJJJJJJJJJIJHIJJIJJIJIEIFHJJJJJJHHHGHFFFFFFEEEDEEEDCDDDDDCDDDDDDDDEEEDDDDDDDDDEDCDE
@HWI-ST279:219:D0RJNACXX:5:1101:13637:78343
CATTCACCGGATCTCTTGCGTCCGCCTCCGCCGTGCGACCTCCGCATTCTCCCGCGCCGCGCCGGATTTTGGGTACAAATGATCCCAGCAACTTGTATCAA
+
@CCFFFFFHHFHHJJJJIJJJJJJIJJJJJJJDFHGGJJHGHFFFCDDDEDDDBD@BDBBDDDDD;@DDC>;B?>@ACDDDDDDDDDDBCCDDDDACDEEC
@HWI-ST279:219:D0RJNACXX:5:1101:5230:79137
CATGAAATGGGGATGAGAGAGAAGGAAAGAGTTTCATCCTGGTGAAACTCGTCAGCGTCGTTTCCAAGTCCTCGGTAACAGAGTGAAACCCCCGTTGAGGC
+
CCCFFFFFHHHHHJJIJJJIIJJJIJJIJIJGIJJJJJJJIJFHIJIJJJJIJJJIJGGIBHFFFFFFEEEEEDDDDDDDDDDCDCDDDBDDDDBDDDDDD
@HWI-ST279:219:D0RJNACXX:5:1101:17673:79013
GGTACAAATGATCCCAGCAACTTGTATCAATTAAATGCTTTGCTTAGTCTTGGAAACGTCAAAGTGAAACCCCTCCACTGTGGGGATTGTTTCATAAAAGA
+
?@@FDFFFHDFDBEHGEHGIIIII:CHHIIIIGIEIGAHHHIEGIIGDGFEB3??BB???DHEF==B@@A(5AAGEAA;;7@EBCDDCD@AC@@;;ACCAB
@HWI-ST279:219:D0RJNACXX:5:1101:6682:79369
GGAGGTCGCACGGCGGAGGCGGACGCAAGAGATCCGGTGAATGAAACGAATCGGCCTCAACGGGGGTTTCACTCTGTTACCGAGGACTTGGAAACGACGCT
+
CCCFFDFFHHHHHIJJGIJJJHFDDDDDDDDDDDDDD6<?CDDDDDDDDDDDDDBDDDDDDDDDDD08@CDDDDDCDDDDDDBDDDDDDDDDCCDDDDDD<
@HWI-ST279:219:D0RJNACXX:5:1101:5524:79986
GCTACCCAAAATATTATACCATCTTCTCTCAAATGAAATCTTTTATGAAACAATCCCCACAGTGGAGGGGTTTCACTTTGACGTTTCCAAGACTAAGCAAA
+
CCCFFFFFHHHHHJJJJJJJJJIJJJJJJJJJJJJJJJJJJJJJJJJGGIJJJJJJJJHJJJIIJGIJJH=BEFFBEEEEEED?BDDDEDDDDDDDDDDCC
@HWI-ST279:219:D0RJNACXX:5:1101:15967:81095
AGTCTTGGAAACGTCAAAGTGAAACCCCTCCACTGTGGGGATTGTTTCATAAAAGATTTCATTTGAGAGAAGATGGTATAATATTTTGGGTAGCCGTGCAA
+
@C@FFFFFFHHHHIEGIJFEEHIGEHH<GGIJIJIGHEFG;FHICHIIIIIGGCGEGHIEGDHIE;EHCE@>@DDAA@@D@CDDFEEDDB8><CCBDD@A@
@HWI-ST279:219:D0RJNACXX:5:1101:18786:81066
CGTCGTTTCCAAGTCCTCGGTAACAGAGTGAAACCCCCGTTGAGGCCGATTCGTTTCATTCACCGGATCTCTTGCGTCCGCCTCCGCCGTGCGACCTCCGC
+
@@CFFFFFFHDHFJIGIIHIIIGEEH?C9CFHIIGHIIIGGI?DHC@F@BC;;.=C@C@B>?@CCC?D?C(>CC38=0599?9<?BBB9055>0055A899
@HWI-ST279:219:D0RJNACXX:5:1101:14559:81277
AATCCGGCGCGGCGCGGGAGAATGCGGAGGTCGCACGGCGGAGGCGGACGCAAGAGATCCGGTGAATGAAACGAATCGGCCTCAACGGGGGTTTCACTCTG
+
@@@FFFFFFHHGHGEGIFBDDECCCBB;BB8C@BBDDD6@83@D@BD8<BDBDD?<9@CCB@07BDCCDCCABD<?@?><<BD@CA@<BDD05<:CACCDC
@HWI-ST279:219:D0RJNACXX:5:1101:16777:82986
AGTTTCATCCTGGTGAAACTCGTCAGCGTCGTTTCCAAGTCCTCGGTAACAGAGTGAAACCCCCGTTGAGGCCGATTCGTTTCATTCACCGGATCTCTTGC
+
CC@FFFFFHHHHHGHIJJJJJJIJIJJJGHIIJJJJJJJHHJIIJJFHIIIIIGFHGIJJJHHFD=BCDDCDDDBDDDDCCDDEEEEEDDBDBDDDDED@>
@HWI-ST279:219:D0RJNACXX:5:1101:14943:83032
GTTTCATTCACCGGATCTCTTGCGTCCGCCTCCGCCGTGCGACCTCCGCATTCTCCCGCGCCGCGCCGGATTTTGGGTACAAATGATCCCAGCAACTTGTA
+
CCCFFFFFHHHHGJIIIJJJJJJJHIJIIJIJJJJIGAGIIGFHFFFDDDDDDEDDDDDBDDBDDDDDD;3;CDDBB<CC>CCDDDDDDCDDDDDDDCC4:
@HWI-ST279:219:D0RJNACXX:5:1101:12783:83255
AAGTCGTTTAGGACAGCGACACGGTTTTCAAAACACAACTTTGACTTCTTGTTTCTATAAAAATATTTATTGAAAAGTGATATATTTATACTTTTATGAAA
+
CCCDFFFFHHHHHJJJIJJJJJJJGIJJJJJJJJJJJJJJJJJJJJJJJJJHJJJHHHHHHHFFFFFFFFEEEEEECCCDFFFEFEEFFEDEDEDDDDDED
@HWI-ST279:219:D0RJNACXX:5:1101:19678:83572
AAGACTGAATAAAAAATGATTATTTGCATGAAATGGGGATGAGAGAGAAGGAAAGAGTTTCATCCTGGTGAAACTCGTCAGCGTCG
+
@@CDFFFBHHHD+<AFHHGGIIIGCHEIGIEGCFHIGIC:?DHE@DGHIIDIGCBHG)==CFD;=CGHEE:7?>?@??1AA@B=?B
@HWI-ST279:219:D0RJNACXX:5:1101:9135:83965
CTGGGATCATTTGTACCCAAAATCCGGCGCGGCGCGGGAGAATGCGGAGGTCGCACGGCGGAGGCGGACGCAAGAGATCCGGTGAATGAAACGAATCGGCC
+
C@CFFFFFHHHHHHIJJJJJJJJJJJFGJIJJIJGFDDBBDDDDDDD9DD8A<B@DDDDDD;BDDDDBDDBBDD???CCDDD5@@CDDCCCCBBDDDDDBB
@HWI-ST279:219:D0RJNACXX:5:1101:4791:84147
AATCCCCACAGTGGAGGGGTTTCACTTTGACGTTTCCAAGACTAAGCAAAGCATTTAATTGATACAAGTTGCTGGGATCATTTGTACCCAAAATCCGGCGC
+
CCCFFFFFHHHHHJJJJJJFHIJJJJJJJIJJJJJJJJJJJJJJJJIJJJJJIJJJIJJJHHHHHHHFEFFFFEECEEDDDEEEEEEDDDDDDDDDDDDDD
@HWI-ST279:219:D0RJNACXX:5:1101:4373:84977
CCTCAACGGGGGTTTCACTCTGTTACCGAGGACTTGGAAACGACGCTGACGAGTTTCACCAGGATGAAACTCTTTCCTTCTCTCTCATCCCCATTTCATGC
+
CCCFFFFFHHHHHIJJIJIJJJHIJJJJJJJJJJJHHHHHFFFDDDDDDDDBDBDDEEDDDDDDDDDDDDDDDDDDDDDDDDDDDDDEDDDDDDDEEEEDD
@HWI-ST279:219:D0RJNACXX:5:1101:11419:84846
AAATGATTATTTGCATGAAATGGGGATGAGAGAGAAGGAAAGAGTTTCATCCTGGTGAAACTCGTCAGCGTCGTTTCCAAGTCCTCGGTAACAGAGTGAAA
+
CCCFFFFFHHHHHJJJJJJJJJJJJIJJJJIIIIJJJIJJJIJJGIIJJJJJJJJHJJJJJJJJJJJJJHHHFBDADDEDDDDDDDDDDDDDDDDDCDCCC
@HWI-ST279:219:D0RJNACXX:5:1101:17045:84823
TTTCACTGGTGTGTCATGCACATTTAATAGGGGTAAGACTGAATAAAAAATGATTATTTGCATGAAATGGGGATGAGAGAGAAGGAAAGAGTTTCATCCTG
+
@@@FADDFG?CFBACGFFCGIIIIDGHCHGIII:8CGFHHIADBDE9@DGCH9BCBGGGGICHHFCCEHHDE?BBCC>B==?CDD??C=(5,5>CDCDDCD
@HWI-ST279:219:D0RJNACXX:5:1101:16316:85663
GAAATCTTTTATGAAACAATCCCCACAGTGGAGGGGTTTCACTTTGACGTTTCCAAGACTAAGCAAAGCATTTAATTGATACAAGTTGCTGGGATCATTTG
+
CCCFFFFFHHHHHJJJIJJJJJJJJJJJFHIHIJJJHIJGEHJJJJJJIFHIGIIIJJJJJHHHHHFFFFFEEEEAEECEEDDDDADDDDDDDBDDDDEEC
@HWI-ST279:219:D0RJNACXX:5:1101:10061:85893
AGTGGAGGGGTTTCACTTTGACGTTTCCAAGACTAAGCAAAGCATTTAATTGATACAAGTTGCTGGGATCATTTGTACCCAAAATCCGGCGCGGCGCGGGA
+
BC@FFFFFHHFHHIGJJJJJIJIHIJJJJJJJJJJJJIJJJIGJJJJIJIJJIJJJJJJIJJJJJHHHHFFFFFFEEEEEEDDDDDDDDDDDDDDDDDDD9
@HWI-ST279:219:D0RJNACXX:5:1101:6061:86315
GAGAATGCGGAGGTCGCACGGCGGAGGCGGACGCAAGAGATCCGGTGAATGAAACGAATCGGCCTCAACGGGGGTTTCACTCTGTTACCGAGGACTTGGAA
+
CCCFFFFFHHHHHGHIJIJJJJJJGHFFDDDDDDDDDDDDDDDDD@BDDEDDDDDDDDDDDDDDDDDDDDDDDD9@BDDDDDDDDCCDC>BDB3ACCDCDC
@HWI-ST279:219:D0RJNACXX:5:1101:6521:86483
CAAGTCCTCGGTAACAGAGTGAAACCCCCGTTGAGGCCGATTCGTTTCATTCACCGGATCTCTTGCGTCCGCCTCCGCCGTGCGACCTCCGCATTCTCCCG
+
CCCFFFFFHHGHHJJJJJJHHIIJJJJJJJGIJJJJIIJIJJJIDHIIJJJJJJHHHFFDEEEEDDDDDDDDDDDDDDDDDDDDDBDDDDDD>BBDEDDDD
@HWI-ST279:219:D0RJNACXX:5:1101:14068:86568
TTTAATTGATACAAGTTGCTGGGATCATTTGTACCCAAAATCCGGCGCGGCGCGGGAGAATGCGGAGGTCGCACGGCGGAGGCGGACGCAAGAGATCCGG
+
CCCFFFFFGHGHGGHIJGIJJJJJJJIJJJIIIJJJJJJJJJJJJJJJJJFDDDDDDDDDDDDDDDDD8?BBBDDDDDDBDDDDDB@DD>BB?ACDDDAB
@HWI-ST279:219:D0RJNACXX:5:1101:16537:87131
TGTCATTGCACGGCTACCCAAAATATTATACCATCTTCTCTCAAATGAAATCTTTTATGAAACAATCCCCACAGTGGAGGGGTTTCACTGTGACG
+
@@@DD;DDDFACFFEHG>CB8EH@DAE*:C<DF>FD*?BB?BDEHGEDFGGH*BFEDFCFEG:CHGGCHG;=HC)7;?;(3;''8A>5@(::;@@
@HWI-ST279:219:D0RJNACXX:5:1101:18158:87480
GCCTCCGCCGTGCGACCTCCGCATTCTCCCGCGCCGCGCCGGATTTTGGGTACAAATGATCCCAGCAACTTGTATCAATTAAATGCTTTGCTTAGTCTTGG
+
@@@DDDDDFF18DFFIFAEEEEEF:DGIIFIFBIIEDCBBBB87<AB@BB<@9@AAAABBBB9AABBBBB<B>BDD@A@A@BBAD3>@B3:3>:@@BDDA<
@HWI-ST279:219:D0RJNACXX:5:1101:8520:87873
GAGGGGTTTCACTTTGACGTTTCCAAGACTAAGCAAAGCATTTAATTGATACAAGTTGCTGGGATCATTTGTACCCAAAATCCGGCGCGGCGCGGG
+
@B@FFFDDHHHHHJJJJJJHJJJJJJJJJJJIGGIJJGFAGHIIIJIIFHJIIJJJIJIIJIIHIIGHHFE>EHFCDFFDEEEDDDDDDDBDDDDD
@HWI-ST279:219:D0RJNACXX:5:1101:12745:88186
GTTTCATCCTGGTGAAACTCGTCAGCGTCGTTTCCAAGTCCTCGGTAACAGAGTGAAACCCCCGTTGAGGCCGATTCGTTTCATTCACCGGATCTCTTGCG
+
@B@FFFFFHGHHFHGJJJJJIFHJJIIJGFDGGIIJJJFECGH<FFGHGGGIIHGIICHIHHFFAECDC@=@B??<CB9?BDEEEDEDDBBBBBDDEDDCD
@HWI-ST279:219:D0RJNACXX:5:1101:6402:88865
ATCCCCACAGTGGAGGGGTTTCACTTTGACGTTTCCAAGACTAAGCAAAGCATTTAATTGATACAAGTTGCTGGGATCATTTGTACCCAAAATCCGGCGCG
+
BCCFFFFFHHDFHHIJJJGHIJJJJJJJJJJHJJJJJJJJJIJJJIJJJJIJJJJJJJJJJHHHHHHDFFFFFEDEEDDDEEEDEEDDDDDDDDDDDDDDD
@HWI-ST279:219:D0RJNACXX:5:1101:6986:88858
AGGAATGTTCACGCGGGAAGGAGGCGTGGCGCGGCGCGGCGCGGGAGAATGCGGAGGTCGCACGGCGGAGGCGGACGCAAGAGATCCGGTGAATGAAACGA
+
@CCFFFFDFHFHHJJJJHHIJEGGGI@GIGGEFFBBBBDBDBDDB@D8BCDDDDBDD8ABBB@DDDDD>BDBBBB>5@D@BA<?@CDDD59?CCDCACA?B
@HWI-ST279:219:D0RJNACXX:5:1101:5502:89113
GGACGCAAGAGATCCGGTGAATGAAACGAATCGGCCTCAACGGGGGTTTCACTCTGTTACCGAGGACTTGGAAACGACGCTGACGAGTTTCACCAGGATGA
+
CCCFFFFFHHHHHJJJJHIJJJJJJJJJJJJJJJIJJJIJIJJJJD;BDDEDDDDDDDDDDD@BBDDDDDDDDDDDDDDDDDBDDDDBDDEEDDDDDDDDD
@HWI-ST279:219:D0RJNACXX:5:1101:13398:89183
CGGCTACCCAAAATATTATACCATCTTCTCTCAAATGAAATCTTTTATGAAACAATCCCCACAGTGGAGGGGTTTCACTTTGACGTTTCCAAGACTAAGCA
+
@@CFFFFFGHFDFHHIIJEHIGIIJJJIJIHGHIJJCHIJEIJJJJIIJJGIGIJJBFHIFGGHHIIIIB6ABB?@CECEEDDCB@BDD;>CDBDDDDCDD
@HWI-ST279:219:D0RJNACXX:5:1101:8991:90147
GCAAATAATCATTTTTTATTCAGTCTTACCCCTATTAAATGTGCATGACACACCAGTGAAACCCCCATTGTGAGGCCAGTCACAATGGCTAGTGTCATTGC
+
CCCFFFFFHHHHHJJJJJJJJIJIIJJJJJJJJJJJJJJJJJJJJJJJJJJJJJJJHIJJJIHHIJJHHHHHHFFFEDDEEEDDDDDDDDDDCCCDDDEDC
@HWI-ST279:219:D0RJNACXX:5:1101:15511:90225
TGGGGGTTTCACTGGTGTGTCATGCACATTTAATAGGGGTAAGACTGAATAAAAAATGATTATTTGCATGAAATGGGGATGAGAGAGAAGGAAAGAGTTTC
+
CCCFFFFFHHHHHJFEEHHIJJGIJGIIGIJICHGGHIJ7@FGDHIJHIIJIJJIHGHHGHFFFFFFEEEDCEEDCDDDDDDDDDDDDDDD?CDDDD@>CC
@HWI-ST279:219:D0RJNACXX:5:1101:12376:90333
CTTTGACGTTTCCAAGACTAAGCAAAGCATTTAATTGATACAAGTTGCTGGGATCATTTGTACCCAAAATCCGGCGCGGCGCGGGAGAATGCGGAGGTCGC
+
@@@FFDDFDHDFFGBDDFHIJHIIJJEDDHIJGIIJEFHGGGIDDGGIGGHIFIJJIIIHFHACGFGIIIEHIEE>BDBB>BDDDBDDDC@@BB@>@@9>>
@HWI-ST279:219:D0RJNACXX:5:1101:15314:90278
TTACATAATTTGCACATGGTTGTAAATATAGTGCAAAATGAACATATTTTATGTGACCGATATTTATAAATTTTGAGAGAAGGAAAAAGAGACAATTTATG
+
=@?DBDB;DBF?B:A:C<3<ACG<:<F,C4+ACAB??:CGBDFCBFFFIIBFF??9908?AAFIFDEECFIIFFAC=;?DB@CCB>;=;?<<@9?BBBBBB
@HWI-ST279:219:D0RJNACXX:5:1101:8083:90508
TGATCCCAGCAACTTGTATCAATTAAATGCTTTGCTTAGTCTTGGAAACGTCAAAGTGAAACCCCTCCACTGTGGGGATTGTTTCATAAAAGATTTCATTT
+
CCCFFFFFHHHHHJJJHIJJJJJJJJJJJJJJJJJJJJJFHIJJIJJJJJJJJJJJHIJJJJGJJJJJHIJJHHHHFBCEEEEDDEEEDDDDDDDDDEEFE
@HWI-ST279:219:D0RJNACXX:5:1101:8765:91683
TTTGCATGAAATGGGGATGAGAGAGAAGGAAAGAGTTTCATCCTGGTGAAACTCGTCAGCGTCGTTTCCAAGTCCTCGGTAACAGAGTGAAACCCCCGTT
+
CCCFFFFFHHHHHJJJJIJJJJJJJJJJJJJJIIJGIJJJJJJJJJGHIJJJJJJIIIJJJHIHEFFFFEEEEEECDDDDDDDDDDDCDCDDDDDDDD@B
@HWI-ST279:219:D0RJNACXX:5:1101:8038:93305
GGGTTTCACTTTGACGTTTCCAAGACTAAGCAAAGCATTTAATTGATACAAGTTGCTGGGATCATTTGTACCCAAAATCCGGCGCGGCGCGGGAGAATGCG
+
CCCDFFFFHHHHHJJJGIJJJJJJJJJJJJGJJJJGIIJJJIJJIJJJJIJJJJJJIJJJJJJJJJJJJJJJJJJCHHHHFFDDDDDDDDDDDDDDDDDDD
@HWI-ST279:219:D0RJNACXX:5:1101:19861:94532
GAGGACTTGGAAACGACGCTGACGAGTTTCACCAGGATGAAACTCTTTCCTTCTCTCTCATCCCCATTTCATGCAAATAATCATTTTTTATTCAGTCTTAC
+
CCCFFFFFGHHGGJJGAHGJJJIIDHHIIJJJJJJIDBFHGIJIEIIGGIJIIJJIIGHECEEFFDC;CDA>CECACCDDEDDDEEEDDBDDDEDCCDEDD
@HWI-ST279:219:D0RJNACXX:5:1101:4696:95143
AAGGAAAGAGTTTCATCCTGGTGAAACTCGTCAGCGTCGTTTCCAAGTCCTCGGTAACAGAGTGAAACCCCCGTTGAGGCCGATTCGTTTCATTCACCGGA
+
CCCFFFFFHHHHHJJJJJJJJGIJJJJJJJHIJJIJJJGIJJHIIJJJJJJJJIGIIJJIHHEHHHFFFFDDDDDDDDDDDDBDDDDCDDDEEEEEDDDDB
@HWI-ST279:219:D0RJNACXX:5:1101:11517:96239
TGGTGTGTCATGCACATTTAATAGGGGTAAGACTGAATAAAAAATGATTATTTGCATGAAATGGGGATGAGAGAGAAGGAAAGAGTTTCATCCTGGTGAAA
+
BCCDDDDFHHHHHJJJJJJJJIJJJJJBHHIJJJJJJJJJJJIJJJJJJIJJJJJJJIIIJIJJJJIJHHHHHFFFCEEEEEDCDCDDEDDEDDDDCDDDD
@HWI-ST279:219:D0RJNACXX:5:1101:7226:96393
ATTGACGTTGTTTGTGTGCACCTTTTGTCAGTTAGCCAGTTACGGCTGGAAGTTGTGTAAGTTTGTGTGACGCCTGGCTACAGGATTTTGGGTACAAATGA
+
@CCFFFFDHHHHHJGHHIJJJJJJJJJJJJJJJJJJJJJJJJJJJJJIJ=FG=CF@F@@EE@EHG?CCHCCEBD@?AADCDCCD?CCDDABD<@CCDDCCC
@HWI-ST279:219:D0RJNACXX:5:1101:15090:96981
ATGGGGGTTTCACTGGTGTGTCATGCACATTTAATAGGGGTAAGACTGAATAAAAAATGATTATTTGCATGAAATGGGGATGAGAGAGAAGGAAAGAGTTT
+
B@@FFFFFHHHGHJJJCGCGHGIJGCHIJJJJJJJIJJJJ?FHIJJIJJIJJJJJGHHHFFFFFFFFEEEDCCDDDCBDBDDDDDDDDBDDDDDDDDD:>@
@HWI-ST279:219:D0RJNACXX:5:1101:7183:97178
GGGTAAGACTGAATAAAAAATGATTATTTGCATGAAATGGGGATGAGAGAGAAGGAAAGAGTTTCATCCTGGTGAAACTCGTCAGCGTCGTTTCCAAGTCC
+
@@@DBBDEHHGHHIJIJGHIGGGFHIIIEGGIIHCBFHHIGD=FBDF<FEHDGGIJIIIGI7@DHGIJHHEH=BF?@DFECEDABDDDDDD3?ACDDD>A@
@HWI-ST279:219:D0RJNACXX:5:1101:18798:97686
CCGCATTCTCCCGCGCCGCGCCGGATTTTGGGTACAAATGATCCCAGCAACTTGTATCAATTAAATGCTTTGCTTAGTCTTGGAAACGTCAAAGTGAAACC
+
@CCFFFFDHHHAFAHIGIJJJJIJBGEIGIHHACFFFDEECEECEDDDD?BDDDCDDCCDCDACCDEDDEDDDDDC@CCCCDD@@CDDDDDDDDCDDDDCB
@HWI-ST279:219:D0RJNACXX:5:1101:16276:97994
CGGCGGAGGCGGACGCAAGAGATCCGGTGAATGAAACGAATCGGCCTCAACGGGGGTTTCACTCTGTTACCGAGGACTTGGAAACGACGCTGACGAGTTTC
+
CCCFFFFFHHHHHJJJJJHHHHHFFFFCDDDFDDDDDDDDDDDDDDDDDDDDDDDD7@DCACDDDDDDDDDDDDDDBDDCDCDDDD>BBDBDDDDDD<?CD
@HWI-ST279:219:D0RJNACXX:5:1101:4490:98157
CAGGCCAGTCACAATGGGGGTTTCACTGGTGTGTCATGCACATTTAATAGGGGTAAGACTGAATAAAAAATGATTATTTGCATGAAATGGGGATGAGAGAG
+
CCCFFFFFHHHHHIJJJJJJIIJJIJJJJBFDGFHJJJICGIJJJJJJJJJJJ;BHIGHHHHFFFFFFFDDDDDECCFEFDEEDDDDDDDDDBDDDDCDBB
@HWI-ST279:219:D0RJNACXX:5:1101:17535:98844
GGTACAAATGATCCCAGCAACTTGTATCAATTAAATGCTTTGCTTAGTCTTGGAAACGTCAAAGTGAAACCCCTCCACTGTGGGGATTGTTTCATAAAAGA
+
?<?DFFFDFFHFHECH@FCGGHEGIIIJBHDHIIIJJEGCGHICH@FGG>D?@FGHHEFHGIBEHEGGECCGGIIA>EE@?BD:AB?CD>ADDDCDDCCCD
@HWI-ST279:219:D0RJNACXX:5:1101:9587:99208
GAATGCGGAGGTCGCACGGCGGAGGCGGACGCAAGAGATCCGGTGAATGAAACGAATCGGCCTCAACGGGGGTTTCACTCTGTTACCGAGGACTTGGAAAC
+
???DDD?A68?+<CE@E8DD:;ADDD/;660073132<8A><505=>B>>AAA<8<=<<<3;<8:>>>7&59;;?>3>:>AAAAAAA>35>;>AAA:>A>>
@HWI-ST279:219:D0RJNACXX:5:1101:8231:99818
ACTGAATAAAAAATGATTATTTGCATGAAATGGGGATGAGAGAGAAGGAAAGAGTTTCATCCTGGTGAAACTCGTCAGCGTCGTTTCCAAGTCCTCGGTAA
+
CCCFFFFFHHHHGJJIJJJJIIJJIIJJJJJJJIJGEIIJJIIIIJJIIIIIIGCFHHIJJJJJJHIJFHHEHFDDFDEDDDD;BBDDECCCDDDDDBDDD
@HWI-ST279:219:D0RJNACXX:5:1101:10160:100104
GATCTCTTGCGTCCGCCTCCGCCGTGCGACCTCCGCATTCTCCCGCGCCGCGCCGGATTTTGGGTACAAATGATCCCAGCAACTTGTATCAATTAAATGCT
+
@@@DDDDDHFAFHE@@@FGGIIGG@@BF?@GGIGBE<@A>AAAABBABBBBBBBB@755CC>77(4@C@CCCCCC@<CCBCCBACCC@ACDCADCCCEECC
@HWI-ST279:219:D0RJNACXX:5:1101:13758:100048
AAGACTGAATAAAAAATGATTATTTGCATGAAATGGGGATGAGAGAGAAGGAAAGAGTTTCATCCTGGTGAAACTCGTCAGCGTCGTTTCCAAGTCCTCGG
+
CCCFFFFFHHHHHJJJJJJJJJJJJJIJJJIJJIJJJJIIIIJJJIIIIJJIJJIIJGIJIJJJJIJJHHHHHFFEFFDDDDDBDD=BDDDECDDDDCDDD
@HWI-ST279:219:D0RJNACXX:5:1101:17584:100213
GAAAGAGTTTCATCCTGGTGAAACTCGTCAGCGTCGTTTCCAAGTCCTCGGTAACAGAGTGAAACCCCCGTTGAGGCCGATTCGTTTCATTCACCGGATCT
+
@CCFFFFDHFHHHIJJEGFHIGIJJIGEGHEHIBDGDHGIJIID@BGGHII(=FGIIJJCE=CHFHFFD>9?@@CC@B@B9?C<>CDCCCD@>CC?BB<>C
@HWI-ST279:219:D0RJNACXX:5:1101:20661:100280
AATATTATACCATCTTCTCTCAAATGAAATCTTTTATGAAACAATCCCCACAGTGGAGGGGTTTCACTTTGACGTTTCCAAGACTAAGCAAAGCATTTAAT
+
CCCFFFFFGHFFHJJJGIJJJIJJJC>HHJJJIIJGIJJJJIDIICIJIJJ=GDGIHIJJJ';@GGGFHEEHFFBBCEEECDDDDCDDDCCD?CACDD;CC
@HWI-ST279:219:D0RJNACXX:5:1101:20703:101081
GGGGTGTGGTTAGTACTAAGGCCAGTCACAATGGGGGTTTCACTGGGGTGTCATGCACATTTAATAGGGGTAAGACTGAATAAAAAATGATTATTTGCATG
+
???D4A0AD<D4C<AEEEIFE?ACECEC?DB<CDIII7;BCC;=AD(;-:977@A(..>AABA5>>AA??38:>:>>A4:>>>>:A?<AAADDADAB+:AA
@HWI-ST279:219:D0RJNACXX:5:1101:18618:101651
GAAACTCGTCAGCGTCGTTTCCAAGTCCTCGGTAACGGAGTGAAACCCCCGTTGAGGCCGATTCGTTTCATTCACCGGATCTCTTGCGTCCGCCTCCGCCG
+
B@CFFFFFHHGHGJIJIHIJJIJJJIJJJJJJIIJGIJHHGHGIIIIJJJH8BDDEEDDD?BDDDCCDDDEEEEDDDBDDDDDEDDDDDDDDBDDDDDDDD
@HWI-ST279:219:D0RJNACXX:5:1101:7027:102006
TAAAAAATGATTATTTGCATGAAATGGGGATGAGAGAGAAGGAAAGAGTTTCATCCTGTTGAAACTCGTCAGCGTCGTTTCCAAGTCCTCGGTAACAGAGT
+
CCCFFFFFHHHHHJJJIJJBHHGGIIJJIJBHIFIIGIIIICHIIBGGFIIIIJJJJGIIGEIIIJJHHFHFFFCC?BBBCDEC@CDDDCBD?B@CDDDD:
@HWI-ST279:219:D0RJNACXX:5:1101:8846:102085
AGAGTGAAACCCCCGTTGAGGCCGATTCGTTTCATTCACCGGATCTCTTGCGTCCGCCTCCGCCGTGCGACCTCCGCATTCTCCCGCGCCGCGCCGGATTT
+
BCCFBDEFHHHHHJJJIJIJJJJJIJFGIHHIIIJIIGJHJJIJIIIIJEHHEFFDDDBDDDDDD@BDDDDDDDD>B>BDDEDDDDDDDDDDDDDDD<>BC
@HWI-ST279:219:D0RJNACXX:5:1101:13554:102333
TTTGACGTTTCCAAGACTAAGCAAAGCATTTAATTGATACAAGTTGCTGGGATCATTTGTACCCAAAATCCGGCGCGGCGCGGGAGAATGCGGAGGTCGCA
+
@@@FDFFBFBF?FHEHEHEDFGGHE@GIGDEHHGG<FEB?DFGFG@BFG3BFFGABDHCCFCBFHGHGGAHGBEC?BBB>9>BC5<>ACCCBBBBB8?@B9
@HWI-ST279:219:D0RJNACXX:5:1101:7818:102511
AGGTCGCACGGCGGAGGCGGACGCAAGAGATCCGGTGAATGAAACGAATCGGCCTCAACGGGGGTTTCACTCTGTTACCGAGGACTTGGAAACGACGCTGA
+
CCCDFFFFHHHHHJIIJJJHFFDDDDDDDDDDDDD7@DDEDDDDDDDDDDDDDDDDDDDDDDDD8@DDEDDDDDDCCDDDDDDBDDDDDDDDDDDDDDBDB
@HWI-ST279:219:D0RJNACXX:5:1101:13615:103070
TGTGTCATGCACATTTAATAGGGGTAAGACTGAATAAAAAATGATTATTTGCATGAAATGGGGATGAGAGAGAAGGAAAGAGTTTCATCCTGGTGAAACTC
+
@@?DDDDBHHHGFIGHHEHHIGGIFHGIGIIJIJIIJJJJJIJIIJJGIGHBFF>BBFHGIJJGGIGHGHCHHFFFFFEEDECDDDD@CDCCC:ACC:CCD
@HWI-ST279:219:D0RJNACXX:5:1101:13250:104418
CAGAGTGAAACCCCCGTTGAGGCCGATTCGTTTCATTCACCGGATCTCTTGCGTCCGCCTCCGCCGTGCGACCTCCGCATTCTCCCGCGCCGCGCC
+
@@@FFDDB:CDFHIDBEBEHEEHGBGDDGDDAGGACCAHGEHI@@ADCEEA3=?8=AB?BBB=B??08@9;@B>CD9>>BDDECCC<<<9<39<<B
@HWI-ST279:219:D0RJNACXX:5:1101:16733:104392
CAATGGCTAGTGTCATTGCACGGCTACCCAAAATATTATACCATCTTCTCTCAAATGAAATCTTTTATGAAACAATCCCCACAGTGGAGGGGTTTCACTTT
+
BCCFFFFFGHFFDGIIIJIIJIIJIIGJJJIIJJJDIGGGGGIIIHIIICIJJJIFIHIIIGIGJJJJJIJJJHGHBHFFFFDECEEDDBDD'3?CDDDCD
@HWI-ST279:219:D0RJNACXX:5:1101:19462:104727
CATCCTATTAGGCCAGTCACAATGGCTAGTGTCATTGCACGGCTACCCAAAATATTATACCATCTTCTCTCAAATGAAATCTTTTATGAAACAATCCCCAC
+
@C@FFDDDHFHFFHIH9FHIIFIIGIIIEHH?FGHCHIECGBEAHBGGHIIIHIGHIIIICGGHIIHGGHIFEHHEHDFEFEFDCEEEEECCCCCCCCCCB
@HWI-ST279:219:D0RJNACXX:5:1101:13012:104871
GGATCATTTGTACCCAAAATCCGGCGCGGCGCGGGAGAATGCGGAGGTCGCACGGCGGAGGCGGACGCAAGAGATCCGGTGAATGAAACGAATCGGCCTCA
+
CCCFFFFFHHHHHJJJIJJJJJJIJJJJJJJHFFDBDDDCDDDDDDD?CDDDDDDDDDBDDDDDDDDDDDDDDDDDCDD<BBCEDDD@CDDBDDDDDDBDC
@HWI-ST279:219:D0RJNACXX:5:1101:7617:105346
CATGAAATGGGGATGAGAGAGAAGGAAAGAGTTTCATCCTGGTGAAACTCGTCAGCGTCGTTTCCAAGTCCTCGGTAACAGAGTGAAACCCCCGTTGAGGC
+
CCCFFFFFHHGGHJJJJBHGIIJIJJIJIJJFIJJJIJGIGEHIIJJJJJIFHIJJIF(;=HFFFFFFEEEEEDDDDDDDDDD:@CEDDDDDDD@BDDCDB
@HWI-ST279:219:D0RJNACXX:5:1101:12825:105467
GACTGAATAAAAAATGATTATTTGCATGAAATGGGGATGAGAGAGAAGGAAAGAGTTTCATCCTGGTGAAACTCGTCAGCGTCGTTTCCAAGTCCTCGGTA
+
CCCFFFFFHHHHHJJJJJJJJJJJJJJJJJJJJJJJHIJIJIJIJJJJJIJJIIJCHIJJJJJJJJHHHHHHHFFFFDDEDDDDDDDDDEDDDDDDDDDDD
@HWI-ST279:219:D0RJNACXX:5:1101:9893:105654
CAGAGTGAAACCCCCGTTGAGGCCGATTCGTTTCATTCACCGGATCTCTTGCGTCCGCCTCCGCCGTGCGACCTCCGCATTCTCCCGCGCCGCGCCGGATT
+
CCCFFDFFHHHHGJJIIJJJJJIJJIJJJJIIJJJJJGIIJEIGHIIGIJJGHBEFDDDDDDDDDD@@BDDDDDDBDDBDDDEDDDBDDDD<BBDDB@<>>
@HWI-ST279:219:D0RJNACXX:5:1101:20813:105539
CATTTAATAGGGGTAAGACTGAATAAAAAATGATTATTTGCATGAAATGGGGATGAGAGAGAAGGAAAGAGTTTCATCCTGGTGAAACTCGGCAGCGTCGT
+
@@@FDB>DBCFH<@?C3<A@CHIFHIIGHGIIDHF<FGG>GEHIE4<D@AGEEFGGGI@EGCHDGHEAE>BCBC3;@>;@:>(;>C(5>3<(5=@BB88>B
@HWI-ST279:219:D0RJNACXX:5:1101:7475:106487
CCAGTCACAATGGGGGTTTCACTGGTGTGTCATGCACATTTAATAGGGGTAAGACTGAATAAAAAATGATTATTTGCATGAAATGGGGATGAGAGAGAAGG
+
@@CFFFFFHHHDHGGIEHIGIJJJJFGBGDHIIGIGGGIJJJJJGHIJJFFHIIIJJIFHHHFECCBEEEEDDEEDCDEDDDCDDDDB?BBDDCC@BBCC?
@HWI-ST279:219:D0RJNACXX:5:1101:15150:106625
CTTCTCTCAAATGAAATCTTTTATGAAACAATCCCCACAGTGGAGGGGTTTCACTTTGACGTTTCCAAGACTAAGCAAAGCATTTAATTGATACAAGTTGC
+
CCCFFFFFHHHHHJJJJJJJJJJJJJIJJJJIJIJJIJHJDGIHIIJJ?FHIGIJJJIJJJDHHHHHGFFFFFEEEEEEDDDDDDFEDEDDEEDDDDDDDD
@HWI-ST279:219:D0RJNACXX:5:1101:19028:107209
CGTGCGACCTCCGCATTCTCCCGCGCCGCGCCGGATTTTGGGTACAAATGATCCCAGCAACTTGTATCAATTAAATGCTTTGCTTAGTCTTGGAAACGTCA
+
BB@FFFFFHHHHHJJJJJJJJJJJJJJHIIIHHDDDDDDDDD@CDCDDDD@@CDDDDDDDDDDDCDEDEDDEDDDEEDDEDDDCDDDDDDEDDDDDDDBBD
@HWI-ST279:219:D0RJNACXX:5:1101:10190:108615
CCGGCGCGGCGCGGGAGAATGCGGAGGTCGCACGGCGGAGGCGGACGCAAGAGATCCGGTGAATGAAACGAATCGGCCTCAACGGGGGTTTCACTCTGTTA
+
CCCFFFFFHHHHHJJHHFFFFEDDBDD?CDBDDDDDDD8BDBBDBBDB8BD@B?CCDDD7BBCEDDDDDDDDDDDBBDDDDDDDDDDD05@CCDCDCDCDC
@HWI-ST279:219:D0RJNACXX:5:1101:5012:110014
GCCTCCGCCGTGCGACCTCCGCATTCTCCCGCGCCGCGCCGGATTTTGGGTACAAATGATCCCAGCAACTTGTATCAATTAAATGCTTTGCTTAGTCTTGG
+
CCCFFFFFHHHHHJJIJJJJJJJJJJIJJJJJIIJFFDDDDDBDDDDDDD?CDDDDDDDDDDDDDDDDDDDDDDEDEDDEDDDEEDDEDDDDDDDDDEEDC
@HWI-ST279:219:D0RJNACXX:5:1101:4050:110620
AGCATTTAATTGATACAAGTTGCTGGGATCATTTGTACCCAAAATCCGGCGCGGCGCGGGAGAATGCGGAGGTCGCACGGCGGAGGCGGACGCAAGAGATC
+
CCCFFFFFHHGHHJJJJIJJJJJIJJJJIIJJJJJIHIIGJIJJIJJJJIJJJHFDDDDDBDDDCDDDDDDD@CBBDB@BDDD@DDDDD@BDD>>B?BCDC
@HWI-ST279:219:D0RJNACXX:5:1101:4493:110856
CTGGGATCATTTGTACCCAAAATCCGGCGCGGCGCGGGAGAATGCGGAGGTCGCACGGCGGAGGCGGACGCAAGAGATCCGGTGAATGAAACGAATCGGCC
+
CCCFFFFFHHHHHIJIIJJIJIJJJJJJIGJJIJFFDD8=BDCCDBD5BD?CBD8BDDBDD;BD@BD>B;;BB>?ACCDDBD09?CEDDDDA@BBBDDDDD
@HWI-ST279:219:D0RJNACXX:5:1101:5337:111433
GATCATTTGTACCCAAAATCCGGCGCGGCGCGGGAGAATGCGGAGGTCGCACGGCGGAGGCGGACGCAAGAGATCCGGTGAATGAAACGAATCGGCCTCAA
+
CCCFFFFFHHHHHJJJJJIJJJIIJJIIJJJHFDDDDDDDCDDDDD?CBB8BBDDBD9BDDDDDBDD@DDCBDDDCBDBDDDEDDDDDDDDDDDDBBDD@A
@HWI-ST279:219:D0RJNACXX:5:1101:10945:111260
GGGTTTCACTTTGACGTTTCCAAGACTAAGCAAAGCATTTAATTGATACAAGTTGCTGGGATCATTTGTACCCAAAATCCTGTGAATGCGGAGGTCGCACG
+
CCCDFFFFHHHHHJJJIJJJJJJJJJJJJJJJJJJIJJJJJJJJIJJJJJJJHIJJJJJJIJJJJJJIJJIJJJIHHHHHFFFFFFFEEDDDDD?CBDDDD
@HWI-ST279:219:D0RJNACXX:5:1101:13310:111449
GAGGCCGATTCGTTTCATTCACCGGATCTCTTGCGTCCGCCTCCGCCGTGCGACCTCCGCATTCTCCCGCGCCGCGCCGGATTTTGGGTACAAATGATCCC
+
CCCFFFFFHHHHHJJJJJJJJJJIJIJJJJJJJJJJJJIJJIJJEIJG>DDDBDDBDD?BDDDDEDDDBDDDDDDB@BDB<>BDDDBD?CDDDDDDDDDDC
@HWI-ST279:219:D0RJNACXX:5:1101:14885:112962
AACTTGTATCAATTAAATGCTTTGCTTAGTCTTGGAAACGTCAAAGTGAAACCCCTCCACTGTGGGGATTGTTTCATAAAAGATTTCATTTGAGAGAAGAT
+
CCCFFFEFHHGHHJIJJJJGIJJJGIJEIHGIIIIGGIGIIJFGHG?D@BFDHGGGJJCGGHGHGJJ(:CHCAEE@CDEFEEC@CCCDDADCABADDDC>5
@HWI-ST279:219:D0RJNACXX:5:1101:15764:113680
GCCAGTCACAATGGAGGTTTCACTGGTGTGTCATGCACATTTAATAGGGGTAAGACTGAATAAAAAATGATTATTTGCATGAAATGGGGATGAGAGAGAAG
+
CCCFFFFFHHHHHJJJJFHIJJJJJJHHGHHIIJJJJJJJJJIIJIJJJJ@GIJJJJJJJJJJJJJJHHHHHHHFEFFFFFCEEDEEDDDDDDDDDDDDDC
@HWI-ST279:219:D0RJNACXX:5:1101:8711:113886
GTTACCGAGGACTTGGAAACGACGCTGACGAGTTTCACCAGGATGAAACTCTTTCCTTCTCTCTCATCCCCATTTCATGCAAATAATCATTTTTTATTCAG
+
C@CFFFFFHGHHHJJJJJJHIJIIIIIJJJIHHIJJGIFIGJGIJGIEAHHGHFEFFFFFEEDECCEDDDDDDDECDDCDCDDDCDEDDCEEEDDBDDADC
@HWI-ST279:219:D0RJNACXX:5:1101:21000:113857
GGTTTCACTTTGACGTTTCCAAGACTAAGCAAAGCATTTAATTGATACAAGTTGCTGGGATCATTTGTACCCAAAATCCGGCGCGGCGCGGGAGAATGCGG
+
@@@DFADDH>FHHIBHIGFCHIIFA>39AFGGIIIIGHIGIIIIGGEGIB<FE9?FEGH>=7BFHICCHFCEHGE==)=BDF?B88<B9@BBBB98AC:<B
@HWI-ST279:219:D0RJNACXX:5:1101:5850:114212
AATGCGGAGGTCGCACGGCGGAGGCGGACGCAAGAGATCCGGTTAATGAAACGAATCGGCCTCAACGGGGGTTTCACTCTGTTACCGAGGACTTGGAAACG
+
@CCFFFFFHGHFGJJJJJJJJIJHHDDDDDDDDBDDCCDDBD<BDDEDDDDDDDDDDDDDDDDDDDDDDDD9@BCCCCDDCCDDDDBDDDBDDDDDDDDDB
@HWI-ST279:219:D0RJNACXX:5:1101:11682:114679
AATCCGGCGCGGCGCGGGAGAATGCGGAGGTCGCACGGCGGAGGCGGACGCAAGAGATCCGGTGAATGAAACGAATCGGCCTCAACGGGGGTTTCACTCTG
+
CCCFFFFFHHHHHJJJJHDDDEDDDDDDDD?CBDBDDDDDDBDDBDDBDDDDDDDDDDDDBD5@BDEDDDDDDDDDDDDDDDDDDDDDDDD0<BCDDDCDC
@HWI-ST279:219:D0RJNACXX:5:1101:9359:116723
GGGGTAAGACTGAATAAAAAATGATTATTTGCATGAAATGGGGATGAGATAGAAGGAAAGAGTTTCATCCTGGTGAAACTCGTCAGCGTCGTTTCCAAGTC
+
B@CFBDFFFHHHHJJJJJJJJJJJJJJJJJJJJJJJJJIJJJJIIJIJJJJJJJJJJJJJJIFGHIJIJJHHHHHFFFFFFDEDDDDDBDD=@DDDEDDCD
@HWI-ST279:219:D0RJNACXX:5:1101:5525:116862
TTTCATTCACCGGATCTCTTGCGTCCGCCTCCGCCGTGCGACCTCCGCATTCTCCCGCGCCGCGCCGGATTTTGGGTACAAATGATCCCAGCAACTTGTAT
+
CCCFFFFFHHHHHIJIGIJJIJJJJJGIJJIJIIJGGIIJJHHFFFEDDDDDCDDD?BDDDDDBBDDB7BBDDDDBBCDCDCDDDDDDDDDDDDDDCCCDA
@HWI-ST279:219:D0RJNACXX:5:1101:18331:116934
TGAAACCCCCGTTGAGGCCGATTCGTTTCATTCACCGGATCTCTTGCGTCCGCCTCCGCCGTGCGACCTCCGCATTCTCCCGCGCCGCGCCGGATTTTGGG
+
CCCFFFFFHHGHHJJJJJJJJJJIJHIIJJJIGGJJJJIJIGIIJGIIHHFFDDDDDDD@@=BBDDBDDDDDDDD@DDDDDDDDDD@BBDDDD>BDDDDDD
@HWI-ST279:219:D0RJNACXX:5:1101:10770:117569
CCGGATTTTGGGTACAAATGATCCCAGCAACTTGTATCAATTAAATGCTTTGCTTAGTCTTGGAAACGTCAAAGTGAAACCCCTCCACTGTGGGGATTGTT
+
CCCFFFFFHHHHFHIJJJJJJJJJJIJJJJJJJJIJJJJJJJJJJJIJJJJIJJJJJIJJJJJJJJJJJJJJHHHCEHHFFFDDDDDDDDCDDDD?DDDCC
@HWI-ST279:219:D0RJNACXX:5:1101:15625:117539
ATGAAATGGGGATGAGAGAGAAGGAAAGAGTTTCATCCTGGTGAAACTCGTCAGCGTCGTTTCCAAGTCCTCGGTAACAGAGTGAAACCCCCGTTGAGGCC
+
CCCFFFFFHHHHHJJJJJJIGIIJJIIEHJGIJIJJJIJJJDHIJIIJJJHGIJIIHJHBHFEDFFFBCEEEDDDB?CCDDDACCDDDDDDDB@?BBDDDD
@HWI-ST279:219:D0RJNACXX:5:1101:5638:117854
GAGATCCGGTGAATGAAACGAATCGGCCTCAACGGGGGTTTCACTCTGTTACCGAGGACTTGGAAACGACGCTGACGAGTTTCACCAGGATGAAACTCTTT
+
BCCFFFFFHDFHHJJJJJJJJJJJIJJJIJJJJJJJJJBDDEEEEEDDDDDDDDDDDDDDDDDDDDDDDDDDDDDDDDDDDDEEDDDDDDDDDDDDDDDDD
@HWI-ST279:219:D0RJNACXX:5:1101:19866:117850
CTGTTACCGAGGACTTGGAAACGACGCTGACGAGTTTCACCAGGATGAAACTCTTTCCTTCTCTCTCATCCCCATTTCATGCAAATAATCATTTTTTATTC
+
CCCFFFFFH?HHHIJJJJJIJJJJJIIHIICG?F<FHGIJIIJIDHIJEFFFHFFFFDBFEEEEEDDCDDCBD?C@@DCDDD@ACD>CD>ACDDCDDBDDA
@HWI-ST279:219:D0RJNACXX:5:1101:20199:118044
GACCTCCGCATTCTCCCGCGCCGCGCCGGATTTTGGGTACAAATGATCCCAGCAACTTGTATCAATTAAATGCTTTGCTTAGTCTTGGAAACGTCAAAGTG
+
@@@FFFFFHFHHHJJIJHGIEHHHFGIIIEHHFFEFDACECDCDCDDDDDCDDDDACCCCCDDDDDE>CDEEDCDACCDDCDCCDDDCDDA9?DBD<CCCD
@HWI-ST279:219:D0RJNACXX:5:1101:18445:119407
GAAACTCGTCAGCGTCGTTTCCAAGTCCTCGGTAACAGAGTGAAACCCCCGTTGAGGCCGATTCGTTTCATTCACCGGATCTCTTGCGTCCGCCTCCGCCG
+
B@CFFFFFHHHHHJJJJGIIIJJIJGGIIJIJIJIJJJIJFFHIIIJJJJIHHHCFFFFDCBDCBDDDCDCFDEDCBDDDDDDEDCDDDDDDDDDDDDDDD
@HWI-ST279:219:D0RJNACXX:5:1101:6833:120214
GTTTCACTGGTGTGTCATGCACATTTAATAGGGGTAAGACTGAATAAAAAATGATTATTTGCATGAAATGGGGATGAGAGAGAAGGAAAGAGTTTCATCCT
+
BBCFFFFFHHFFDGGIJJJJJJJJJJIJJIJJJJHHIJIIIJJJIJIJJJJIJJJJJJJJJJJJIJJJIJJJHGHEFFFFCDDDDDDDDDDD>CDEEEEDD
@HWI-ST279:219:D0RJNACXX:5:1101:18431:121709
GAGGTCGCACGGCGGAGGCGGACGCAAGAGATCCGGTGAATGAAACGAATCGGCCTCAACGGGGGTTTCACTCTGTTACCGAGGACTTGGAAACGACGCTG
+
CCCFFFFFHHGHHJJIJJJJHFDDD?BDDDDDDDDDBBBDEDDDDDDDDDDDDDDBDCCDDDBDD0;BD:ACDDCC@CDDDBBD>BDDDDCCDCBDD>B@B
@HWI-ST279:219:D0RJNACXX:5:1101:10585:123044
GGGGGTTTCACTCTGTTACCGAGGACTTGGAAACGACGCTGACGAGTTTCACCAGGATGAAACTCTTTCCTTCTCTCTCATCCCCATTTCATGCAAATAAT
+
CCCFFFFFHHHHHJJJIJGGIGJIGHGHJIIIJIGGGHIGIJJGEE?DDFFFECBC9>A@CCDCCCDCDCCCDDDCCCDADDDDD<C@DDDECCD3>CCCD
@HWI-ST279:219:D0RJNACXX:5:1101:14651:123281
AAAAAATGATTATTTGCATGAAATGGGGATGAGAGAGAAGGAAAGAGTTTCATCCTGGTGAAACTCGTCAGCGTCGTTTCCAAGTCCTCGGTAACAGAGTG
+
@@CFFFFFHHGHHJJJIIJJJJJJJJJJJGIJIJJIJJJJJIJJGIJFIIJJJJJJJJ@FIIJJJIHGHGFFFDD;>BDDDECDCDDDDDDDDDDDDDD>>
@HWI-ST279:219:D0RJNACXX:5:1101:3599:123576
GAGAATGCAGAGGTCGCACGGCGGAGGCGGACGCAAGAGATCCGGTGAATGAAACGAATCGGCCTCAACGGGGGTTTCACTCTGTTACCGAGGACTTGGAA
+
BBBFFEDF?FFHHCGHGIJJJIJJGIIDHDDDDBDBBCBCCDDDD7@BCDDCDDCDDDDDDDDDDDCDCDDDDD)5?CCCDDDDDDDDDDDDDDDDDDDCD
@HWI-ST279:219:D0RJNACXX:5:1101:11373:124175
GACCTCCGCATTCTCCCGCGCCGCGCCGGATTTTGGGTACAAATGATCCCAGCAACTTGTATCAATTAAATGCTTTGCTTAGTCTTGGAAACGTCAAAGTG
+
CCCFFFFFHHHHHJJJJJIJJJJIJIJJJHHHFFFFD?EEEDDDDDDDDDDDDDDDDDD>CDEEDDEDDDEEDDECCDDDCDDDEEDDDDDDDDDDDDDCC
@HWI-ST279:219:D0RJNACXX:5:1101:9278:124545
AGGGGTTTCACTTTGACGTTTCCAAGACTAAGCAAAGCATTTAATTGATACAAGTTGCTGGGATCATTTGTACCCAAAATCCGGCGCGGCGCGGGAGAATG
+
?@@BB88DC?FHBHB<<<AFGEGDHFE;?E9:BFBDGAGHEGCBHIE<<@BGGGHECGEHBH>AFG:DC;=C;EHEHDEEE79'8==9>@7@<BB9<>?CC
@HWI-ST279:219:D0RJNACXX:5:1101:3377:124889
GCCAGTCACAATGGGGGTTTCACTGGTGTGTCATGAACATTTAATAGGGGTAAGACTGAATAAAAAATGATTA
+
73-988)=)=.>:).55<=@).9;?<??3=??==?)6<=>>?=8>?>;>5;'6=;1=;0=:???;=;==>>>?
@HWI-ST279:219:D0RJNACXX:5:1101:6340:125274
GTTTCACTTTGACGTTTCCAAGACTAAGCAAAGCATTTAATTGATACAAGTTGCTGGGATCATTTGTACCCAAAATCCGGCGCGGCGCGGGAGAATGCAG
+
@@@FFFFDHHHHHJJEIIJJHIIJJJJIIIJJGGEGGGGIIJJIEGIJJJAGGHGIIJHGIJJJIIGHIJGIIIJEHHHFFDDDDDDDDDDDDBDDDDDD
@HWI-ST279:219:D0RJNACXX:5:1101:18000:125294
GGGGGTTTCACTCTGTTACCGAGGACTTGGAAACGACGCTTACGAGTTTCACCAGGATGAAACTCTTTCCTTCTCTCTCATCCCCATTTCATGCAAATAAT
+
@?@DD@ADFAHHHIGHGHIIDHEHAG?FGHBGICCA.7@FFEHEAB5?DEFFCECA(6>(->ACC>CCCCCCCCC(,:>3(+4289?CECDC(+::@4ACC
@HWI-ST279:219:D0RJNACXX:5:1101:16959:125645
GGTGAATGAAACGAATCGGCCTCAACGGGGGTTTCACTCTGTTACCGAGGACTTGGAAACGACGCTGACGAGTTTCACCAGGATGAAACTCTTTCCTTCTC
+
@@?DDFFFHHHHHJJJJJIJJIIJJIHGGII;BHHFF=CHFFFFFFDBDBBBCDCCACDCBDDDD@;BDD?@02@CCDDABBADDDDDDDACDDDDACCCA
@HWI-ST279:219:D0RJNACXX:5:1101:16777:125660
ATGGGGATGAGAGAGAAGGAAAGAGTTTCATCCTGGTGAAACTCGTCAGCGTCGTTTCCAAGTCCTCGGTAACAGAGTGAAACCCCCGTTGAGGCCGATTC
+
?@CFFFFFHHHDHIJJJJIJJJIIJ@GHGCIIIJJJDGIIIJJJIGGGGEIHIG8AHHGHGHHFFFFFDBDBCCDDDCCCDCCDDDDD<BBDDDDDDDBDC
@HWI-ST279:219:D0RJNACXX:5:1101:12699:126412
TTGCGTCCGCCTCCGCCGTGCGACCTCCGCATTCTCCCGCGCCGCGCCGGATTTTGGGTACAAATGATCCCAGCAACTTGTATCAATTAAATGCTTTGCTT
+
@@@FFDFFFFFHHJJIJJGIJIJGGIJGHIIJJGHJIJFHB?A@=@DDDDB@BDDDDD8A>CDDCDDCACCCCDDCBDDC>CDEECACCCADECDECDDDA
@HWI-ST279:219:D0RJNACXX:5:1101:16636:127580
GTTTCACTTTGACGTTTCCAAGACTAAGCAAAGCATTTAATTGATACAAGTTGCTGGGATCATTTGTACCCAAAATCCGGCGCGGCGCGGGAGAATGCGGA
+
CCCFFFFFHHHHHJFIIJJJJJJJJJJJIJIJHGIJJJJIJJIJIJJJJJGIJJGGIJJJJIJJJJIGJJIJJJJHHHHFFDDDDDDDDBDDDDDDDDDB9
@HWI-ST279:219:D0RJNACXX:5:1101:20889:127815
GGGGGTTTCACTCTGTTACCGAGGACTTGGAAACGACGCTGACGAGGTTCACCAGGATGAAACTCTTTCCTTCTCTCTCATCCCCATTTCATGCAAATAAT
+
B@BFFDDFHHHHHJIHIGIHHHGI6?DHHGAB?9BD6AFHGEEAAE'5@BC@@C=@25@3>:A:@@CCDCC@:CA>@CC@AC42?C<:>:::A>@@AAACD
@HWI-ST279:219:D0RJNACXX:5:1101:7809:128561
AAGTCCTCGGTAACAGAGTGAAACCCCCGTTGAGGCCGATTCGTTTCATTCACCGGATCTCTTGCGTCCGCCTCCGCCGTGCGACCTCCGCATTCTCCCGC
+
BCCDFFFFHHHHHJJJIJHHIIJJJJJJJIJJIJJIJJGIJJJHIJJJJJJJJJFGDFDEEEEEDDDDDDDDDDDDDDDBDDDDDDDDDDDDDDDEDDDBD
@HWI-ST279:219:D0RJNACXX:5:1101:15992:129869
GGGTTTCACTTTGACGTTTCCAAGACTAAGCAAAGCATTTAATTGATACAAGTTGCTGGGATCATTTGTACCCAAAATCCGGCGCGGCGCGGGAGAATGCG
+
@CCBDFFFHHHGHIIIHIGIJIGIIJIJGHGHGGIGGIHGGFGIHIGIJIJHGGCHGGHIJEHIJJJIIEGIIIJEHHGE<D8@BDBDBBBD@9>>@CDDB
@HWI-ST279:219:D0RJNACXX:5:1101:7321:130095
CGTGCGACCTCCGCATTCTCCCGCGCCGCGCCGGATTTTGGGTACAAATGATCCCAGCAACTTGTATCAATTAAATGCTTTGCTTAGTCTTGGAAACGTCA
+
CCBFFFFFHHHHHJJJJJJJJJJJJJJIJIJHHDBDDDDDDD8@CDDDDDDDDDDDDDDDDDDDDDEEEDDEDDDEEDDEDDDDDDDDDEEDCDDDDDDDD
@HWI-ST279:219:D0RJNACXX:5:1101:9909:130553
GATTTTGGGTACAAATGATCCCAGCAACTTGTATCAATTAAATGCTTTGCTTAGTCTTGGAAACGTCAAAGTGAAACCCCTCCACTGTGGGGATTGTTTCA
+
BBCFFFFFHFHHHJJJJJIJJJJJJJJJJJIHIJJJIJJJJJJJJJJJJJJJIJIJJJJJIJJJJJJJJJJEIIJHHHHFFFDEEEECDDDD?BDDCDDDD
@HWI-ST279:219:D0RJNACXX:5:1101:5188:130846
GCGGACGCAAGAGATCCGGTGAATGAAACGAATCGGCCTCAACGGGGGTTTCACTCTGTTACCGAGGACTTGGAAACGACGCTGACGAGTTTCACCAGGAT
+
CCCFFFFFHHHHHJJJJJJHHJJJJJJJJIJJJJIJIJGIIHHIHHFD8<BDCDCCDDCDDDDDDDDDDDDDDDDCDDDDDDDDDDD?B8<CDEDC:AB?:
@HWI-ST279:219:D0RJNACXX:5:1101:10520:130769
AAGGCCAGTCACAATGGGGGTTTCACTGGTGTGTCATGCACATTTAATAGGGGTAAGACTGAATAAAAAATGATTATTTGCATGAAATGGGGATGAGAGAG
+
@@CFFFFFHHGHHJJDHJGIFHIJJJJJI?FGIHIJJJJJIJEIJIJHGIGIJ;AGIEHHHHGFFFFFEDDDDDEDDCDFDEEDDDDDDDDDDDDCDCDBB
@HWI-ST279:219:D0RJNACXX:5:1101:12464:131185
GGGGGTTTCACTCTGTTACCGAGGACTTGGAAACGACGCTGACGAGTTTCACCAGGATGAAACTCTTTCCTTCTCTCTCATCCCCATTTCATGCAAATAAT
+
B@CFFADDHGHHHJJHIIJJJIJJIIJJJJIJJFJIJIIJJJIIHH;?CFFFEDDDBDDDDDDDDDDDDDDDDDDDCDDDEDDDDCCDEEEECDDCDCDDE
@HWI-ST279:219:D0RJNACXX:5:1101:17131:131450
GACGCTGACGAGTTTCACCAGGATGAAACTCTTTCCTTCTCTCTCATCCCCATTTCATGCAAATAATCATTTTTTATTCAGTCTTACCCCTATTAAATGTG
+
CCCFFFFFHHGHFGIJJJJJIJIIIFIJJJJJJJJJJJJIJGIJJIIIJJJJHJIIGIIIIJJIJJJJJIHHHGFDEEEEEFEDEEDDDDDDDDEEDEEDD
@HWI-ST279:219:D0RJNACXX:5:1101:10668:131852
CAAGTCCTCGGTAACAGAGTGAAACCCCCGTTGAGGCCGATTCGTTTCATTCACCGGATCTCTTGCGTCCGCCTCCGCCGTGCGACCTCCGCATTCTCCCG
+
CCCFFFFFHHHHHJJJJJJHHIJJJJJJJJHIJJJJJJJHJJIJFIIJIJJJJJHGHFFDEEEEDDDDDDDDDDDDDDDDDDDDDDDDDDDDDDDDEDDDB
@HWI-ST279:219:D0RJNACXX:5:1101:11090:131844
CTCTCAAATGAAATCTTTTATGAAACAATCCCCACAGTGGAGGGGTTTCACTTTGACGTTTCCAAGACTAAGCAAAGCATTTAATTGATACAAGTTGCTGG
+
CCCFFFFFHHHHHJJJJJJJJJJJJJJJJJJJJJJJJFGIEHIJJ?FHIJJJJJJJHHDHIIHHHHHFFFFFFDEEEEDDDDFEDEDDEEDDDDCDDDDDD
@HWI-ST279:219:D0RJNACXX:5:1101:7298:132372
TAATAGGGGTAAGACTGAATAAAAAATGATTATTTGCATGAAATGGGGATGAGAGAGAAGGAAAGAGTTTCATCCTGGTGAAACTCGTCAGCGTCGTTTCC
+
@CCFFFFFHFHHHJJJJJJJJJJJJIJJJJJJJJJJJJJIIJJJIJJJIJJJIIIGIFGIJIIIHFFAHEFFFFFFCEACECCDDDDDDDDDDBDDBDDDC
@HWI-ST279:219:D0RJNACXX:5:1101:9319:132674
ACAATCCCCACAGTGGAGGGGTTTCACTTTGACGTTTCCAAGACTAAGCAAAGCATTTAATTGATACAAGTTGCTGGGATCATTTGTACCCAAAATCCGGC
+
CCCFFFFFHHHHHGHJHIJJJCGIIJJJJJIIJJGIJIGHIIJJIJJIIIIJIIGIJJGIHHEEHHFFFFFFEEECEDDDDDDEFEDDDDDDDDDD@CDDB
@HWI-ST279:219:D0RJNACXX:5:1101:18716:132633
GGGGGTTTCACTCTGTTACCGAGGACTTGGAAACGACGCTGACGAGTTTCACCAGGATGAAACTCTTTCCTTCTCTCTCATCCCCATTTCATGCAAATAAT
+
CCCFFFFFFAFHHJJIIJJJJJJJHHGGGIJIJIJIIIJJIGIGEH?BEFFFCECD=CCDDDDDDDDDDDDDDDDCCDDCDDABBDCCDEEDCCCDDCCCD
@HWI-ST279:219:D0RJNACXX:5:1101:10392:133930
AATGGGGGTTTCACTGGTGTGTCATGCACATTTAATAGGGGTAAGACTGAATAAAAAATGATTATTTGCATGAAATGGGGATGAGAGAGAAGGAAAGAGTT
+
BBBFFFFFFHHHHJJJJFHGHHIJJJJJJJJJJJJJIJJJJ@GIJJJJJJJJJJJJJHHFFFFFFFEFEEEEECDDDDDDDDDDDDDDDDDDDDDDDDD@C
@HWI-ST279:219:D0RJNACXX:5:1101:15006:133886
CTTGCGTCCGCCTCCGCCGTGCGACCTCCGCATTCTCCCGCGCCGCGCCGGATTTTGGGTACAAATGATCCCAGCAACTTGTATCAATTAAATGCTTTGAG
+
@@CDFFDDDHHHFGIIII8CGDHF:@ACCBFGIIIIGIHHDABB?B@@BBB7553@>@;<>@C@CCCACACCCCBACBC>AA>ABCCA>ACCCAAC@CCCC
@HWI-ST279:219:D0RJNACXX:5:1101:19374:133925
GGCGGAGGCGGACGCAAGAGATCCGGTGAATGAAACGAATCGGCCTCAACGGGGGTTTCACTCTGTTACCGAGGACTTGGAAACGACGCTGACGAGTTT
+
@CCFFDFFGHHHFIGGJJIJJIIIJJAEFHCD@EBCCDDDDDDDDDDDDDBDDDB)0?ADCCDDDDDDDCDDB@9<CCDCCCA>?D>BD-9>CBB@2<>
@HWI-ST279:219:D0RJNACXX:5:1101:20527:133906
CAAAGCATTTAATTGATACAAGTTGCTGGGATCATTTGTACCCAAAATCCGGCGCGGCGCGGGAGAATGCGGAGGTCGCACGGCGGAGGCGGACGCAAGAG
+
CCCFFFDFHHHHHJJJJJJIJJJJJIJJJJIJJJIJJJHIJJJJJJJJIJJJJJJJHFDDDDD@DDDDDDDDDDDBABDDDDDDDDBDDBDDBBD@B>@?A
@HWI-ST279:219:D0RJNACXX:5:1101:9386:134447
TTGCTGGGATCATTTGTACCCAAAATCCGGCGCGGCGCGGGAGAATGCGGAGGTCGCACGGCGGAGGCGGACGCAAGAGATCCGGTGAATGAAACGAATCG
+
@@<DDBBDFHHGHIIGIIBAGIIGIIIGGGEGIEHEB>BBB=BBBCCC8B@BB29<@BBBBCCCBBB?BB>B@BB@9C?C@CCBC9<?ADCCCCCB@?<?A
@HWI-ST279:219:D0RJNACXX:5:1101:4618:134522
GGCTACCCAAAATATTATACCATCTTCTCTCAAATGAAATCTTTTATGAAACAATCCCCACAGTGGAGGGGTTTCACTTTGACGTTTCCAAGACTAAGCAA
+
CCCFFFFFHHHHHIJJJJJJGIJIIJJJJJJJIIJIIJJJGIJJJHIGFIIJJJJHIJJGIHIGGIEIGJHBEFCBCCEECCDD?DDDDEDDDDDDDDCCD
@HWI-ST279:219:D0RJNACXX:5:1101:12274:134513
GGGTTTCACTTTGACGTTTCCAAGACTAAGCAAAGCATTTAATTGATACAAGTTGCTGGGATCATTTGTACCCAAAATCCGGCGCGGCGCGGGAGAATGCG
+
@CCDDFFFHHHHGIJJGIIJIJJJJJJJJIJIJJJIGIJIIIJJIHJIJJJGHHHHHIJJJIJJJJJJIIJJJIGHFHHHFFDDDDD@DDDDDDDDDDDDB
@HWI-ST279:219:D0RJNACXX:5:1101:9832:134786
AGGGGTTTCACTTTGACGTTTCCAAGACTAAGCAAAGCATTTAATTGATACAAGTTGCTGGGATCATTTGTACCCAAAATCCGGCGCGGCGCGGGAGAATG
+
@@@DFFFFHGHHHJGGHIGHJGJJBGGIGIJJIIIJJIGHIJFDHJEEIGJGJJJJIIHGGHIJJJJJJIIJEEHCCDFFFFDDDBDDDBDDBDD.<>ADA
@HWI-ST279:219:D0RJNACXX:5:1101:18675:134830
GGGGTTTCACTGGTGTGTCATGCACATTTAATAGGGGTAAGACTGAATAAAAAATGATTATTTGCATGAAATGGGGATGAGAGAGAAGGAAAGAGTTTCAT
+
CCCFDDFFHHHHGHHFHHIJJIJJJJJJJJIIIJJJJFHJIIJJJIIJJJJIIJIJJJJJJJJJJJJJIHHHHHHFFFDEEEEDDBCDDDDDDDDADDEED
@HWI-ST279:219:D0RJNACXX:5:1101:11245:135045
CGCCGCGCCGGATTTTGGGTACAAATGATCCCAGCAACTTGTATCAATTAAATGCTTTGCTTAGTCTTGGAAACGTCAAAGTGAAACCCCTCCACTGTGGG
+
CCCFFFFFHHHHHIJJJIIHIJIJJJJJJJJJJJIJJJJJJCGGIJHHHHHHHFFFFFFEEEEEEEEEDDDDDDDDDDDCDACDEDDDDDD@BDDDD@CC>
@HWI-ST279:219:D0RJNACXX:5:1101:11254:135176
AGAATGCGGAGGTCGCACGGCGGAGGCGGACGCAAGAGATCCGGTGAATGAAACGAATCGGCCTCAACGGGGGTTTCACTCTGTTACCGAGGACTTGGAAA
+
BCCFFFFDHHHHHHIJJJJJJJJJHHFDDDDDDDDDDDD>C8A@)0?@>>CCD@<@@BBDBBB5?C@<BDDDD@BBD>>@C@@CCCDDB<B@9?CCDDDD@
@HWI-ST279:219:D0RJNACXX:5:1101:19697:135545
AAAGTGAAACCCCTCCACTGTGGGGATTGTTTCATAAAAGATTTCATTTGAGAGAAGATGGTATAATATTTTGGGTAGCCGTGCAATGACACTAGCCATTG
+
@CCFDDFFHFFFGJHGIJIJIIHIGHJDGFHIIIIIGIIGHGIJJJIJJJJJAGHGGGIGI=DHIGIIHGFFHFF=@CACDBDDDDDD@CCDDDDCCCACC
@HWI-ST279:219:D0RJNACXX:5:1101:7216:138149
GAATCGGCCTCAACGGGGGTTTCACTCTGTTACCGAGGACTTGGAAACGACGCTGACGAGTTTCACCAGGATGAAACTCTTTCCTTCTCTCTCATCCCCAT
+
CCCFFFFFHHHHHJJJJJJDHIIJJGIJJJJJJJJIHFFFFEEEEEEDDDDDDDDDDDDD?BDEEDDDDDDDDDDDDDDDDDDDDDDDDDDDDDEDDDDDD
@HWI-ST279:219:D0RJNACXX:5:1101:17188:138195
TTTCCAAGTCCTCGGTAACAGAGTGAAACCCCCGTTGAGGCCGATTCGTTTCATTCACCGGATCTCTTGCGTCCGCCTCCGCCGTGCGACCTCCGCATTC
+
@@CFFFFFFHFHHJJAGHIGEIJEHGGGIJJJIJJJJJJJJHGEHIJJ@EIIJIHHFHGHF>>CDDDCCCBDDD;<<<BBBDBB59B95>B@CDBD9<9A
@HWI-ST279:219:D0RJNACXX:5:1101:8770:138272
GAGATCCGGTGAATGAAACGAATCGGCCTCAACGGGGGTTTCACTCTGTTACCGAGGACTTGGAAACGACGCTGACGAGTTTCACCAGGATGAAACTCTTT
+
CCCFFFFFHHHHHJJJJJJJJJJJJJJJIJJJJJJJJJBDDEDEDEDDCDDDDDBDDBBDDDDDDDDDDDDDDDDDDDD?BDEEDDDDD?CCCCDDDDDDC
@HWI-ST279:219:D0RJNACXX:5:1101:14058:138985
AGCAGATAATTCGGAGGTTGTTAATTCTAAATTAATCAAATATTCCAAAATTTCAAACTGTTTGGACGGTGTACCTAAAGCATTTAATTGATTTGGTGATA
+
C@CFFFFFHHHHHJJJJDGHIIJJJJJJJJJJIIIGIJJJGHIJGIGJJJGHJIJJJIHIFHGEEHIGHEHDBDED>AEEEEEDDEEDECDEDDDC?@CDE
@HWI-ST279:219:D0RJNACXX:5:1101:10032:139925
CAAAGCATTTAATTGATACAAGTTGCTGGGATCATTTGTACCCAAAATCCGGCGCGGCGCGGGAGAATGCGGAGGTCGCACGGCGGAGGCGGACGCAAGAG
+
CCCFFFFFHHHHHJJJJJJJJJJJJJJJJJJJJIJJJJIIJJJJJJJJJJJJJJJJHFDDDDDDDDDDDDDDDDDDDBDDDDDDDD<BDDDD<@BBBDD?A
@HWI-ST279:219:D0RJNACXX:5:1101:7500:141341
GGGTAAGACTGAATAAAAAATGATTATTTGCATGAAATGGGGATGAGAGAGAAGGAAAGAGTTTCATCCTGGTGAAACTCGTCAGCGTCGTTTCCAAGTCC
+
@CCDDFFFHHHHHIIIJIJJIJJJJJJJJIJJJJJJIIJJJJGIIJJIJGIHJJIGHJJJJCHIGIJJHHHHEFFDEFFEDEDDDCDDDDBDDDDEDDCDD
@HWI-ST279:219:D0RJNACXX:5:1101:4635:141691
CGAATCGGCCTCAACGGGGGTTTCACTCTGTTACCGAGGACTTGGAAACGACGCTGACGAGTTTCACCAGGATGAAACTCTTTCCTTCTCTCTCATCCCCA
+
CC@FFFFFHHGHHJIIIGHH@FGIHHGGHEIGGHIJBEFFDEDCCACDD@BDBBDBDDBDD?BCCECDD@8A:>CCDDCDDCCCDDDDCC@CACCCCDBB<
@HWI-ST279:219:D0RJNACXX:5:1101:5532:143115
GGAGGCGGACGCAAGAGATCCGGTGAATGAAACGAATCGGCCTCAACGGGGGTTTCACTCTGTTACCGAGGACTTGGAAACGACGCTGACGAGTTTCACCA
+
CCCFFFFFHHHHHJJJJIJJJJJFHIJJJJJJIJHHHHFFDDDEDDDDDDDD9BDDEDDDDDDDDDDDDDDDDDDDDDDDDDDDDDDDDDDDD?BCEEDDC
@HWI-ST279:219:D0RJNACXX:5:1101:9728:143270
GGGGTAAGACTGAATAAAAAATGATTATTTGCATGAAATGGGGATGAGAGAGAAGGAAAGAGTTTCATCCTGGTGAAACTCGTCAGCGTCGTTTCCAAGTC
+
@@<BDDDDFFHFFGFFHIIIIDCC<FFFHI@GCFGCFGH>@FBBHHCHCHCEEGHIHGIII>7@EA?AEEHH<;;;7@C:@B;@BBC6?BBB@BCCC@@CC
@HWI-ST279:219:D0RJNACXX:5:1101:18684:143972
AAGGAAAGAGTTTCATCCTGGTGAAACTCGTCAGCGTCGTTTCCAAGTCCTCGGTAACAGAGAGAAACCCCCGTTGAGGCCGATTCGTTTCATTCACCG
+
??@DBDDDHHFHFGE@AFHIGFCEB>322C8C;E*?GEAHIIHCCH@C<CGC@<F=AGHGE9)-??DD>?9>?;?<A3((55<><AB>CB@>CDDDCCB
@HWI-ST279:219:D0RJNACXX:5:1101:4583:144440
ACGTTTCCAAGACTAAGCAAAGCATTTAATTGATACAAGTTGCTGGGATCATTTGTACCCAAAATCCGGCGCGGCGCGGGAGAATGCGGAGGTCGCACGGC
+
CCCDFFFFHHGHHJIJJIJJJJIJJJJJJJJIJEIJJJJIIJJJIJJIGIJJJJJEIHIJJJIIJJGJJIHDDDDDBDDDDDDBDDDDDDDD?CDDBDBD<
@HWI-ST279:219:D0RJNACXX:5:1101:13717:144711
CGTCGTTTCCAAGTCCTCGGTAACGGAGTGAAACCCCCGTTGAGGCCGATTCGTTTCATTCACCGGATCTCTTGCGTCCGCCTCCGCCGTGCGACCTCCGC
+
CCCFFDFFHFHHHJJJJJJJJHIIJIIIFHJJJJJJJJIHIJJJJJJJJHHHFFFFFFEEEEEEDDDDDDDEDCDBBBDDDDDDDDDDDBDDDBDDDDDDD
@HWI-ST279:219:D0RJNACXX:5:1101:15564:144691
CATTTAATTGATACAAGTTGCTGGGATCATTTGTACCCAAAATCCGGCGCGGCGCGGGAGAATGCGGAGGTCGCACGGCGGAGGCGG
+
@C@FFFFFHHHHHJJBHHIIIIJJIIGIJJJIIEEHHIIJJIIHIJIHJJIDDDD?@@@BD?@ACBD;BB?CB@B@BB@DD3>@BDD
@HWI-ST279:219:D0RJNACXX:5:1101:16578:144678
CCGCATTCTCCCGCGCCGCGCCGGATTTTGGGTACAAATGATCCCAGCAACTTGTATCAATTAAATGCTTTGCTTAGTCTTGGAAACGTCAAAGTGAAACC
+
@@@FDDFDFHHGFAEDBHGGHIFE6-;=DDHF(;BDBC@C>;>CC>>=?=A5:AAADDCDDC:>@ACCCCCCCCCCCDDDA@@AC>>?AABBCC4>@CCCA
@HWI-ST279:219:D0RJNACXX:5:1101:8119:145279
AATGCGGAGGTCGCACGGCGGAGGCGGACGCAAGAGATCCGGTGAATGAAACGAATCGGCCTCAACGGGGGTTTCACTCTGTTACCGAGGACTTGGAAACG
+
@CCFFFFFHHDFHIJJJJIJJGIHHDDDDDDDDDCDDDDDDD7@BDEDCDDDDDDDDDDBDDDDDDDDDDD5@DCCCCCCDCCDDDDDDDDDDDDDCCCC<
@HWI-ST279:219:D0RJNACXX:5:1101:20658:145544
CATGCACATTTAATAGGGGTAAGACTGAATAAAAAATGATTATTTGCATGAAATGGGGATGAGAGAGAAGGAAAGAGTTTCATCCTGGTGAAACTCGTCAG
+
8;@DDDDDHFDHDGBBE>GCE@EFHI@ADHIGGIIIFIIIHEDGIEEHHIEIFIGIIIGIG;F=@AGHEEED?B@C@C@@>@@DCCCC@=@CCCC@??@B>
@HWI-ST279:219:D0RJNACXX:5:1101:20088:145930
CACTGGTGTGTCATGCACATTTAATAGGGGTAAGACTGAATAAAAAATGATTATTTGCATGAAATGGGGATGAGAGAGAAGGAAAGAGTTTCATCCTGGTG
+
@CCFFFDFHHHHHJJJJJJJJJJJJJJJJJFGHIIJJJJJJJJJJJJJJJJJIJJJJJJJJIIJJJJJJGHHHFFFFDDEEEDDDDDDCCDEEEEDDDDCC
@HWI-ST279:219:D0RJNACXX:5:1101:15608:146273
AATATTATACCATCTTCTCTCAAATGAAATCTTTTATGAAACAATCCCCACAGTGGAGGGGTTTCACTTTGACGTTTCCAAGACTAAGCAAAGCATTTAAT
+
CCCFFFFFBHFHHIJJJJIJJJJJJJJJJJIJJJJJJJJJJIJGJJJJIJJJJGHIHIJJJ@GIJIHHHHHHFFBDCCEEEDDDDDDDDDDDDDDDDDFED
@HWI-ST279:219:D0RJNACXX:5:1101:15954:146633
AGATCCGGTGAATGAAACGAATCGGCCTCAACGGGGGTTTCACTCTGTTACCGAGGACTTGGAAACGACGCTGACGAGTTTCACCAGGATGAAACTCTTTC
+
@@@FFFFFFFHHHGGGIBDEHIIIIFIGGIDIGIIJIBDDCCDCCECCCDAA??BB?BCDDDCCDDBDBDDBD>?@?@<B::@CCDDDDD@CDC@@C>CCC
@HWI-ST279:219:D0RJNACXX:5:1101:5507:146990
GGTGAATGAAACGAATCGGCCTCAACGGGGGTTTCACTCTGTTACCGAGGACTTGGAAACGACGCTGACGAGTTTCACCAGGATGAAACTCTTTCCTTCTC
+
CC@DFFFFHHHHHJJJJJJJJJJJJJJJJJJBHHHHHHHHFFFFFFDDDDDDDDDDDDDDDDDDDDDDDBDDDDDDDDDDDDDDDDDDDDCDDDDDDDDDC
@HWI-ST279:219:D0RJNACXX:5:1101:3233:147239
CGGCTACCCAAAATATTATACCATCTTCTCTCAAATGAAATCTTTTATGAAACAATCCCCACAGTGGAGGGGTTTCACTTTGACGTTTCCAAGACTAAGCA
+
??@DDDDD:DHHDFCFG@EFFIIIAHGGH><<CDHHIGGHIEGBFHDBFFEGICGGDB*?BFHF7@@@GHHH=<?A;ACACCA5;??C:;@CCBCCCCCCC
@HWI-ST279:219:D0RJNACXX:5:1101:13669:147002
CCCAGCAACTTGTATCAATTAAATGCTTTGCTTAGTCTTGGAAACGTCAAAGTGAAACCCCTCCACTGTGGGGATTGTTTCATAAAAGATTTCATTTGAGA
+
CCCFFFFFHHHHFIJIJJJJJJJJJJJJJJJJJJJJJJJJJJJJJJJJJJJJFHIJJIGIJJIJIJJJDHIJHDFDCCEEEEEEDDDDDCDDDEEFFEEDD
@HWI-ST279:219:D0RJNACXX:5:1101:3581:147289
AATGGCTAGTGTCATTGCACGGCTACCCAAAATATTATACCATCTTCTCTCAAATGAAATCTTTTATGAAACAATCCCCACAGTGGAGGGGTTTCACTTTG
+
<@@DDDDDHBDFFGGGG+CAEBGIHEEHIIIICGD4<4B:9B?;?94B*89DFG@F:BCB=FIGB>CG@EHDGEAACHB>>?ACCCC=1;;33?4>>A>CC
@HWI-ST279:219:D0RJNACXX:5:1101:4277:147424
GTTGAGGCCGATTCGTTTCATTCACCGGATCTCTTGCGTCCGCCTCCGCCGTGCGACCTCCGCATTCACAGGATTTTGGGTACAAATGATCCCAGCAACTT
+
CCCFFFFFHHHHHJJIJJJJJJJJJJJJIIJIIGIIJJHGGEIJGGJIHHE<BDBDDDDDDBDBDDDEDDDD8@C@CCDD?CCCDDCDDDDDDDCDCDDDC
@HWI-ST279:219:D0RJNACXX:5:1101:8211:147713
AAGACTGAATAAAAAATGATTATTTGCATGAAATGGGGATGAGAGAGAAGGAAAGAGTTTCATCCTGGTGAAACTCGTCAGCGTCGTTTCCAAGTCCTCGG
+
@C@FDDFFBADDFJJJGEHGGCHIIHGDHGFGAGHGIF?6B3?DFGFEB@DGGIIIG;@ADHIGGHIG>CEHEDD??DA?C@>;?;8;?A>ACC@@A:@<@
@HWI-ST279:219:D0RJNACXX:5:1101:5562:148002
AGAGTTGATATAGTAATAATTAGGCCAGTCACAATGGGGGTTTTACTGGTGTGTCATGCACATTTAATAGGGGTAAGACTGAATAAAAAATGATTATTTGC
+
@@@DBDDFHFHDFAFHIIEIIIGHGIIEGGHIIIIIIIIGGHHIEHIGHFFFHIGIGEGIGGHHHHGHHGFFFBCCCECCCCCCDCCCCBBCCCDECEECC
@HWI-ST279:219:D0RJNACXX:5:1101:13301:148632
AAACTCGTCAGCGTCGTTTCCAAGTCCTCGGTAACAGAGTGAAACCCCCGTTGAGGCCGATTCGTTTCATTCACCGGATCTCTTGCGTCCGCCTCCGCCGT
+
BCCFFFFFHHHHHJJJHIJJJJJJJJJJJJJIIJIIIIJDHGIJIJJJJIEHHHHFFFD?BDCDCDDDEEFEEDDDDDDDCDACDDDDDDBDDDDDDDDB5
@HWI-ST279:219:D0RJNACXX:5:1101:7648:148852
GCACGGCGGAGGCGGACGCAAGAGATCCGGTGAATGAAACGAATCGGCCTCAACGGGGGTTTCACTCTGTTACCGAGGACTTGGAAACGACGCTGACGAGT
+
@@@DFAFFHAHAFIJHEEHDBACACCCCDD=@DCDDDDDCBBDBDDDDDBDDCDBDDDB5@BC@CCCDACCDDD35<BDADDDCDDD?B<<>B9<>99BB@
@HWI-ST279:219:D0RJNACXX:5:1101:18432:149122
GGCCAGTCACAATGGGGGTTTCACTGGTGTGTCATGCACATTTAATAGGGGTAAGACTGAATAAAAAATGATTATTTGCATGAAATGGGGATGAGAGAGAA
+
CCCFFFFFHHHGGJJJIJCGIIIIIJJDGDGHIJJJJIJIIJIIJJIJJJIFHIJIJJHGHHGHFFFDDEDDFEDEEEDEEDDDDDDDDDDDDDDCDBDDA
@HWI-ST279:219:D0RJNACXX:5:1101:15165:149410
GAAACGACGCTGACGAGTTTCACCAGGATGAAACTCTTTCCTTCTCTCTCATCCCCATTTCATGCAAATAATCATTTTTTATTCAGTCTTACCCCTATTAA
+
CCCFFFFFHHHHHJJJJGIJJJJJJJJGIJJJJJJJJJJJJJJJJJJJJJJJJJJJGHHHHEHFFFFFFEEEEEDDEEDDDDDDEDDDDEEDDDDDDDDEE
@HWI-ST279:219:D0RJNACXX:5:1101:7554:149984
GGCGCGGGAGAATGCAGAGGTCGCACGGCGGAGGCGGACGCAAGAGATCCGGTGAATGAAACGAATCGGCCTCAACGGGGGTTTCACTCTGTTACCGAGGA
+
CCCFFFFFHHHHHJJJJIJJFGHIJJJJJJDBDDDDDBDBDBDDDDDDDDDD5<BDDDDDDDDDDDDDDDDDDDDDBDDDD5<BDEDDDCCCDDDDDDDD>
@HWI-ST279:219:D0RJNACXX:5:1101:15376:150075
CTTAGTCTTGGAAACGTCAAAGTGAAACCCCTCCACTGTGGGGATTGTTTCATAAAAGATTTCATTTGAGAGAAGATGGTATAATATTTTGGGTAGCCGTG
+
CCCFFFFFHHHHHJJJJJJJIJHIIIJJJJJJJJGJJJFHIJJEGIJHJJJJJIJJJJIIIJJJJHHHHHHFFFFEEEE@DEEEEEFEFEDDDBDBDDDDD
@HWI-ST279:219:D0RJNACXX:5:1101:2780:151409
GGGGGTTTCACTCTGTTACCGAGGACTTGGAAACGACGCTGACGAGTTTCACCAGGATGAAACTCTTTCCTTCTCTCTCATCACAATTTCATGCAA
+
???DD)0BCDAD:AEEAEICEAEA?DDEEA>@D;D@DD8<@D);CA?DD);@(;>@?;>AAAAA(::>(:>>AAA5:A>AAA3>(:>AAADEA:>A
@HWI-ST279:219:D0RJNACXX:5:1101:14629:151576
CAAGTCCTCGGTAACAGAGTGAAACCCCCGTTGAGGCCGATTCGTTTCATTCACCGGATCTCTTGCGTCCGCCTCCGCCGTGCGACCTCCGCATTCTCCCG
+
@@CFDBE?FFHFFHIIIIHCHHHIIIIGIIDHIIIGI?F@FHGGIIEHIIIGIIHEEFFCC@ACCCB?BB?B@>B85<?>9@BC<BB9CB<@9<@>@@CC@
@HWI-ST279:219:D0RJNACXX:5:1101:20891:152488
CCAGCAACTTGTATCAATTAAATGCTTTGCTTAGTCTTGGAAACGTCAAAGTGAAACCCCTCCACTGTGGGGATTGTTTCATAAAAGATTTCATTTGAGAG
+
?@CFFAAEHDHFHGGHIIIIIEEHHHIIIBHIDGFEHIGIDHIGIHGIIIB?F<DDGBHDFEEGIEG@EG:E=BC?CBEC>CACCCD?CCDCD@CCCDB?@
@HWI-ST279:219:D0RJNACXX:5:1101:3757:152948
CGGGGGTTTCACTCTGTTACCGAGGACTTGGAAACGACGCTGACGAGTTTCACCAGGATGAAACTCTTTCCTTCTCTCTCATCCCCATTTCATGCAAATAA
+
B@@FFFDFHHFHHJIJHIJJJJGIIHIJIJJJJIIIJIFFFDCEDBB@BDDFDDDDD@CDDCDDDCDDDDDDDCDDCDDCDD:@AB?CADEADCACCCCDC
@HWI-ST279:219:D0RJNACXX:5:1101:5805:152900
CAGGCAAATTACTAAGGCCAGTCACAATGGAGGTTTCACTGGTGTGTCATGCACATTTAATAGGGGTAAGACTGAATAAAAAATGATTATTTGCATGAAAT
+
C@@FFFFFGHFGHJJJIGIJEIIGIGJJGGCGGHHGJHHIIDGGFFHIJIGGCHIIIGEEHCECHDGHHGHHHHHFDFFFFFDDDDDDDDEEEDEEDDDDC
@HWI-ST279:219:D0RJNACXX:5:1101:4017:154976
ACGGGGGTTTCACTCTGTTACCGAGGACTTGGAAACGACGCTGACGAGTTTCACCAGGATGAAACTCTTTCCTTCTCTCTCATCCCCATTTCATGCAAATA
+
BCCFFFF?FHFDFIIIIGHJJJJGIJAHIIJIJIIIGHHBDDDDCDDDDDDDDDDDDD8CDCDDDDDDADDDDCDACDCDDDCCDDDDDDEDCDDDCCDDD
@HWI-ST279:219:D0RJNACXX:5:1101:13529:155170
TGGGGATGAGAGAGAAGGAAAGAGTTTCATCCTGGTGAAACTCGTCAGCGTCGTTTCCAAGTCCTCGGTAACAGAGTGAAACCCCCGTTGAGGCCGATTCG
+
CCCFFFFFHHHHHJJJJJJJJIJJHJJJJJJJJJJHIJJJJJJJJJIJJJHJJEHIIHHHHHHHFFFFDDDEDDDCCCCCCDDDDDDBDDDDDDBD9>DDD
@HWI-ST279:219:D0RJNACXX:5:1101:19080:155351
GTCCGCCTCCGCCGTGCGACCTCCGCATTCTCCCGCGCCGCGCCGGATTTTGGGTACAAATGATCCCAGCAACTTGTATCAATTAAATGCTTTGC
+
?@@BDDD@ACC8CF1@F@<D?G9D?:?FE>FFFIIEA::?B8=8=5<59ABAB8?:>BB:((+3(+9:A?9983(+++(+4>:>>AB:+(:>AAA
@HWI-ST279:219:D0RJNACXX:5:1101:3892:156118
CATTTAATTGATACAAGTTGCTGGGATCATTTGTACCCAAAATCCGGCGCGGCGCGGGAGAATGCGGAGGTCGCACGGCGGAGGCGGACGCAAGAGATCCG
+
@?@FFFEFDHDDHHFBBGGEICDFGCHIIIEHD<CFEHIGAFBD>DAHIGHEB?B?;<75@ACCC@B>>;29595>9>B>B35-(5<B>><@959<?:>:<
@HWI-ST279:219:D0RJNACXX:5:1101:18153:156095
GGCTACCCAAAATATTATACCATCTTCTCTCAAATGAAATCTTTTATGAAACAATCCCCACAGTGGAGGGGTTTCACTTTGACGTTTCCAAGACTA
+
<<:B?B?DHHHHFGECEBEHCGBFH@CHIGA@B9FG?FHE@GGGCFGIH@BDFGDDDFGEGCC/=@=FGAE5,;?;;AC>A.5;B=A,;>>>9CC@
@HWI-ST279:219:D0RJNACXX:5:1101:17871:157086
CCTTCTCTCTCATCCCCATTTCATGCAAATAATCATTTTTTATTCAGTCTTACCCCTATTAAATGTGCATGACACACCAGTAAAACCCCCATTGTGACTGG
+
CCCFFFFFHHHHHJJJJIJJJJIJJIJJJIJJJJIJJJJJJJJJJJJJJJJJJIIJJJJJJJJJJHIJJJJJJJJHHHHFDFFFEEDDDDDDDDEDDCCDB
@HWI-ST279:219:D0RJNACXX:5:1101:10590:157654
CCTGGTGAAACTCGTCAGCGTCGTTTCCAAGTCCTCGGTAACAGAGTGAAACCCCCGTTGAGGCCGATTCGTTTCATTCACCGGATCTCTTGCGTCCGCC
+
BCCFFDDFHHHGGIIIIIIIFHIHJIJJJIGGHIGIIJBFFGIHIIBFGHIIIJJJHDBFDEEDDDDDDDDDDDDDDEDEDDDDDDDDDEDDDD9BDDDD
@HWI-ST279:219:D0RJNACXX:5:1101:9126:157753
CTTAGTCTTGGAAACGTCAAAGTGAAACCCCTCCACTGTGGGGATTGTTTCATAAAAGATTTCATTTGAGAGAAGATGGTATAATATTTTGGGTAGCCGTG
+
CCCFFEFFHHHHHJJJJJJJJJHIJJJJJJJJJJJJJJFHIJJFHIJIJJJJJJJJJJIJJJJJJHHHHHHFFFFEEEEADEEEFEEFFEDDDBCDDDDDD
@HWI-ST279:219:D0RJNACXX:5:1101:20285:158408
CGTGCGACCTCCGCATTCTCCCGCGCCGCGCCGGATTTTGGGTACAAATGATCCCAGCAACTTGTATCAATTAAATGCTTTGCTTAGTCTTGGAAACGTCA
+
@C@FFFDFHHHHHJJJJJIJJJIIJJJJJJJHHDABBDDDDD<CDCDDDDDCDDDCCDCDBCCDACDEDDDEDDDCDDCDDDDDDDDDDEEDCCDDDDBDD
@HWI-ST279:219:D0RJNACXX:5:1101:4686:158852
CGTCGTTTCCAAGTCCTCGGTAACAGAGTGAAACCCCCGTTGAGGCCGATTCGTTTCATTCACCGGATCTCTTGCGTCCGCCTCCGCCGTGCGACCTCCGC
+
CCBFFFFFHHHHHJJJJJJJIJJJJJJJHIJJJJJJJJJJJJJJJIJJGIIJHHGHFFFFFEFEDDDDDDDEDDDDDDDDDDDDDDDDD@DDDDDDDDDDD
@HWI-ST279:219:D0RJNACXX:5:1101:4609:158892
GAATGAAACGAATCGGCCTCAACGGGGGTTTCACTCTGTTACCGAGGACTTGGAAACGACGCTGACGAGTTTCACCAGGATGAAACTCTTTCCTTCTCTCT
+
CCCFFDFFHHHHHJJIJJIIIJJJJJJI;BHIHIFFGHHHFFFFABD@BCCCDCDDDDBDDDDDDDDDDBDDCDDAABBDDDCDDDDDCDDDDDDDDDDDC
@HWI-ST279:219:D0RJNACXX:5:1101:9330:158842
CAAGTTGCTGGGATCATTTGTACCCAAAATCCGGCGCGGCGCGGGAGAATGCAGAGGTCGCACGGCGGAGGCGGACGCAAGAGATCCGGTGAATGAAACGA
+
CCCFFFFFHHHHGJJJJJJJIIJJJJJIGIJJJIIIIJJGFDDDDBDBDDDDDDDDD>A@DDDDDDDDBDDDDDBB@BDDDDDCDDDDDBB@CEDCDCDDD
@HWI-ST279:219:D0RJNACXX:5:1101:19486:158989
GACTGAATAAAAAATGATTATTTGCATGAAATGGGGATGAGAGAGAAGGAAAGAGTTTCATCCTGGTGAAACTCGTCAGCGTCGTTTCCAAGTCCTCGGTA
+
@@@FDEFFFDDDHEHFGGAHCHJIBIIHIIFFGHIEHGEGGIJFJIIIIIJJIGG=@GGGIGGGEC@GEFHHHFFFFC@CB?BD;8?ACDDCCDDCDDDB8
@HWI-ST279:219:D0RJNACXX:5:1101:5498:159095
CGAGGACTTGGAAACGACGCTGACGAGTTTCACCAGGATGAAACTCTTTCCTTCTCTCTCATCCCCATTTCATGCAAATAATCATTTTTTATTCAGTCTTA
+
@@@FFFFFHGHHDIIGGIJIJIJJJGIIJJJJJJJCEEEHGIIGIIIIJIJIJJJHHDEEHFFCFB@CCDEEDDCACDCDDECCADEEDDBACDA@@CDED
@HWI-ST279:219:D0RJNACXX:5:1101:7362:159212
AGTTTCATCCTGGTGAAACTCGTCAGCGTCGTTTCCAAGTCCTCGGTAACAGAGTGAAACCCCCGTTGAGGCCGATTCGTTTCATTCACCGGATCTCTTGC
+
CCBFFFFFHHHHHGIIJJJJJJJJJJJIFHHGIJJJJJIGHIIIIJFHJJJIJJFHCGIGIHHFDCCDDDDDDDDDBDDCDDDEEEEEDDDDDDDDDEDDC
@HWI-ST279:219:D0RJNACXX:5:1101:13299:159254
ATGCTTTGCTTAGTCTTGGAAACGTCAAAGTGAAACCCCTCCACTGTGGGGATTGTTTCATAAAAGATTTCATTTGAGAGAAGATGGTATAATATTTTGGG
+
CCCFFFFFHHHHHIIJJJJJJJJJHIIJJJHIJJJJJJJIJJIJJJHHIJJEGIJFHIIJJJJIJIGHHHHFFFFDEDCECCDCDDDAACDCFEEEEECDB
@HWI-ST279:219:D0RJNACXX:5:1101:8157:160363
GAAACGACGCTGACGAGTTTCACCAGGATGAAACTCTTTCCTTCTCTCTCATCCCCATTTCATGCAAATAATCATTTTTTATTCAGTCTTACCCCTATTAA
+
CCCFFFFFHHHHGIIJIFEHIIJIJJIIJIIIJJIIJJJGHGIIIEHGIIIIIGJJCFHHEAHEFDFFFEEE>AECEEDDDDDCDDDDDEDDDDDBDCDCD
@HWI-ST279:219:D0RJNACXX:5:1101:3796:160877
GGGTAAGACTGAATAAAAAATGATTATTTGCATGAAATGGGGATGAGAGAGAAGGAAAGAGTTTCATCCTGGTGAAACTCGTCAGCGTCGTTTCCAAGTCC
+
@@@DFDDDFFHHAEHIIJGGIJIJIE>EGIJ9CFC@ABFEGIHG1BB<DFHHJJJIJGDCCDHDGIGDHEHH7@DFDFFC?A?A6>??<=;08>@C>A:4:
@HWI-ST279:219:D0RJNACXX:5:1101:16955:160856
GCATGAAATGGGGATGAGAGAGAAGGAAAGAGTTTCATCCTGGTGAAACTCGTCAGCGTCGTTTCCAAGTCCTCGGTAACAGAGTGAAACCCCCGTTGAGG
+
CCCFFFFFHHHHHJJJJJJJIJJJJJJJJCFHFIJJJJJJJIJDGHIJIJJJIIJIIIFIH8EFFFFFE@CECEBBBDDDDDDD@CCDDDDDDDB9ABDD<
@HWI-ST279:219:D0RJNACXX:5:1101:7365:161052
CACGGCGGAGGCGGACGCAAGAGATCCGGTGAATGAAACGAATCGGCCTCAACGGGGGTTTCACTCTGTTACCGAGGACTTGGAAACGACGCTGACGAGTT
+
CCCFFFFFHHGGHJIJJHHFFEEDEEDDD;@BDEDDDDCDDDDDDDDDDDDDDDDDDD5<BCDDDDDDDDDDDBDDDDDDDDDDDDDDBDBDBDDDD@B8?
@HWI-ST279:219:D0RJNACXX:5:1101:20099:161140
CATTTAATTGATACAAGTTGCTGGGATCATTTGTACCCAAAATCCGGCGCGGCGCGGGAGAATGCAGAGGTCGCACGGCGGAGGCGGACGCAAGAGATCCG
+
CC@FFFFFDHHHHJJJJJJJJ<FHJIJIIIIJGEFHIIJJJIIJJIGGIIIGFDDBDDBDBBDDC@CDDB3<@BDBDBDDD3>BBBDBBBBD5>CA3:@CD
@HWI-ST279:219:D0RJNACXX:5:1101:11859:161257
GAATCGGCCTCAACGGGGGTTTCACTCTGTTACCGAGGACTTGGAAACGACGCTGACGAGTTTCACCAGGATGAAACTCTTTCCTTCTCTCTCATCCCCAT
+
CCCFDFFFHFHHHJGJJHJGGHIIJIIIJFGIJIHJGFFFFDEDDEDDDDBBDBDDDBBD8@CDEDD>88<>CCCA>@CCDDDDCCDDDDDDDDECDDDCD
@HWI-ST279:219:D0RJNACXX:5:1101:14995:161615
ATTAGGCCAGTCACAATGGGGGTTTCACTGGTGTGTCATGCACATTTAATAGGGGTAAGACTGAATAAAAAATGATTATTTGCATGAAATGGGGATGAGAG
+
@CCFFFDFHHHHHJEHHHEGIJGHIGIIIII:B8DBFHGIGBHFHIIFIIIJJII@BHHEHHE?CCDEFEEDDDDCDEDDDFCDDDDDDDCDBBBBDCCC>
@HWI-ST279:219:D0RJNACXX:5:1101:13783:161879
TTTCCAAGTCCTCGGTAACAGAGTGAAACCCCCGTTGAGGCCGATTCGTTTCATTCACCGGATCTCTTGCGTCCGCCTCCGCCGTGCGACCTCCGCATTCT
+
?@@D:BB??:CFFFIGFIFEIIFCCDHFAGIIIE@FGCFCFFFFIFFF=DFFFEEFFFFED9?CBBDB>B??BBB9@<BB@BB<09>B9BBBBBBB3<@BB
@HWI-ST279:219:D0RJNACXX:5:1101:16315:161815
CTCCGCCGTGCGACCTCCGCATTCTCCCGCGCCGCGCCGGATTTTGGGTACAAATGATCCCAGCAACTTGTATCAATTAAATGCTTTGCTTAGTCTTGGAA
+
@?@DDDDD@D<FFGDHIB@A:@FBC@B???;@AA<?>BB@/;BCC@8@BC>@A>:@>C:@CCCA?CA?:4@@>:4>4>>AA:>@:(++::4@@@A@A>3:>
@HWI-ST279:219:D0RJNACXX:5:1101:17279:162752
AGATCCGGTGAATGAAACGAATCGGCCTCAACGGGGGTTTCACTCTGTTACCGAGGACTTGGAAACGACGCTGACGAGTTTCACCAGGATGAAACTCTTTC
+
@C@FDFFFFHHHHJJJJJJJJJJJJIJGIIJJJJJJJ=BDEDEEEECDDDDDB?DDBDDDDDDDDDDDDDBDDDDD?B8?CDDDDDDBDACDDDDDDDDDD
@HWI-ST279:219:D0RJNACXX:5:1101:14218:163136
ATTCACCGGATCTCTTGCGTCCGCCTCCGCCGTGCGACCTCCGCATTCTCCCGCGCCGCGCCGGATTTTGGGTACAAATGATCCCAGCAACTTGTATCAAT
+
CCCFFFFFHHHHHJJJJJJJJJJJJJJJGJJJGGIJIJHFHFFFDDDDEDDDDDDCDDDDDDDDBDDDDDDB?CDCCDDDDDDDDDDDDDDDDDCDEEEDD
@HWI-ST279:219:D0RJNACXX:5:1101:20729:163175
TGATACAAGTTGCTGGGATCATTTGTACCCAAAATCCGGCGCGGCGCGGGAGAATGCGGAGGTCGCACGGCGGAGGCGGACGCAAGAGATCCGGTGAATGA
+
@CCFBDEFGFFHHJJJIGHJIJIIIFHIIJJJJJJJJIJIJIGIIFBDDDBBB@CDDDDDDD?DDDDBDDDDD;BBDDD<<BDBBDDB?CCCDD5@8:>CC
@HWI-ST279:219:D0RJNACXX:5:1101:5660:163305
CAGTTGACACCGATCTCCCGTCTCCTAAGGCCAGTCACAATGGGGGTTTTACTGGTGTGTCATGCACATTTAATAGGGGTAAGACTGAATAAAAAATGATT
+
?<<DDDDDFDD@D@@AFFHBBF?EG>DEGHHIGG<FHG4BGHBCBF;ACEHHECE;@;?@>>BCCCC;>CA@CCCAA@?B<CCC>AC<@>ACC>A@8ACC@
@HWI-ST279:219:D0RJNACXX:5:1101:9443:163896
GGGTTTCACTTTGACGTTTCCAAGACTAAGCAAAGCATTTAATTGATACAAGTTGCTGGGATCATTTGTACCCAAAATCCGGCGCGGCGCGGGAGAATGCG
+
@CCBDDFFGHHHGGIJHIJJJJJIIJJJJIIJIJGIJJJIJJJJJJIJJIIGHHIIGHIJIGIIIJJJFHIGHJJCHFHHFFDDDDBBDDDDDBDBADDDD
@HWI-ST279:219:D0RJNACXX:5:1101:13783:163835
TTTCATCCTGGTGAAACTCGTCAGCGTCGTTTCCAAGTCCTCGGTAACAGAGTGAAACCCCCGTTGAGGCCGATTCGTTTCATTCACCGGATCTCTTGCGT
+
@CCFFFFFHFDFHIJJJJIJJJJJJJJIICGHJGIJJIIIIIIJGIJIIJJJDHFHIGGHHHF9@BDCCBBDBDD@??CBDDEEEEDD8<><BDDDDDDD@
@HWI-ST279:219:D0RJNACXX:5:1101:21255:163872
AGATGCATCTCACACTCAATTAATCTTGATTGTAATTCTTAGGCCAGTCACAATGGGGGTTTGACTGGTGTGTCA
+
1??DD>;D+AD?FGCCEHBHE:ABE<@E4+<CCCDFG?EHEGH*:DHHII@9BBBFEFH/@;(=7AA;)..?A@C
@HWI-ST279:219:D0RJNACXX:5:1101:8519:164421
TGAAACAATCCCCACAGTGGAGGGGTTTCACTTTGACGTTTCCAAGACTAAGCAAAGCATTTAATTGATACAAGTTGCTGGGATCATTTGTACCCAAAATC
+
CCCFFFFDHGHHHIHIIGHIHHIIJFFGGIJJJJJGIIIJJJJJJIJJJJJGJIIJGIEFHHHHHFFFFFFEEEC>CEDDDDDDDDDEEEEEEDDDDDBDD
@HWI-ST279:219:D0RJNACXX:5:1101:13794:164898
TATTAATTTTTTAACTAGAATATACGTACTAGACAAGTTGTTGCATCTAAATAATCATTTTTTAAGTTGTTGTACTAGATCGTACGTACCTACCAAATTTA
+
CC@FFFFFGHHGHJFJJIEGHIIJJGHIIIBHGGGGHHGIFHIFGIGHJIIIIJIJIJJJJIJGHGIIJJGEFEFEFEFFFDCBDDDCBBDCCDDDDDDD@
@HWI-ST279:219:D0RJNACXX:5:1101:10346:165025
TGAAATCTTTTATGAAACAATCCCCACAGTGGAGGGGTTTCACTTTGACGTTTCCAAGACTAAGCAAAGCATTTAATTGATACAAGTTGCTGGGATCATTT
+
CCCFFFFFHHHHHJJJJJJJJJJJJJJIJFGIHJJJJFHIIGJJJJJJJJHJJJJJJJJJJHHHHHFFFFFEEEEEDEEDEEDDDDDDDDDDDDCDDDDEE
@HWI-ST279:219:D0RJNACXX:5:1101:7249:165702
GGTCGCACGGCGGAGGCGGACGCAAGAGATCCGGTGAATGAAACGAATCGGCCTCAACGGGGGTTTCACTCTGTTACCGAGGACTTGGAAACGACGCTGAC
+
CC@FFFFFHHHHHIJJJJJFFDDDDDCDDDDCDD9@BDEDDDDDDDDDDDDDDDDDDDDDDDD;BDDEDDDDDDDCDDDDDDBDDDDDDDDDD@BBD@D@9
@HWI-ST279:219:D0RJNACXX:5:1101:8186:165985
ATGATCCCAGCAACTTGTATCAATTAAATGCTTTGCTTAGTCTTGGAAACGTCAAAGTGAAACCCCTCCACTGTGGGGATTGTTTCATAAAAGATTTCATT
+
CCCFFFFFHHHHHJJJJIJJJJIJJJJJJJJJJJJJJJJJIIJJJJJJJIJJJJIIIFHGIJIIJJJJJGJJIEEEEFBCEDEDDDEEEDDDDBDDDDEEF
@HWI-ST279:219:D0RJNACXX:5:1101:4562:167937
GAGATCCGGTGAATGAAACGAATCGGCCTCAACGGGGGTTTCACTCTGTTACCGAGGACTTGGAAACGACGCTGACGAGTTTCACCAGGATGAAACTCTTT
+
@CCFFFADFHHHGJJJJJIIIIDEHBGIJIIGHGIFEEBEDDECCEDBCCA>CBB@@@BAC>ACCCC?B@@>59>C>BD+8ADDCCC88<CCCA>ACDCCC
@HWI-ST279:219:D0RJNACXX:5:1101:3729:168237
GGGTAAGACTGAATAAAAAATGATTATTTGCATGAAATGGGGATGAGAGAGAAGGAAAGAGTTTCATCCTGGTGAAACTCGTCAGCGTCGTTTCCAAGTCC
+
??@=BDADHDDH<GGHJGIBHHGIHIIGGHJIJIEHDGGGGGFEEEHII7BFEHIJIIDIGDGGEDHIGHHHED3;;;)>;BDBBA8@B@;5?CCD>A:AC
@HWI-ST279:219:D0RJNACXX:5:1101:8137:168089
GAAACTCGTCAGCGTCGTTTCCAAGTCCTCGGTAACAGAGTGAAACCCCCGTTGAGGCCGATTCGTTTCATTCACCGGATCTCTTGCGTCCGCCTCCGCCG
+
CCCFFFFFHHHHHJIJJIJJJJJJJIJJJJJJIJJJJJIJFHIJJJJJJJJHHHGFFFFDCDDDDCDDDFEEEEDDDDDDDDDEDDDDDDDDDDDDDDDDB
@HWI-ST279:219:D0RJNACXX:5:1101:10663:168587
GAGATCCGGTGAATGAAACGAATCGGCCTCAACGGGGGTTTCACTCTGTTACCGAGGACTTGGAAACGACGCTGACGAGTTTCACCAGGATGAAACTCTTT
+
CCCFFFFFHFHHHJJJJJJJJJJJJJJJJJJJJIJJJJDFDEFEEEDDDDDDDBDDDDDDDDDCDDDDDDDDDDDDDDD@BDEEDDDDDBDDDDDDDDDDD
@HWI-ST279:219:D0RJNACXX:5:1101:15753:168503
CCGGTGAATGAAACGAATCGGCCTCAACGGGGGTTTCACTCTGTTACCGAGGACTTGGAAACGACGCTGACGAGTTTCACCAGGATGAAACTCTTTCCTTC
+
@BCFDFFFGHHFHIJIEIIJIIJIJJJJJJJIJBHHGFFFEEFFCECCDDDDD?CDDDCDDD77@B>B@@CD@@88>CDDDD?BB@CCCDDDDCACCDDA:
@HWI-ST279:219:D0RJNACXX:5:1101:6486:169954
CTCTGTTACCGAGGACTTGGAAACGACGCTGACGAGTTTCACCAGGATGAAACTCTTTCCTTCTCTCTCATCCCCATTTCATGCAAATAATCATTTTTTAT
+
@@CDFDEFHAFA@DHGEHGDHHIBAGGGIEIIIEGBGBH>FHEAGHGIEBECAA@EFFFCCCECEECCCCDCCABC?CAC@CCCCCCA@CDCCCDDDCBBC
@HWI-ST279:219:D0RJNACXX:5:1101:8268:170058
AAATCTTTTATGAAACAATCCCCATAGTGGAGGGGTTTCACTTTGACGTTTCCAAGACTAAGCAAAGCATTTAATTGATACAAGTTGCTGGGATCATTTGT
+
CCCFFFFFHHHGHJJJJJJIJJJJJIJEHIEHIJJ@GHHGIIIJFIIJHIJJJHIJHGGIIGHGHHHFFFFFFFEEEEEEEDDDCCDDCDDDDDDDDEFEC
@HWI-ST279:219:D0RJNACXX:5:1101:13253:170008
GGTAAGACTGAATAAAAAATGATTATTTGCATGAAATGGGGATGAGAGAGAAGGAAAGAGTTTCATCCTGGTGAAACTCGTCAGCGTCGTTTCCAAGTCCT
+
B@BDFFFFGHFHGJJIJIIIIIIJJGIJJJJIJGIJIIGIICFHEIIICHGIIIIIIHII@AHIIIIIGG@=?CDDFDFDEDCBDD?BB@BDDDEDDCDC@
@HWI-ST279:219:D0RJNACXX:5:1101:16104:170162
CATGCACATTTAATAGGGGTAAGACTGAATAAAAAATGATTATTTGCATGAAATGGGGATGAGAGAGAAGGAAAGAGTTTCATCCTGGTGAAACTCGTCAG
+
@<@DDFFABHFFFGIIIIICFGGHIFHGGIIIIIIEHGIIIIIIIIIIIIBHGAHGIICFIGIHIGIEHHD;C@@BC@@C@DDDDDDDCDCDDDDDDABBB
@HWI-ST279:219:D0RJNACXX:5:1101:12163:170949
AATATTATACCATCTTCTCTCAAATGAAATCTTTTATGAAACAATCCCCACAGTGGAGGGGTTTCACTTTGACGTTTCCAAGACTAAGCAAAGCATTTAAT
+
CCCFFFFFHHHHHJJJJJJJJJJJJJJJJJJJJJJJJJJJJJJJJJJJJJJIJGHIHIJJJ5BHIJHHHHHHFF@DCEEEEEDDDDDDDDDDDCDDDDEED
@HWI-ST279:219:D0RJNACXX:5:1101:14487:170868
GCCAGTCACAATGGGGGTTTCACTGGTGTGTCATGCACATTTAATAGGGGTAAGACTGAATAAAAAATGATTATTTGCATGAAATGGGGATGAGAGAGAAG
+
CCCFFFFFHHHHHJJJJGHJJJJJJJDHFHGGIJIIIJJJJJIJJJIIJJAGHIIJJJHHHHHHHFDEEEEEEDFDFDEEDDDDDDDDDDDDDDDDDDDDD
@HWI-ST279:219:D0RJNACXX:5:1101:20424:170784
TATTATACCATCTTCTCTCAAATGAAATCTTTTATGAAACAATCCCCACAGTGGAGGGGTTTCACTTTGACGTTTCCAAGACTAAGCAAAGCATTTAATTG
+
@@@F@EFFFFFHHJJJJJEHEHHHIJJGIIIGHGFHGIIIGGICGGGFHHHFEC?FHHI5AG4=DEHFFEHBFDECCDCEC?CCCCDDCCCCC>ACCDC@C
@HWI-ST279:219:D0RJNACXX:5:1101:7436:171612
CCGAGTTTTTTTTTTTTTGAGAAGATGCATCTCACACTCAATTAATCTTGATTGTAATTCTTAGGCCAGTCACAATGGGGGTTTCACTGGGGTGTCATGC
+
@@@DDDDDFFFFFIIIII615@D;=;D>A>;7?77.;776@AD;>@5@BB9>A35>@BD3>B@BBBB?<>A@@ABABBBBB09@BDBBAB(0))0@BDBB
@HWI-ST279:219:D0RJNACXX:5:1101:15670:172466
TAGGCCAGTCACAATGGGGGTTTCACTGGTGTGTCATGCACATTTAATAGGGGTAAGACTGAATAAAAAATGATTATTTGCATGAAATGGGGATGAGAGAG
+
???DDADBADDD?EEEEEDA81:DDADIC0?BDB?D4BDECC@BC4BCBBCDIA@AEDDCDA??ADAD@@9AAA>>:;>>>5>>:AAAAA??8;>>>>A8<
@HWI-ST279:219:D0RJNACXX:5:1101:18010:173306
CAAAGCATTTAATTGATACAAGTTGCTGGGATCATTTGTACCCAAAATCCGGCGCGGCGCGGGAGAATGCGGAGGTCGCACGGCGGAGGCGGACGCAAGAG
+
CCCFFFFFFHHHHJJJJIIIIJIJHHHHIIIJJJIJJJFIIJJJIJIHIJHIJJIJHFBDDDDBDDDDDDDDDDDDCBDBDDDDDDBDBDDD><><9<B<<
@HWI-ST279:219:D0RJNACXX:5:1101:19940:173412
GTGAATGAAACGAATCGGCCTCAACGGGGGTTTCACTCTGTTACCGAGGACTTGGAAACGACGCTGACGAGTTTCACCAGGATGAAACTCTTTCCTTCTCT
+
@?@DFDFFHGHGGGIIGHGJEIIIJJIIIJ@AGCEHFHDH?CE>@D><>>ACC@:5@C?7850;78@C525(2(4:@@C?@84>C>C@CDDDD>A>ACD@:
@HWI-ST279:219:D0RJNACXX:5:1101:20779:173284
AAGCAAAGCATTTAATTGATACAAGTTGCTGGGATCATTTGTACCCAAAATCCGGCGCGGCGCGGGAGAATGCGGAGGTCGCACGGCGGAGGCGG
+
@@BFDDAF:DDHHIGIHICIEHEGIHJJIIHIJCHFCHIIJGE?DGIJCGHHEHI@FAED8=;@DDBB;A@>>>B@@@2395<>BBB>B5>B(5@
@HWI-ST279:219:D0RJNACXX:5:1101:8190:173623
AAGACTGAATAAAAAATGATTATTTGCATGAAATGGGGATGAGAGAGAAGGAAAGAGTTTCATCCTGGTGAAACTCGTCAGCGTCGTTTCCAAGTCCTCTG
+
CCCFFFFFGHHHHJJIJJIJJIJJJIJGIIIGGIJJJJHIIIIEIGHIIJHIIJJJJCFHGGHJJJJHEHHFGFFEFFDDDDDBDDBDDDDEDDDDDDDDD
@HWI-ST279:219:D0RJNACXX:5:1101:5638:174447
AAAAATGATTATTTGCATGAAATGGGGATGAGAGAGAAGGAAAGAGTTTCATCCTGGTGAAACTCGTCAGCGTCGTTTCCAAGTCCTCGGTAACAGAGTGA
+
@@@FFDDABFFHFIEHGHIGEHEHEGI=GHEGCHFGGHGIJJFJIJ?BBGGBFFHJIBF<BFGIGIDEGEHH??A>9;>ACCC>>A>A@;<9<CC:?C:@A
@HWI-ST279:219:D0RJNACXX:5:1101:11281:174647
GTTTCACTTTGACGTTTCCAAGACTAAGCAAAGCATTTAATTGATACAAGTTGCTGGGATCATTTGTACCCAAAATCCTGTGAATGCGGAGGTCGCACGG
+
@@@FFDDFGHFFFG@DHEGJGGFGIJBIEDCHIIGHIGHIJJBHGCHDGIHEHEGCHGGEEGIGECCGHCFCDHEACEFEHFFFFFEDABBB?C=;9<BD
@HWI-ST279:219:D0RJNACXX:5:1101:11698:174824
AATCCCCACAGTGGAGGGGTTTCACTTTGACGTTTCCAAGACTAAGCAAAGCATTTAATTGATACAAGTTGCTGGGATCATTTGTACCCAAAATCCGGCG
+
@@@DFFFDHFHDAHGEGGIIIIGGGIIIGHGGHGGIJJEGHDCGGAHGIIGF>DHI@DHDHFH?E?=@DFE@EE@?CEBBCCDEDDDC@CBD?CCCDB@B
@HWI-ST279:219:D0RJNACXX:5:1101:12935:175108
GAATGCGGAGGTCGCACGGCGGAGGCGGACGCAAGAGATCCGGTGAATGAAACGAATCGGCCTCAACGGGGGTTTCACTCTGTTACCGAGGACTTGGAAAC
+
CCCFFFFFHHHHHJJJJJJJJJHIHFDDDDDDDDDCDDDDDDD:BBDEDDDDDDDDDDDDDDDDDDDDDDDD;BDDEDDDDDDDDDDDDDDDDDDDDCCDC
@HWI-ST279:219:D0RJNACXX:5:1101:8434:176132
CATGAAATGGGGATGAGAGAGAAGGAAAGAGTTTCATCCTGGTGAAACTCGTCAGCGTCGTTTCCAAGTCCTCGGTAACAGAGTGAAACCCCCGTTGAGGC
+
CCCFFFFFHHHHHJJJJJJIJJJJJJJJIJJHIJIJJJJJIJGGIJIIIJGIIGIIIGIJFHFFFFFFEEEEEDDDBDDDDDD>ACDDDDDDDDBDDBDDD
@HWI-ST279:219:D0RJNACXX:5:1101:9634:176125
GACTAAGCAAAGCATTTAATTGATACAAGTTGCTGGGATCATTTGTACCCAAAATCCGGCGCGGCGCGGGAGAATGCGGAGGTCGCACGGCGGAGGCGGA
+
<@@DFDADFHGBDEHGGHIHDFD?HFHEH?HHGGBFHGDAHHIIIFGG@BBDGHG@FGGAE6?B?@@BBB5@DBCC>>B39>?CB9@DDD@BB9>5899B
@HWI-ST279:219:D0RJNACXX:5:1101:15197:176364
CAACGGGGGTTTCACTCTGTTACCGAGGACTTGGAAACGACGCTGACGAGTTTCACCAGGATGAAACTCTTTCCTTCTCTCTCATCCCCATTTCATGCAAA
+
@@@FDDAAA0CFDAFHGBHIIIIIGBEGGGIIGICHHFCADDDDDD?@<@5<@ADDDDABDDCCACCDCD>@>::>@@CCACDCDCDBD?A>AD:>:@>::
@HWI-ST279:219:D0RJNACXX:5:1101:15936:176671
AGAGAAGGAAAGAGTTTCATCCTGGTGAAACTCGTCAGCGTCGTTTCCAAGTCCTCGGTAACAGAGTGAAACCCCCGTTGAGGCCGATTCGTTTCATTCAC
+
CCCFFFFFHHHHHJFHIIJJGHGIJGIJJJJIIGHHGEEGABF@EFFGIIIIIJGIII@EHHHHFD@D>DDCACB?DDBB?CDDDDDDDDB?C?CDDA:@A
@HWI-ST279:219:D0RJNACXX:5:1101:4492:177039
GTTTCCAAGACTAAGCAAAGCATTTAATTGATACAAGTTGCTGGGATCATTTGTACCCAAAATCCGGCGCGGCGCGGGAGAATGCGGAGGTCGCACGGCGG
+
@BCFFFFFHHHHHJJJJJJJIJJJJJJJJJJJJJJJJIIJJIJJJJJJJJJJJIIJJJJJIJJJJJJIHFDDDDDDDDDDDDDDDDDBDD?CDDDDDDDDD
@HWI-ST279:219:D0RJNACXX:5:1101:15086:177017
GTCATTGCACGGCTACCCAAAATATTATACCATCTTCTCTCAAATGAAATCTTTTATGAAACAATCCCCACAGTGGAGGGGTTTCACTTTGACGTTTCCAA
+
B@CFFFFFHFHHHJJJJJJJJJIJJJJJIICHIJJJJJJIJJJIIGIIJJJIJJJJJJJJJJJJIIJIIIJGHAHDFFFDD;@DDEDDDDDDDDDDDDCCC
@HWI-ST279:219:D0RJNACXX:5:1101:13786:177576
CATTCACCGGATCTCTTGCGTCCGCCTCCGCCGTGCGACCTCCGCATTCTCCCGCGCCGCGCCGGATTTTGGGTACAAATGATCCCAGCAACTTGTATCAA
+
BC@FFFFFGHFHGIJIJJJJIIJIJJJJJJJJJHGBFHIHHGFFFDDDDEDDDDDDDDDDDDDD>>B@CCD@D<CACCDDDDDDDDDDDCDDCDD>@CDED
@HWI-ST279:219:D0RJNACXX:5:1101:19246:177734
GTTTCTCAGGACGTTTAAAGAGAACCAACTGCCATCGACAAGACGGCTGAAGGCATATTAGGCCAGTCACAATGGGGGCTTCACTGGTGTGTCATGCACAT
+
<?@DDDDDFFFFF8C:CEHHFCGGIII;E;GFFGD>F?@DFAFFEFF8AEEEEDEFE>CEDB@BD=.;>ABA>A@=<=&5??BBBBB:92<@AADB@@::>
@HWI-ST279:219:D0RJNACXX:5:1101:10519:177872
CGCGCCGCGCCGGATTTTGGGTACAAATGATCCCAGCAACTTGTATCAATTAAATGCTTTGCTTAGTCTTGGAAACGTCAAAGTGAAACCCCTCCACTGTG
+
CCCFFFFFHHHHHJJJJJJJJFHIJJJJJJJJJJJJJJJHHHHHHFFFFFFFEEEEEEEDDDDDDDDDEEDDDDDDDDDDDDDCDDEDDDDDDDDDDDDCA
@HWI-ST279:219:D0RJNACXX:5:1101:8151:178083
ATAAAAAATGATTATTTGCATGAAATGGGGATGAGAGAGAAGGAAAGAGTTTCATCCTGGTGAAACTCGTCAGCGTCGTTTCCAAGTCCTCGGTAACAGAG
+
CCCFFFFFHHHHHJJJJJJJJJJJJJJJJJIJJJJJJIIGIIJJJJIJJFHHGIIIJJJJHHJJJJJHHHHFFFDDDD@DDDDEDDDDDDDDDDDDDDDDD
@HWI-ST279:219:D0RJNACXX:5:1101:14227:180309
CGGTGAATGAAACGAATCGGCCTCAACGGGGGTTTCACTCTGTTACCGAGGACTTGGAAACGACGCTGACGAGTTTCACCAGGATGAAACTCTTTCCTTCT
+
BCCDDFFFHHHHHJJJJJJJJJJJJIJJJIJJ@EHHHHHFFFFFFFEDDDDDDDDDDCDDDDDDDDDDDDDDDBDCADDDDDDDDDDDDDDDDCDDDDDDC
@HWI-ST279:219:D0RJNACXX:5:1101:15246:180350
GGGGGTTTCACTGGTGTGTCATGCACATTTAATAGGGGTAAGACTGAATAAAAAATGATTATTTGCATGAAATGGGGATGAGAGAGAAGGAAAGAGTTTCA
+
CCCFFDDFHHHHHJFHEFHIJJJIGIIJJJJJJJJJJJDFIIHIJJJJJJJJIJIIJGIJHHHHBAADC;CDCAEAC=?BCC;@588AADACDB9<+:ACC
@HWI-ST279:219:D0RJNACXX:5:1101:19235:180746
GAATGAAACGAATCGGCCTCAACGGGGGTTTCACTCTGTTACCGAGGACTTGGAAACGACGCTGACGAGTTTCACCAGGATGAAACTCTTTCCTTCTCTCT
+
CCCFFFFFGHHHFIIHGIJJJIJHGIGJ;5@EGH>EHEEHBEF<8>BDDCDCDCAAC<@B7<@BB?@BB28AABCCDD??:ADDA@CC>@@AC::@CCDD>
@HWI-ST279:219:D0RJNACXX:5:1101:7803:180895
GAAATCTTTTATGAAACAATCCCCACAGTGGAGGGGTTTCACTTTGACGTTTCCAAGACTAAGCAAAGCATTTAATTGATACAAGTTGCTGGGATCATTTG
+
CCCFFFFFHFHGHIJFIJJJJJJJJJJJEHHGGGIIDGIGIIJIGHJJJGHIIJGIIIJIGHHHEHFFFFFEEEECCEDEEDCDDCCDDCDDDDCDDDEDD
@HWI-ST279:219:D0RJNACXX:5:1101:13342:181114
CATGCACATTTAATAGGGGTAAGACTGAATAAAAAATGATTATTTGCATGAAATGGGGATGAGAGAGAAGGAAAGAGTTTCATCCTGGTGAAACTCGTCAG
+
CCCFFFFFHHHHHJJJJJJFHIJJJJJJJJJJJJJJJJJJJJJJJJJJJJJJJJJJJIGIJJJJJJJHHHHFFFFFEAEEEEEEDDDDDDDDDDDDDDDDD
@HWI-ST279:219:D0RJNACXX:5:1101:7160:181433
CATTTAATTGATACAAGTTGCTGGGATCATTTGTACCCAAAATCCGGCGCGGCGCGGGAGAATGCGGAGGTCGCACGGCGGAGGCGGACGCAAG
+
@@@FFFBDDHBFHHGEG@FGIGIIGICHAHDCGCGGHIIGHIGIIIIDDHIGDBBCCBBB02>CCCC@BB8?BBC<BBBBC<BBBBC3<B39BB
@HWI-ST279:219:D0RJNACXX:5:1101:19873:181811
TAATAGGGGTAAGACTGAATAAAAAATGATTATTTGCATGAAATGGGGATGAGAGAGAAGGAAAGAGTTTCATCCTGGTGAAACTCGTCAGCGTCGTTTCC
+
@CCFFFFFHFHHHJJJJJIHIJJJIIEHIJJIICGIIIIIIJIJJJJIIJJJJJJEGBGGGIJJHHF=?D>DCDFFCEEEEDDCCDDDDDBCDD<<<@BCD
@HWI-ST279:219:D0RJNACXX:5:1101:17522:182894
TTCACCAGGATGAAACTCTTTCCTTCTCTCTCATCCCCATTTCATGCAAATAATCATTTTTTATTCAGTCTTACCCCTATTAAATGTGCATGACACACCAG
+
@@@FFDEFB?DFDGFG<BFIIFDB@HGIIGDIGGECGGCGEEH9BDBBBGGEGIIIIIIIIG9CHEHG@DGHGGHEEE=BD@>CDCDCEEDCCCCC?@BC?
@HWI-ST279:219:D0RJNACXX:5:1101:2339:183129
CTTACCTCTAAGGCCAGTCACAATGGGGGTTTAACTGGGGTGTCATGCACATTTAATAGGGGTATGACTGAATAAAAAATGATTATTTGCATGAAATGGGG
+
7>=A++<7AAB4C3<A9?>BCBACB>B+1:?A9AA9<A(<:A'8;;AABB>AABAAAB)7>@,3(6;;;;;;=????:;=????:=?=;8;=??????=<;
@HWI-ST279:219:D0RJNACXX:5:1101:14034:183067
CCAAAATCCGGCGCGGCGCGGGAGAATGCGGAGGTCGCACGGCGGAGGCGGACGCAAGAGATCCGGTGAATGAAACGAATCGGCCTCAACGGGGGTTTCAC
+
CCCFFFFFHHHHHIJJJJJJJFDDDDDDDDD@DD?CDBBDDDDDD8BDBDD@BBDDDDCDCACDDD8@BDEDDDDCBBDDDBDDDDDCDDBDDBD)5<C@C
@HWI-ST279:219:D0RJNACXX:5:1101:9541:183412
ATTCTCCCGCGCCGCGCCGGATTTTGGGTACAAATGATCCCAGCAACTTGTATCAATTAAATGCTTTGCTTAGTCTTGGAAACGTCAAAGTGAAACCCCTC
+
CCCFFFFFGHDFHIGEIIJJGHIIIJJJ5?EHHHHFFFFFFCCEDEDDDDDDEECCCDCDDDEDDEDDDDDCD>C@CDDCCCCDDBDDDDC@CDDDDDDDD
@HWI-ST279:219:D0RJNACXX:5:1101:17473:183505
GTTGAGGCCGATTCGTTTCATTCACCGGATCTCTTGCGTCCGCCTCCGCCGTGCGACCTCCGCATTCTCCCGCGCCGCGCCGGATTTTGGGTACAAATGAT
+
C@CFFFFFHHHHHJJHIJJJJIJIJIJJIIIJIJJJIIGIIIJJIJJJHHD>ADDDDDBDDBDBDDDEDDDDDDDB@BDDD@B5<@CCCBD@CDDDDDDDD
@HWI-ST279:219:D0RJNACXX:5:1101:19852:183865
CAGTTACGGCTGGAAGTTGTGTAAGTTTGTGTGACGCCTGGCTACAGGATTTTTGGTACAAATGATCCCAGCAACTTGTATCAATTAAAT
+
??<B=D?ACFA@?3EFC@CFF??DB?CF*)1?)49BFE>)8BDGHI>C2)/=@)-@=C@AEE7=?B3??>;6;@AC@@CCD>(;@;:>CC
@HWI-ST279:219:D0RJNACXX:5:1101:3553:184267
AGGGGTAAGACTGAATAAAAAATGATTATTTGCATGAAATGGGGATGAGAGAGAAGGAAAGAGATTCATCCTGGTGAAACTCGTCAGCGTCGTTTCCAAGT
+
?@CDDA<DHAHDDBGGCEGC@AGFGCICEGIIG>D9<CCDFDGGC)/?FHFGG<@@CEGG(@C).).7?EHFFF?CC@;>CEDABA8:=8?>9<BCCDCCC
@HWI-ST279:219:D0RJNACXX:5:1101:17959:186109
GTCCTCGGTAACAGAGTGAAACCCCCGTTGAGGCCGATTCGTTTCATTCACCGGATCTCTTGCGTCCGCCTCCGCCGTGCGACCTCCGCATTCTCCCGCGC
+
CCCFFFFFHHHHHJJJJJHIJJJJJJIGIIJJIJJJJJIGEIIIHGIJGIIJGHHEFECDEEEDBBDDDDDDBBDBB>BDD<BB>CBBB<B@CDDCD9>BB
@HWI-ST279:219:D0RJNACXX:5:1101:16578:186629
AGATCCGGTGAATGAAACGAATCGGCCTCAACGGGGGTTTCACTCTGTTACCGAGGACTTGGAAACGACGCTGACGAGTTTCACCAGGATGAAACTCTTTC
+
@CCFFFFFDHHHHJJJJBHIJIJIJJJGIGIIIJJJJ4@BCBEEEEDDDDDDBBDDDDACDDDDDDDDDDDDDDDD?@@BCDEDDDDDDDDDDDDDDDDDD
@HWI-ST279:219:D0RJNACXX:5:1101:17876:187243
CAATCCCCACAGTGGAGGGGTTTCACTTTGACGTTTCCAAGACTAAGCAAAGCATTTAATTGATACAAGTTGCTGGGATCATTTGTACCCAAAATCCGGCG
+
BCCFFFFFHGHHFHGFHIJJEAGIIGIIGJHGIHIJGGGGIJJIJJGJJGIIIGHIJIJIHHEEHHHFFDEDFCC>?A@@BCDFCCDECD@BBBDDDDDD5
@HWI-ST279:219:D0RJNACXX:5:1101:5783:187512
AACCCCCGTTGAGGCCGATTCGTTTCATTCACCGGATCTCTTGCGTCCGCCTCCGCCGTGCGACCTCCGCATTCTCCCGCGCCGCGCCGGATTTTGGGTAC
+
@@CFDFFFCFFDHIJGGHGIJGIGEGGIIBDGFHJEAGCHIIFIIEGHGFF<BC>@D6;?=<;BB@DD;B@B>CCCDD-<9BDB@@BDB<05>@AC<B<@>
@HWI-ST279:219:D0RJNACXX:5:1101:15689:187959
TCCGCCGTGCGACCTCCGCATTCTCCCGCGCCGCGCCGGATTTTGGGTACAAATGATCCCAGCAACTTGTATCAATTAAATGCTTTGCTTAGTCTTGGAAA
+
@@@DDD@DFFH1:CFGHG<FDHAEHGIHGHG8/:?BC@B/3;@ACB88>@C>9ACA@CCCC>A?<A9CCCC(:>>::>A:>C:@CCCCAC>>@CAD:>ACC
@HWI-ST279:219:D0RJNACXX:5:1101:19246:188239
AGGTCGCACGGCGGAGGCGGACGCAAGAGATCCGGTGAATGAAACGAATCGGCCTCAACGGGGGTTTCACTCTGTTACCGAGGACTTGGAAACGACGCTGA
+
BCCDFFFFHHHHHJGJIIIHFFDBBD@CAC>CDDD5:?A@CDCDDBDBA@BBBD5ADDDDDDDD5;BDDD:CCDA@CCDDBBBDDCCDCCCCA?B>>@9@B
@HWI-ST279:219:D0RJNACXX:5:1101:12462:188456
GGGTACAAATGATCCCAGCAACTTGTATCAATTAAATGCTTTGCTTAGTCTTGGAAACGTCAAAGTGAAACCCCTCCACTGTGGGGATTGTTTCATAAAAG
+
;?<BADD;AF?<A<CA<A9EE?:CB:299BBEA?FHCBF?*?D9DA<9?@FG>FHIEBFBBFBF:8@78;).@AC=E>A7@.;>A>?;?=;555@AACC>A
@HWI-ST279:219:D0RJNACXX:5:1101:12880:188721
GAGATCCGGTGAATGAAACGAATCGGCCTCAACGGGGGTTTCACTCTGTTACCGAGGACTTGGAAACGACGCTGACGAGTTTCACCAGGATGAAACTCTTT
+
CCCFFFFFHFHHHJJJJJJJJJJJJJJJJJJJJJJJJJBFDEDEEEDDDDDDDDDDDDDDDDDDDDDDDDDDDDDDDDD?BDEEDDDDDDDDDDDDDDDDD
@HWI-ST279:219:D0RJNACXX:5:1101:18910:188648
CCAAAATATTATACCATCTTCTCTCAAATGAAATCTTTTATGAAACAATCCCCACAGTGGAGGGGTTTCACTTTGACGTTTCCAAGACTAAGCAAAGCATT
+
@@BFFDDFFHHHGJGIIEIJIJGIHGGJJGHIGIEHIJJIEHIBHIIJJHHGHHJJJJIJIGIJJ@BHGHEEEFFFFDC?CC>C>CBAA>>:CCDDD<?CD
@HWI-ST279:219:D0RJNACXX:5:1101:9295:188906
GTTTCACTTTGACGTTTCCAAGACTAAGCAAAGCATTTAATTGATACAAGTTGCTGGGATCATTTGTACCCAAAATCCGGCGCGGCGCGGGAGAATGCGGA
+
CCCFFFFFHHHHHJHJJJJJJJJJJJJJIJJJIIIJJJJJJJJJJIJJJJHIJJJJJJIIJJJJJJJJJIJIJJJHGHHFFDDDDDDDDDDBDDDDDDDD<
@HWI-ST279:219:D0RJNACXX:5:1101:7452:189217
GGTAACAGAGTGAAACCCCCGTTGAGGCCGATTCGTTTCATTCACCGGATCTCTTGCGTCCGCCTCCGCCGTGCGACCTCCGCATTCTCCCGCGCCGCGCC
+
C@CFDFFFHHDHHIIJJGGIJIJIIJJDIJGGGIIIJIJJIIIJJHGIBGHHHHHHFEBCDBBDBBDBBDB>BBDBBBBDD<B59@CDDCCBDDDDDBBD9
@HWI-ST279:219:D0RJNACXX:5:1101:15232:189260
GATCCGGTGAATGAAACGAATCGGCCTCAACGGGGGTTTCACTCTGTTACCGAGGACTTGGAAACGACGCTGACGAGTTTCACCAGGATGAAACTCTTTCC
+
@@CFFFFDHHHHHJIJJIJJJJIJJIIIJJJJJJJJABFFDEEEEEDDDDDDDDDDDDCDDDDDDDDDDDDB@CDDD?BCDDDDDDDDDDDCCCCDDDDD>
@HWI-ST279:219:D0RJNACXX:5:1101:15214:189483
AAATGATTATTTGCATGAAATGGGGATGAGAGAGAAGGAAAGAGTTTCATCCTGGTGAAACTCGTCAGCGTCGTTTCCAAGTCCTCGGTAACAGAGTGAAA
+
CCCFFFFFHHHHHJJJJIIIJJJJIIJJJIGHIHIJJJJJJJIJGIIIJIJJJJIGIJJJIIJJJJJJJHHHECDCDDEDCCCDDDD?BBDDDDDD@A@@C
@HWI-ST279:219:D0RJNACXX:5:1101:19576:190690
CAAATGATCCCAGCAACTTGTATCAATTAAATGCTTTGCTTAGTCTTGGAAACGTCAAAGTGAAACCCCTCCACTGTGGGGATTGTTTCATAAAAGATTTC
+
@CCFFFFDDFHHGGIJJIGIHIJGGGIJJIIIJ<CFEFEGADHHIJIIJG?DCGB?FGEHCHGCIC@AGGGEGEEEHC>BCA=AA@CCCBCACCCC@>>@C
@HWI-ST279:219:D0RJNACXX:5:1101:12630:191346
GGGGTAAGACTGAATAAAAAATGATTATTTGCATGAAATGGGGATGAGAGAGAAGGAAAGAGTTTCATCCTGGTGAAACTCGTCAGCGTCGTTTCCAAGTC
+
BCCFDFFFHHHGHIJJJJJJJJIJJJIJJJJIJJJHIIJIJJJIIJIIGGGHGIGGIIJJJJDHIIHEHHHFFCDCCFEEDDCDDDDDDDD>BBDDEDDDC
@HWI-ST279:219:D0RJNACXX:5:1101:5321:192010
AAGGCCAGTCACAATGGCTAGTGTCATTGCACGGCTACCCAAAATATTATACCATCTTCTCTCAAATGAAATCTTTTATGAAACAATCCCCACAGTGGAGG
+
CCCFFFFFHHHHHJJJJJJJJFHFJIJJJJGJIJJJJJJJJJJIIJJIIJJJIIJJJJIJIIJJIJJJJJHHHHHEHFFFFFFFEDEEEDDDDDBCDDDDD
@HWI-ST279:219:D0RJNACXX:5:1101:15761:192030
TCTGTTACCGAGGACTTGGAAACGACGCTGACGAGTTTCACCAGGATGAAACTCTTTCCTTCTCTCTCATCCCCATTTCATGCAAATAATCATTTTTTATT
+
@CCFFFFFHHHHHJJJJIJGJJIJIJEIIJIIHBHHIJJIJJJJIIGJHHHHHHFFFFFFEEEEDEDDDDDDDDCCCDDDEDDDDDDDDEDDDEEEDDDDD
@HWI-ST279:219:D0RJNACXX:5:1101:16851:192071
CGTTTCCAAGACTAAGCAAAGCATTTAATTGATACAAGTTGCTGGGATCATTTGTACCCAAAATCCGGCGCGGCGCGGGAGAATGCGGAGGTCGCACGGCG
+
CCBFFFFFHHHHHJJJJJJJIJJJJJIJJJIJIJJJJJIHIJJJJJJJJJJJJJIJJJJJJJJJJIJJJHFDDDD@DDDDDDDDDDDDDDD<CBDDDDDDD
@HWI-ST279:219:D0RJNACXX:5:1101:6441:192448
ATCTTCTCTCAAATGAAATCTTTTATGAAACAATCCCCACAGTGGAGGGGTTTCACTTTGACGTTTCCAAGACTAAGCAAAGCATTTAATTGATACAAGTT
+
CCCFFFFFHHGHHJJJJJJIIJJJJJJJJJIJJJJJJJJJIIBGHHIJJJFHIIIJGIJJIJJAHFFHFFFFFFEEEEEDDDDDDDDEEDEDDEEDDDDDD
@HWI-ST279:219:D0RJNACXX:5:1101:8267:192294
GGAAAGAGTTTCATCCTGGTGAAACTCGTCAGCGTCGTTTCCAAGTCCTCGGTAACAGAGTGAAACCCCCGTTGAGGCCGATTCGTTTCATTCACCGGATC
+
@@@DDDFFFHHFHIIIJJJFHIIJJIIJIJIJEIIEHGIJJGGGHFGHGIJIAAGGIGGICEEHCCDDDDBDDDDCCBBBBDDDDCCD>CCDC<AC<9<BD
@HWI-ST279:219:D0RJNACXX:5:1101:15683:192481
GTACAAATGATCCCAGCAACTTGTATCAATTAAATGCTTTGCTTAGTCTTGGAAACGTCAAAGTGAAACCCCTCCACTGTGGGGATTGTTTCATAAAAGAT
+
B@CFFFFFHHHHHJJJJJJJJJJJJJJJJJJJJJJJJJJJJJJJJJHHIJJJJJJJJIIJJJJGHHJJJJJJJJHHHHHDFFFDCDDDCDDDFEEDDDCBD
@HWI-ST279:219:D0RJNACXX:5:1101:20005:192728
GGTACAAATGATCCCAGCAACTTGTATCAATTAAATGCTTTGCTTAGTCTTGGAAACGTCAAAGTGAAACCCCTCCACTGTGGGGATTGTTTCATAAAAGA
+
CC@DFFFFGHHHHJJJJJJJJJJJHIJJJJJJJJJJJJJFJIJJJIJEIIJIJIJIJJHIIGIJFHIJJJGHGGIEHHHF@DFFDBDDDDA?DDDDCDDCD
@HWI-ST279:219:D0RJNACXX:5:1101:14007:193628
TGTTACCGAGGACTTGGAAACGACGCTGACGAGTTTCACCAGGATGAAACTCTTTCCTTCTCTCTCATCCCCATTTCATGCAAATAATCATTTTTTATTCA
+
CCCFFFFFHHHHHJJJJJJJJJJJIIJJJJJJJIIJJJJJJIJIIJIGGHHHHFFFFFFFEEEEEEDEDDDD?CDCCCDDCCCDDDDEDDDEEEDDDDDEE
@HWI-ST279:219:D0RJNACXX:5:1101:9965:194697
GTGTCATTGCACGGCTACCCAAAATATTATACCATCTTCTCTCAAATGAAATCTTTTATGAAACAATCCCCACAGTGGAGGGGTTTCACTTTGACGTTTCC
+
CBBFFFFFHHHHHJJJJJJJIJJJJJJIIJJIJJJJJJIIIJJJJJIIJJJJJJJJJJJIJJJJJJJJIIJJHHHHCDFFDDD;@DDFDDDDDDDDBDDDD
@HWI-ST279:219:D0RJNACXX:5:1101:13969:194703
TGGGATCATTTGTACCCAAAATCCGGCGCGGCGCGGGAGAATGCGGAGGTCGCACGGCGGAGGCGGACGCAAGAGATCCGGTGAATGAAACGAATCGGCCT
+
CCCFFFFFHHHHHIIJJJJJJJJJJJJJJJJJJHFDDBDDDDDDDDDDD<CDDDDDDDDD;BDDDDDDDDDDDDDDDDDDD5@BDEDDDDCDDDDDDDDD<
@HWI-ST279:219:D0RJNACXX:5:1101:17741:194679
GAAAGAGTTTCATCCTGGTGAAACTCGTCAGCGTCGTTTCCAAGTCCTCGGTAACAGAGTGAAACCCCCGTTGAGGCCGATTCGTTTCATTCACCGGATCT
+
CCCFFFFDHHHHHJJJJJFHIJJJIJJJJJJIGGIIHIIJJJIJGIJIJEIGIIJJIJJEHHFHHHFFDD;ADDDDDDDDDDDDAABCDEEEEDDDDBDDD
@HWI-ST279:219:D0RJNACXX:5:1101:5807:195106
AATCCGGCGCGGCGCGGGAGAATGCGGAGGTCGCACGGCGGAGGCGGACGCAAGAGATCCGGTGAATGAAACGAATCGGCCTCAACGGGGGGTTCACTCTG
+
@CCFFFFFFDHDHJJGEHFD<ACCDDD@@B8876BDBB@BD679@78@558@D5<<9>>A8;7@?CCCDCAABBD??<<99-?@A<BDDDD-09(::CC@:
@HWI-ST279:219:D0RJNACXX:5:1101:5173:195406
TCGTTTCATTCACCGGATCTCTTGCGTCCGCCTCCGCCGTGCGACCTCCGCATTCTCCCGCGCCGCGCCGGATTTTGGGTACAAATGATCCCAGCAACTTG
+
CCCFFFFFHHHHHJJJJJJJJJJJJJJJIIJJIJJGIJIBGHIHHFFFDDDDDDDEDDDDDDDDDDBDDDB@BDDCCBD?CDDDDDDDDDDDDDDDDDDDD
@HWI-ST279:219:D0RJNACXX:5:1101:21207:195440
AATGAAATCTTTTATGAAACAATCCCCACAGTGGAGGGGTTTCACTTTGACGTTTCCAAGACTAAGCAAAGCATTTNATTGATACAAGTTGCTGGGATCAT
+
@@CFFFFFHHHHHDBHHGIGIJIE>FGGGHGFHCEFGHJ@GIHIIIIJIG@G@AHDGHEDEEHHFHBDFFF@CEE>#,5;;;@@@:CCCC3>@:@B<>?BC
@HWI-ST279:219:D0RJNACXX:5:1101:7785:196031
GTTGCTGGGATCATTTGTACCCAAAATCCGGCGCGGCGCGGGAGAATGCGGAGGTCGCACGGCGGAGGCGGACGCAAGAGATCCGGTGAATGAAACGAATC
+
CBCFFFFFHHHHHFIJJHIIJJJJIJJJJJJJJIJJJGFDDDDDDDDDDDDBDD?CDDDDDDDDDBDDDDDBDDDDDDDDDDDDDD<BBDEDDDDDDDDD?
@HWI-ST279:219:D0RJNACXX:5:1101:15116:196521
GCCGGATTTTGGGTACAAATGATCCCAGCAACTTGTATCAATTAAATGCTTTGCTTAGTCTTGGAAACGTCAAAGTGAAACCCCTCCACTGTGGGGATTGT
+
BCCFFDFFHHHHHCFHIGIIJIJJJJGIIIJJIJJDHIIGGIJFIJGIJIJIIIJJIJIIJJJJJIJJJHHHHHHFEFFFDEDDCDDCDDD>@CDD<5ACC
@HWI-ST279:219:D0RJNACXX:5:1101:10829:197825
GAAACAATCCCCACAGTGGAGGGGTTTCACTTTGACGTTTCCAAGACTAAGCAAAGCATTTAATTGATACAAGTTGCTGGGATCATTTGTACCCAAAATCC
+
@@@DDDDDBFFFDGED<CC@FFEB:CBHGIIIIIIHGBFGGIDFHGHCFHDAFHEDGAHHHFHHACBDDEDCCCCC>A@CBBCBBCDCD;CACCC<BB@A@
@HWI-ST279:219:D0RJNACXX:5:1101:14456:198093
GAAAGAGTTTCATCCTGGTGAAACTCGTCAGCGTCGTTTCCAAGTCCTCGGTAACAGAGTGAAACCCCCGTTGAGGCCGATTCGTTTCATTCACCGGATCT
+
CCCFFFFDHHHHHJJJJJFHJJJJJJJIJJJJJHJIIJJJJJJJIJJJJJJFIIJIJIG@GHHHHHFFDDDDDDDCDDD@DDDDACDCDEEDEDDDBDDDC
@HWI-ST279:219:D0RJNACXX:5:1101:7853:198422
ATGATTATTTGCATGAAATGGGGATGAGAGAGAAGGAAAGAGTTTCATCCTGGTGAAACTCGTCAGCGTCGTTTCCAAGTCCTCGGTAACAGAGTGAAACC
+
CCCFFFFFHHHHHJJJJJJJJJJHIJIJGHGHIIHJJIJJIJFGHIIJJJJJJHIIJJJJJJJJGIJJHFF?CDEEEDDDDDDDDBBBDDDDDDCCDEDDD
@HWI-ST279:219:D0RJNACXX:5:1101:14506:198729
AAACGAATCGGCCTCAACGGGGGTTTCACTCTGTTACCGAGGACTTGGAAACGACGCTGACGAGTTTCACCAGGATGAAACTCTTTCCTTCTCTCTCATCC
+
CCCFFFFFHHHHHJJIJJJJJJIAHIJIJJJIJJJHHHHFFDDDDDDCDDDCDDDDDBDDDDBB<BCEEDDDDDDDDDDDDDDDDDDDDDDDDDDDDDEDD
@HWI-ST279:219:D0RJNACXX:5:1101:13021:198859
GAGTGAAACCCCCGTTGAGGCCGATTCGTTTCATTCACCGGATCTCTTGCGTCCGCCTCCGCCGTGCGACCTCCGCATTCTCCCGCGCCGCGCCGGATTTT
+
@CCFFFFFHGHGHJCFHEHGIIIIGIDGGGIIJHEFGIGIJ<AGAGHIGIHHFF<>CBDDBBDD;7;;>BBBDDBD>BDDCCCDBDDDDBB@9>>>35>@A
@HWI-ST279:219:D0RJNACXX:5:1101:15710:199147
AATAGGGGTAAGACTGAATAAAAAATGATTATTTGCATGAAATGGGGATGAGAGAGAAGGAAAGAGTTTCATCCTGGTGAAACTCGTCAGCGTCGTTTCCA
+
@@CFFFFFCFHHHJJJJJJIJJJJGIJIJJIJJJJJIIJGGIJJJJJFGHGIHGHGIJJJJJJHHH?CHFFFFFFDDCEDEDDDDBDDDDDDDDD5@DDCE
@HWI-ST279:219:D0RJNACXX:5:1101:7558:199475
CACAATGGGGGTTTCACTGGTGTGTCATGCACATTTAATAGGGGTAAGACTGAATAAAAAATGATTATTTGCATGAAATGGGGATGAGAGAGAAGGAAAGA
+
CCCFFFFFHHHHHJJJJJJJGHHIGIJJJJIJJJJJJJJJIJJJ@FHIHIJJJJJIJJJHFFFFFFEDFEFEEEDDDDDDDDDDDDDDDDDDDDDDDDDDD
@HWI-ST279:219:D0RJNACXX:5:1101:18368:199814
TAACAGAGTGAAACCCCCGTTGAGGCCGATTCGTTTCATTCACCGGATCTCTTGCGTCCGCCTCCGCCGTGCGACCTCCGCATTCTCCCGCGCCGCGCC
+
<?@DDA?BDFDDHGGGHBF8E;E?9FFGBHH>DFFH<?FHD>FCG6@EEE>=>;;/9>A<:?;@B:8<;5@;;&5<5:8<@05>C:ACC5>&05<@B@@
@HWI-ST279:219:D0RJNACXX:5:1101:14964:200370
GAGTTTCATCCTGGTGAAACTCGTCAGCGTCGTTTCCAAGTCCTCGGTAACAGAGTGAAACCCCCGTTGAGGCCGATTCGTTTCATTCACCGGATCTCTTG
+
CCCFFFFFHHHHHJGHIJJJJJJJJJJIJIJJIJJJJJJJIJJJJJJFHIJJJJIDHIJJIHHHFDCEDDDDDDDBDBDDCDDDEEEEEDDDDDDDDDEDC
@HWI-ST279:219:D0RJNACXX:5:1101:15140:200450
GGTCATTAGGCCAGTCACAATGGCTAGTGTCATTGCACGGCTACCCAAAATATTATACCATCTTCTCTCAAATGAAATCTTTTATGAAACAATCCCCACAG
+
CCCFFFFFHHGHHJHJJJJJJJJJJJJEHHIIJJIJEIJIIIJJJJGIIJJJJJJJIIIIIIJJJIJJJIJHHHHEHFFFFFFFEEEEEEDDCCCCDDDBD
@HWI-ST279:219:D0RJNACXX:5:1101:21005:200532
GGATCTCTTGCGTCCGCCTCCGCCGTGCGACCTCCGCATTCTCCCGCGCCGCGCCGGATTTTGGGTACAAATGATCCCAGCAACTTGTATCAATTAAA
+
@@@DDFFFHHHHFGDE?CGGIHG@DDH8D7@FHIEAE<GFAECHDFFB@BBD<<89<57;CDDBD2:A@C>>CCC@:AC>89?AACC3:@4::>CDDD
@HWI-ST279:219:D0RJNACXX:5:1102:4855:2176
GTTTCCAAGTCCTCGGTAACAGAGTGAAACCCCCGTTGAGGCCGATTCGTTTAATTCACCGGATCTC
+
??11AB?B22=<<A@<CBEFEDEFFEF@99?EEDDIIC;BB;1'7'5;;A9@(77ADDAA=5',9AA
@HWI-ST279:219:D0RJNACXX:5:1102:8047:2199
CTGCATTCTCCCGCGCCGCGCCGGATTTTGGGTACAAATGATCCCAGCAACTTGTATCAATTAAATGCTTTGCTTAGTCTTGGAAACGTCAAAGTGAAACC
+
CCCFFFFFHHHHHJJJJIIJJJIJGHHIJIIHHHGGFFFFFFEDEEEDDDDDDDDADDDDDEDDDEDCDEDDDDDDDDDEEDDCCCCDBBBDCC@CCDDDD
@HWI-ST279:219:D0RJNACXX:5:1102:16858:2355
CCTCGGTAACAGAGTGAAACCCCCGTTGAGGCCGATTCGTTTCATTCACCGGATCTCTTGCGTCCGCCTCCGCCGTGCGACCTCCGCATTCTCCCGCGCC
+
CCCFFFDFHHHHHJFHIJJJJJJJJIJJJJJJJJGGIIIGHJJIJIIJJJGIEHFFFEFDECBDDDDDBDDDDDBDBDDBDDDCDDD3<BDDDDDBDDDD
@HWI-ST279:219:D0RJNACXX:5:1102:20478:2281
GCAACTTGTATCAATTAAATGCTTTGCTTAGTCTTGGAAACGTCAAAGTGAAACCCCTCCACTGTGGGGATTGTTTCATAAAAGATTTCATTTGAGAGAAG
+
;8?:4=ADFFFF?FEGFAH9CHCIBFF+<AE2AE<@F39CFFFI<FGIDEGFF*9?F?'<CFGE@FC8B5=A?DD..7@DACCC?(5(-;>BD:@7<ABB<
@HWI-ST279:219:D0RJNACXX:5:1102:8561:3028
ACTGAATAAAAAATGATTATTTGCATGAAATGGGGATGAGAGAGAAGGAAAGAGTTTCATCCTGGTGAAACTCGTCAGCGTCGTTTCCAAGTCCTCGGTAA
+
C@CFFFFFHHHFHIJJJJIJJJJJJJJIJJJJJJJGIJIIGJIIJJJJJIJIFICFIGIJJJJJJHGGHHHHHFEDDACDBBDDDDDDEDDDDDDDDDDDD
@HWI-ST279:219:D0RJNACXX:5:1102:20684:3165
TAGAGTCCACTAAGGCCAGTAACAATGGCTAGGGTCATTGCACGGCTACCCAAAATATTATACCATCTTCTCTCAAATGAAATCTTTT
+
8=@ADBDB?DFFFIIF9AGE+<AFHCC3<AF>?FC?8*?D9:?DE).?F>FC;.@778@)=C7)=@9;==?37;);@;>;AA;;@@@A
@HWI-ST279:219:D0RJNACXX:5:1102:4681:3260
GGTTTCACTGGTGTGTCATGCACATTTAATAGGGGTAAGACTGAATAAAAAATGATTATTTGCATGAAATGGGGATGAGAGAGAAGGAAAGAGTTTCATCC
+
@@@FFDDFHHFADGGEFHIJIEFDHHHGIGHHIGJ?CFHGHIIDGHGHHHGHHGEGGIGIJEGGGIDCHCGIHHFBBDEDEAAACCDDDDDDD>@CDEEED
@HWI-ST279:219:D0RJNACXX:5:1102:11561:3676
GTTACCGAGGACTTGGAAACGACGCTGACGAGTTTCACCAGGATGAAACTCTTTCCTTCTCTCTCATCCCCATTTCATGCAAATAATCATTTTTTATTCAG
+
CCCFFFFFHGHHHJJJJJJJJJJJJJJJJIJJHHIJIJJIJIGIJJJHHHHHHFFFFFFFEEEEEEEDDDDDDDEDDDDDCCDCDDEDDDEEEDDDDDDDC
@HWI-ST279:219:D0RJNACXX:5:1102:11736:3753
GGGTAAGACTGAATAAAAAATGATTATTTGCATGAAATGGGGATGAGAGAGAAGGAAAGAGTTTCATCCTGGTGAAACTCGTCAGCGTCGTTTCCAAGTCC
+
CCCDDFFFHHHHHJJJJJJIJJJJJIJJJJJJJJJJJJJJJJHIJIJIJIJJJIJJJJIJJCHHIJJJHHHHHFFFFFFEDEDDDDDDDDBBDDDEDDCDC
@HWI-ST279:219:D0RJNACXX:5:1102:15973:4236
CATCTTCTCTCAAATGAAATCTTTTATGAAACAATCCCCACAGTGGAGGGGTTTCACTTTGACGTTTCCAAGACTAAGCAAAGCATTTAATTGATACAAGT
+
CCCFFFFFHHHHHJJJJJJJJJJJJJJJJJJHJIJJJJJIJHJHHJHIJJJAHIIIJIJJJJJJHHHHFFFFFFECEEEDDDDCDDDDEDDEDDEEDDDDD
@HWI-ST279:219:D0RJNACXX:5:1102:13671:4291
CTTGCTCTTAGGCCAGTCACAATGGGGGTTTCACTGGTGTGTCATGCACATTTAATAGGGGTAAGACTGAATAAAAAATGATTATTTGCATGAAATGGGGA
+
@@CFDDFFHGGGHIGBGGEIIHIIGGGE?FHGEIIJIFGFGBFEHIIIJIIIGDHIGIHEH':?BDFFDECEEDDCDDBDDDFEDDECCCDDDDDCC@B@?
@HWI-ST279:219:D0RJNACXX:5:1102:14322:5401
CAAAGCATTTAATTGATACAAGTTGCTGGGATCAATTAAATGCTTTGCTTAGTCTTGGAAACGTCAAAGTGAAACCCCTCCACTGTGGGGATTGTTTCATA
+
@@@FDEFFHHFHGJJJJGJJGHHIIHIIIIJJIJJJIIJJIJGIIIIIJJJIGEIJJJIJIIIJJJIGIHGGIJEGEHHHD@CCC;@>BD?BDDDDDDEDD
@HWI-ST279:219:D0RJNACXX:5:1102:2893:5699
CGTCGTTTCCAAGTCCTCGGTAACAGAGTGAAACCCCCGTTGAGGCCGATTCGTTTCATTCACCGGATCTCTTGCGTCCGCCTCCGCCGTGCGACCTCCGC
+
@@@FFD@DFFDDHCFGGIIIAGC<FGIICGEIIIIIIIIHGGCGIGIIFAEHHE@HFFFFDFECDD?BBDCC>CC@DDDDDDBDDDDBD9>BDB@@5>BDB
@HWI-ST279:219:D0RJNACXX:5:1102:14756:5643
AATCCGGCGCGGCGCGGGAGAATGCGGAGGTCGCACGGCGGAGGCGGACGCAAGAGATCCGGTGAATGAAACGAATCGGCCTCAACGGGGGTTTCACTCTG
+
<@@FAADDFHFGAHIIIEFDCEDDCBBBDD2<:BDDDDDBB-7B<@BBBD595538?CCCDD05?:C@AC@CBDDDDABDDDDDD?BDDDB000:>@44>:
@HWI-ST279:219:D0RJNACXX:5:1102:14118:5758
AATGATCCCAGCAACTTGTATCAATTAAATGCTTTGCTTAGTCTTGGAAACGTCAAAGTGAAACCCCTCCACTGTGGGGATTGTTTCATAAAAGATTTCAT
+
CCCFFFFFHHHGHIJJJGHHIJJJJJJJIIIJJJIEGGIIJFHIJJJJJJJIJJIIJJIIIHIGGIJGHIHGGHECABECDEEDDDCCDECDCCDDDDDCD
@HWI-ST279:219:D0RJNACXX:5:1102:15288:5800
GTTACCGAGGACTTGGAAACGACGCTGACGAGTTTCACCAGGATGAAACTCTTTCCTTCTCTCTCATCCCCATTTCATGCAAATAATCATTTTTTATTCAG
+
CCCFFFFFHHHHHJJJJJJJJJJJJJJJGGGJHIJJJJIIJJHGGIIHHHHHHFFFFFFFEDEDEDEDDDDDDDEDCDDCDCDDDDEDCDEEEDDBDDED@
@HWI-ST279:219:D0RJNACXX:5:1102:19113:5882
GAGTTTCATCCTGGTGAAACTCGTCAGCGTCGTTTCCAAGTCCTCGGTAACAGAGTGAAACCCCCGTTGAGGCCGATTCGTTTCATTCACCGGATCTCTTG
+
?@@=BDDAFFBFF>FFFBE:AFFCFFF9EFGF@FEFIIFDGFFEEIF@FFFEFFIECEEEEEEFD<3>@@A@?@B/;<5?(92@@:@@BB@055<9ABAAB
@HWI-ST279:219:D0RJNACXX:5:1102:14527:6516
TACCATCTTCTCTCAAATGAAATCTTTTATGAAACAATCCCCACAGTGGAGGGGTTTCACTTTGACGTTTCCAAGACTAAGCAAAGCATTTAATTGATACA
+
CCCFFFFFHHHHHJJJJJJJJJJJJJJJJIJJJJIJJJJJJJIJJJDGIGIJJJAGIIJJJJJJJHHHFFFFFFECEEEEDDDDDDCDDDDEEDEDDEEDD
@HWI-ST279:219:D0RJNACXX:5:1102:3273:7588
TAAAAAATGATTATTTGCATGAAATGGGGATGAGAGAGAAGGAAAGAGTTTCATCCTGGTGAAACTCGTCAGCGTCGTTTCCAAGTCCTCGGTAACAGAG
+
B@@FFDFFHGHHGJJJJJIJJJJFJIJJJIJIGIHGDHGCGGHIJJIHBFH9FHIJJJJHHIJIJJJHHCEFBDBD;@BDCDEDDDDDDDDDDDDDDDDD
@HWI-ST279:219:D0RJNACXX:5:1102:10383:7900
GGGGGTTTCACTCTGTTACCGAGGACTTGGAAACGACGCTGACGAGTTTCACCAGGATGAAACTCTTTCCTTCTCTCTCATCCCCATTTCATGCAAATAAT
+
CCCFFDDFFHHHHJJJJJJJJJJJJJJJJJIJJIIIIJJIJIJJGHEFFFFFEEDDBDDDAACDCDDDDDDDDDDCDDDDEDDDDCDDEECDCD3:CCDDE
@HWI-ST279:219:D0RJNACXX:5:1102:9136:8175
CTCGGTAACAGAGTGAAACCCCCGTTGAGGCCGATTCGTTTCATTCACCGGATCTCTTGCGTCCGCCTCCGCCGTGCGACCTCCGCATTCTCCCGCGCCGC
+
CCCFFFFFHHHHHHIJJJJJJJJJJJJJJJJJJIJJJJIJIJJJJGJJJIIHHHFFFFFFDDDDDDDDDDDDDDD<BBBDDDDDDD@BDDEDDDDDDDDDB
@HWI-ST279:219:D0RJNACXX:5:1102:14597:8210
CCTCTAAGGCCAGTCACAATGGGGGTTTCACTGGTGTGTCATGCACATTTAATAGGGGTAAGACTGAATAAAAAATGATTATTTGCATGAAATGGGGATGA
+
@CCFFDEEDHFHFJJIJIIIIGGIE?FHI?FGHH<D?F?FFHIGIIJIJIGIGGGGIJ:AEEHFFFEEEEEEEEDBCDDFEDEEEDEEDDDDDDDDD?BDC
@HWI-ST279:219:D0RJNACXX:5:1102:3755:8846
GGGGATGAGAGAGAAGGAAAGAGTTTCATCCTGGTGAAACTCGTCAGCGTCGTTTCCAAGTCCTCGGTAACAGAGTGAAACCCCCGTTGAGGCCGATTCGT
+
CCCFFFFFHHHDHIJJJJJJJJIJIJJJJJIJJJGGJIIIJIJGIGHIIBBFHIJGJJIHHHFHHFFCCDEEDCDC@CDDDDDDDDBDDDDDDDD@BDDDD
@HWI-ST279:219:D0RJNACXX:5:1102:12209:9085
CATCTTCTCTCAAATGAAATCTTTTATGAAACAATCCCCACAGTGGAGGGGTTTCACTTTGACGTTTCCAAGACTAAGCAAAGCATTTAATTGATACAAGT
+
CCCFFFFFHHHHHJJJJJJJJJJJJJJJJJIIIJJIJJJJJJJFHIIJJJJ@HIIJJJJJIJJJHHHHFFFFFFECEEEDDDDDDDDDFEDEDDEEDDDDD
@HWI-ST279:219:D0RJNACXX:5:1102:21129:9180
CATTTAATTGATACAAGTTGCTGGGATCATTTGTACCCAAAATCCGGCGCGGCGCGGGAGAATGCGGAGGTCGCACGGCGGAGGCGGACGCAAGAGATCCG
+
B@BFFFEFHHHHHJIIJJIHIJIJIIJGIIJJJIIJGIJIJJJHIJJIIJJJFDDDDD;;@BCCCBB7>B<?>;B@@BBDD3>@<@D99@<59@CB9@CCB
@HWI-ST279:219:D0RJNACXX:5:1102:9810:9678
CGGATTTTGGGTACAAATGATCCCAGCAACTTGTATCAATTAAATTCTTTGCTTAGTCTTGGAAACGTCAAAGTGAAACCCCTCCACTGTGGGGATTGTTT
+
?@@;?D>DHAF+<<C@<ABDCFHGI@@?;FEDA?9CF<DGHGGCGGIEGI@G@BGGBGHH>FHGGGICFCAAE@ECAHEEBDDCCCCCC;@CB@8;><::9
@HWI-ST279:219:D0RJNACXX:5:1102:13088:9598
GGGTTTCACTGGTGTGTCATGCACATTTAATAGGTGTAAGACTGAATAAAAAATGATTATTTGCATGAAATGGGGATGAGAGAGAAGGAAAGAGTTTCATC
+
@CCFDFFFHHHHFGGHFHJJJJJJJIGIIIGIJJFHHIIIGIJIGIGIJJJJJGIHDHJJJJJJIJJJJJIJJJHHHEDFFCCCDEEBDDDDDC>ACEDEE
@HWI-ST279:219:D0RJNACXX:5:1102:11293:9848
GGGTAGCCGTGCAATGACACTAGCCAAAATATTATACCATCTTCTCTCAAATGAAATCTTTTATGAAACAATCCCCACAGTGGAGGGGTTTCACTTTGACG
+
CCCFFFFFHHHGHJJJJJJJJIJJJJJJJJJJIJIIJIIIIJJJJJJJHIJJIIJJIIJJJJJJJJJJJJJJHCHEHEFFBDECDDDD=@BDEDDDDDDDD
@HWI-ST279:219:D0RJNACXX:5:1102:5170:10322
GGTACAAATGATCCCAGCAACTTGTATCAATTAAATGCTTTGCTTAGTCTTGGAAACGTCAAAGTGAAACCCCTCCACTGTGGGGATTGTTTCATAAAAGA
+
@@BDFFFDHHHHHJIIJJJJJIJJDHHGGGIJIIJIJJJJJJJJIJGFGHIIIGIIJJFHDHIJBFGHGCGDGHIEHFGFDECDB@?CC(;CCEEEDDDDB
@HWI-ST279:219:D0RJNACXX:5:1102:9886:10727
AATCGGCCTCAACGGGGGTTTCACTCTGTTACCGAGGACTTGGAAACGACGCTGACGAGTTTCACCAGGATGAAACTCTTTCCTTCTCTCTCATCCCCATT
+
@@@DDDFFHHHHHIJIII@FGHIJJJJIEHHIIJIFBEFFBCCEEEEB:8=:=BB?5@B(+>CDDDDBDBCCCCCACDDDDDDDDCCDCCDDDEDCBB?AC
@HWI-ST279:219:D0RJNACXX:5:1102:3917:10801
ACAATGGGGGTTTCACTGGTGTGTCATGCACATTTAATAGGGGTAAGACTGAATAAAAAATGATTATTTGCATGAAATGGGGATGAGAGAGAAGGAAAGAG
+
?@@BDA??DF<CFBDHDFF9?EAFEGGGGIIIIIIGC9B@EGB'<BGGGII<DHGHIIIE@CCEEECDDDCED>@AC;>@B@BBBC>>:8@@CC???A@CC
@HWI-ST279:219:D0RJNACXX:5:1102:6572:10878
GAATGCGGAGGTCGCACGGCGGAGGCGGACGCAAGAGATCCGGTGAATGAAACGAATCGGCCTCAACGGGGGTTTCACTCTGTTACCGAGGACTTGGAAAC
+
CCCFFFFFHHHFFIJJJJJJJJEGFFDDDDDDDDDCBCDDDDD5<BDEDDCCCBBDBBDD@DDDCDDDDBBD;BDCDCDDCDDDDCCDDDDDDDDDCCCDC
@HWI-ST279:219:D0RJNACXX:5:1102:11764:10857
AGGGGTTTCACTTTGACGTTTCCAAGACTAAGCAAAGCATTTAATTGATACAAGTTGCTGGGATCATTTGTACCCAAAATCCGGCGCGGCGCGGGAGAATG
+
BCCFFDDFHHHHHJJJJJHIJJJJJJJJJJJJIJJJJHIJJJJJJJJJJIJJJJIIJJIJJJJJJJJJJIGHHEHHHFFFFFDDDDDDDDDDDDDDD@BDD
@HWI-ST279:219:D0RJNACXX:5:1102:11645:12048
GCGGACGCAAGAGATCCGGTGAATGAAACGAATCGGCCTCAACGGGGGTTTCACTCTGTTACCGAGGACTTGGAAACGACGCTGACGAGTTTCACCAGGAT
+
CCCFFFFFHHHHHJJJJJJHIJJJJJJJJJJIJJJJJJIJJJJJHHFD8:BCCCDDCCDDDDDDDDDDDDDCDDDCCDDDDDDDDCDDD@BCDEDDDBBB>
@HWI-ST279:219:D0RJNACXX:5:1102:7001:12897
GAAGGAAAGAGTTTCATCCTGGTGAAACTCGTCAGCGTCGTTTCCAAGTCCTCGGTAACAGAGTGAAACCCCCGTTGAGGCCGATTCGTTTCATTCACCGG
+
CCCFFFFFHHHHHJJJJJJIJIGIJIJJJJJJJJJIIIIGGIJJJJGIIJJJJJJHIJJJHHHEHFFFFFDDDDBBDDDDDDDDDDDDDDDDEEEEEDDDD
@HWI-ST279:219:D0RJNACXX:5:1102:14177:12793
AATGAAATCTTTTATGAAACAATCCCCACAGTGGAGGGGTTTCACTTTGACGTTTCCAAGACTAAGCAAAGCATTTAATTGATACAAGTTGCTGGGATCAT
+
CCCFFFFFHHHHHJJJJJJJJIJJJJJJJIJHIJGHIJJ@GIJJJJJJJJJJGGIJJJJJIHHHHHFFFFFEEEEEEEDECDEEDDDDDDDDDDDDDDDDD
@HWI-ST279:219:D0RJNACXX:5:1102:9852:13437
TGATTATTTGCATGAAATGGGGATGAGAGAGAAGGAAAGAGTTTCATCCTGGTGAAACTCGTCAGCGTCGTTTCCAAGTCCTCGGTAACAGAGTGAAACCC
+
CCCFFFFFHHHHHJJJJJJJJJIJJJJJJIIJIJJJJJIJJGGJJJJJJJJJGIIIJJJJJJJIJJJHHDBACEEEDDDDDDDDDDDDDDDDDACDEDDDB
@HWI-ST279:219:D0RJNACXX:5:1102:14981:13950
GGTTTCACTCTGTTACCGAGGACTTGGAAACGACGCTGACGAGTTTCACCAGGATGAAACTCTTTCCTTCTCTCTCATCCCCATTT
+
@@@DD??B?ADHHI@GCGC?@@AB?F@BEC;81?@FH>@F>;---7=7;@D9;6?;7??3@(6;;(65;AC@;;(5:@::?89?AC
@HWI-ST279:219:D0RJNACXX:5:1102:13526:14202
ACAAGTTGCTGGGATCATTTGTACCCAAAATCCGGCGCGGCGCGGGAGAATGCGGAGGTCGCACGGCGGAGGCGGACGCAAGAGATCCGGTGAATGAAACG
+
CCCFFFFFHHHHGJJJJJJJJGGIJJJJJJIJJJJJJIJIIFDDDDBDBDDDDDD<DD8?<;<@DDDDDBDDDDDB@BBD@BCDDDDDDD5<?CDDDCCDB
@HWI-ST279:219:D0RJNACXX:5:1102:13726:14705
CGTTTCCAAGACTAAGCAAAGCATTTAATTGATACAAGTTGCTGGGATCATTTGTACCCAAAATCCGGCGCGGCGCGGGAGAATGCGGAGGTCGCACGGCG
+
CCCDFFFFHHHHHJIJJJIJIIJJJJJJJGHE@GHIJEGHJJJIIJIJJIJJJJIHGGGHGGHIIGJGIHFDDDD@BDDDDBDDDDDDDDD?CDDDDDDDD
@HWI-ST279:219:D0RJNACXX:5:1102:17048:14861
GGCCAGTCACAATGGGGGTTTCACTGGTGTGTCATGCACATTTAATAGGGGTAAGACTGAATAAAAAATGATTATTTGCATGAAATGGGGATGAGAGAGAA
+
CCCFFFFFHHHHHJJJJJCGIJJJJJJBGBGGHIJJIGIHJJJIJJJIJJJAHIJJJJHHHHHHFFFDEEDDFEDDDFDEEDDDDDDDDDDDDDDDDDDDC
@HWI-ST279:219:D0RJNACXX:5:1102:16555:15223
GGCCAGTCACAATGGCTAGTGTCATTGCACGGCTACCCAAAATATTATACCATCTTCTCTCAAATGAAATCTTTTATGAAACAATCCCCACAGTGGAGGGG
+
CCCFFFDFGHHHFIIIIIC?FCHHIIHGGGGBHIEGIIAHIEGGFHGHGGIHIIGIGHHGGEHGGIIIIIIGHGEHEHEFDFFFCCEECCCBAACCCBBCB
@HWI-ST279:219:D0RJNACXX:5:1102:9585:15491
TGTGTCATGCACATTTAATAGGGGTAAGACTGAATAAAAAATGATTATTTGCATGAAATGGGGATGAGAGAGAAGGAAAGAGTTTCATCCTGGTGAAACTC
+
?@:BDDDDHFHDFIIIIBDACDEH<@>C<FHIII>CFHHHIIGICEGGEICEIGG@F<BHCGDHBGIE>E=CHEB>@>CCCC@CCD>@AC@CCCCCACCCC
@HWI-ST279:219:D0RJNACXX:5:1102:18239:15744
AAATATTATACCATCTTCTCTCAAATGAAATCTTTTATGAAACAATCCCCACAGTGGAGGGGTTTCACTTTGACGTTTCCAAGACTAAGCAAAGCATTTAA
+
CCCFFFFFHHHHHJJIIJEGJJGJJJBHGHHIJJJJIIEHGIJJJIJJJJJJBG?FCEGHGH@BHGEHEHHDFFFFCEDEDACDD=CCDDDDDD?CDDDED
@HWI-ST279:219:D0RJNACXX:5:1102:6412:15818
CAGGTAATAACCCTACATCCTGTTGGCCGAAGCCGGTCATTGCTCTTATTCATCATAATCACACCAGTACAATATTTTGGGTAGCATATCTAACTGTTGTC
+
@@@D=BBDFHFHFAFHDHIEHGFHHCHG@)C?DBFA6@DDA<FEFHGFGIHEGGEEGGE>CAEHHEF;BDFD@>;6;CE@>5>BCCDCCCECCCA@>CCCC
@HWI-ST279:219:D0RJNACXX:5:1102:12524:16296
GAAAGAGTTTCATCCTGGTGAAACTCGTCAGCGTCGTTTCCAAGTCCTCGGTAACAGAGTGAAACCCCCGTTGAGGCCGATTCGTTTCATTCACCGGATC
+
CCCFFFFEHHHHHJJJJJFGIIJJIIIEBGGIG;CAGIGIIJJHGIIIJJBDGHGIIGI;CCHEHHFFDDDBBBDCBBDBBBCBCCBDADEDCCCDB>>B
@HWI-ST279:219:D0RJNACXX:5:1102:15851:16987
CGGACGCAAGAGATCCGGTGAATGAAACGAATCGGCCTCAACGGGGGTTTCACTCTGTTACCGAGGACTTGGAAACGACGCTGACGAGTTTCACCAGGATG
+
CCCFFFFFHHHHHJJJJJEGGJJJJJJJJJJJJJJJJIJJIIJJHHD2;@CEDDDDCACCDDDDDDDDDDCDDDDDDDDDDDDDDDBD?@CDDDDDDDACC
@HWI-ST279:219:D0RJNACXX:5:1102:12848:17496
CCCGCGCCGCGCCGGATTTTGGGTACAAATGATCCCAGCAACTTGTATCAATTAAATGCTTTGCTTAGTCTTGGAAACGTCAAAGTGAAACCCCTCCACTG
+
@@@FFFFFHDHGHII>HIIJIEI;CHIJGIIIJHHGEHDFEFFEDEEED@CDEDCDEDDCEDDCCDCCAACDCDDCAC@?BDBCDDDDDDDBDDDDDDDCC
@HWI-ST279:219:D0RJNACXX:5:1102:14567:17298
GGTGAATGAAACGAATCGGCCTCAACGGGGGTTTCACTCTGTTACCGAGGACTTGGAAACGACGCTGACGAGTTTCACCAGGATGAAACTCTTTCCTTCTC
+
BC@DFFFFHHHHHJJJJJJJJIJJJJJJJJJIIIGGHHHHFFFFFFDDDDDDDDDDDDDCD@DDBDDDDDBB<@CDCCCCDDDDDACDDDDDDDDDDCDDD
@HWI-ST279:219:D0RJNACXX:5:1102:12664:17880
GAAGGAAAGAGTTTCATCCTGGTGAAACTCGTCAGCGTCGTTTCCAAGTCCTCGGTAACAGAGTGAAACCCCCGTTGAGGCCGATTCGTTTCATTCACCGG
+
CCCFFDFFHHHHHIIIJJJJJJEGGIIJIGIGHIHGIFIIHJIIEGGEIGHIEHG;CAEGFEFHHDCFFFDDDBDDDDCDDDDB<BDDCC?CADEEDDDDB
@HWI-ST279:219:D0RJNACXX:5:1102:12915:17823
CATTTAATTGATACAAGTTGCTGGGATCATTTGTACCCAAAATCCGGCGCGGCGCGGGAGAATGCGGAGGTCGCACGGCGGAGGCGGACGCAAGAGATCCG
+
@@@DDDDDHDFHHID@BA@DECIIGAFADHGIIEDGEFE?GEGDCEG:DGHG8;BB@555;A>ACBB7>@<9;@B>9<BB@-552>B55<5<5>?BCCA@?
@HWI-ST279:219:D0RJNACXX:5:1102:12088:18096
TGGGGGTTTCACTGGTGTGTCATGCACATTTAATAGGGGTAAGACTGAATAAAAAATGATTATTTGCATGAAATGGGGATGAGAGAGAAGGAAAGAGTTTC
+
@@@DDD8AFHDHFGIACCFFHIGFHGIGGIIIIIIIIII6DGDGIIGIIIIIIIIHHEHCHEEEEEEECC@CCCCC?BB;B:C>C@BBCCBBCCBCC:AAA
@HWI-ST279:219:D0RJNACXX:5:1102:4212:18319
TCATTTGTACCCAAAATCCGGCGCGGCGCGGGAGAATGCGGAGGTCGCACGGCGGAGGCGGACGCAAGAGATCCGGTGAATGAAACGAATCGGCCTCAACG
+
;@;DDDDACFHD?GIG?FFD?G?FHIEGEHB@9;6<A@A@BB6@+<885::BB8856BB@B7<7;B75C?C:A@@B55?A>CCCCABBBBB?@<B&8:@<9
@HWI-ST279:219:D0RJNACXX:5:1102:10540:19326
CCATCTTCTCTCAAATGAAATCTTTTATGAAACAATCCCCACAGTGGAGGGGTTTCACTTTGACGTTTCCAAGACTAAGCAAAGCATTTAATTGATACAAG
+
@@@DDFFDHHHHBHIIJIJGDGGIJJJICBIICHIGJIJIGIEHHIICHIGG-;FHFGGIIIEGEHHGBFEF>?>C@CCCCDCCCCACCDCDD@C;A@AC>
@HWI-ST279:219:D0RJNACXX:5:1102:12348:19877
GATTTTGGGTACAAATGATCCCAGCAACTTGTATCAATTAAATGCTTTGCTTAGTCTTGGAAACGTCAAAGTGAAACCCCTCCACTGTGGGGATTGTTTCA
+
@@@FAFFFGCFDDIIIGGGHIIIIIDGIGGGFCG<FHIIIIFGIGIIIIIIEIIEHGGIIGGHHGGHAGGICHIGEEEHEDDDEECE;@CB@B@DD>CCDA
@HWI-ST279:219:D0RJNACXX:5:1102:9218:20338
TCCTCGGTAACAGAGTGAAACCCCCGTTGAGGCCGATTCGTTTCATTCACCGGATCTCTTGCGTCCGCCTCCGCCGTGCGACCTCCGCATTCTCCCGCGCC
+
CCCFFFFFHHHHHIJFHIJJJJJJJJGIJJJJIIIIJJJIGIJIJJJIJJIIHFFFFDDEECDBDDDDDDDDDDDDDDDDBDDDDDDDDDDDEDDDBDDDB
@HWI-ST279:219:D0RJNACXX:5:1102:15594:21064
GATGAAACTCTTTCCTTCTCTCTCATCCCCATTTCATGCAAATAATCATTTTTTATTCAGTCTTACCCCTATTAAATGTGCATGACACACCAGTGAAACCT
+
CCCFFFFFHHHHHJJJJJJJIJJJJJJJJJIJJJIIJJIJJJJJJJJGIJJJJJJJJIJJJJJJJJJJJJIJJJJHHHHHHHFFFFFFEDDDDDDDEDDDD
@HWI-ST279:219:D0RJNACXX:5:1102:8774:22575
CGTGCGACCTCCGCATTCTCCCGCGCCGCGCCGGATTTTGGGTACAAATGATCCCAGCAACTTGTATCAATTAAATGCTTTGCTTAGTCTTGGAAACGTCA
+
@?=BDFFFGAHHHGIIIIFIGGIIGHI6;AGBHD<BDCCCBB?C@CCCC:CCCDDCDDDC<9@A:@34@CCCACC4:@CCC@CCCD<@ADDCCCDCABDBB
@HWI-ST279:219:D0RJNACXX:5:1102:9493:22903
GGCTACCCAAAATATTATACCATCTTCTCTCAAATGAAATCTTTTATGAAACAATCCCCACAGTGGAGGGGTTTCACTTTGACGTTTCCAAGACTAAGCAA
+
CCCFFFFFHHHHHIJJJJJGIJJJJJJJJIJJJIJJJJIJIJIJJJJJJJJIIJGIIIIGJIIFHIIHIJH=BEFCCEDEEEDD@DDDDEDDDDDDDDDDD
@HWI-ST279:219:D0RJNACXX:5:1102:20160:23138
GGTAGTCCGGTGTCGTCTTAGGCCAGTCACAATGGAGGTTTCACTGGTGTGTCATGCACATTTAATAGGGGTAAGACTGAATAAAAAATGATTATTTGCAT
+
@?@FFBDDHAHF<EFGHBCBHHIIGIGH<DFGFIJDGH0?DFGIJIJ8=.<BFHIIGGACHGIDCH>CEHF5?CECCEEDCDCACCDDBCDDDDDEC>CC@
@HWI-ST279:219:D0RJNACXX:5:1102:15295:23789
GAGATCCGGTGAATGAAACGAATCGGCCTCAACGGGGGTTTCACTCTGTTACCGAGGACTTGGAAACGACGCTGACGAGTTTCACCAGGATGAAACTCTTT
+
CCCFFFFFHHHHHJJJJJJJJJJJJJJJJJJJIJJJJJBFDEEEEEDDDDDDDDBDDDDDDDDDDDDDDDDDDDDDDDDBDDEEDDDBBBDDDDCDDDDDC
@HWI-ST279:219:D0RJNACXX:5:1102:19791:23750
AAACCCCCGTTGAGGCCGATTCGTTTCATTCACCGGATCTCTTGCGTCCGCCTCCGCCGTGCGACCTCCGCATTCTCCCGCGCCGCGCCGGATTTTGGGTA
+
@@@DDDD:FFFHDIIGDHHGJJJIJEGGGGGIIBGFGGIJ@FIGFIHH8BE;>CDDDD?=@B;@B@5A?BBB@>::ACDDBB-5@BDB>@>55<CA>@B8@
@HWI-ST279:219:D0RJNACXX:5:1102:8572:24670
AATCCCCACAGTGGAGGGGTTTCACTTTGACGTTTCCAAGACTAAGCAAAGCATTTAATTGATACAAGTTGCTGGGATCATTTGTACCCAAAATCCGGCGC
+
CCCFFFFFHHHDHIHJJJJFHIJIJJJJJIJJHIJJJJJJJJJJJJJJJJJJJJJJJJJJHHHHHHHFFFFFFEEAEEDDDEFEDEEDDDDDDDDDDDDDB
@HWI-ST279:219:D0RJNACXX:5:1102:15002:24666
CATATCCTAAGGCCAGTCACAATGGCTAGTGTCATTGCACGGCTACCCAAAATATTATACCATCTTCTCTCAAATGAAATCTTTTATGAAACAATCCCCAC
+
@@@?D8:DB?FFF?ABFFFE<AFHFFF@>+*1:*??1**1:06D7?9?*(?;<F>B@=8=;@@DD>=AA;AA:))73?.).7@@ACACCEB5;@>>?A??B
@HWI-ST279:219:D0RJNACXX:5:1102:7915:26235
CGAGGACTTGGAAACGACGCTGACGAGTTTCACCAGGATGAAACTCTTTCCTTCTCTCTCATCCCCATTTCATGCAAATAATCATTTTTTATTCAGTCTTA
+
CCCFFFFFHHHHHJJJJJJJJJJJJJJIIJJJJJJJIHIIJJJIJJJJJJJJJJJHHHGHHFFFFFEEEEEEEDDDDDDDDEDDDEEEDDDDDEEDCCDED
@HWI-ST279:219:D0RJNACXX:5:1102:17136:26125
AGAGTGAAACCCCCGTTGAGGCCGATTCGTTTCATTCACCGGATCTCTTGCGTCCGCCTCCGCCGTGCGACCTCCGCATTCTCCCGCGCC
+
@@;DA4BDHFDF@FF<CGHBAGIGHBCGHB;FBBH>8BBDEGGGIEG=@EAB49499????B/<8))5;;@95><9500044>CC-59BB
@HWI-ST279:219:D0RJNACXX:5:1102:3102:26471
CAGGATGAAACTCTTTCCTTCTCTCTCATCCCCATTTCATGCAAATAATCATTTTTTATTCAGTCTTACCCCTATTAAATGTGCATGACACACCAGTA
+
?+?DDD>D4AADCABE@9DD4CEFABFCECFC;:?EF>BDFCD4BDDD@DBD>DD4D;=))8=8@ACC@A>=@;?A=;ACD?A>AADD;6;691;=>A
@HWI-ST279:219:D0RJNACXX:5:1102:18167:27407
GACGTTTCCAAGACTAAGCAAAGCATTTAATTGATACAAGTTGCTGGGATCATTTGTACCCAAAATCCGGCGCGGCGCGGGAGAATGCGGAGGTCGCACGG
+
CCCFDFFFHHHHHJJJJJJJJJJIJJJJJJJJJJIJJJJJJIJJJJJJIIJJJJJJIIJJJJIJJJJJJJJFDDDDDDDDDDDDDDDDDDBDD<CDBDDDD
@HWI-ST279:219:D0RJNACXX:5:1102:6778:27824
GATCCGGTGAATGAAACGAATCGGCCTCAACGGGGGTTTCACTCTGTTACCGAGGACTTGGAAACGACGCTGACGAGTTTCACCAGGATGAAACTCTTTCC
+
CCCFFFFDHHHHHJJJJJJJJJJJJJJJJJJJJJJJADEFEEEEEEDDDDDDDDDDDDDDDDDDDDDDDDDDDDDDDBDDEEDDDBDBCDDDCDDDDDDDC
@HWI-ST279:219:D0RJNACXX:5:1102:14786:27884
GCGTCCGCCTCCGCCGTGCGACCTCCGCATTCTCCCGCGCCGCGCCGGATTTTGGGTACAAATGATCCCAGCAACTTGTATCAATTAAATGCTTTGCTTAG
+
CCCFFFFFHHHHHJJJIJIJJJJIIJJJJJJIIJJJGEEFFDDDDDDDBBDDDDDD<CDDDDDDDDDDDDDDDDDDCDCDDEEDDEDDDEEDDEDDDDDDC
@HWI-ST279:219:D0RJNACXX:5:1102:4618:28431
ACTCCGTTACCGAGGACTTGGAAACGACGCTGACGAGTTTCACCAGGATGAAACTCTTTCCTTCTCTCTCATCCCCATTTCATGCAAATAATCATTTTTTA
+
CCCFFFFFHHHHHJJJJJJJJIJJJJIJJJJJJJJJJIIIJJJIIIHEHHFFFE@DEEEEEEEDDDDDDDDEDDDDDDDEEEEDDDDDCDDEDCDEEEDD?
@HWI-ST279:219:D0RJNACXX:5:1102:4135:28599
AGGACTTGGAAACGACGCTGACGAGTTTCACCAGGATGAAACTCTTTCCTTCTCTCTCATCCCCATTTCATGCAACTAATCATTTTTT
+
@@@7BDB:8:CFFB<EF1?@:BFDD??B@DGI9D@@<BD88C>)8CFEIEIFFEE>AAC7A=6;B?BD@>A6>@A3--5;ABBDED>?
@HWI-ST279:219:D0RJNACXX:5:1102:5068:29294
TGTACCCAAAATCCGGCGCGGCGCGGGAGAATGCGGAGGTCGCACGGCGGAGGCGGACGCAAGAGATCCGGTGAATGAAACGAATCGGCCTCAACGGGGGT
+
@@@DFDFFHFGGHJJJJJJJIJJJJHDBD@BCCA@@BDD8A@BDDDBDDD-:B<BD<BB7<<BCBCCCDDB>B?CDCCDDD?@BDDDDDDDBDCD>BDDD<
@HWI-ST279:219:D0RJNACXX:5:1102:17842:29698
GGTTTCACTTTGACGTTTCCAAGACTAAGCAAAGCATTTAATTGATACAAGTTGCTGGGATCATTTGTACCCAAAATCCGGCGCGGCGCGGGAGAATGCGG
+
@B=DDFFFHHHHHJIHIIJJJEIIJIIJJJJJJIJIJIFGEIJIDIIIIGJIJJGHIIIGGIGGHIHHIIIHJDGEHGHFDEDDDDDBDD@B><5?CCCBD
@HWI-ST279:219:D0RJNACXX:5:1102:19753:29896
TATTTGCATGAAATGGGGATGAGAGAGAAGGAAAGAGTTTCATCCTGGTGAAACTCGTCAGCGTCGTTTCCAAGTCCTCGGTAACAGAGTGAAACCCCCGT
+
CCCFFFFFHHGHHJJJJJCHIIJIIGIIIJIJJJGIDDGHIIJJJJJJBFHGIJIIJCHGGIJHIH=DFDEEEECCACDDD<ABCDDDD:A@CCCDDDDBD
@HWI-ST279:219:D0RJNACXX:5:1102:4016:30155
AATCGTATAAGGCCAGTCACAATGGGGGTTTCACTGGTGTGTCATGCACATTTAATAGGGGTAAGACTGAATAAAAAATGATTATTTGCATGAAATGGGGA
+
@@@FFFFFHHHGGJHJGHGIHEHHIJJJDFGIGHIII?F?FCHIJIJGGIJIIGGIIIIJG:?CFFDFCECDEEDDDDDDCCDDDFEFDEEDDDDDDDDD?
@HWI-ST279:219:D0RJNACXX:5:1102:8538:30402
CCAGTCACAATGGGGGTTTCACTGGTGTGTCATGCACATTTAATAGGGGTAAGACTGAATAAAAAATGATTATTTGCATGAAATGGGGATGAGAGAGAAGG
+
@@?DDFADDDFHFIIE@CFHGGH@G1?0??BDFHIC>FHIIAFHBBCHH;AFDGHCG@E>EHECCCBCCCDDDC>>CDEDCDD>CD??<=BDACCBDBDC<
@HWI-ST279:219:D0RJNACXX:5:1102:20066:30928
AAAAATTTAAGTAATTATTAATTCTTTTTCTATCATTTGATTCATTGTTAAATATGCTTTTATGTATACATATAGTTTTACATATTTCATAAAAGATTTTG
+
@@@FFFFFGDHCFGIIIJGGIIJHHGHJJGGHGEHGFIIDHHHIGFGGHIGHIJCB>FIIJJJJIIIGIB?BDHBCFGGI>GIGIIIJJICHCHCE>;AEB
@HWI-ST279:219:D0RJNACXX:5:1102:11240:31317
GGCGGACGCAAGAGATCCGGTGAATGAAACGAATCGGCCTCAACGGGGGTTTCACTCTGTTACCGAGGACTTGGAAACGACGCTGACGAGTTTCACCAGGA
+
@@@FFDFDCDFF<?CHCHGG@<FHGDHIGEGEIGIDGBGGGHE>EFFDB&5+>3@@C:A(:>@3-8;BBDD@>>::@9<B@99>BBC<B98?CADDDC<2<
@HWI-ST279:219:D0RJNACXX:5:1102:20588:31964
GGCTAGTGTCATTGCACGGCTACCCAAAATATTATACCATCTTCTCTCAAATGAAATCTTTTATGAAACAATCCCCACAGTGGAGGGGTTTCACTTTGACG
+
BCCFFFDEHHHHHIICIIIJJJJJJJJJIGIJJJJJIJJJIJJJJJJJJJJIJJJJJJJJJIHJIJJJJJJJHHHAHFFFDEECDDDD8?BDFDDDDDCDD
@HWI-ST279:219:D0RJNACXX:5:1102:7542:32086
GAGATCCGGTGAATGAAACGAATCGGCCTCAACGGGGGTTTCACTCTGTTACCGAGGACTTGGAAACGACGCTGACGAGTTTCACCAGGATGAAACTCTTT
+
@C@DDEBDHHHHDGGDHIIGIEHGIIIJJJIJFIIIIG8?B>CECEDDCACDD?BBB@DCDCACCCCBBDBBBD-9>?92?CCDCCDDD<CCDDC3>>ACC
@HWI-ST279:219:D0RJNACXX:5:1102:12630:32234
TTCTCTCAAATGAAATCTTTTATGAAACAATCCCCACAGTGGAGGGGTTTCACTTTGACGTTTCCAAGACTAAGCAAAGCATTTAATTGATACAAGTTGCT
+
CCCFFFFFHHHHHJJJJJJJJJJJJJJJJIJJJJJJJJJFHIHIJJJ@GIJGIIJJJJJJHJHHHHHHFFFFFEEEEEDCCDDDEEDEDDEEDDDDDDDDD
@HWI-ST279:219:D0RJNACXX:5:1102:7781:32272
GGTAAGACTGAATAAAAAATGATTATTTGCATGAAATGGGGATGAGAGAGAAGGAAAGAGTTTCATCCTGGTGAAACTCGTCAGCGTCGTTTCCAAGTCCT
+
CCBFFFFFHHHHHJJJJJJJIJJJJJJJJJJJJJJJJJJJJIIJJJJJHIIJJJJJJJJJFGIJJJJJHHHEHFFFDFFDEDDDDDDDDBDDDDEDDDDDC
@HWI-ST279:219:D0RJNACXX:5:1102:16092:32645
GCGCCGGATTTTGGGTACAAATGATCCCAGCAACTTGTATCAATTAAATGCTTTGCTTAGTCTTGGAAACGTCAAAGTGAAACCCCTCCACTGTGGGGATT
+
CCCFFFFDHHHHHJIGHJJJJIIJJJJJJJJJJJJJJHHJIIJJJIJJJJJJJJJJJJIJIJJHHHHHHFFDFDDEEEDDEDDDDDDDDDDDDCDDDDBDC
@HWI-ST279:219:D0RJNACXX:5:1102:7865:32982
GAAGGAAAGAGTTTCATCCTGGTGAAACTCGTCAGCGTCGTTTCCAAGTCCTCGGTAACAGAGTGAAACCCCCGTTGAGGCCGATTCGTTTCATTCACCGG
+
C@CFFFFFHHHHHJIIIIIIJJIIJIIHIJIJJIIIGHIFFHIAHGIIEGIJIJJIJIIJHFHHFFFFFFDDCB>?@ADDDDDBDDDDDDDDEEEDDDDDD
@HWI-ST279:219:D0RJNACXX:5:1102:4856:33103
GGGGGTTTCACTCTGTTACCGAGGACTTGGAAACGACGCTGACGAGTTTCACCAGGATGAAACTCTTTCCTTCTCTCTCATCCCCATTTCATGCAAATAAT
+
BBCFFDDDHHHHHJJHIJJJIIIJJJJJJJGIGHGHFGIGJDIGFH;BEFFFECCCBCCDDDDCDDDDDDCCDDDDDDDCDCDDDCCCDEEECDCDDDDCD
@HWI-ST279:219:D0RJNACXX:5:1102:11509:33210
GGGATCATTTGTACCCAAAATCCGGCGCGGCGCGGGAGAATGCGGAGGTCGCACGGCGGAGGCGGACGCAAGAGATCCGGTGAATGAAACGAATCGGCCTC
+
CCCFFFFFHGHHGJJJJJJIJIJJJIIHJJIIHFDDBBDDDDCDDBDD?<BBDDDDCDD<@DDDD;BBDBBDDBAA@CBD5<?ADDCDCCDDDBDDB@><B
@HWI-ST279:219:D0RJNACXX:5:1102:9592:33353
CACCAGGATGAAACTCTTTCCTTCTCTCTCATCCCCATTTCATGCAAATAATCATTTTTTATTCAGTCTTACCCCTATTAAATGTGCATGACACACCAGAG
+
CCCFFFFFHHHHHJJJJJJJJJJJJJIJJJJJJJJJJJJJJIJJJJJJJJJJJJJJJJJJJJJJJJHIIIJJJJHHHHFFFFFFFEEEEEEEDDDDDDDDD
@HWI-ST279:219:D0RJNACXX:5:1102:12387:33437
GCATTCTCCCGCGCCGCGCCGGATTTTGGGTACAAATGATCCCAGCAACTTGTATCAATTAAATGCTTTGCTTAGTCTTGGAAACGTCAAAGTGAAACCCC
+
@@@FFFFFDHA<FEGAFADHGGHIIIG@BGHHGEFFBCCCCDC@AAACDACCCDEACCDEDCA>@CCACDDCCD@@:CAC>>ACA<BDBBDC>CCAAABBD
@HWI-ST279:219:D0RJNACXX:5:1102:2911:34682
AAAATGATTATTTGCATGAAATGGGGATGAGAGAGAAGGAAAGAGTTTCATCCTGGTGAAACTCGTCAGCGTCGTTTCCAAGTCCTCGGTAACAGAGTGAA
+
@@@FDFFFHHHHHJDIJJIEGIJJJJIBGIGHGIGIGIGIIIDGGBGIGIHIJJDHCGGHIIHIJHIJJHH;BD>A?CDEDDDDDDDDB?ABDDDDCCCCC
@HWI-ST279:219:D0RJNACXX:5:1102:7818:35377
TGTCATTGCACGGCTACCCAAAATATTATACCATCTTCTCTCAAATGAAATCTTTTATGAAACAATCCCCACAGTGGAGGGGTTTCACTTTGACGTTTCCA
+
CCBFFFFFHHHHHJJJJIJJJJJJJJJIJJJIJJIJJJIIIJGJJIJJJJJJJJJJGIJIJJJJJJJJJJJHHHA@DFFFDD9=BDEDDDDDDDDBDDDDE
@HWI-ST279:219:D0RJNACXX:5:1102:18666:36428
GCCAGTCACAATGGGGGTTTCACTGGTGTGTCATGCACATTTAATAGGGGTAAGACTGAATAAAAAATGATTATTTGCATGAAATGGGGATGAGAGAGAAG
+
@?@D?DDDHH>FFDGGGEGHG<FFEG>DDGFHIIIIGG<FHGFGGGAHIG;@F=EHHGEFF@AHCEC@CCCEC<CCCCDDCCCC@:@@BBBBCCCCBBBCC
@HWI-ST279:219:D0RJNACXX:5:1102:7657:37887
AATCCGGCGCGGCGCGGGAGAATGCGGAGGTCGCACGGCGGAGGCGGACGCAAGAGATCCGGTGAATGAAACGAATCGGCCTCAACGGGGGTTTCACTCTG
+
CCCFFFFFHHHHHJJJJHFDDEDDDDDDDD?CDDDDDDDDD:BDDDD@BDDDDDCDCDDDBD<B@CDDCDDDDDDDDDDDDBDDDDDDDDD59@CDDDDCC
@HWI-ST279:219:D0RJNACXX:5:1102:2733:38277
CATGCACATTTAATAGGGGTAAGACTGAATAAAAAATGATTATTTGCATGAAATGGGGATGAGAGAGAAGGAAAGAGTTTCATCCTGGTGAAACTCG
+
?@@D:BD?D4CFFF>>GFI:FGIIIEFE@>FGEEEBFA@*B>B<DGFFIIBD9*?BFFC@FFGEEEIFFFF@DBB;>6;@A>@ABABA5=::>A>:?
@HWI-ST279:219:D0RJNACXX:5:1102:11273:38280
TGGTGTGTCATGCACATTTAATAGGGGTAAGACTGAATAAAAAATGATTATTTGCATGAAATGGGGATGAGAGAGAAGGAAAGAGTTTCATCCTGGTGAAA
+
@@CBDBDDHHHHHJJJJJJJJIGIJJI@GHIIIJJJJIIJJJJJJIJJJJJJJJJIIJJJJJJJJJJIGHHHHFFFDEEEEEDDD@CDEDEEDDDDACCCC
@HWI-ST279:219:D0RJNACXX:5:1102:5362:38947
GTTTCATCCTGGTGAAACTCGTCAGCGTCGTTTCCAAGTCCTCGGTAACAGAGTGAAACCCCCGTTGAGGCCGATTCGTTTCATTCACCGGATCTCTTGC
+
@@@DDDDDDFBDFGFHBEBEB<FA@FE?;D8@GGI<DHHDHGDHI;CHGGGC@.=CHA=(;ABE>>A?;;??@B=@A<3>@:@DEDEC:8955<@ACCCC
@HWI-ST279:219:D0RJNACXX:5:1102:17758:40237
AAAATCCGGCGCGGCGCGGGAGAATGCGGAGGTCGCACGGCGGAGGCGGACGCAAGAGATCCGGTGAATGAAACGAATCGGCCTCAACGGGGGGTTCACTC
+
@@CFDFFDDDHGFGHEGHHD<<>;;;@BB6BB8<<B-<@@@BB7@8<59BB88@B<?AC>>CB@BBBADC>:AC0022229<>08>AC>BB9<&5><:A3>
@HWI-ST279:219:D0RJNACXX:5:1102:20022:40365
TTGTACCCAAAATCCGGCGCGGCGCGGGAGAATGCGGAGGTCGCACGGCGGAGGCGGACGCAAGAGAGCCGGTGAATGAAACGGATCGGCCTCAACGGGGG
+
@@@DDDFFHFHFHHIJJIGGJDEBGIHDBDDD:@:@D1@B2<93558@55B05:@</)0505;@9?9(28>B55<A:4>@AC7(255@B-95(+(3<>B@B
@HWI-ST279:219:D0RJNACXX:5:1102:14693:40582
AGTTTCACCAGGATGAAACTCTTTCCTTCTCTCTCATCCCCATTTCATGCAAATAATCATTTTTTATTCAGTCTTACCCCTATTAAATGTGCATGACACAC
+
CCBFFFFFHHHHHJJJIIJJJIIIJJJJJIJJJJJJJJJJJJJIJJIIJJIIIJJJJIJIJJJJJJJJJJJIJJJHHEHHFFFFFEEEEEEEEEDDDDDDD
@HWI-ST279:219:D0RJNACXX:5:1102:16043:41078
GGTTTCACTTTGACGTTTCCAAGACTAAGCAAAGCATTTAATTGATACAAGTTGCTGGGATCATTTGTACCCAAAATCCGGCGCGGCGCGGGAGAATGCGG
+
@CCFFFFFHHHHHJJHGIIIH>GGGIJJJJJJJIJEGIJJJJJGHJGIJEGHHIGHGIIEHHIIJJGIGIGGIJGHHE>DDDB?B;@BDDDDBBBD@CDDD
@HWI-ST279:219:D0RJNACXX:5:1102:10733:41349
AGATCCGGTGAATGAAACGAATCGGCCTCAACGGGGGTTTCACTCTGTTACCGAGGACTTGGAAACGACGCTGACGAGATTCACCAGGATGAAACTC
+
;?@DDDDD<CDFF?FB>@AG?F;CFFF6DF93@:FEE/4=A;A@@;A@BBBA,8;8/<9@@>A@B908&5;95;BBB@&2@BB:4>?78ABA>4@>A
@HWI-ST279:219:D0RJNACXX:5:1102:10079:41781
CATCTTCTCTCAAATGAAATCTTTTATGAAACAATCCCCACAGTGGAGGGGTTTCACTTTGACGTTTCCAAGACTAAGCAAAGCATTTAATTGATACAAGT
+
CCCFFFFFHHHHHJJJJJJJJJJIJJJJJJJIJJJJJJJJJJJDGIIIIJJ<FHIJJJGJJJJIEFFHFFFFFFEECEEDDDCCCDDDFEDEDDEEDDDCD
@HWI-ST279:219:D0RJNACXX:5:1102:16258:41983
GGGGGTTTCACTCTGTTACCGAGGACTTGGAAACGACGCTGACGAGTTTCACCAGGATGAAACTCTTTCCTTCTCTCTCATCCCCATTTCATGCAAATAAT
+
;;7B?ADD>?CFBIIIIFDGD68)?CGIICHCFEBGGIII/@EA=E;?C>A;;@AA=ACCC@5>ACCA;@:A>A>>>A4@AC:(89?CC@@C:>>C:C>::
@HWI-ST279:219:D0RJNACXX:5:1102:20204:41912
AATGCGGAGGTCGCACGGCGGAGGCGGACGCAAGAGATCCGGTGAATGAAACGAATCGGCCTCAACGGGGGTTTCACTCTGTTACCGAGGACTTGGAAACG
+
@C@DFFFDFFCCFBHIGIGHG';:7=@;==6BB@888ACCDD0:<@BCAACA<7???BBB@BDCDDDDDBD05<@C@A@CC@CCAAB@BD<?>>CC4>CC?
@HWI-ST279:219:D0RJNACXX:5:1102:4934:42528
AGGGGTAAGACTGAATAAAAAATGATTATTTGCATGAAATGGGGATGAGAGAGAAGGAAAGAGTTTCATCCTGGTGAAACTCGTCAGCGTCGTTTCCAAGT
+
@CCFFDDFHHHHGJJJJJJJJJJJJJJJJJJJJJJJJJJIJJJJJJJJJJJJIIJJJIJJJJJCGHHHHHHHFFDDFEEEEEDDDDDDDDDD@BDDDEDDD
@HWI-ST279:219:D0RJNACXX:5:1102:16822:42871
TGAAACTCGTCAGCGTCGTTTCCAAGTCCTCGGTAACAGAGTGAAACCCCCGTTGAGGCCGATTCGTTTCATTCACCGGATCTCTTGCGTCCGCCTCCGCC
+
CCCFFFFFHHHHHIIDHIIIJJIIIHDGIEGIIFHHGIIGG?FHIJIIJJJGAAEEFFFDDBBDDDACBDEEEEEDDDB<BDDDDDCDDBDDDDDBDDDDB
@HWI-ST279:219:D0RJNACXX:5:1102:3330:43506
CGGACGCAAGAGATCCGGTGAATGAAAAGAATCGGCCTCAACGGGGGTTTCACTCTGTTACCGAGGACTTGGAAACGACGCTGACGAGTTTCACCAGGATG
+
=?@7+A@@DHA?HIGGA?FAFFHIGHA**8?FDDB(@BFEFHIDGFBBB?5>;@CCCCC:A:;@>@B@>3+:@A>A?@<>><BB?<8@<<@CD(+48@1::
@HWI-ST279:219:D0RJNACXX:5:1102:13765:43531
ATGATCCCAGCAACTTGTATCAATTAAATGCTTTGCTTAGTCTTGGAAACGTCAAAGTGAAACCCCTCCACTGTGGTGATTGTTTCATAAAAGATTTCATT
+
CCCFFFFFHHHHHJJJJIJJJJJJJJJJJJJJJJJJJJJJIJJJJJJJJJIJJJJJJDHIJJJJJJJJJJJIJHHEEEFFFFFFEEEEEEEDDBCDDDEEF
@HWI-ST279:219:D0RJNACXX:5:1102:7561:43807
GTTCTTAGGCCAGTCACAATGGGGGTTTCACTGGTGTGTCATGCACATTTAATAGGGGTAAGACTGAATAAAAAATGATTATTTGCATGAAATGGGG
+
@@@DDDDDDAFH;<@BFHEHDGGEIAHGD@@GH>F;DG?DF>D>FHH=C8@EGCHGDHAEEBEDEB@DBCCCCC?AC>3(53>C@CDE@CCCC>A??
@HWI-ST279:219:D0RJNACXX:5:1102:16713:43754
CCTGGTGAAACTCGTCAGCGTCGTTTCCAAGTCCTCGGTAACGGAGTGAAACCCCCGTTGAGGCCGATTCGTTTCATTCACCGGATCTCTTGCGTCCGCC
+
@@@BDFDDDFDDHH;DEHBHFHHHBDCGGGGHGE<BFGDBBHGIHE5=CDGHIIHHF9AC@:?BBC=8@CB5>?34>>:>CC?<95>A@A>>@BBBB>BB
@HWI-ST279:219:D0RJNACXX:5:1102:7751:44282
TTCACCGGATCTCTTGCGTCCGCCTCCGCCGTGCGACCTCCGCATTCTCCCGCGCCGCGCCGGATTTTGGGTACAAATGATCCCAGCAACTTGTATCAATT
+
CCCFFFFFGHHHHJJJJJJJJJJJJJJJJJJHIIJJJHHHHFFDDDEEDDDDDDDDDDDDDDDDDDDDDDD?CDDDDDDDDDDDDDDDDDDDDACEEECDD
@HWI-ST279:219:D0RJNACXX:5:1102:8569:44445
GACCTCCGCATTCTCCCGCGCCGCGCCGGATTTTGGGTACAAATGATCCCAGCAACTTGTATCAATTAAATGCTTTGCTTAGTCTTGGAAACGTCAAAGTG
+
CCCFFFFFHHHHHJJJJJJJJJJJIJJJJEHHFFFFD=CCECCDDDDDDDDDDDDDDDDDDEEEDDEDDDEEDDEDDDDDDDDDEEDDDDDDDDDBDDDCC
@HWI-ST279:219:D0RJNACXX:5:1102:4192:44711
CTTTTATGAAACAATCCCCACAGTGGAGGGGTTTCACTTTGACGTTTCCAAGACTAAGCAAAGCATTTAATTGATACAAGTTGCTGGGATCATTTGTACCC
+
CCCFFFFFHHGHHJJJJJJIJGIHHIIIJJJAGIHGAHJGGIJI;FHIJJJIGIJJIEHJHHEHHBDFFFFFEEEDEEDDDDDDCDDDDDDDDEFD;@>CC
@HWI-ST279:219:D0RJNACXX:5:1102:16238:44718
TTAGGCCAGTCACAATGGCTAGTGTCATTGCACGGCTACCCAAAATATTATACCATCTTCTCTCAAATGAAATCTTTTATGAAACAATCCCCACAGTGGAG
+
@@@DDDDDFFAFFIFI@@GG<3C<3AFFFFE@FGFFFFIIIE;DDFFFFEF@EFEEBFEFE=CA@ADEEEIFE?AECDDBDB?>;A@B6;>?B?@B::>@?
@HWI-ST279:219:D0RJNACXX:5:1102:12110:45103
GCGTCGTTTCCAAGTCCTCGGTAACAGAGTGAAACCCCCGTTGAGGCCGATTCGTTTCATTCACCGGATCTCTTGCGTCCGCCTCCGCCGTGCGACCTCTG
+
CCCFFFFFHHGHHJHJIJJJJGIIJJJJJHIIJJIIIIIJGIJIIJIIJEHHHFDFFEEEFEEEEDDDDDDDEDCC>BDDDDDDDDDDDDBDDD>BDDDDD
@HWI-ST279:219:D0RJNACXX:5:1102:10675:45305
GACCTCCGCATTCTCCCGCGCCGCGCCGGATTTTGGGTACAAATGATCCCAGCAACTTGTATCAATTAAATGCTTTGCTTAGTCTTGGAAACGTCAAAGTG
+
CCCFFFFFHGHHHJJJJJJJIJJJIHIJJ=EHFFFFDAEEEDDDDDDDDDDDDDDDDDDDDEEEDDEDDDEEDDECCDDDDDCDEEDDDDDDDDDDBDDDC
@HWI-ST279:219:D0RJNACXX:5:1102:18256:45987
CTTTCTTTAGCTGCCGAACGCAGCCTAAATGTTTACATAAGGCCAGTCACAATGGGGGTTTTACTGGTGTGTCATGCACATTTAATAGGGGTAAGACTGAA
+
CCCFFDEFHHHHHIJJIIIIJJJJJFIJJIIIGI@C>?GDHBHIEHCHECGCHIJJJH=ACD>A@CD-;9?9>C3:@:@CDDDEEDDCCDD0<CDDDDDD:
@HWI-ST279:219:D0RJNACXX:5:1102:9829:46098
CAATCCCCACAGTGGAGGGGTTTCACTTTGACGTTTCCAAGACTAAGCAAAGCATTTAATTGATACAAGTTGCTGGGATCATTTGTACCCAAAATCCGGCG
+
CCCFFFFFHHHHFHIHIJJJFHIJJJJJJJIJJHIJJJJJJJJJJJJJJJJJJIJJJJJJHHHHHHHFFFFFFEECCDDDDDEFEEEEDDDBDDDDDDDDB
@HWI-ST279:219:D0RJNACXX:5:1102:13423:46724
CATTCACCGGATCTCTTGCGTCCGCCTCCGCCGTGCGACCTCCGCATTCTCCCGCGCCGCGCCGGATTTTGGGTACAAATGATCCCAGCAACTTGTATCAA
+
CCCFFFFFHHHHHJJJJJJJJJJJJJIJJGHIG@FHGJJHEHFFFDDDDEDDDBDDDDBDBDDDDBDBDDDDD?CACDDDDDDDDDDDDDDDDDDCDEEEC
@HWI-ST279:219:D0RJNACXX:5:1102:17714:47318
CTTGGAAACGACGCTGACGAGTTTCACCAGGATGAAACTCTTTCCTTCTCTCTCATCCCCATTTCATGCAAATAATCATTTTTTATTCAGTCTTACCCCT
+
CCCFFFFFHHHHHJJJJJIJJGHGHIIJIJIIIIJJJJIIJJIJJIJJEHGHGGIEIIHHEHDFFBCEFCEEDEEDCCCEDDDDBDDDEDFDDEEDDDB?
@HWI-ST279:219:D0RJNACXX:5:1102:8392:47953
CCAGCAACTTGTATCAATTAAATGCTTTGCTTAGTCTTGGAAACGTCAAAGTGAAACCCCTCCACTGTGGGGATTGTTTCATAAAAGATTTCATTTGAGAG
+
C@CFFFDDHHHFHIIJIJIIIGFHIIIIIIJJJJEFGGGIGHJJJGIJJJJJIIJJEIIGIGIJGHI@EHJHHFFBCDCEDEEDCCCBDCDDEEFFECDDD
@HWI-ST279:219:D0RJNACXX:5:1102:14813:47860
CGGGGGTTTCACTCTGTTACCGAGGACTTGGAAACGACGCTGACGAGTTTCACCAGGATGAAACTCTTTCCTTCTCTCTCATCCCCATTTCATGCAAATAA
+
?@@ADD8?DFDFBFHI@GHGIIGIGEGHEEHGGIIIIAAD>CACB@B5<ADDCCCBB9C>@C@:AC>ACCCACCCA4@>:@ACCBB99::>A@@ACCCCAC
@HWI-ST279:219:D0RJNACXX:5:1102:5481:48238
ATCCGGTGAATGAAACGAATCGGCCTCAACGGGGGTTTCACTCTGTTACCGAGGACTTGGAAACGACGCTGACGAGATTCACCAGGATGAAACTCTTTCCT
+
@?@BBDDDAFBHHIIEGBCCECGGGGI@@DEEEHEE>B?CAC@A@>C>@C6?8/'5ACCCCCC>2;75859@D;<9&2++:4::882>4@4::(4:@C>4:
@HWI-ST279:219:D0RJNACXX:5:1102:12313:48087
GTTTCACTTTGACGTTTCCAAGACTAAGCAAAGCATTTAATTGATACAAGTTGCTGGGATCATTTGTACCCAAAATCCGGCGCGGCGCGGGAGAATGCGGA
+
CBCFFFFFHHHHHJHJJJJJJJJJJJJJJJJJJIJJJJJJJJIJJJJJJJJIJJJJJJJJJJJJJJHIJJJJJJJHHHHFFDDDDDDDDDDBD@DDDDDD>
@HWI-ST279:219:D0RJNACXX:5:1102:11712:48391
AAACTCGTCAGCGTCGTTTCCAAGTCCTCGGTAACAGAGTGAAACCCCCGTTGAGGCCGATTCGTTTCATTCACCGGATCTCTTGCGTCCGCCTCCGCCGT
+
CC@FFFFFHHHHHEHIHIJJJJIJHIJGIIIHJJJJIJJFHIIIGJJJJIBHHHHFFFCBBDDDDDDDFEEEDDDBBDDDDDEDDDDBDDBDDDDDBDDB9
@HWI-ST279:219:D0RJNACXX:5:1102:12533:48438
GGTACAAATGATCCCAGCAACTTGTATCAATTAAATGCTTTGCTTAGTCTTGGAAACGTCAAAGTGAAACCCCTCCACTGTGGGGATTGTTTCATAAAAGA
+
BCBDFFFFHHHHHJJIJJJJJJJJHIIJJJJJJJJJJJJJJIJJJJJGIJJJJJJJJJHJJJJJGIJJJJJIJJJHHHFFFFFFDDDDCCDDDEEEDDDDD
@HWI-ST279:219:D0RJNACXX:5:1102:15526:48472
GCTAGTGTCATTGCACGGCTACCCAAAATATTATACCATCTTCTCTCAAATGAAATCTTTTATGAAACAATCCCCACAGTGGAGGGGTTTCACTTTGACGT
+
BCCFFDDDHDHHHJJJJJJJJJJJJJJJJIJJJJJJJJJJJJJJJJJJJJJJJJJJJJJJJJJJJJJJJJJJIJHHHFFCEFEDDDD=BDDDDDDCCDDDD
@HWI-ST279:219:D0RJNACXX:5:1102:15754:48457
AACGAATCGGCCTCAACGGGGGTTTCACTCTGTTACCGAGGACTTGGAAACGACGCTGACGAGTTTCACCAGGATGAAACTCAGATCGGAAGAGCACACGT
+
@C@DFFFFGHGHHJJJFGIGIIGAGGGHICHGIIJIJHHFFBDEECCCDDCDDDDDDDDCBDB8?CDCDAAB?<@@CCDDCCCCCCCB@@DDBD?CB?A@8
@HWI-ST279:219:D0RJNACXX:5:1102:17850:48576
GACTAAGCAAAGCATTTAATTGATACAAGTTGCTGGGATCATTTGTACCCAAAATCCGGCGCGGCGCGGGAGAATGCGGAGGTCGCACGGCGGAGGCGGAC
+
CCCFFFFFHHHHHJJJJJJJJJJFIJJJJHGJJJJJJJJJJJJJIIIJJJJJJJJIIIJIJHFDDDDDDDDDDDDDCDDDDD?CDDDDDDDDD>BDBDDB9
@HWI-ST279:219:D0RJNACXX:5:1102:16597:48872
AAGCAAAGCATTTAATTGATACAAGTTGCTGGGATCATTTGTACCCAAAATCCGGCGCGGCGCGGGAGAATGCGGAGGTCGCACGGCGGAGGCGGACGCAA
+
@C@DDFFFGHHHGGGGIEGHJJJIIHJJJIIJIIIJJJIJIDHIIIGIIJHHIBFHGGEFCDD<BB;BBDDDDDDBBB2<<@DDDDDDD3@D@>B3<>BB5
@HWI-ST279:219:D0RJNACXX:5:1102:12366:49099
AAGGAAAGAGTTTCATCCTGGTGAAACTCGTCAGCGTCGTTTCCAAGTCCTCGGTAACAGAGTGAAACCCCCGTTGAGGCCGATTCGTTTCATTCACCGGA
+
CCCFFFFFHHHHHHJJIJJIJCGHJJJJJJIJIJIJIJJIIJDGIJHBFGGIII=EDCGGHH?HHHFFFFAAB?B@BCDBBB<>BCDACBCDDEEEDDDBD
@HWI-ST279:219:D0RJNACXX:5:1102:13131:49286
AAATCCGGCGCGGCGCGGGAGAATGCGGAGGTCGCACGGCGGAGGCGGACGCAAGAGATCCGGTGAATGAAACGAATCGGCCTCAACGGGGGTTTCACTCT
+
CCCFFFFFGHHHGIJJIJHFDDDDDDDDDDD8?BDDBDDDDDDDDDDDBBBDDDDDDCCDDDD5;@DDCDDDDBDDDDDDBDBDCDCDDDBD058CDD@CC
@HWI-ST279:219:D0RJNACXX:5:1102:17620:49444
TCCAAGTCCTCGGTAACAGAGTGAAACCCCCGTTGAGGCCGATTCGTTTCATTCACCGGATCTCTTGCGTCCGCCTCCGCCGTGCGACCTCCGCATTCTCC
+
CCCFFFFFGHHHDFGHIJIJJHIFHHIJJJJBGIJGJJIIIHIJIGGIEIJIJIGHFFFEBCEEEACDDBBDDDDDBBDDD<BDBDDDDBCDDDDDDDEDC
@HWI-ST279:219:D0RJNACXX:5:1102:14566:49744
AATGCGGAGGTCGCACGGCGGAGGCGGACGCAAGAGATCCGGTGAATGAAACGAATCGGCCTCAACGGGGGTTTCACTCTGTTACCGAGGACTTGGAAACG
+
@CCFFFFFHHDFFGJIIIIJJBHHECDDDDDDDBCDCDDCBD5@BDDDCCCCBDDBDDD;BBBDCDDDDDD5>?>:@ACCCCDDDDB@BD@BADCDACDC?
@HWI-ST279:219:D0RJNACXX:5:1102:11588:49877
CATCTTCTCTCAAATGAAATCTTTTATGAAACAATCCCCACAGTGGAGGGGTTTCACTTTGACGTTTCCAAGACTAAGCAAAGCATTTAATTGATACAAGT
+
@CCFFFDFDHHHGJJJIJIJJJJFGIJFIGGHIHIGIIJJJIJBGFGEGIJ;FHHHIIIJEGGICHHHFCFFFFEACCCDDDCC?ACDEDDEDDEEDDDDD
@HWI-ST279:219:D0RJNACXX:5:1102:12334:50875
GGATTTTGGGTACAAATGATCCCAGCAACTTGTATCAATTAAATGCTTTGCTTAGTCTTGGAAACGTCAAAGTGAAACCCCTCCACTGTGGGGATTGTTTC
+
BCBFFFFFHHFHGIJJJJJJJJJJJJ@GIJJJHIJJIJJIJJJJJJJJJJJJJJJIJJJJJJJJJJJJJJJJHIJHGHHHFFFDEEEEDDDDDDDDDDDDD
@HWI-ST279:219:D0RJNACXX:5:1102:9776:51646
AAACTCTTTCCTTCTCTCTCATCCCCATTTCATGCAAATAATCATTTTTTATTCAGTCTTACCCCTATTAAATGTGCATGACACACCAGTGAAACCCCCAT
+
@@@DDEFFAFDHFBGIIGIIGIIGGGCFHGFEBEGHEDFHEH@FFIIJJJAFGDHE?DGDHGEEHGJIJJIFIIECCHEEHEFDFFDDA;;>@CCBDBBD<
@HWI-ST279:219:D0RJNACXX:5:1102:11362:51733
ATCCTGGTGAAACTCGTCAGCGTCGTTTCCAAGTCCTCGGTAACAGAGTGAAACCCCCGTTGAGGCCGATTCGTTTCATTCACCGGATCTCTTGCGTCCGC
+
CCCFFFFDHHHHHJJJJJJJJJIJJIJJJJJJJIJJGIJIGHIJJJJJGIJJJJJJJHD>DCCEEDDDDDDDDAC<CDEEEEDDBDDDDDDDCCDDBDDDD
@HWI-ST279:219:D0RJNACXX:5:1102:8539:51997
AGGCCGATTCGTTTCATTCACCGGATCTCTTGCGTCCGCCTCCGCCGTGCGACCTCCGCATTCTCCCGCGCCGCGCCGGATTTTGGGTACAAATGATCCCA
+
CCCFFFFFHHHHHJJJJJJJJJJJIJJJJJJJJFIJJJJJJJJIJJHBEFDCDDDDDDDDDDDEDDDDDDDDDDD@>BD<BBDDDDD@CDDDDDDDDDDDB
@HWI-ST279:219:D0RJNACXX:5:1102:4453:52832
CGTCCGCCTCCGCCGTGCGACCTCCGCATTCTCCCGCGCCGCGCCGGATTTTGGGTACAAATGATCCCAGCAACTTGTATCAATTAAATGCTTTGCTTAGT
+
CCCFFFFDHHHHHJJ@FHHIJJJJJJJJJIJIJJFGIEHFABBBDBDDDDDDDDB?CD@CCDDDACDDDDDDDDDCDCDDDDDDEDDDEEDDEDDDDDDDC
@HWI-ST279:219:D0RJNACXX:5:1102:17580:53399
CGTTTCCAAGACTAAGCAAAGCATTTAATTGATACAAGTTGCTGGGATCATTTGTACCCAAAATCCGGCGCGGCGCGGGAGAATGCGGAGGTCGCACGGCG
+
BCBFFFDEHFHHHJJHIIHIJJJJJJIGIGGHIJIJGIHIGIHIJIFGHGIHJGBDIJIIIGIIIJJJJHFDBDDBDDDDDDDDDD@BDDD?CDDDDDDDD
@HWI-ST279:219:D0RJNACXX:5:1102:18701:53646
CATCTTCTCTCAAATGAAATCTTTTATGAAACAATCCCCACAGTGGAGGGGTTTCACTTTGACGTTTCCAAGACTAAGCAAAGCATTTAATTGATACAAGT
+
@@@FFFADFFFFFGEIIBGGFHHIIGIJJJ@HHIGIGIJB?;B?DHGIGIIAHIIGGIII@EGHHEEHCFFDBDC6>>@CCCCACDCA@@C>@C>@CDDDC
@HWI-ST279:219:D0RJNACXX:5:1102:9125:53996
GCCAGTCACAATGGGGGTTTCACTGGTGTGTCATGCACATTTAATAGGGGTAAGACTGAATAAAAAATGATTATTTGCATGAAATGGGGATGAGAGAGAAG
+
CCCFFFFFHHHHHJJJJHIJJJJJJJGHGHHIJJJJJJJJJJIJJJJJJJ@BHIIJJIHHHHHHHFDEEEEEEDEDDDEEDDDDDDDDDDDDDDDDDDDDD
@HWI-ST279:219:D0RJNACXX:5:1102:13906:53864
ACCATCTTCTCTCAAATGAAATCTTTTATGAAACAATCCCCACAGTGGAGGGGTTTCACTTTGACGTTTCCAAGACTAAGCAAAGCATTTAATTGATACAA
+
CCCFFFFFHHHHHJJJJJJIJJJJJJJIJJJJJJJJJJJJJJJIJGIJIIJJJ<FHIIJJJJJJJHEHFFFFFFEEEEEDDDDDDDDDDDEEDEDDEEDDD
@HWI-ST279:219:D0RJNACXX:5:1102:15193:53802
GGACGCAAGAGATCCGGTGAATGAAACGAATCGGCCTCAACGGGGGTTTCACTCTGTTACCGAGGACTTGGAAACGACGCTGACGAGTTTCACCAGGATGA
+
@@@DDDDDAHHFFGGIG?EGGGGIAHIIIICBBDEHGGGIBABHIC'8?CCCCCCCCCCCC@BBB5AACCC:AC??BB><<BB@BB<0(::::3>8?<C>:
@HWI-ST279:219:D0RJNACXX:5:1102:17906:54249
GCGACCTCCGCATTCTCCCGCGCCGCGCCGGATTTTGGGTACAAATGATCCCAGCAACTTGTATCAATTAAATGCTTTGCTTAGTCTTGGAAACGTCAAAG
+
CCCFFFFFHHHHHJJJJJJJJIJJIJJJJJHFFFEEEDD=CCDDDDDDDDDDACDDDDDDDCDEEDDDEDDDEEDDEDDDDDDDDCDDDDDDDDDDDDDDD
@HWI-ST279:219:D0RJNACXX:5:1102:7443:54392
GGGGGTTTCACTCTGTTACCGAGGACTTGGAAACGACGCTGACGAGTTTCACCGGGATGAAACTCTTTCCTTCTCTCTCATCCCCATTTCATGCAAATAAT
+
B@CFFDDDHHHHHJJJJJJJJIIJIJIJJJIJJJJIIGIGJGIJHHBEFFFFE=BDBDDDDDDDDDDDDDDDDDDDDDDDDDDDDCCDEEDEDDCDDDDDE
@HWI-ST279:219:D0RJNACXX:5:1102:9181:54662
AGTGAAACCCCCGTTGAGGCCGATTCGTTTCATTCACCGGATCTCTTGCGTCCGCCTCCGCCGTGCGACCTCCGCATTCTCCCGCGCCGCGCCGGATTTTG
+
@@@DDDDDFHHHHHGIGIGEIGFGGEG:?DGB?BG<BDHFIBEHIIGH@5:BDFDDCDDBDDD8;BDDBD9CBBB355CDDDDBDDDD95<BBB5505::@
@HWI-ST279:219:D0RJNACXX:5:1102:2235:54798
GTGTGTCATGCACATTTAATAGGGGTAAGACTGAATAAAAAATGATTATTTGCATGAAATGGGGATGAGAGAGAAGGAAAGAGTTTCATCCTGGTGAAACT
+
@BBBB=BDHHGHGIHIIIIIIJJJJ)@?EHHHIGJJIIIJJGII@FIEIIIJEGCHIGIIIIIGFGHIJDHBHFD?BAACEDC5;>;>DEDDDD@ACCCCC
@HWI-ST279:219:D0RJNACXX:5:1102:4362:54866
CATTTTTTATTCAGTCTTACCCCTATTAAATGTGCATGACACACCAGTGAAACCTCCATTGTGACTGGCCTAATAACGTGGTCTGGTCCTATTTCGAACAA
+
C@CFFFFFHHHHHJHIIJJJJJJIJJJJJJJJDHIIJIIGIJJIGIGDFHIIJIIJJJJJJIJIJIIIIJHHHHHHEF??ACEEECACDDDDCCDDBBDBC
@HWI-ST279:219:D0RJNACXX:5:1102:16738:55669
AATGCGGAGGTCGCACGGCGGAGGCGGACGCAAGAGATCCGGTGAATGAAACGAATCGGCCTCAACGGGGGTTTCACTCTGTTACCGAGGACTTGGAAACG
+
@CCFFFFFHGHHHJJJJJJJJIJHHDDDBDDDDBCBCDCDDD7BDDEDDDDCDDDDDDDBDBDDDDDDDBB&5@DDCCDCCCDDDDDDBD@BACCCCDDC<
@HWI-ST279:219:D0RJNACXX:5:1102:17623:55759
AGTGGAGGGGTTTCACTTTGACGTTTCCAAGACTAAGCAAAGCATTTAATTGATACAAGTTGCTGGGATCATTTGTACCCAAAATCCTGTAGCCAGGCGTC
+
@C@DFFFFHHFFHIHIIJJIJJJHIJJJJJIHIIJIHIIIJDGEGIJIIEIIIJIJJJECGHHHIDFHHFFFFFFECEEEEDDDDDDDACDDDDDDDDDBB
@HWI-ST279:219:D0RJNACXX:5:1102:13946:56440
CAAGTCCTCGGTAACAGAGTGAAACCCCCGTTGAGGCCGATTCGTTTCATTCACCGGATCTCTTGCGTCCGCCTCCGCCGTGCGACCTCCGCATTCTCCCG
+
CCCFFFFFHHHHHJJJJJJHHIJJJJJJJJIJJJJJJJJIJJJJFIJJJJJJJJHHGFFDEEEEDDDBDDDDDDDBBDDDDDDDDDDDDDDDDBDDEDDD>
@HWI-ST279:219:D0RJNACXX:5:1102:5750:57193
AACCCCCGTTGAGGCCGATTCGTTTCATTCACCGGATCTCTTGCGTCCGCCTCCGCCGTGCGACCTCCGCATTCTCCCGCGCCGCGCCGGATTTTGGGTAC
+
@@@DFFFFHFFFHIIJJIGIGGDDHGHGEGCGHGG?@AFDHGGH;;ABEEEFDDCDDB?BB;77BBCD>B;55CCACA@BDDB@BDDDB555<4@CB@2:A
@HWI-ST279:219:D0RJNACXX:5:1102:15707:57522
GAAAGAGTTTCATCCTGGTGAAACTCGTCAGCGTCGTTTCCAAGTCCTCGGTAACAGAGTGAAACCCCCGTTGAGGCCGATTCGTTTCATTCACCGGATCT
+
CCCFFFFFHHHHHJJJJIHHIJJJJJJIJJJJJGIIFIJJJJJJJJJJJIJFHGIJIIJ@DHHHHHFFDDBBDDDDBDDBDDDD?CDDEEEEDDCBDBDDC
@HWI-ST279:219:D0RJNACXX:5:1102:3686:58098
AAGTCCTCGGTAACAGAGTGAAACCCCCGTTGAGGCCGATTCGTTTCATTCACCGGATCTCTTGCGTCCGCCTCCGCCGTGCGACCTCTGCATTCTCCCGC
+
@CCFFFFFHHHHGJJIJJHHHIIIJJJJJHIJFHIIJJIJJIIGGIJIJJHAGCEHEFDCA>CEDDBDDDDDDDD@DDDBDDB99<BCCDDDDEDDCDDD<
@HWI-ST279:219:D0RJNACXX:5:1102:11127:58353
GAGGCGGACGCAAGAGATCCGGTGAATGAAACGAATCGGCCTCAACGGGGGTTTCACTCTGTTACCGAGGACTTGGAAACGACGCTGACGAGTTTCACCAG
+
CCCFFFFFHHGHHJJJJJJJIJAHIJIJGJJIJJGHHGFEDDEEEDDDDDD&5?CDDDDDDCDDDDDDDD>BDDDCCCCDDDDDDDDBCBDB??CEEDDDD
@HWI-ST279:219:D0RJNACXX:5:1102:21082:59015
GTCACAATGGCTAGTGTCATTGCACGGCTACCCAAAATATTATACCATCTTCTCTCAAATGAAATCTTTTATGAAACAATCCCCACAGTGGAGGGG
+
@@;DDB:=ABDFFEGCA<<EEAAF?GFE8CBF?:DGEEDDGF??<BDFFFIFFDB<CBG:C;FEGCCEEF;@>;?E?ECDB771;>?=5@?(;?=@
@HWI-ST279:219:D0RJNACXX:5:1102:19803:59430
GGGGGTTTCACTGGTGTGTCATGCACATTTAATAGGGGTAAGACTGAATAAAAAATGATTATTTGCATGAAATGGGGATGAGAGAGAAGGAAAGAGTTTCA
+
@@@DDD)ADFHDHICFCE?CFHIIGHDGHIIGI@EG;:68;DGGCGIGIEGIGC@CHHCEHFCCEEECEEECECCCCBBBCC@A?B?CC<AC>ACCC:@AC
@HWI-ST279:219:D0RJNACXX:5:1102:6518:59753
CGCACAAGCAAACCAACGGAAGCGGATCTCCCTTGCCGAATCCGCCGTGCGGCCCCCGCCTTCCCCCATGCATGTGCGACACTGCCCATCGGTGTAACCCC
+
CCCFFFFFHHHHHJJJJJJJJJIJJJJIJJJJJJJJJJIIGIJJJHFDDDDDDDDDDBDDBDDDDDDDDDDDECCACDBBDDDDDDDCDDBD@DBDEDDDD
@HWI-ST279:219:D0RJNACXX:5:1102:4468:60433
TAAGACTGAATAAAAAATGATTATTTGCATGAAATGGGGATGAGAGAGAAGGAAAGAGTTTCATCCTGGTGAAACTCGTCAGCGTCGTTTCCAAGTCCTCG
+
CCCFFFFFHHHHHJJJIJJJJIJJJJJJIJJJJJJJJJIHEIIJIJIIIIIJIIJJIJCGHJJJJJJJGEHFGFFDFDCCDDDDB@=@BBDDEDDCDDDDD
@HWI-ST279:219:D0RJNACXX:5:1102:4483:61519
AGAGTGAAACCCCCGTTGAGGCCGATTCGTTTCATTCACCGGATCTCTTGCGTCCGCCTCCGCCGTGCGACCTCCGCATTCTCCCGCGCCGCGCCGGATTT
+
?<@D?BDDDBAFHIFHGEHIIFI>GGEHEBGHGEHGHCFGIFIFBCG>C=@EEDEBCA:@BBBBB;;;>@BB>CB9@BBBCDCCCB@<BBBB@@B@>3>>C
@HWI-ST279:219:D0RJNACXX:5:1102:17960:61586
GAGTGAAACCCCCGTTGAGGCCGATTCGTTTCATTCACCGGATCTCTTGCGTCCGCCTCCGCCGTGCGACCTCCGCATTCTCCCGCGCCGCGCCGG
+
@@@DDDDDFHHFHEE?GDHIIIIH>HIII>GGGA4DHD??@0';@G9D@E:=?D88A'9?/8??88>BBBB;CB@@<<<@C3>?BBBBB-<9059@
@HWI-ST279:219:D0RJNACXX:5:1102:14285:61827
AGTTTCATCCTGGTGAAACTCGTCAGCGTCGTTTCCAAGTCCTCGGTAACAGAGTGAAACCCCCGTTGAGGCCGATTCGTTTCATTCACCGGATCTCTTGC
+
CC@FFFFFGHHHHHHGIJJJJJHGIJIJHIIGIGIJJJIIJJJJJJHJJJIJJJFHIIJJJHHFDAEDDDDDDDBBBDDCDDDEEEEEDDBDBDDDDEDDD
@HWI-ST279:219:D0RJNACXX:5:1102:9655:62092
CATTCACCGGATCTCTTGCGTCCGCCTCCGCCGTGCGACCTCCGCATTCTCCCGCGCCGCGCCGGATTTTGGGTACAAATGATCCCAGCAACTTGTATCAA
+
CCCFFFFFHHHHHJJJJJJJJJJIJJIJJJJJJGIIJIIGEHFFFDDDDEDDDDDDDDDDDDDDDBDDDDDDD?CCCCDDDDDDDDDDBCDDDDDCCDEEC
@HWI-ST279:219:D0RJNACXX:5:1102:21349:62280
GGCCTCAACGGGGGTTTCACTCTGTTACCGAGGACTTGGAAACGACGCTGACGAGTTTCACCAGGA
+
@@?ABA?DHHFHFIGGHB9??/?F?@<=8@@FH6(77=CA;77?8A>:?B@5;@B(8@((3:38??
@HWI-ST279:219:D0RJNACXX:5:1102:16850:62813
GGTACAAATGATCCCAGCAACTTGTATCAATTAAATGCTTTGCTTAGTCTTGGAAACGTCAAAGTGAAACCCCTCCACTGTGGGGATTGTTTCATAAAAGA
+
@@?DFFFFHHGHHJJJJJJJJJJJHHIJJJJJJJJJJIJJJIJJJJJHHIIJJJJJJIDHIJJICGIJJIJJJJJHHHHFFEFFDDDDDDDDDFEEDDDDD
@HWI-ST279:219:D0RJNACXX:5:1102:14420:63016
GCGGAGGCGGACGCAAGAGATCCGGTGAATGAAACGAATCGGCCTCAACGGGGGTTTCACTCTGTTACCGAGGACTTGGAAACGACGCTGACGAGTTTCAC
+
CCCFFFFFHHGHHJJJIJJJJJJJJAGIJHHHHHHFFFDDEDDDDDDDDDDDDD5<BDDDDDDDDDDDDDDDDBDDDDDDDDDDDDDDDDDDDBD?BCEDD
@HWI-ST279:219:D0RJNACXX:5:1102:10156:63938
CACGGCTACCCAAAATATTATACCATCTTCTCTCAAATGAAATCTTTTATGAAACAATCCCCACAGTGGAGGGGTTTCACTTTGACGTTTCCAAGACTAAG
+
?@@BD?DDBDA??GFA2C<F@<C?<9C@:9:9<CDCG:CF<9?BFDAD>GFFFF@D;D)=BFFA(=.=D@DFDB'3=;@@>A@BBBB8<@BBD>>??BB@@
@HWI-ST279:219:D0RJNACXX:5:1102:18516:63923
GGGTTTCACTTTGACGTTTCCAAGACTAAGCAAAGCATTTAATTGATACAAGTTGCTGGGATCATTTGTACCCAAAATCCGGCGCGGCGCGGGAGAATGCG
+
CCCDDFFFHHHHHJJJJJJJJJIJJJJIJJJJJJHIJJJJJJJJFIJJJIJIIJGIJIJJJJIJJJJJJJJJJJIHHHHHFFDDBDDDDDDDD<BDDDDDD
@HWI-ST279:219:D0RJNACXX:5:1102:12432:64192
GGATCATTTGTACCCAAAATCCGGCGCGGCGCGGGAGAATGCGGAGGTCGCACGGCGGAGGCGGACGCAAGAGATCCGGTGAATGAAACGAATCGGCCTCA
+
CCCFFFFFGHHHHGGGGIJIJJJJIIIIIIJGFFDDDDCCDDDD:BD?CBD<DBBBBB@DDDBDB@B@B>@CBCAC:<B5<BCECDCDCDDD<<8<@BB<C
@HWI-ST279:219:D0RJNACXX:5:1102:18670:64877
ATCCGGTGAATGAAACGAATCGGCCTCAACGGGGGTTTCACTCTGTTACCGAGGACTTGGAAACGACGCTGACGAGTTTCACCAGGATGAAACTCTTTCCT
+
@@@FFFAAHDHHHGIJJJIIJIJIIJGCE@GHGIJ:?DFFECCEDEECDCD@BD?BDDDDCDDA?BDDDDDDDD?<B?ADDC@@BDBDC>CCCC3:ACDCD
@HWI-ST279:219:D0RJNACXX:5:1102:9290:65680
GCGGACGCAAGAGATCCGGTGAATGAAACGAATCGGCCTCAACGGGGGTTTCACTCTGTTACCGAGGACTTGGAAACGACGCTGACGAGTTTCACCAGGAT
+
CCCFFFFFHHHHHJJJJJJGIJJJJJJJJJJJJJJJJJJJJJJJHHFD=BDDEDDDDDDDDDDDDDDDDDDDDDDCDDDDDDDDDDDDDBDDEEDDCDDB:
@HWI-ST279:219:D0RJNACXX:5:1102:9472:66316
GAATCGGCCTCAACGGGGGTTTCACTCTGTTACCGAGGACTTGGAAACGACGCTGACGAGTTTCACCAGGATGAAACTCTTTCCTTCTCTCTCATCCCCAT
+
BCCFFFFFHHHHHJJJIJJFHIJJJIJJJJJJIIJHHFDFFEEEEEEDDDDDDDDDDDDB<@CEEDDDDDDDDDDCCDDDDDDDDDDDDDDDDDEDDDDCC
@HWI-ST279:219:D0RJNACXX:5:1102:11419:67202
CAATCCCCACAGTGGAGGGGTTTCACTTTGACGTTTCCAAGACTAAGCAAAGCATTTAATTGATACAAGTTGCTGGGATCATTTGTACCCAAAATCCGGCG
+
@@@DDBDDCF?D<EEACDBG?CFFHEDDBGHGH;DBC?FBDBHCHICE@G@@ADEGHCADCEHEEHHDCBDEECCC=BCBBCDDA;;;::><99@C@>>>B
@HWI-ST279:219:D0RJNACXX:5:1102:12424:68361
AATGAAATCTTTTATGAAACAATCCCCACAGTGGAGGGGTTTCACTTTGACGTTTCCAAGACTAAGCAAAGCATTTAATTGATACAAGTTGCTGGGATCAT
+
CCCFFFFFHHHHHJJJIJJIIJJJIJJHIGIEFHDHIJJIJJGHGIJIIIIGGIJJIJJIIHHHEFFFFFFC>CEEEEDEDCCEDDDDCCCDCDCDBDDDD
@HWI-ST279:219:D0RJNACXX:5:1102:16467:68830
AATCCGGCGCGGCGCGGGAGAATGCGGAGGTCGCACGGCGGAGGCGGACGCAAGAGATCCGGTGAATGAAACGAATCGGCCTCAACGGGGGTTTCACTCTG
+
CCCFFFFFHHHHHJIJJHFDDEDDDDD@DD<CBDDDDDDDD@BDDDB@DDBDDDCBCCCDBD)7@CDDCDDDDDDDDDDBDDDDDDDDDDD05?>>CCDD@
@HWI-ST279:219:D0RJNACXX:5:1102:18982:68824
GGTTTCACTGGTGTGTCATGCACATTTAATAGGGGTAAGACTGAATAAAAAATGATTATTTGCATGAAATGGGGATGAGAGAGAAGGAAAGAGTTTCATCC
+
BCBDFFFFHHHFFCGFHHIHIHIJJJJHGHIHIJJCFGGDHGIGIIIJJJJJJJGIJIJJJJJGIHDEGHIJHHHFBEFFD?BCDDCBD?ACC:;@,5>>A
@HWI-ST279:219:D0RJNACXX:5:1102:8906:69047
GTGAATGAAACGAATCGGCCTCAACGGGGGTTTCACTCTGTTACCGAGGACTTGGAAACGACGCTGACGAGTTTCACCAGGATGAAACTCTTTCCTTCTCT
+
CB@FFFFFHHHHHJJJJJJJJJJJJJIJJJBGHJHHGGGHFFFFFFDDDDDDDCDDDDDDDDDDDDDDDDD@BDEECDDDDDDDDDDDDDDDDDDCCDDDA
@HWI-ST279:219:D0RJNACXX:5:1102:19583:69282
GGGGGTTTCACTGGTGTGTCATGCACATTTAATAGGGGTAAGACTGAATAAAAAATGATTATTTGCATGAAATGGGGATGAGAGAGAAGGAAAGAG
+
?@@DF<?BCDFFHIAE@EAFGEGIGGHG?DFG9DFDHIF@FH8D?FGC@GGHIIGBDC;@AEEGHHFFFFFFCEEACCBBCC>>5<<>?BBCC??C
@HWI-ST279:219:D0RJNACXX:5:1102:7539:71361
CTCTCATCCCCATTTCATGCAAATAATCATTTTTTATTCAGTCTTACCCCTATTAAATGTGCATGACACACCAGTGAAACCTCCATTGTGACTGGCCTTAG
+
CCCFFFFFHHHHHJJJJJJJJJJJJJJJIJJJJJJIJJJJJIJJJJJJJJJJJJJJJJJHIJJJJJJJJJJJJHHEHHFFFFFDDEEEEEDDDDDDDDDDD
@HWI-ST279:219:D0RJNACXX:5:1102:9310:71505
GCGGACGCAAGAGATCCGGTGAATGAAACGAATCGGCCTCAACGGGGGTTTCACTCTGTTACCGAGGACTTGGAAACGACGCTGACGAGTTTCACCAGGAT
+
C@@FFFFFHGFFGIJJJJI?FHIJJIIIJGGHIIJJIIGGHGIJGHFDBDDDDDDCDDDCCDCBBDDDDDCCACC@CBBDDD@BBCB?@8<@CDC@AABDD
@HWI-ST279:219:D0RJNACXX:5:1102:11737:72317
CAAAGCATTTAATTGATACAAGTTGCTGGGATCATTTGTACCCAAAATCCGGCGCGGCGCGGGAGAATGCGGAGGTCGCACGGCGGAGGCGGACGCAAGAG
+
@@@FDDBBHHHDHH@@BBBHG@IGGEHIICCHECHIEE?DFHIGIIIGIIIBGE<EE>8;?B<;BBBDD@@D>>B8<5<BDBB<B@5>@<<>5&0059@9<
@HWI-ST279:219:D0RJNACXX:5:1102:13760:72591
GGACGCAAGAGATCCGGTGAATGAAACGAATCGGCCTCAACGGGGGTTTCACTCTGTTACCGAGGACTTGGAAACGACGCTGACGAGTTTCACCAGGATGA
+
CCCFFFFFHHHHHJJJJGHIJJJJJJJJJJJJJJJJJJJJIJJJJD@BDDEDDDDDCDDDDDDDDDDDDDDDDDDBDDDDDDDDDDD?@DEEDDDDD?DDD
@HWI-ST279:219:D0RJNACXX:5:1102:21245:73268
TAATAGGGGTAAGACTGAATAAAAAATGATTATTTGCATGAAATGGGGATGAGAGAGAAGGAAAGAGTTTCATCCTNNTNAAACTCGTCAGCGTCGTTT
+
?=?DADDAFHHHH4EGB<EEHHGHCBA9*?F?BHI@?:BDCHH<@DHEAE;FHAFEH=DD@CHICHC?ED>BE@B@##(#,,,5<>8?@<BC@BBBBB?
@HWI-ST279:219:D0RJNACXX:5:1102:18247:74235
GAGTTTCATCCTGGTGAAACTCGTCAGCGTCGTTTCCAAGTCCTCGGTAACAGAGTGAAACCCCCGTTGAGGCCGATTCGTTTCATTCACCGGATCTCTTG
+
CCCFFFFFHHHHHGHHIJIJJJJJJDIIJJJHHJJJJJJIGGIIJIJGHIJJIJIIIIJJJHHHFDDEDBDDDBDD@DDBDDDDDCDCCDDDBBBDDDED:
@HWI-ST279:219:D0RJNACXX:5:1102:18639:74229
GTGAAACCCCCGTTGAGGCCGATTCGTTTCATTCACCGGATCTCTTGCGTCCGCCTCCGCCGTGCGACCTCCGCATTCTCCCGCGCCGCGCCGGATTTTGG
+
CCCFFFFFHHHHHIJJJJIJJHIIIIFHIJJJJIIJJJJIIIJJJJIJJHHFFCDDDDDDDDBDDDDDDDDDDD@<@CDDDCBDDDDBD@BDD99<>CACB
@HWI-ST279:219:D0RJNACXX:5:1102:18908:74553
TGTGTCATGCACATTTAATAGGGGTAAGACTGAATAAAAAATGATTATTTGCATGAAATGGGGATGAGAGAGAAGGAAAGAGTTTCATCCTGGTGAAACTC
+
===A+<A,AB@@BBCCACBBBCBAAABBCBCBBBBBBAABAB=<?B<BBBBBBBBBBBBBBBA7AAABAAAA;;>>>@@@@@6=;;;>?????==>>>???
@HWI-ST279:219:D0RJNACXX:5:1102:8358:75060
CGTCGTTTCCAAGTCCTCGGTAACAGAGTGAAACCCCCGTTGAGGCCGATTCGTTTCATTCACCGGATCTCTTGCGTCCGCCTCCGCCGTGCGACCTCCGC
+
CCCFFDFFHHHHHIJJJJJJJJJJJJJJGHIIJJJJJJJIJJJJJJJJJJJJHCHHFFFFFFFEDDDDDDDEDDDDDDDDDDDDDDDDDBDDDDDDDDDDD
@HWI-ST279:219:D0RJNACXX:5:1102:10011:75543
CTTTGACGTTTCCAAGACTAAGCAAAGCATTTAATTGATACAAGTTGCTGGGATCATTTGTACCCAAAATCCGGCGCGGCGCGGGAGAATGCGGAGGTCGC
+
BCCFFFFFHFHHHJJJJIJJJJJJJJIIJIJJJJJJJIEIGEIJIJIJIJJJHGIHIJJJIGIIIJIJJJJJJHECBBDDDDDDDBB>BCDDBDBBD2?B>
@HWI-ST279:219:D0RJNACXX:5:1102:12200:75713
ACAATGGGGGTTTCACTGGTGTGTCATGCACATTTAATAGGGGTAAGACTGAATAAAAAATGATTATTTGCATGAAATGGGGATGAGAGAGAAGGAAAGAG
+
??;DB:::=:0@CDCEEEBEEED:???B9BB<:B??BDEEIDAA6=BA@@;=A;@@@@D>>A?@?AAD>>;AAA>;>>AA??8??:>>A7<89<?>9><99
@HWI-ST279:219:D0RJNACXX:5:1102:9900:75972
GAGTTTCATCCTGGTGAAACTCGTCAGCGTCGTTTCCAAGTCCTCGGTAACAGAGTGAAACCCCCGTTGAGGCCGATTCGTTTCATTCACCGGATCTCTTG
+
@CCDDFFFHHHHHJHIJIJJJJJJJJJJIHHIGIGIIJJJGJJIJJJHGIJJIJJCEGGIIGHHFDAEDDDDDDD@BDDD?CBCDEEDDDDDDBDDDDDDD
@HWI-ST279:219:D0RJNACXX:5:1102:11611:76185
GGTAACAGAGTGAAACCCCCGTTGAGGCCGATTCGTTTCATTCACCGGATCTCTTGCGTCCGCCTCCGCCGTGCGACCTCCGCATTCTCCCGCGCCGCGCC
+
B@BFFFFFHHFFDIJIJJJJJJJJJIIHIJHHIEHIIIIGJJIJJIIGGIFHGHGFFFEDDBBDDDDDDDD>BDBBBDDDDDDBDBDDDDDB>BDDDDDDB
@HWI-ST279:219:D0RJNACXX:5:1102:20692:76152
GAAACGACGCTGACGAGTTTCACCAGGATGAAACTCTTTCCTTCTCTCTCATCCCCATTTCATGCACATAATCATTTTTTATTCAGTCTTACCCCTATTAA
+
?<@D?DD:DD?FDB?8CG;DD>FG>FHBGG3D4BDECFGI>B<=FEFGC@@4D4=CDHC>E:CC@3)7?>>C<6;6>CCB9CCCDA35>A@>>(888:@AC
@HWI-ST279:219:D0RJNACXX:5:1102:16017:76595
GGGTAAGACTGAATAAAAAATGATTATTTGCATGAAATGGGGATGAGAGAGAAGGAAAGAGTTTCATCCTGGTGAAACTCGTCAGCGTCGTTTCCAAGTCC
+
@CCDDFFFHHHHHJJJJJJJJJIJJIJJIGGEFEIICBHIJ<BDFFFBB@DHHIGIIGA@FGII;@GHCEHECDFDDEFDDAAA;@B<8?BDDDCDDDAA@
@HWI-ST279:219:D0RJNACXX:5:1102:17097:76583
AGAGAGAAGGAAAGAGTTTCATCCTGGTGAAACTCGTCAGCGTCGTTTCCAAGTCCTCGGTAACAGAGTGAAACCCCCGTTGAGGCCGATTCGTTTCATTC
+
@CCFDFFFHHFHHIJJIIIIJIJJJJIGGIGDHGIIGICHGHFGGAHIIJGIGHIIDHGH5AEFFFFFCEEAACE?@DB?BBDDD?BB>BBDDA9@@@DE@
@HWI-ST279:219:D0RJNACXX:5:1102:12517:77095
GTTGTCGTTTGTTGTTTGCATTTTGCGCCCCAACCATCTCTTCGTGAAAAGACAATTCCTTCCTCTCCCTTTCCTTCTCTCATCTAAGTCAGCAAAATAAT
+
@;@DBDDACDFDFHDGIGEFHIGCG@6F@FFGGGGCHC@888BFBFCF@FGIBEG=EAE7=?CDFBDDCCCEAAA5>;CCCC;CA@CC>@CCCCCC?CCC:
@HWI-ST279:219:D0RJNACXX:5:1102:13003:77290
GGTGAATGAAACGAATCGGCCTCAACGGGGGTTTCACTCCGTTACCGAGGACTTGGAAACGACGCTGACGAGTTTCACCAGGATGAAACTCTTTCCTTCTC
+
CCBFFFFFHHHHHECGFHJJJJJJJJJJJJJGHIHFHHHHFFFDDEDDDDDDDDDDDDDDDDDDDDDDDDDDBDDDDDDDDDDDDCACDDDDDDDDDDCDC
@HWI-ST279:219:D0RJNACXX:5:1102:18839:77546
GTTCTTAGGCCAGTCACAATGGGGGTTTCACTGGTGTGTCATGCACATTTAATAGGGGTAAGACTGAATAAAAAATGATTATTTGCATGAAATGGGGATG
+
?=@D+BD??F<C=FE@EB<CH<@@EGF7B?FCC9*0)0?<8?48=FFFFE=7@@FF@E5==?E@BDD;;(;;((,5;:ABDBDEE>>AB@A>>BB??@BB
@HWI-ST279:219:D0RJNACXX:5:1102:3213:79184
GTTTCACTTTGACGTTTCCAAGACTAAGCAAAGCATTTAATTGATACAAGTTGCTGGGATCATTTGTACCCAAAATCCGGCGCGGCGCGGGAGAATGCGGA
+
C@@FFFFFHHHGHJHIJJJIIJJJJJJJIJJIJ>FGIIGIJJIJJIJJIIGGGGIJJJIIIJJJJJGII@GGIIJHGHHFBDDDDDDDDDDDDBDDDDDD<
@HWI-ST279:219:D0RJNACXX:5:1102:13071:79009
CGGCGCGGGAGAATGCGGAGGTCGCACGGCGGAGGCGGACGCAAGAGATCCGGTGAATGAAACGAATCGGCCTCAACGGGGGGTTCACTCTGTTACCGAGG
+
@C@DD?DDHFHFGGGGIGFDG6=AHBHHFEDD6<BBDD8:@B@58??8ACC?B56<>BCCCC>@BBDD?B>BDBCCCBDBDB&5>?:::>CDDCCDD509<
@HWI-ST279:219:D0RJNACXX:5:1102:7381:79985
CCCCCGTTGAGGCCGATTCGTTTCATTCACCGGATCTCTTGCGTCCGCCTCCGCCGTGCGACCTCCGCATTCTCCCGCGCCGCGCCGGATTTTGGGTACAA
+
CCCFFFFFHHGHDIIJIJIGFHIJJIJEIGGGIHIIJJJJFGIIIGGHHDFFDDDD8@BB:7BDDDDD>BDDEDDD@BDDDDDDDDBD@BBDDDDB?@ACC
@HWI-ST279:219:D0RJNACXX:5:1102:7242:80375
GGTACAAATGATCCCAGCAACTTGTATCAATTAAATGCTTTGCTTAGTCTTGGAAACGTCAAAGTGAAACCCCTCCACTGTGGGGATTGTTTCAT
+
;@?D;;DD4?FDBFCGE<<A:+A<ED49FF++A999CC?*99<@@FFFI@F4?F?F;F?BDBEE).=7@A;5@@@;?>E;;;>8<59BB;5,5>@
@HWI-ST279:219:D0RJNACXX:5:1102:20962:80498
ACGTTTCCAAGACTAAGCAAAGCATTTAATTGATACAAGTTGCTGGGATCATTTGTACCCAAAATCCGGCGCGGCGCGGGAGAATGCGGAGGTCGCACGG
+
@BBDFFDDDHHGHHGHHGHGIIGEHHIFGIJJIJJJJIJJIJJIIJGFGIHIJDIHHI><FEHIIBDH>BECDD2509@B>D<<AC:>B9BD?<><B99B
@HWI-ST279:219:D0RJNACXX:5:1102:17817:80806
TCCAAGTCCTTCTTCAGCTACAAATTCTCCTGACGCAGCTCCAGGACCTTCATGTTCTTCTCGACCAACCCAAGCGCCGCCGTGTCTGCCGCAGTAAGAAG
+
CCCFFFEFHHHHHJJJJJJJJIJJJJIJJJJJGJJJGIJIJJJJJIJJJJJJJJIIJJJJJJJJJJHHHFFFDDDDDDDDDDBDBDDDDDDDDDBDDDDDD
@HWI-ST279:219:D0RJNACXX:5:1102:17995:80817
GTTTCACTCTGTTACCGAGGACTTGGAAACGACGCTGACGAGTTTCACCAGGATGAAACTCTTTCCTTCTCTCTCATCCCCATTTCATGCAAATAATCATT
+
CBCFFFFFHHHHHJJJJJJJIJJJIJJJJJJJJJJJJJJIGJFHIJJJJJHHHHFFFFFFECEEEEEDDDDDDDDDDDDDDDDDEEEEDDACDDDDEDDDD
@HWI-ST279:219:D0RJNACXX:5:1102:8594:81916
CAAATGATCCCAGCAACTTGTATCAATTAAATGCTTTGCTTAGTCTTGGAAACGTCAAAGTGAAACCCCTCCACTGTGGGGATTGTTTCATAAAAGATTTC
+
@@@FFFDFDADHDHGIIEHGHIICGGHGIJGCHGGEIGFJGEHIIIJGHHHG<GHHGIII<BFHIIEHGDIIJHHECEEBDCDEDCCDCDE@CDDC?ACCC
@HWI-ST279:219:D0RJNACXX:5:1102:17833:82019
TAGGCCAGTCACAATGGGGGTTTCACTGGTGTGTCATGCACATTTAATAGGGGTAAGACTGAATAAAAAATGATTATTTGCATGAAATGGGGATGAGAGAG
+
CCCFFFFFHHHHGJJJJJJJHIIJIIIJIGHDGHIJJJJGIGGJJHIIIJJJJ@EIIEHHHHHFFFFFFDDDDDD>CDEED;ACCCCDDDDDDDDDDDDDD
@HWI-ST279:219:D0RJNACXX:5:1102:10971:83530
CAATGGGGGTTTCACTGGTGTGTCATGCACATTTAATAGGGGGAAGACTGAATAAAAAATGATTATTTGCATGAAATGGGGATGAGAGAGAAGGAAAGAG
+
8+8AB?8A@)0<9AA?<CEC)8DDD4C4:BDDCD**9BB>>D65A5@)7=AACC3.;@8>>A>BD>5(;>;;>A>5,::9(89>AAAA>??>?<89A<3<
@HWI-ST279:219:D0RJNACXX:5:1102:13075:83711
GGCCAGTCACAATGGGGGTTTCACTGGTGTGTCATGCACATTTAATAGGGGTAAGACTGAATAAAAAATGATTATTTGCATGAAATGGGGATGAGAGAGAA
+
CCCFFFFFHHHHHJJJIJGIJJJJJJIFHFGIIIJJIJJJJJJGHIJJJJJFGIJIIJHHHHHHFFFDEEDDFEDDDEDEEDDDDDDDDDDDDDDDDDDD>
@HWI-ST279:219:D0RJNACXX:5:1102:3078:84414
CACAATGGGGGTTTCACTGGTGTGTCATGCACATTTAATAGGGGTAAGACTGAATAAAAAATGATTATTTGCATGAAATGGGGATGAGAGAGAAGGAAAGA
+
@?@DDDDDDADFFB9CGFDC?EDAF@DFF9?DFFIBEE9DFIFF<FFF@FFI>CDAEFIFDDDD@BDFEDDCDEBBBBBBBB?<8?@ABB@BBBBBBBA@>
@HWI-ST279:219:D0RJNACXX:5:1102:15902:84632
CGTCCGCCTCCGCCGTGCGACCTCCGCATTCTCCCGCGCCGCGCCGGATTTTGGGTACAAATGATACCAGCAACTTGTATCAATTAAATGCTTTGCTTAG
+
@@@BDADBA@FFHIA1:E@FGI@DHGGIGIC@FGGB@EEDCBBBBBB5:BCCCBB8ACCCCCCCC::ACCBCCBCC>CCDDEA@ACCCEDCCECCCCCCC
@HWI-ST279:219:D0RJNACXX:5:1102:16736:84527
TGAAACGAATCGGCCTCAACGGGGGTTTCACTCTGTTACCGAGGACTTGGAAACGACGCTGACGAGTTTCACCAGGATGAAACTCTTTCCTTCTCTCTCAT
+
@@@DFFDDDHHGGJIJEBFFGGGHJ-5@GCG;DDEHEFHH8?=ABA?ACDACDDBBD@BBBD<<@B88ADCDCDBBDACCDCCDDDC@CDCACCDCDCCA>
@HWI-ST279:219:D0RJNACXX:5:1102:16753:84813
GCGGCGCGGCGCGGGAGAATGCGGAGGTCGCACGGCGGAGGCGGACGCCAGAGATCCGGGGAATGAAACGAATCGGCCTCAACGGGGGGTTCACTCTGTT
+
@@@DAADAHFAHF<BEBAB>;CB@>;;,93@BBBB683-017:658)5&50<?<CCCBB&5;BBC>>>><;?AB?99>@B>A<>@>B@&)02:@(4::4A
@HWI-ST279:219:D0RJNACXX:5:1102:19746:85219
GGGGTAAGACTGAATAAAAAATGATTATTTGCATGAAATGGGGATGAGAGAGAAGGAAAGAGTTTCATCCTGGGGAAACTCGTCAGCGTCGTTTCCAAGTC
+
;:;1A@D??BDFBG9EGGBBD>HDAFC>GHIIIGHE99:CDGG7:;B<@@/76=3B=FFCHI77=@>EE<?CE19?3;@(;?;?@8:=,,0090@:C@C::
@HWI-ST279:219:D0RJNACXX:5:1102:20110:85263
GGTAACAGAGTGAAACCCCCGTTGAGGCCGATTCGTTTCATTCACCGGATCTCTTGCGTCCGCCTCCGCCGTGCGACCTCCGCATTCTCCC
+
??=BDDBD;B<+<EED@EFFE1ABEA)CA?????;B@D><B=B@88;@'45=ACC>@><??3>>??<8;=0))0559>0><095-0A>AAA
@HWI-ST279:219:D0RJNACXX:5:1102:5727:85785
AATCCGGCGCGGCGCGGGAGAATGCGGAGGTCGCACGGCGGAGGCGGACGCAAGAGATCCGGTGAATGAAACGAATCGGCCTCAACGGGGGTTTCACTCTG
+
CCCFFFFFFHHHHIJIJHDDDCDDCBD@BB8CBB6BBDBDD6BDDBBDDDDDDDCDCDDDAD7BDCCCCDCC?BBBDDDDDDDDDDDDDDD09@@CCCCCC
@HWI-ST279:219:D0RJNACXX:5:1102:13325:86049
AAATGATCCCAGCAACTTGTATCAATTAAATGCTTTGCTTAGTCTTGGAAACGTCAAAGTGAAACCCCTCCACTGTGGGGATTGTTTCATAAAAGATTTCA
+
CCCFFFFFHHHHHJJJJJJIIJJJJJJJJJJJJJJJJJJJIJDHIJJJHIJIIHIIJJJFGIJJJJIGIIJJJHHFCHFD=AEDCDDDEEEDDDDDDDDDC
@HWI-ST279:219:D0RJNACXX:5:1102:16483:86452
CGTCGTTTCCAAGTCCTCGGTAACAGAGTGAAACCCCCGTTGAGGCCGATTCGTTTCATTCACCGGATCTCTTGCGTCCGCCTCCGCCGTGCGACCTCCGC
+
CCCFFDDFHHHHHIIJJJJJHIIIJJIIDHHIJJJJJJIIIJJJJJIJJIIJHCHHFFFFEEFEDD?@DDDECDD@=BBDDDDDDDDDB5>BB@BDDDDDD
@HWI-ST279:219:D0RJNACXX:5:1102:8543:86581
CTCCCGCGCCGCGCCGGATTTTGGGTACAAATGATCCCAGCAACTTGTATCAATTAAATGCTTTGCTTAGTCTTGGAAACGTCAAAGTGAAACCCCTCCAC
+
?=?D:@=DD:DFF>FE@66AFDFE@E>ECCEEC=7);??B@@>>@AB;>@D@BBDBB@ADA>>>AAABBB>@AA>:>@AAB<??BAA:@B@BA@B@?@@<?
@HWI-ST279:219:D0RJNACXX:5:1102:11086:86977
TATTAAAATGTTGCAATGCACATTTAATAGGGGTAAGACTGAATAAAAAATGATTATTTGCATGAAATGGGGATGAGAGAGAAGGAAAGAGTTTCATCCTG
+
@??DB:?DFF<DFEFIE@>?C:<EHHEE:<??F88C9?3?C@FGI>>B?DFF<??CFCDGBA4=@=CFE36CCBCC?3;B@1>(.;;A9;55>>A@:;>>A
@HWI-ST279:219:D0RJNACXX:5:1102:19392:86814
CGAATCGGCCTCAACGGGGGTTTCACTCTGTTACCGAGGACTTGGAAACGACGCTGACGAGTTTCACCAGGATGAAACTCTTTCCTTCTCTCTCATCCCCA
+
CCCFFFFFFHGHHJHHIJIJDFHIIJIIIJIJJJJIGFFBCCEDEEDDDBDDDDDDBDD7;8<ADDDDDDDDDDDDDDDCCDDDDDDCCDDDCCCCCDBBD
@HWI-ST279:219:D0RJNACXX:5:1102:9501:87150
AGTTTATGAGAATCTTTTCTAGCTTTGGTCTTCTAGTTCATTTTTTTATTCTATATAACTATAAGTTCTTAGAATCTGAATAAAAAATGAACTCTTTGGAA
+
@?@DBDDBAFHB<GHGEHIBHAFHHBD@<FEHHBHE??FGGFEGGA@DFH<@FFHCFHCABFHAAFFA=DEHGG;==7?C>AHFDEBECCCCC>A@CCCAC
@HWI-ST279:219:D0RJNACXX:5:1102:14815:87427
AGCAACTTGTATCAATTAAATGCTTTGCTTAGTCTTGGAAACGTCAAAGTGAAACCCCTCCACTGTGGGGATTGTTTCATAAAAGATTTCATTTGAGAGAA
+
CCCFFFFFHHHHHJJJJJJJJJJJJJJJJJJJIJJJJJJJJJJIIJJJJFHGIJIJJJJJJIJJJFHIJHHHFFB?CFDEEEEEEDDDDDEEFEEEDDDBC
@HWI-ST279:219:D0RJNACXX:5:1102:18649:87616
ATTTGCATGAAATGGGGATGAGAGAGAAGGAAAGAGTTTCATCCTGGTGAAACTCGTCAGCGTCGTTTCCAAGTCCTCGGTAACAGAGTGAAACCCCCGTT
+
8??DDBBDHAFDHIBHIF@DGGEGGFEEGGHHGAEEHGIIIIGFCFGBDFFFFHGECFEHIICAHBDDECCCCCCCCC;6??@C:>>ACCC:@AB?>BB58
@HWI-ST279:219:D0RJNACXX:5:1102:15718:87815
TGAAACGAATCGGCCTCAACGGGGGTTTCACTCTGTTACCGAGGACTTGGAAACGACGCTGACGAGTTTCACCAGGATGAAACTCTTTCCTTCTCTCTCAT
+
@C@FFFFDHHHHFGHJIIIJGGIGIAFHEEEHGECCECHABD<>??CCDDCDCCB?B8;BD;CB<@+8ACDCACB?BCCAC@CCD>CACCDDDDDDDCDDD
@HWI-ST279:219:D0RJNACXX:5:1102:8586:88716
TTTAATAGGGGTAAGACTGAATAAAAAATGATTATTTGCATGAAATGGGGATGAGAGAGAAGGAAAGAGTTTCATCCTGGTGAAACTCGTCAGCGTCGTTT
+
CCCFFFFFHHH@FHIGHGJJJFIIIJJJJJJJJIJJJJIIJIEHIGIJJJEIIJJIJGIHJGIIHHHHG@DFFFFDEEEEEEDDCDDDDDDDDDDDDDBDB
@HWI-ST279:219:D0RJNACXX:5:1102:18241:89096
CACCAGGATGAAACTCTTTCCTTCTCTCTCATCCCCATTTCATGCAAATAATCATTTTTTATTCAGTCTTACCCCTATTAAATGTGCATGACACACCAGTG
+
CCCFFFFFGHHHHJJIIIJJJJJJJJJJIJJJJJJJGBGIIJJJJJJJJJJJHIJJJJJJJJJJJJIIJJJJJJHHFHFFDFFFFEEEEEEEDDDDDDDCC
@HWI-ST279:219:D0RJNACXX:5:1102:6791:89325
GAGGCCGATTCGTTTCATTCACCGGATCTCTTGCGTCCGCCTCCGCCGTGCGACCTCTGCATTCTCCCGCGCCGCGCCGGATTTTGGGTACAAATGATCCC
+
@CCFFFFFHHHHHJJJJIJJJJIIGHHJIJJJJIJGGJJIJJJJJJJFBFDDDDDDDDCCCDEDEDCCDDDDDDDDDDDD<@BC@ABD@CDDDDDCDDDDD
@HWI-ST279:219:D0RJNACXX:5:1102:14666:90500
TGAAACTCGTCAGCGTCGTTTCCAAGTCCTCGGTAACAGAGTGAAACCCCCGTTGAGGCCGATTCGTTTCATTCACCGGATCTCTTGCGTCCGCCTCCGCC
+
@CCFFFFFHHHGGJJHIIGIJJIIJJHJJJJJIHHIJJIII?FFHIGIJJJIEHHFFFFDDBDDDDCCBCFEEEEDDDDBDDDDECDDDBDDDDDDDDDDB
@HWI-ST279:219:D0RJNACXX:5:1102:3635:91365
CATTCACCGGATCTCTTGCGTCCGCCTCCGCCGTGCGCCCTCCGCATTCTCCCGCGCCGCGCCGGATTTTGGGTACAAATGATCCCAGCAACTTGTATCAA
+
@@@FFDDFGHAHAGEFGGGIGBFH0C@DCF:DEGB@B/@EEHEB?ACDCDDDDDDDDDBDB37<;78;CDDDB(4>@CCCCDCD>ACCBDCDDCC:@D:@@
@HWI-ST279:219:D0RJNACXX:5:1102:8141:91685
GGAGGCGGACGCAAGAGATCCGGTGAATGAAACGAATCGGCCTCAACGGGGGTTTCACTCTGTTACCGAGGACTTGGAAACGACGCTGACGAGTTTCACCA
+
CC@FFFFFHHHHHJJJJJJJJJJAFHIJJJJIIJHHHHFFDDDEDDDDDDDD5<BCEDDDDDDDDDDDDDDDDDDDDDDCDDDDDDDDBDDDD?BDEEDDD
@HWI-ST279:219:D0RJNACXX:5:1102:19449:92792
GGATTTTGGGTACAAATGATCCCAGCAACTTGTATCAATTAAATGCTTTGCTTAGTCTTGGAAACGTCAAAGTGAAACCCCTCCACTGTGGGGATTGTTTC
+
BCCFFFFFHHCFHIJJJJIJJJJJJJJJJJJJHGJGHIJIIJJJJIJJJJJJJJJHIJJJJIIJJJHJIJJJGHJHHHHHFFFDEEEEACDDDBBDDCDDD
@HWI-ST279:219:D0RJNACXX:5:1102:16443:93137
CGCGCCGCGCCGGATTTTGGGTACAAATGATCCCAGCAACTTGTATCAATTAAATGCTTTGCTTAGTCTTGGAAACGTCAAAGTGAAACCCCTCCACTGTG
+
CCCFFFFFHHHHHHHIIJJJJDFGHJIJJIJJJJIJJJJHHHHEEFFFFFFFEEEECEEDDDDDDDCCDEDDCDDDDDBDBDD@CDEDDDDDDDDCDDD@@
@HWI-ST279:219:D0RJNACXX:5:1102:16391:93648
GGTACAAATGATCCCAGCAACTTGTATCAATTAAATGCTTTGCTTAGTCTTGGAAACGTCAAAGTGAAACCCCTCCACTGTGGGGATTGTTTCATAAAAGA
+
BC@DFFFFDHHHHJIJIJJIIHIIHJIJJJJIIJJJIHIJIJJIJEGIJJIIJGIGGIHHGIIIFGHEHIJJJGHAEHFF7@CFD??CD>@ACC@DDCDDB
@HWI-ST279:219:D0RJNACXX:5:1102:4444:93996
AGGGGTAAGACTGAATAAAAAATGATTATTTGCATGAAATGGGGATGAGAGAGAAGGAAAGAGTTTCATCCTGGTGAAACTCGTCAGCGTCGTTTCCAAGT
+
@@@DD@@AA?CBAECCDBEIEEFEBEDFAGCEHGGIHEHGGE@D;0?FADFGG=FFGIGGAEG7=AEEHHHHEE7;>@CCCCBABBBCB5?B9BBCC:>CC
@HWI-ST279:219:D0RJNACXX:5:1102:4809:93932
CCTGGTGAAACTCGTCAGCGTCGTTTCCAAGTCCTCGGTAACAGAGTGAAACCCCCGTTGAGGCCGATTCGTTTCATTCACCGGATCTCTTGCGTCCGCCT
+
CCCFFEFFHHHHHJJJJJIJIJJHIJJJJIHHIIGIIJGHHGGIJJFHGJJIJJJJFDFFDEEDDDBDDDDCDDDDDEEEDDDDDDDDDEDDDDDDDDDD>
@HWI-ST279:219:D0RJNACXX:5:1102:11629:93842
GGCGGAGGCGGACGCAAGAGATCCGGTGAATGAAACGAATCGGCCTCAACGGGGGTTTCACTCTGTTACCGAGGACTTGGAAACGACGCTGACGAGTTTCA
+
@@@FFDDFHFGDAFGIIIIIICCFFG;=?EHBFFFDA6AA?AB6==<CCA?BBBB&)8>3>CCCCCC@AA@BB&)8?:AC@CCC?395>><BC>89<?CDE
@HWI-ST279:219:D0RJNACXX:5:1102:15456:94910
GGCGCGGCGCGGGAGAATGCGGAGGTCGCACGGCGGAGGCGGACGCAAGAGATCCGGTGAATGAAACGAATCGGCCTCAACGGGGGTTTCACTCTGTTACC
+
CCCFFFFFHHHHHJJJJJJIJHHFD=CDDDDDDBDD:BDDDDDDDDDDDDDCCCDDD5<@DEDDDDDDDDDDDDDDBDCDDDDDDD5>BDEDDDDDCDDDC
@HWI-ST279:219:D0RJNACXX:5:1102:5666:95722
GGTTTCACTCTGTTACCGAGGACTTGGAAACGACGCTGACGAGTTTCACCAGGATGAAACTCTTTCCTTCTCTCTCATCCCCATTTCATGCAAATAATCAT
+
CCBFFFFFHHHHHJIJJJJJIEHJJJJJJIJJIIJJJJIGIDIGGHIJJJJGHEEFDFFFEEDEEEEDDDDDCDDCCACDDDDDDDEEEDDDCDDDDEDCC
@HWI-ST279:219:D0RJNACXX:5:1102:12567:95709
TGTTGTTTCTGAGAATAACCGTGTTCTCACAAAGGCAAAACTTGATTTCTCGCTCGTTTCACTTTTCATTCTGACTGAATAAAAAAATGAGAGTATTATTC
+
CCBFFFFFHHHHHJJJJJJJJGIHIJJJJJJJJJIIJJJJJJJIIIJJJJIJJJJJIJJJJJJJJJHHHHHHHHFEFFFFEEEEEDDDDDDDD>CDEEEEE
@HWI-ST279:219:D0RJNACXX:5:1102:16949:96204
GAGGCGGACGCAAGAGATCCGGTGAATGAAACGAATCGGCCTCAACGGGGGTTTCACTCTGTTACCGAGGACTTGGAAACGACGCTGACGAGTTTCACCAG
+
CCCFFFFFHHHHHIJJJJJJJJHIJJJIJIJJIJHGHHFFDDEEEDDDDDD7@DDDDDDDDDDDDDDDDDBDDDDCDDDDDDDDDDDDDB?BBDDEEDDDD
@HWI-ST279:219:D0RJNACXX:5:1102:19610:96413
GTTTCACTTTGACGTTTCCAAGACTAAGCAAAGCATTTAATTGATACAAGTTGCTGGGATCATTTGTACCCAAAATCCGGCGCGGCGCGGGAGAATGCGGA
+
C@@FFFFFHHHHHJFIJJJJIJJJJJJJJJJJHGIJJJJIJJIJJJJIJJHJJIGHIJJJJGJJJIIGIIIGHGIHHHHFFDDDDDDDDDD@BBDCDDDD9
@HWI-ST279:219:D0RJNACXX:5:1102:5584:96582
CTTGCGTCCGCCTCCGCCGTGCGACCTCCGCATTCTCCCGCGCCGCGCCGGATTTTGGGTACAAATGATCCCAGCAACTTGTATCAATTAAATGCTTTGCT
+
CCCFFFFFHGHHHJJJJJJHIJJJJJJJJIJJJJJJJJHFFDDDDDBDDDDBBDDDCBD@CDDDDDDDDDDDDDDDDDDDDDDEEEDDEDDDEEDDEDDDD
@HWI-ST279:219:D0RJNACXX:5:1102:7445:96847
CCGAGGACTTGGAAACGACGCTGACGAGTTTCACCAGGATGAAACTCTTTCCTTCTCTCTCATCCCCATTTCATGCAAATAATCATTTTTTATTCAGTCTT
+
CCCFFFFFHHHHHIJIIJJIIIGIJIJJJJJJJJJJJIGJIIJJJJJJJJJHHHHHGFFFFFFEDDDEDDEEEEDACDDDDDEDDDEFEDDDCDEDDDDDE
@HWI-ST279:219:D0RJNACXX:5:1102:6066:97250
GGCGGACGCAAGAGATCCGGTGAATGAAACGAATCGGCCTCAACGGGGGTTTCACTCTGTTACCGAGGACTTGGAAACGACGCTGACGAGTTTCACCAGGA
+
@@CFFFFDFFHHHIEHIJIJDGGIJIIIIIIJJJIJIEGIJJHHGFFDD5@BCBCCCCCCCDCDDDDDDDCDDDCC@CDDBDBBDDD@BB(8@DDDAAADD
@HWI-ST279:219:D0RJNACXX:5:1102:4002:97851
CGTGCGACCTCCGCATTCTCCCGCGCCGCGCCGGATTTTGGGTACAAATGATCCCAGCAACTTGTATCAATTAAATGCTTTGCTTAGTCTTGGAAACGTCA
+
CCBFFFFFHHHHHJJJJJJJJJJJJIJGIIJHHDCDDDDDDD?CDDDDDDDDDDDDDDDDDDDDCDEEEDDEDDDDDDDEDDDDDDDCDEEDDDDDDDDDD
@HWI-ST279:219:D0RJNACXX:5:1102:7580:98289
GTGTCATGCACATTTAATAGGGGTAAGACTGAATAAAAAATGATTATTTGCATGAAATGGGGATGAGAGAGAAGGAAAGAGTTTCATCCTGGTGAAACTCG
+
@B@FFFDDHHHDFGIJGGHIJFICFFHHIIIIJJJJJJJJIJGIJGIJJJJGIJGIJJIJJJJGJJJGIHGEHFFFDEDCECDDDEEEDDDA:<CCDDDDD
@HWI-ST279:219:D0RJNACXX:5:1102:6417:98941
TTTAATAGGGGTAAGACTGAATAAAAAATGATTATTTGCATGAAATGGGGATGAGAGAGAAGGAAAGAGTTTCATCCTGGTGAAACTCGTCAGCGTCGTTT
+
CCCFFFFFHHHFHIJJJJJJJJJJJJJJJJJJJJJJCGIJJIHIJJJJJJHIJJJIJJJJIJJJHHFHH@DFFFFFEEEEEEDDDDDDDBDDDDDBDDBD?
@HWI-ST279:219:D0RJNACXX:5:1102:2118:100230
CGAGGACTTGGAAACGACGCTGACGAGTTTCACCAGGATGAAACTCTTTCCTTCTCTCTCATCCCCATTTCATGCAAATAATCATTTTTTATTCAGTCTTA
+
=@@FFDDEDFAFBHADBEAEFHG?C0@?FEGGIGIFF@CHH4=;F)8@FGEGGCAHC7A??@>7B?;>A@>>C(5(5@CCCDC@@CCDCD@CCABCC>CD@
@HWI-ST279:219:D0RJNACXX:5:1102:7168:101228
GTTTCACTTTGACGTTTCCAAGACTAAGCAAAGCATTTAATTGATACAAGTTGCTGGGATCATTTGTACCCAAAATCCGGCGCGGCGCGGGAGAATGCGG
+
@@?DDDDDFDDHDEHGBE4CH?CBFE@B@FFHIH@GFGCDHCFGBBGHGGIGI<BFHE@GIIGGGIHHIEHEHE@==7ABEBBBBBBB@@>3<BBAC@B9
@HWI-ST279:219:D0RJNACXX:5:1102:21278:101243
GATCCGGTGAATGAAACGAATCGGCCTCAACGGGGGTTTCACTCTGTTACCGAGGACTT
+
18?BDDDD<ADD,:B?EEFEEEEI6DDD>B@D8DDIDDD;BBAAAAAAAA>6==?8=AA
@HWI-ST279:219:D0RJNACXX:5:1102:4517:102135
GAAGTGGTAAGGCCAGTCACAATGGGGGTTTCACTGGTGTGTCATGCACATTTAATAGGGGTAAGACTGAATAAAAAATGATTATTTGCATGAAATGGGGA
+
BB@FDDFDHHHHHJJJIJJJJJJJJJJJGHJJIJJJJBFDGFIJJJJJJIJJJFIJJJJJH=EFFFFFEEEEEEEDDDDDDDEEDEEEDEEDDDDDDDDDD
@HWI-ST279:219:D0RJNACXX:5:1102:9248:103725
AATGAAACGAATCGGCCTCAACGGGGGTTTCACTCTGTTACCGAGGACCTGGAAA
+
<??D>DDDDDABDD?A@<BE3<1?DDDADDC9=.77)=AC).94398;(5<<?AA
@HWI-ST279:219:D0RJNACXX:5:1102:8797:104633
GGTTTCACTGGTGTGTCATGCACATTTAATAGGGGTAAGACTGAATAAAAAATGATTATTTGCATGAAATGGGGATGAGAGAGAAGGAAAGAGTTTCATCC
+
CCBFFFDFHHHCFGHGGHIIIJJJJJJIJGIGIJJFHGIIJJIGIJIJJJJGIJJGIJIIJJJIJJJJJJIJGHHDDFFFEDDDDDDBDDDDD:@CCFEEC
@HWI-ST279:219:D0RJNACXX:5:1102:16317:105060
CGTCCGCCTCCGCCGTGCGACCTCTGCATTCTCCCGCGCCGCGCCGGATTTTGGGTACAAATGATCCCAGCAACTTGTATCAATTAAATGCTTTGCTTAGT
+
B@@FFDFFHGHHHJJEHIIJJJIIIFIJIIIIJIJEHBHFDC>@BBDBDDCDDBD<CDDDDDDDDCDDDDDDCBC@CCCDDEDDEDDDEEDD@CCDDDDCC
@HWI-ST279:219:D0RJNACXX:5:1102:10824:105543
CAATCCCCACAGTGGAGGGGTTTCACTTTGACGTTTCCAAGACTAAGCAAAGCATTTAATTGATACAAGTTGCTGGGATCATTTGTACCCAAAATCCGGCG
+
CCCFFFFFHHHHFIJJJJJJHJJJIJJJJJJJJHIJJJJJJJJJJJJJJJIHGEIJJJJJHHHHHHHFFDFFFEEEDBDDDDEFEEDEDDDDDDDDDDDDD
@HWI-ST279:219:D0RJNACXX:5:1102:5889:106090
GATGAAACTCTTTCCTTCTCTCTCATCCCCATTTCATGCAAATAATCATTTTTTATTCAGTCTTACCCCTATTAAATGTGCATGACACACCAGTGAAACCC
+
BCCFFFFFGHHHHJJJJJJJJJJJJJJJJJJJJJJIJIHIJJJJJFIJJJJJJJJJJJJJHHGIJJJJJJJFJIJEHGHHHHFFFFFFEDDDDACCEDDDD
@HWI-ST279:219:D0RJNACXX:5:1102:19531:106053
GCATGATTACCTCATTAGGCCAGTCACAATGGCTAGGGTCATTGCACGGCTACCCAAAATATTATACCATCTTCTCTCAAATGAAATCTTTTATGAAACAA
+
CCCFFFFFHHGH>GHEGEGHCEHCFGHIIGGHIJJJ9C9?CFIGIE>B?@GGFGIGGGGGE>DGGDGAH>EEEFFB@DEF<CA@CCCC:ADCDDACDCCDB
@HWI-ST279:219:D0RJNACXX:5:1102:6671:106694
ACAATCCCCACAGTGGAGGGGTTTCACTTTGACGTTTCCAAGACTAAGCAAAGCATTTAATTGATACAAGTTGCTGGGATCATTTGTACCCAAAATCCGGC
+
CCCFFFFFHHHHH@GIHIJJJFHIJJJJJJJIJIGIJJJJJIJJJJJJJJJJIIIJJJIJHHHHHHFFFFFFEEDEEDDDDDDEEECDEDDDDDDDDDDDD
@HWI-ST279:219:D0RJNACXX:5:1102:11757:107130
GAGTTTCATCCTGGTGAAACTCGTCAGCGTCGTTTCCAAGTCCTCGGTAACAGAGTGAAACCCCCGTTGAGGCCGATTCGTTTCATTCACCGGATCTCTTG
+
CCCDFFFFHHHHHIBHIGIIGIIJJIJIJGGHIJJJJJIJGHIIIJIFHG@FDAFDHHIJIGHHFDACBBDDDBDBBDDD?CBDDEEEEDDDDDDD>CDD>
@HWI-ST279:219:D0RJNACXX:5:1102:15698:107530
CATGAAATGGGGATGAGATAGAAGGAAAGAGTTTCATCCTGGTGAAACTCGTCAGCGTCGTTTCCAAGTCCTCGGTAACAGAGTGAAACCCCCGTTGAGGC
+
CCCFFFFFHHHHGJJIIJIJIJJJJIJJJJIHIJJJJJJJJJFHIJJJJJJJJJJIJGIIBHHHHFFFFFFFEDDDDDDDDDD:ACEDDDDDDDBDDDDDD
@HWI-ST279:219:D0RJNACXX:5:1102:17818:107581
CATTTGAGAGAAGATGGTATAATATTTTGGGTAGCCGTGCAATGACAGATCGGAAGAGCACACGTCTGAACTCCAGTCACATTCCTTTATCTCGTATGCCG
+
BCCFFFFFHHHHHGIHIFDEHIIIGIGJFGGFFHIJJHFIJFJIGIIIGH@HIBH8FDDHEHGB6ADFF@EEEECC@CCDDDDDEDDDD@@CA<5<C?@C@
@HWI-ST279:219:D0RJNACXX:5:1102:20766:107672
TGTCATTGCACGGCTACCCAAAATATTATACCATCTTCTCTCAAATGAAATCTTTTATGAAACAATCCCCACAGTGGAGGGGTTTCACTTTGACGTTTCCA
+
@@@DDDDDBFDD:CCGEAFHCCEGIGCEGBG>?FAGGGG@FIIGIGG<DFEHGEFGAHA=FE=@FH>AADGB=?A;??BDCB;BBC:;ACC:@ABBBC>>>
@HWI-ST279:219:D0RJNACXX:5:1102:10356:107947
AGATCCGGTGAATGAAACGAATCGGCCTCAACGGGGGTTTCACTCTGTTACCGAGGACTTGGAAACGACGCTGACGAGTTTCACCAGGATGAAACTCTTTC
+
CCCFFFFFFHFHHJJJJJJIJJJIJJJIJJJJJJJJJBDDEDEDEEDDDDDDDBDDDDDDDDDDDDDDDDDDDDDDDB?BCEEDDDDBDDDDDDDDCDDDD
@HWI-ST279:219:D0RJNACXX:5:1102:6891:108185
GAAACGAATCGGCCTCAACGGGGGTTTCACTCTGTTACCGAGGACTTGGAAACGACGCTGACGAGTTTCACCAGGATGAAACTCTTTCCTTCTCTCTCATC
+
CCCFFFFFHHHHHJIJJJJJJJJJAGGIIJJIGIHGHHHHFFDDDDDDDDDDDDDDDDDDDDDDDBDDEEDDDDDDDDDCCDDDDDDDDDDDDDDDDDDED
@HWI-ST279:219:D0RJNACXX:5:1102:19309:108705
ATGATTATTTGCATGAAATGGGGATGAGAGAGAAGGAAAGAGTTTCATCCTGGTGAAACTCGTCAGCGTCGTTTCCAAGTCCTCGGTAACAGAGTGAAACC
+
CCCFFFFFFHHHGJJIJJJJJJJIBGGIIIHIGEHCHIJIEHBGIJJJJJJJJHHIJJCHGJFGHJJJ;CF?<BCACCDCDDDDDDBD?CDDDD>C>ACCB
@HWI-ST279:219:D0RJNACXX:5:1102:11882:109228
GAGGCGGACGCAAGAGATCCGGTGAATGAAACGAATCGGCCTCAACGGGGGTTTCACTCTGTTACCGAGGACTTGGAAACGACGCTGACGAGTTTCACCAG
+
CCCFFFFFHHHHHJJJJJJJJJGHJJJJJJJJIJGHHHFFDDEEEDDDDDD59BDEDDDDDDDDDDDDDDDDDDDDDDDDDDDDDBDDDDBD?BDEEDDDD
@HWI-ST279:219:D0RJNACXX:5:1102:20974:109609
TCATTTGTACCCAAAATCCGGCGCGGCGCGGGAGAATGCGGAGGTCGCACGGCGGAGGCGGACGCAAGAGATCCGGTGAATGAAACGAATCGGCCTCAACG
+
BBCFFFFDHHHHHJIJJGJIJJJIJJJJIHFD>BDDDDCBD@DD?CDDDDDDBDDBBD?BB;@DBDDDDDDDDDB<BBBDECCCDCDDDDDDDDDDD>CCD
@HWI-ST279:219:D0RJNACXX:5:1102:10910:110014
AGGCCAGTCACAATGGCTAGTGTCATTGCACGGCTACCCAAAATATTATACCATCTTCTCTCAAATGAAATCTTTTATGAAACAATCCCCACAGTGGAGGG
+
CCCFFFFFHHHHHJJJJJJJEFEIJJJHIIIIIIIGIJJIJJJJGGIEHIIIJJIJJIIJIGGGIIJJJJJHHHHHFHFFFFFFDCEEEDDDDD>CCDDDD
@HWI-ST279:219:D0RJNACXX:5:1102:12269:110309
TTTTGGGTACAAATGATCCCAGCAACTTGTATCAATTAAATGCTTTGCTTAGTCTTGGAAACGTCAAAGTGAAACCCCTCCACTGTGGGGATTGTTTCATA
+
CCCFFFFDHHHHHJJJJJIJJJJJJJJJJIJJJJJJIJJJJJJJJJJJJJJJHIIJJJIJJIJIJJJJJIIIJJJHHHFFFFEEEEEDDDBDDDDDDDEEE
@HWI-ST279:219:D0RJNACXX:5:1102:19543:110483
TGGGGGTTTCACTGGTGTGTCATGCACATTTAATAGGGGTAAGACTGAATAAAAAATGATTATTTGCATGAAATGGGGATGAGAGAGAAGGAAAGAGTTTC
+
CCCFFFDFHHGHHJJHHFHGHIJJJIIJJIJJJJJJJJJ@FGHIJJJGIIIIJJJHHHHHHFFDFFFFEEEEEEDDDDDDDDDDDDDBCCDBCDDDD:ACD
@HWI-ST279:219:D0RJNACXX:5:1102:11624:110747
CTCATCCCCATTTCATGCAAATAATCATTTTTTATTCAGTCTTACCCCTATTAAATGTGCATGACACACCAGTGAAACCCCCATTGTGACTGGCCTAATCT
+
@@@DDDDAFF?FFIFHBF@D:BECE?EEHDGCGIG?99C::BDCF?FHI@FHEAEHIBBFEHIC@HGIIIII;?AAAEEBDACCCC;@CCCCBBBCCC@AA
@HWI-ST279:219:D0RJNACXX:5:1102:20775:110783
GGGTAAGACTGAATAAAAAATGATTATTTGCATGAAATGGGGATGAGAGAGAAGGAAAGAGTTTCATCCTGGTGAAACTCGTCAGCGTCGTTTCCAAGTCC
+
@@CADDDDHHHHFIJJJJIJIIHIJJJJJJHIIIHIGIIJJJHGIIHGHEHEHIIFGIFGI7@EGIJIGHHHCDDDDFFEDECDDDD<?@=@BCDEDD@CA
@HWI-ST279:219:D0RJNACXX:5:1102:6860:111333
GCCTCCGCCGTGCGACCTCCGCATTCTCCCGCGCCGCGCCGGATTTTGGGTACAAATGATCCCAGCAACTTGTATCAATTAAATGCTTTGCTTAGTCTTGG
+
CCCFFFFFHHFHHIIJJJJJJJJJIJJJJJIIGIGHFDDDDDDD8CCDDD?CDDDDDDDDDDDDDDDDDDDDCCDCDDDEDDDEEDDEDDDDDDDDDEEDD
@HWI-ST279:219:D0RJNACXX:5:1102:9499:111332
GTTTCACTCTGTTACCGAGGACTTGGAAACGACGCTGACGAGTTTCACCAGGATGAAACTCTTTCCTTCTCTCTCATCCCCATTTCATGCAAATAATCATT
+
CCCFFFFFHHHHHJJJJJJJJJJJJJJJJIJJJJJJJJIJIJCHIJJJJJHHGHFFFFFFEEEEEEEDDDDDDDDDEDDDDDDDEEDEDDDDDDDDEDDDE
@HWI-ST279:219:D0RJNACXX:5:1102:7165:112007
GCGCCGCGCCGGATTTTGGGTACAAATGATCCCAGCAACTTGTATCAATTAAATGCTTTGCTTAGTCTTGGAAACGTCAAAGTGAAACCCCTCCACTGTGG
+
@@CFFFFFGGHGAIIIIJJI?BGGGHGIJFJJJIGJJIJIJFCEHFHGFFDDFFFEEEEDEDACDCCDDCCCCCC?<BDDDCCCC@>C@?B?BDCC>>4@C
@HWI-ST279:219:D0RJNACXX:5:1102:7235:112087
GGGTTTCACTTTGACGTTTCCAAGACTAAGCAAAGCATTTAATTGATACAAGTTGCTGGGATCATTTGTACCCAAAATCCGGCGCGGCGCGGGAGAATGCG
+
CCCFFFFFHHHHHJJJIJJJJJJJJJJJJJJJJJJJJJJJJJJJJJJJJJJJJJJJJJJJJIJJJJJJIIJJJIJHHHHHFFDDDDDDDDDDDDDDDDDDD
@HWI-ST279:219:D0RJNACXX:5:1102:5572:112304
ATTTGCATGAAATGGGGATGAGAGAGAAGGAAAGAGTTTCATCCTGGTGAAACTCGTCAGCGTCGTTTCCAAGTCCTCGGTAACAGAGTGAAACCCCCGTT
+
CCCFFFFFGHHHHJJJJIIJIJIJIJJJJIJIIIGJJIJJJJJJJJJJIJJJJJJJGJIJJIHIHFDFFEEDDCECCDDDBBDDDDDDACDDDDDDDDDBB
@HWI-ST279:219:D0RJNACXX:5:1102:17550:113626
GAAACAATCCCCACAGTGGAGGGGTTTCACTTTGACGTTTCCAAGACTAAGCAAAGCATTTAATTGATACAAGTTGCTGGGATCATTTGTACCCAAAATCC
+
CCCFFFFFHHHHHIGIFHIGIIJJGHIIIJJJJJJJFBHHIJJJJJJJJJFJIIJCHIHHHHHHHFFFFFFEEEECAEDDDDDDDDEEEDCDDDDDDDDDC
@HWI-ST279:219:D0RJNACXX:5:1102:19897:114241
GAGGCGGACGCAAGAGATCCGGTGAATGAAACGAATCGGCCTCAACGGGGGTTTCACTCTGTTACCGAGGACTTGGAAACGACGCTGACGAGTTTCACCAG
+
C@CFFFFFHHHHHJIJJJJJIJFHHIJJJJIJJIHHHHFDD@ECEDBDDDD5<BDDDCDDD>ADDDDBDB>BCCDCDDDCDBD@B>>9?@<B22@DDDDCD
@HWI-ST279:219:D0RJNACXX:5:1102:13649:114571
CGGATCTCTTGCGTCCGCCTCCGCCGTGCGACCTCCGCATTCTCCCGCGCCGCGCCGGATTTTGGGTACAAATGATCCCAGCAACTTGTATCAATTAAATG
+
CCCFFFFFHHHHHJJJJJJJJJJJJJIIIJJJJJJJIJHHHHFFFFDDDDDDDDDDDD<BDDDDDDDDDDDDDDDDDDDDDDDDDDDDDDEEEDDEDDDEE
@HWI-ST279:219:D0RJNACXX:5:1102:7384:115654
TGGTTCATTAGGCCAGTCACAATGGGGGTTTCACTGGTGTGTCATGCACATTTAATAGGGGTAAGACTGAATAAAAAATGATTATTTGCATGAAATGGGGA
+
BCCDFFFBHHHHHJJJHIJJJJJJJJJJGHIJJJJJJBGFHFHIJJJIJJJJJHIJJJJJH=EHFFFFFEDEEEEEDDDDDDFEDEEEDEEDDDDDDDDDD
@HWI-ST279:219:D0RJNACXX:5:1102:9478:115699
GCTGGGATCATTTGTACCCAAAATCCGGCGCGGCGCGGGAGAATGCGGAGGTCGCACGGCGGAGGCGGACGCAAGAGATCCGGTGAATGAAACGAATCGGC
+
CCCFFFFFHHHHHJJJJJJJJJJJJJJJJJIJJIHFDDDBDDDDDDDD@DD<CBBDDDDDDD<BDDDDBBDB@DDDACDDDDD9@BDECDDDDDDDDDDDD
@HWI-ST279:219:D0RJNACXX:5:1102:16115:115970
TGAAATCTTTTATGAAACAATCCCCACAGTGGAGGGGTTTCACTTTGACGTTTCCAAGACTAAGCAAAGCATTTAATTGATACAAGTTGCTGGGATCATTT
+
CCCFFFFFHBHHHJJJJJJJJJJJJJJIJEFGHIIJJHIJJIJJJJJJJJIJJJJJJJIJJHHHHHFFFFFEEEFEEEECEEDCDDDDDDDDDDDDDDDEE
@HWI-ST279:219:D0RJNACXX:5:1102:16287:115809
GAGATCCGGTGAATGAAACGAATCGGCCTCAACGGGGGTTTCACTCTGTTACCGAGGACTTGGAAACGACGCTGACGAGTTTCACCAGGATGAAACTCTTT
+
CCCFFFFFHHHHHJJJJJJJJJJJJJJJJJJJJJJJJJDFDEFEEEDDDDDDDDDDDDDDDDCDDDDDDDDDDDDD@BD?BCDEDDDDDDDDDDDDDDDDD
@HWI-ST279:219:D0RJNACXX:5:1102:18759:115752
CAGTCTTACCCCTATTAAATGTGCATGACACACCAGTGAAACCTCCATTGTGACTGGCCTTACTGTCCGTCTAACAAAAGGGCCCGGTGTCCGGAAAACCT
+
CCCFFFFFHHHHHJJJJJJJJJJJIJJJJIJIJJJJHJIJJJJJJJGIJJJIJJJGIJJJJIJJJJJJJJJJGHHHHBEFEDDDDDD@BDDDDDDDDDDDD
@HWI-ST279:219:D0RJNACXX:5:1102:10212:116484
TCACAATGGCTAGTGTCATTGCACGGCTACCCAAAATATTATACCATCTTCTCTCAAATGAAATCTTTTATGAAACAATCCCCACAGTGGAGGGGTTTCAC
+
@@@FFFDFDHDDHFGFEFIIJIIGHIAEFFHHEGIJJAFIBFICDCGIFIJIGGGCHIJJDIIEGHHIJEDAGEHC?EEBDEFCDDD@AA@ABDD29?>@@
@HWI-ST279:219:D0RJNACXX:5:1102:14912:116362
GTGTGTCATGCACATTTAATAGGGGTAAGACTGAATAAAAAATGATTATTTGCATGAAATGGGGATGAGAGAGAAGGAAAGAGTTTCATCCTGGTGAAACT
+
@??=BDDDFFBHHAGHI<<I@DE@?3@FAFEGCHI<DGHFHDFCDDEFGIEFHGHGBECH>B6@CECDGEF<E=BDB>CCBC?;@CDDDCCCCC><@CCCC
@HWI-ST279:219:D0RJNACXX:5:1102:10995:117386
CGCGCCGGATTTTGGGTACAAATGATCCCAGCAACTTGTATCAATTAAATGCTTTGCTTAGTCTTGGAAACGTCAAAGTGAAACCCCTCCACTGTGGGGAT
+
CCCFFFFFHHHHHJJJGHIJJJJJIJJJJJJJJIJJJIIIJJIJJJJJJJJJJJJIJJJIHCHGHHHFFFFFEDDDDDDDDEDDDDDDDDDDDDDDDDD@B
@HWI-ST279:219:D0RJNACXX:5:1102:12148:117410
CAAAATATTATACCATCTTCTCTCAAATGAAATCTTTTATGAAACAATCCCCACAGTGGAGGGGTTTCACTTTGACGTTTCCAAGACTAAGCAAAGCATT
+
?@@FFFEFHGFFHJGGHEHEFIGGFHCEGEFDF@FHHGBHBGGIGIGEGDHIIJGG9DDDHGFGGGHFEEEEFFFF?;?CE>@CCBDDCD@>5>CA<C>C
@HWI-ST279:219:D0RJNACXX:5:1102:12994:117643
TACCATCTTCTCTCAAATGAAATCTTTTATGAAACAATCCCCACAGTGGAGGGGTTTCACTTTGACGTTTCCAAGACTAAGCAAAGCATTTAATTGATACA
+
CCCFFFFFHHHHHJJJJJJJJJJJJJJJJIJIJJIJJJJJJJJJIJFHIIJJJJ;FGHJIJJJJJHHHFFFFFFE@EEEEDDDDDDDDDDDFEDEDDEEDD
@HWI-ST279:219:D0RJNACXX:5:1102:10667:117920
ACTGAATAAAAAATGATTATTTGCATGAAATGGGGATGAGAGAGAAGGAAAGAGTTTCATCCTGGTGAAACTCGTCAGCGTCGTTTCCAAGTCCTCGGTAA
+
CCCFFFFFHHHHHJJJJJJJJJJJJJJIJJJJJJJIGIJJGIIJJIJJJJJIJJDHJIJJJJJJIHIJHHFHHEFDDDEDBDDBDDDDEDDDDDDDDDDDD
@HWI-ST279:219:D0RJNACXX:5:1102:20204:118202
AGAGAGAAGGAAAGAGTTTCATCCTGGTGAAACTCGTCAGCGTCGTTTCCAAGTCCTCGGTAACAGAGGGAAACCCCCGTTGAGGCCGATTCGTTTCATTC
+
@@@FFFF?FFDHGIFICGHDEFHIGGGCF??GCDFI:??DEIHGG@F=@GDGG=CDHHHHH;;;@BDF1A>A;?;==@B;8?8CCBBB-)2>?3+84:>C>
@HWI-ST279:219:D0RJNACXX:5:1102:17294:118363
CAAAGCATTTAATTGATACAAGTTGCTGGGATCATTTGTACCCAAAATCCGGCGCGGCGCGGGAGAATGCGGAGGTCGCACGGCGGAGGCGGACGCAAGAG
+
@CCFFFFDHHFHHJJJJJJIJJHHIJJIIJJJJJJJJJGHIJJIGHIIJJIJJIJJHFDDDDDDDDDDDDBB>BBDCBDDDDDDDD<@D@@D@BBBBBB?<
@HWI-ST279:219:D0RJNACXX:5:1102:9421:118580
TCACCGGATCTCTTGCGTCCGCCTCCGCCGTGCGACCTCCGCATTCTCCCGCGCCGCGCCGGATTTTGGGTACAAATGATCCCAGCAACTTGTATCAATTA
+
CCCFFFFFHHHHHJJJJIJJJJJJJJIJJJHIIJJJIFHHEFFDDEEEDDDDDDDDDDDDBD@BDDDDDDBDDDDCCDDDDDDDDDDDDDDDDDDEEDDED
@HWI-ST279:219:D0RJNACXX:5:1102:20241:118629
GTTTCACTTTGACGTTTCCAAGACTAAGCAAAGCATTTAATTGATACAAGTTGCTGGGATCATTTGTACCCAAAATCCGGCGCGGCGCGGGAGAATGCG
+
@@@DDDDDF>?FAA<:CGB@DDGG>EEGHGIIE>HFGGIIGGF>DDHCHH9?BGIIIIE>FFFHCHIIGGIGGGI>EFEE<?@BBB@BBBBB9>B3:>@
@HWI-ST279:219:D0RJNACXX:5:1102:11183:119122
TGAAACCCCCGTTGAGGCCGATTCGTTTCATTCACCGGATCTCTTGCGTCCGCCTCCGCCGTGCGACCTCTGCATTCTCCCGCGCCGCGCCGGATTTTGGG
+
CCCFFFFFHHHHHIJJIIIJIIJIIIIJIIIJIGIJGIGHIIEHGGIJGHFEDDCDDDDB@??BB@BDBDDDDCDCCDCDDBDBD@BDDDDBB39BA>CB7
@HWI-ST279:219:D0RJNACXX:5:1102:14834:119614
GCTGGGATCATTTGTACCCAAAACCCGGCGCGGCGCGGGAGAATGCGGAGGTCGCACGGCGGAGGCGGACGCAAGAGATCCGGTGAATGAAACGAATCGGC
+
CCCFFFFFHHHHHJGIJJJJJJJ;FHIIJJJJJIHFDDD@DDDDDDDDDDD?CDDDDDDDDD@DDDDD@BDDDDDCBDDDDDD0<BDDDDDDDDDDDDDDD
@HWI-ST279:219:D0RJNACXX:5:1102:20550:119884
CGGCTACCCAAAATATTATACCATCTTCTCTCAAATGAAATCTTTTATGAAACAATCCCCACAGTGGAGGGGTTTCACTTTGACGTTTCCAAGACTAAGCA
+
??<B:=:B:<:DC>EEBE>4C,CFEFI>E><CEAEEE>D4:CDDEIIDDEIEIIII93??.7;B)=A7@DDD9?;3;;@AAAAA?>??>ADA:<?AAAAAA
@HWI-ST279:219:D0RJNACXX:5:1102:11639:120018
GGGGTAAGACTGAATAAAAAATGATTATTTGCATGAAATGGGGATGAGAGAGAAGGAAAGAGTTTCATCCTGGTGAAACTCGTCAGCGTCGTTTCCAAGTC
+
BCCFADFFGHHHGIIIJJJIIJJIJJJJJJIJJJIIJJJJJJJJIJJJGJEHIIHGIIJIJG@EIJHHHHHHFCCDFFEEEDEDDDDDDDD>BDDDEDDCD
@HWI-ST279:219:D0RJNACXX:5:1102:13516:120238
ACTCGTCAGCGTCGTTTCCAAGTCCTCGGTAACAGAGTGAAACCCCCGTTGAGGCCGATTCGTTTCATTCACCGGATCTCTTGCGTCCGCCTCCGCCGTGC
+
CCCFFFFFHHGHHIHJJJJJJJHJJJIJIGHIIIJJJBHGIIJJJJJGGIIHHHHFFDDDDB?CDDEEEEEDD?BDDDDDEDDDDBDDDDDDDDDDDB9><
@HWI-ST279:219:D0RJNACXX:5:1102:13368:120410
CATTTAATTGATACAAGTTGCTGGGATCATTTGTACCCAAAATCCGGCGCGGCGCGGGAGAATGCGGAGGTCGCACGGCGGAGGCGGACGCAAGAGATCCG
+
CCCFFFFFHHHHHJJJJIJJJJJJJJJJJJJJJGIGJJJJJJJJJJJJJJJJFDDDDDDDDDDDDDDDDD?CDDDBDDDDDDDDDDDBDDDDDDDDDDDDD
@HWI-ST279:219:D0RJNACXX:5:1102:3571:120711
CAAGACTAAGCAAAGCATTTAATTGATACAAGTTGCTGGGATCATTTGTACCCAAAATCCGGCGCGGCGCGGGAGAATGCGGAGGTCGCACGGCGGAGGCG
+
B@@F+BDFHHHHHIJGIJJJJJJJJIGJJIJIJJJJJIIIIJJJCGIJIGIHIIIJIIIIJJJJHFDDDDDDDDBB?C>>BD>BD??5@BBBDDDDBBDDD
@HWI-ST279:219:D0RJNACXX:5:1102:12761:122032
ATCGGCCTCAACGGGGGTTTCACTCTGTTACCGAGGACTTGGAAACGACGCTGACGAGTTTCACCAGGATGAAACTCTTTCCTTCTCTCTCATCCCCATTT
+
CCCFFFFFHHHHHIIJJ?FHIJJGJIIIJIJJIIJHHFFFFFEEECDDDBDBDDDBBD<@CDEDDDDDDDDDDDCCCCDDDDDDDDDDDDDDEDDDDDDDE
@HWI-ST279:219:D0RJNACXX:5:1102:19860:122042
AGAGTTTCATCCTGGTGAAACTCGTCAGCGTCGTTTCCAAGTCCTCGGTAACAGAGTGAAACCCCCGTTGAGGCCGATTCGTTTCATTCACCGGATCTCTT
+
@CCFBDFFGHHHHJJGHIIJJIJJJJJJIIFHG@GGIJIJJDHIJJJJHHGHJIGI=DHIJHEHHFDAABDDDDB@DDDDDCDDDEEEDEDDDDBDBCDDC
@HWI-ST279:219:D0RJNACXX:5:1102:4178:123941
ATTATACCATCTTCTCTCAAATGAAATCTTTTATGAAACAATCCCCATAGTGGAGGGGTTTCACTTTGACGTTTCCAAGACTAAGCAAAGCATTTAATTGA
+
CCCFFFFFHHHHHJJJJJJJJJJJJJJJJJJJJJJJJJJJIJJJJJIJGIGIIIJJJJ;FHIJJJJJHHHHEFFFDFEEEEEDDDDDDDDDDDDDFEDEDD
@HWI-ST279:219:D0RJNACXX:5:1102:19161:123801
TTCACCGGATCTCTTGCGTCCGCCTCCGCCGTGCGACCTCCGCATTCTCCCGCGCCGCGCCGGATTTTGGGTACAAATGATCCCAGCAACTTGTATCAAT
+
@@@DFFB?FHFHHIDGBFHEGAGHGIEAF?D<@HGGIBEHH>DB?AEEDDCBD@?@<87<BB<@7;@CCBD?CCACC>@A@>>A:@ACDDCCC>C>CCD:
@HWI-ST279:219:D0RJNACXX:5:1102:15931:124283
TATTGAATTTGTAGCAATAGACCAGCATACACATTAGCATGAACAACAGAAGAGTTAGTGAAGGTAGTATTAACCATACAATCCCCACAGTTCATAAAACC
+
CCCFFFFFHHHFHIIJJJJJJJJJJIIGHJIJJIJIIJIIGIIJJJIIJJJIIIEIIJIJJIIGBCF@FHGEGHG@EIIHGEHHFFFFDEEEEEEDDDDDD
@HWI-ST279:219:D0RJNACXX:5:1102:6398:124839
GGTACAAATGATCCCAGCAACTTGTATCAATTAAATGCTTTGCTTAGTCTTGGAAACGTCAAAGTGAAACCCCTCCACTGTGGGGATTGTTTCATAAAAGA
+
CC@DFFFFHHHHHJJJJIJJJJJGIHIHGGIEGGGIIEGIJIIEEHGGHJIIJGIIJJJJJJIIHHIGIGGHIDIEFHHF@DFFD?BCCCDDDDDDDDCDB
@HWI-ST279:219:D0RJNACXX:5:1102:9098:125016
GGTTTCACTTTGACGTTTCCAAGACTAAGCAAAGCATTTAATTGATACAAGTTGCTGGGATCATTTGTACCCAAAATCCGGCGCGGCGCGGGAGAATGCGG
+
C@@FFFFFHHHHFIJGHIJGICGGIIGIJJJJJJIJGIIIGIIGGIIIHIIBGHIHCHJIIGEHIIIIIJJJJJIHHHHFEFDDBDDDDDDB@DDDDDDDD
@HWI-ST279:219:D0RJNACXX:5:1102:6293:126054
AACTCGTCAGCGTCGTTTCCAAGTCCTCGGTAACAGAGTGAAACCCCCGTTGAGGCCGATTCGTTTCATTCACCGGATCTCTTGCGTCCGCCTCCGCCGTG
+
@CCFFFFFHHHHHJJJJJIJJJIHIJJIIJBFHIJAGIBFHIJEIJJJJ@@EHHFFFDDDDDDCDDDEEFEDDABBDDDDDEDDDDDDBBDDDDDBDDDDB
@HWI-ST279:219:D0RJNACXX:5:1102:8209:126156
GGATCATTTGTACCCAAAATCCGGCGCGGCGCGGGAGAATGCGGAGGTCGCACGGCGGAGGCGGACGCAAGAGATCCGGTGAATGAAACGAATCGGCCTCA
+
@@CFFFFFHGFHHGGHIJJJIJJGIJJJIGGFFFBDDDDDDCDB:BB<?BBB@<BDBD;BDDDDD;B7;B;CD<>:>A@5>@ADDDCDCB>BB@BBDDDDD
@HWI-ST279:219:D0RJNACXX:5:1102:18938:126148
CAGTCACAATGGGGGTTTCACTGGTGTGTCATGCACATTTAATAGGGGTAAGACTGAATAAAAAATGATTATTTGCATGAAATGGGGATGAGAGAGAAGGA
+
@@@ADFFFHHHGGJJHGGIGIJJI?DDEFHIJJJBH>GGIFGHHHGII8@GHEGEGHIJHGHHEFEEEEEEDFEECDEDCDDDDCDD?BBCCDDBDDDDDD
@HWI-ST279:219:D0RJNACXX:5:1102:10983:126440
AAATTGACGTTGTTTGTGTGCACCTTTTGTCAGTTAGCCAGTTACGGCTGGAAGTTGTGTAAGTTTGTGTGACGCCTGGCTACAGGATTTTGGGTACAAAT
+
CCCFFFFFHHHHHJJJIIIJJJJJJJJJJIJJJJJJJJJJJJJJJJJJJJJ@FE=FFCD@CGG@EHFEHEDDFFCABBDDDDDCCDACDDDCDD<CCDDDC
@HWI-ST279:219:D0RJNACXX:5:1102:12195:127985
TGGCTAGTGTCATTGCACGGCTACCCAAAATATTATACCATCTTCTCTCAAATGAAATCTTTTATGAAACAATCCCCACAGTGGAGGGGTTTCACTTTGAC
+
BCCFFFFDHFHHHJIJJJJIJJJJJJJJJJJJJJJGIJIFHHHJJJJJJJJJJIJJJJJJJJJJJJJJJJJIIHGEHHFFFAEECDDDD8@DDDDDDDDDC
@HWI-ST279:219:D0RJNACXX:5:1102:14587:127982
GTGTCATTGCACGGCTACCCAAAATATTATACCATCTTCTCTCAAATGAAATCTTTTATGAAACAATCCCCACAGTGGAGGGGTTTCACTTTGACGTTTCC
+
BBBDFFFFHHHHHJJJJJJJJJJJJJJJJJJJIIJJJJJJJJJJJJJJJJJJIJJJJJJIJJJJJJJJJJJJHHHHCDDFDDD>BDDEDDDDDDDDBDDDD
@HWI-ST279:219:D0RJNACXX:5:1102:7961:128051
TGTGTCATGCACATTTAATAGGGGTAAGACTGAATAAAAAATGATTATTTGCATGAAATGGGGATGAGAGAGAAGGAAAGAGTTTCATCCTGGTGAAACTC
+
CCCFFFFFHHGHHJJJIIIIJJIJHIJIIIJJJIJJJJJJJJJIJJJJJJJJGIIIIGEHJJJGHICHCFHGE;@@BE>A;>CDCA>@D;@A9(5@CC@@:
@HWI-ST279:219:D0RJNACXX:5:1102:10551:128161
GTTTCACTCTGTTACCGAGGACTTGGAAACGACGCTGACGAGTTTCACCAGGATGAAACTCTTTCCTTCTCTCTCATCCCCATTTCATGCAAATAATCATT
+
C@CFFFFFHHGHHIJJJJJJJJJJJJJJJJJJJJJJJJJJFJGIJJJJJJHHHHFFFFFFEDEEEEEDDCDDDDDDEDDDDCCDDEDDDDDCDDDDEDDDD
@HWI-ST279:219:D0RJNACXX:5:1102:14229:128309
GTGTCATTGCACGGCTACCCAAAATATTATACCATCTTCTCTCAAATGAAATCTTTTATGAAACAATCCCCACAGTGGAGGGGTTTCACTTTGACGTTTCC
+
CBBDFFFFHHHGHJJJJJJJJJJJJJJJJJJJIJJJJJJJJJJJJJJJIJJJJJJJJJJIJJJJJJJJJJJJHHHHCEFFDDD;?BDEDDDDDDDD?BDCD
@HWI-ST279:219:D0RJNACXX:5:1102:20956:128678
GCGCGGCGCGGGAGAATGCGGAGGTCGCACGGCGGAGGCGGACGCAAGAGATCCGGTGAATGAAACGAATCGGCCTCAACGGGGGTTTCACTCTGTTACC
+
@@@DDDDDFFFF'@AEEFIIF6BD?BCB@BBB6:B-<BBBB307855:??9>39?B59?BBAABBBBBB?BB;BB<@BBBBBBBB0584(>ABAA:@>>A
@HWI-ST279:219:D0RJNACXX:5:1102:4563:128871
AAGGAAAGAGTTTCATCCTGGTGAAACTCGTCAGCGTCGTTTCCAAGTCCTCGGTAACAGAGTGAAACCCCCGTTGAGGCCGATTCGTTTCATTCACCGGA
+
CCCFFFFFHGHHHJJJJJIJJFHIIJJJJJIJJJJJHIHHGIIIGGIHIJJJIIFHIJJJHHEHHHFFFFDDD@BBDDDDDDBDDDDCDDDEEECDDDBBB
@HWI-ST279:219:D0RJNACXX:5:1102:11859:128770
GCTAGTGTCATTGCACGGCTACCCAAAATATTATACCATCTTCTCTCAAATGAAATCTTTTATGAAACAATCCCCACAGTGGAGGGGTTTCACTTTGACGT
+
BCBFFDFDHHHGHJIJJIIIJJJJJIJJJJJJJIJJIIIJIJJIJJJIJJJJJJJIIJJJJIJJJJJJJJJJJJHHEFFCEFEDDDD=BDDEDDDDCDDDD
@HWI-ST279:219:D0RJNACXX:5:1102:20818:129358
CTTGCGTCCGCCTCCGCCGTGCGACCTCCGCATTCTCCCGCGCCGCGCCGGATTTTGGGTACAAATGATCCCAGCAACTTGTATCAATTAAATGCTTTGCT
+
@@CFFFFFFDHGFGIIGIIGGBHBGGEH@GGHHIIIII@>B'9?;;@@-05&)5CDDBB2>+>ACD@@:CCCDDD<CB>AACCEDAACDC>C::@CDDCCC
@HWI-ST279:219:D0RJNACXX:5:1102:12965:130010
GAGAATGCGGAGGTCGCACGGCGGAGGCGGACGCAAGAGATCCGGTGAATGAAACGAATCGGCCTCAACGGGGGTTTCACTCTGTTACCGAGGACTTGGAA
+
CCCFFFFFHHFHHHHIJIJJIJJJIHFFDDDDDBDDD@BCDDDDD7@BDEDDDDCDDDBDDDBDDDDDDDDDDD09?CEDDDDDDDDDDDDDDDDDDDDDC
@HWI-ST279:219:D0RJNACXX:5:1102:13116:130020
AAGGCCAGTCACAATGGCTAGTGTCATTGCACGGCTACCCAAAATATTATACCATCTTCTCTCAAATGAAATCTTTTATGAAACAATCCCCACAGTGGAGG
+
CCCFFFFFHHHHHJJJJJJJJEHHIJJJJIGJJJJJJJJJJJJJIJJJIIIHGIIIJJIJJJJJJJJJJJHHHHHHHFFFFFFFEDEEEDDDDDDACDDDD
@HWI-ST279:219:D0RJNACXX:5:1102:15898:131395
GGCCAGTCACAATGGCTAGTGTCATTGCACGGCTACCCAAAATATTATACCATCTTCTCTCAAATGAAATCTTTTATGAAACAATCCCCACAGTGGAGGGG
+
CCCFFFFFHHHHHJJJJJJHIGIJJJIJGIJJIJIJJJJJJIIGIIGIGIICHGHIJJGGIJJJJIJIJJIIHHHHFFFFFFFFEEEEDDDDDACDDDDDD
@HWI-ST279:219:D0RJNACXX:5:1102:6122:132334
CAATCCCCACAGTGGAGGGGTTTCACTTTGACGTTTCCAAGACTAAGCAAAGCATTTAATTGATACAAGTTGCTGGGATCATTTGTACCCAAAATCCGGCG
+
CCCFFFFFHHHHFHJGIJJJGIJJIJJJJJJJIHJJJJJJJJJJJJJJJJJIIJJJJJJJHHHHGHHFFFFDEEECDDDDDDEEEEEEDDDBDDDDDDDDD
@HWI-ST279:219:D0RJNACXX:5:1102:4383:132809
CAGTCACAATGGGGGTTTCACTGGTGTGTCATGCACATTTAATAGGGGTAAGACTGAATAAAAAATGATTATTTGCATGAAATGGGGATGAGAGAGAAGGA
+
CCCFFFFFHHHHHJJGIJJJJJJJGHGHHIJJJJJJIJJJJIJJIJJJHIJJJJJJIJIHHHHHFEEEEEEDEEECDEDDDDDDDDDDDDDDDDBDDDDDD
@HWI-ST279:219:D0RJNACXX:5:1102:15168:132982
AGGTCGCACGGCGGAGGCGGACGCAAGAGATCCGGTGAATGAAACGAATCGGCCTCAACGGGGGTTTCACTCTGTTACCGAGGACTTGGAAACGACGCTGA
+
CCCDFFFFHHHHHJJJJJJHFFDDDDDDDDDDDDD7@DCEDDDDDDDDDDDDDDDDDDDDDDDD58@CDDDCDDCACDDDDDDBDCCCDCDDCDDDDDBDD
@HWI-ST279:219:D0RJNACXX:5:1102:13723:133461
GAAACCCCCGTTGAGGCCGATTCGTTTCATTCACCGGATCTCTTGCGTCCGCCTCCGCCGTGCGACCTCCGCATTCTCCCGCGCCGCGCCGGATTTTGGGT
+
CCCFFFFFHHHHHIIIGIJIJIJIHIIJJJIFIJJIIHIG@FFFHHIHHHEFDAADDBDB=BBDDDDDDDDDDDDDDDDDBDDDD3>BDDBB>>BCDDDBB
@HWI-ST279:219:D0RJNACXX:5:1102:7460:133729
AGCAAAGCATTTAATTGATACAAGTTGCTGGGATCATTTGTACCCAAAATCCGGCGCGGCGCGGGAGAATGCGGAGGTCGCACGGCGGAGGCGGACGCAAG
+
@@@FFFFFHHHHHIHIJIIGIGHJHHHIIGIJIIIEHIGEFFGEIJGHJIIEIIJEEEFD=BDDBDDBBCDDDD99@29>@BDDBDDDDDDDBBDBDDBB@
@HWI-ST279:219:D0RJNACXX:5:1102:20069:133520
GGGTTTCACTGGTGTGTCATGCACATTTAATAGGGGTAAGACTGAATAAAAAATGATTATTTGCATGAAATGGGGATGAGAGAGAAGGAAAGAGTTTCATC
+
CCCDDFFFHHHHCGCGGIJJJIJJJJJJJJJIIJJJCGGIIJJJJJJJIJJJJIJIIJJJJIJJIJJIIJJHHHHFFFFECEDDDDDDBCDDDD:ACDDDE
@HWI-ST279:219:D0RJNACXX:5:1102:13392:134001
CGTCCGCCTCCGCCGTGCGACCTCCGCATTCTCCCGCGCCGCGCCGGATTTTGGGTACAAATGATCCCAGCAACTTGTATCAATTAAATGCTTTGCTTAGT
+
@@@FDDFFDHFAFBGEEHGDDFHGHGG@@FEFFHFHIFB>A>BBDBB58BCDC8<<>>CCCDCACCCCC>?<?B>:>CACDCCCDCDCAACACACC@CCC>
@HWI-ST279:219:D0RJNACXX:5:1102:20296:134983
ATACAAGTTGCTGGGATCATTTGTACCCAAAATCCGGCGCGGCGCGGGAGAATGCGGAGGTCGCACGGCGGAGGCGGACGCAAGAGATCCGGTGAATGAAA
+
@@@FFFFAFCFHHDE@BFGHIAFHHHIIIIIIIIGHIEGGIIIFC>?;@BBCCCCCCBCC8<<;>>BBB@>;@B<5<<>>00>><ACCCCAB9>7@C>A@C
@HWI-ST279:219:D0RJNACXX:5:1102:10461:135454
GTCGCACGGCGGAGGCGGACGCAAGAGATCCGGAGAATGAAACGAATCGGCCTCAACGGGGGTTTCACTCTGTTACCGAGGACTTGGAAACGACGCTGACG
+
@<?D?DDDFAFF?6(7<A:BBC86?=@B>>,9='0&8>8@BB@<8B<?B57@-2(39)0;BB&5<4:>>AABBBA@@>955-2?A>ABB@3<9&550.5?@
@HWI-ST279:219:D0RJNACXX:5:1102:13447:135434
GGGTAAGACTGAATAAAAAATGATTATTTGCATGAAATGGGGATGAGAGAGAAGGAAAGAGTTTCATCCTGGTGAAACTCGTCAGCGTCGTTTCCAAGTCC
+
CCCDDFFFHHHHHJJJJJJJJJJJJJJJJJJJJJJJJIJJJJHIJJJJJJJIJJJJJJIJJDHIJJJJHHHHEFFEFFFEDEDDDDDDDD@BDDDEDDDDD
@HWI-ST279:219:D0RJNACXX:5:1102:10367:135532
GTCAGCGTCGTTTCCAAGTCCTCGGTAACAGAGTGAAACCCCCGTTGAGGCCGATTCGTTTCATTCACCGGATCTCTTGCGTCCGCCTCCGCCGTGCGACC
+
@@@FFFDFHHHHGIJIGBFHGIHGGCGHIIJCB::DHIIJIJJGAEADGIGHE>DFCC(;AD@DCDDCD?=BDBDCC@C>5@BBB@D9@B9@@<><@@<B<
@HWI-ST279:219:D0RJNACXX:5:1102:18910:136424
CAGAGTGAAACCCCCGTTGAGGCCGATTCGTTTCATTCACCGGATCTCTTGCGTCCGCCTCCGCCGTGCGACCTCCGCATTCTCCCGCGCCGCGCCG
+
@@@=DADDBFFGHJJJIIGHIIEHGGHHHGGFH3BGFDGBG6@/;BEHIH<CA<BB>C?>@?==88;@BBBB5;(29<-9B@CCCDDDBB><BD9BB
@HWI-ST279:219:D0RJNACXX:5:1102:6370:136739
GATCATTTGTACCCAAAATCCGGCGCGGCGCGGGAGAATGCGGAGGTCGCACGGCGGAGGCGGACGCAAGAGATCCGGTGAATGAAACGAATCGGCCTCAA
+
BCCFFFFFHFHHFGIIIIHHJJIFIJJJJJEFFDDDDDDDCDDBDD<CBDBDDDDDD@BDBBD;@BDDDDCDCACCBDBBBCDCACDCBB??BBB>BDDDD
@HWI-ST279:219:D0RJNACXX:5:1102:15948:137375
AAATAGCCAGGCAAATATATTATCCAAACCAGAGCAATCCAAGAGGTCGAATGTACTGATGCAGCCTTGAACGACGCTGACGAAGATGATACAATTGCCTG
+
CCCFFFFFHHHHHJJJJJJJJJJJJJJJJJJJJJIJJJJJJJJJJJFHHGIJJJJJJJIJJJIJJJJJJHHHGFFCBBDDDDDDDDDDDEEDDDDDDDDDD
@HWI-ST279:219:D0RJNACXX:5:1102:19849:138666
GAAACGACGCTGACGAGTTTCACCAGGATGAAACTCTTTCCTTCTCTCTCATCCCCATTTCATGCAAATAATCATTTTTTATTCAGTCTTACCCCTATTAA
+
CCCFFFFFHHHHHIJIJFHIJJJJJJJGGIGGGHIIGJJGIGIIJJJJJJIJIIJJGHHHHHHFFEFFFEEEEEEDEEDDDDDEEDDDDEEDDDDDDDDED
@HWI-ST279:219:D0RJNACXX:5:1102:14606:139132
GTTTCCAAGACTAAGCAAAGCATTTAATTGATACAAGTTGCTGGGATCATTTGTACCCAAAATCCGGCGCGGCGCGGGAGAATGCGGAGGTCGCACGGCGG
+
C@CFFFFFHHHHHIJJJJJJIIJJJJJIIJJJJJJJJJIJJJJJJJIJJJIJJHHJJJJJJJJJJIJJHFDDDDDBDDDDDDDDDDDDDD?CDDDDDDDDD
@HWI-ST279:219:D0RJNACXX:5:1102:15815:139401
GGCTAGTGTCATTGCACGGCTACCCAAAATATTATACCATCTTCTCTCAAATGAAATCTTTTATGAAACAATCCCCACAGTGGAGGGGTTTCACTTTGACG
+
BCCFFFDEDFHHHHIIGIJJJJJJJJJGIIIJJGIIJJIIJIJJIIJJJJJICGHJIGIJJIGIIJJIJIJJJEECCDEF@CEEBDDD2;BCDDDDDDDDB
@HWI-ST279:219:D0RJNACXX:5:1102:14868:139503
GCGGAGGTCGCACGGCGGAGGCGGACGCAAGAGATCCGGTGAATGAAACGAATCGGCCTCAACGGGGGTTTCACTCTGTTACCGAGGACTTGGAAACGACG
+
CCCFFFFDHHHHHJJJJJIIJIHDDDDDDDDCDDDDDDD7BBDEDDDDDDDDDDDDDDDDDDDDDDDD>BDDDDDACDDDDDDDDDDBBDDDDCCDDDDDB
@HWI-ST279:219:D0RJNACXX:5:1102:14041:139835
TTGCTGGGATCATTTGTACCCAAAATCCGGCGCGGCGCGGGAGAATGCGGAGGTCGCACGGCGGAGGCGGACGCAAGAGATCCGGTGAATGAAACGAATCG
+
?@<:B?BDD?FBCBFFBEHIFGEFEF?91?A<D0<A8/993=07?8@B<07-:(300:7&5<@-)&08;>;9>9-5598@@::8909<::>AB>><9?@BB
@HWI-ST279:219:D0RJNACXX:5:1102:10343:140197
GGAAAGAGTTTCATCCTGGTGAAACTCGTCAGCGTCGTTTCCAAGTCCTCGGTAACGGAGTGAAACCCCCGTTGAGGCCGATTCGTTTCATTCACCGGATC
+
CCCFFFFFHHHHHJJJJJJHIJJJJJJJIJJJJJHIIGIIJJJJJHJJJJJJGHIJJJFHHFFFFFEDDDDBDDDDDDDD<BDDDDDDDDEEEEDDDDBDD
@HWI-ST279:219:D0RJNACXX:5:1102:3200:140595
ACTCTGTTACCGAGGACTTGGAAACGACGCTGACGAGTTTCACCAGGATGAAACTCTTTCCTTCTCTCTCATCCCCATTTCATGAAAATAATCATTTTTTA
+
===+AB=BDD??FEFEBFFIEGD>EEIEEIFBFD@FA(@F@F=CEEFI;C=)))).;7;;6>A@36@AB@>55((5<@>A;@D5((4:>@A:A>>@BD:58
@HWI-ST279:219:D0RJNACXX:5:1102:15062:141410
GGGGTAAGACTGAATAAAAAATGATTATTTGCATGAAATGGGGATGAGAGAGAAGGAAAGAGTTTCATCCTGGTGAAACTCGTCAGCGTCGTTTCCAAGTC
+
=??BADD?DBD<C?AAEGHIGHE@HEGHIIIEH@@DFB?@DGCDA?FEFECHGBG@=CHCCEHIIDAEEAHEB;?.;@A@;=;??@CB8<?55<ACCC>CA
@HWI-ST279:219:D0RJNACXX:5:1102:8629:141656
AAGTCCTCGGTAACAGAGTGAAACCCCCGTTGAGGCCGATTCGTTTCATTCACCGGATCTCTTGCGTCCGCCTCCGCCGTGCGACCTCCGCATTCTCCCGC
+
@@@DDDBDHDACDBBGHAHIHHIIIIEEHHGFDBH?HIGGDFG=F@FHHECDEIEFF9>CCDACCB?;B=?@BB?9<<@9@>B3<>5@BBB@3<CDCCC@<
@HWI-ST279:219:D0RJNACXX:5:1102:18700:141617
AGAGAAGGAAAGAGTTTCATCCTGGTGAAACTCGTCAGCGTCGTTTCCAAGTCCTCGGTAACAGAGTGAAACCCCCGTTGAGGCCGATTCGTTTCATTCAC
+
@@@FFFFBBFHHHGIGIJEGIIJGGFHIIJIGIEIIGJJIGJJHIIHIIJJGGIJJGHAGECHHFF?CCCDEEDD>@BBDBDDDDDBBDDB>9?CDEDDCD
@HWI-ST279:219:D0RJNACXX:5:1102:20098:141535
GTTTCACTTTGACGTTTCCAAGACTAAGCAAAGCATTTAATTGATACAAGTTGCTGGGATCATTTGTACCCAAAATCCGGCGCGGCGCGGGAGAATGC
+
@?<DFFFFDHHH?FFEEGEGIIDICBFBHHGGA)?GHCHIGGIE49?BB?D9BFGGAD;=CC<BCAGHEHICHHGHFHDEFDDDDDDBD>5)55<>C@
@HWI-ST279:219:D0RJNACXX:5:1102:13892:142539
GGTGTGTCATGCACATTTAATAGGGGTAAGACTGAATAAAAAATGATTATTTGCATGAAATGGGGATGAGAGAGAAGGAAAGAGTTTCATCCTGGTGAAAC
+
BB@DDDDDHHHGHJJJJJJJJJJJJJCGHIIJJJJJIJJJJJJJJIIJIIJJJJJJJIIIIJIJJIIIHHHHHFFFFEEEEEDD>CDEEEEDDDDCDDDDD
@HWI-ST279:219:D0RJNACXX:5:1102:13887:142580
CGGCTACCCAAAATATTATACCATCTTCTCTCAAATGAAATCTTTTATGAAACAATCCCCACAGTGGAGGGGTTTCACTTTGACGTTTCCAAGACTAAGCA
+
CCCFFFFFHHHHHIIJJJJJIHIJJJJJJJJJJIIJIIIJJJIJJJJIJIJIIIJGGIJJJJJJCEHJJJHH9BCCEEEEEDDDD?BDDDEDDBCDDDDDD
@HWI-ST279:219:D0RJNACXX:5:1102:11906:142886
CGTGCGACCTCCGCATTCTCCCGCGCCGCGCCGGATTTTGGGTACAAATGATCCCAGCAACTTGTATCAATTAAATGCTTTGCTTAGTCTTGGAAACGTCA
+
CCBFFFFFHHHHHJJJJJJJJJJJJJJJJIJHHDCDDDDDDD<CDDDDDDDDDDDDDDDDDDDDDDEEEDDEDDDDEDDEDDDDDDDDDEECDCDDDDDDD
@HWI-ST279:219:D0RJNACXX:5:1102:4480:143335
AATCCGGCGCGGCGCGGGAGAATGCGGAGGTCGCACGGCGGAGGCGGACGCAAGAGATCCGGTGAATGAAACGAATCGGCCTCAACGGGGGTTTCACTCTG
+
CCCFFFFFHHHGHJJJJHFDDEDDDDDDDD?CDDDDDDBDDBDDDDDDDDBBDBCDCDCCBB0;@CDCCDDCDDDDDDDCDDDDDDBDDDD5<BDDDDDDD
@HWI-ST279:219:D0RJNACXX:5:1102:7457:143560
ATTCACCGGATCTCTTGCGTCCGCCTCCGCCGTGCGACCTCCGCATTCTCCCGCGCCGCGCCGGATTTTGGGTACAAATGATCCCAGCAACTTGTATCAAT
+
<@@DDFDDFCDHDGH>GCHDFAD@FBHDAF6@@BEGD4/AED>><ABCEACC@BBBBBBB@@BC&58>A>5-24::::>@C:ACCCCB9?83:4:4@BCCC
@HWI-ST279:219:D0RJNACXX:5:1102:14109:143567
TGGAGGGGTTTCACTTTGACGTTTCCAAGACTAAGCAAAGCATTTAATTGATACAAGTTGCTGGGATCATTTGTACCCAAAATCCGGCGCGGCGCGGGAGA
+
@@CFFFFFFHHHHJJJJJIIIFHIJJIJJJJJJJJJJJJJJJJJJIJJJJJJJJJJIIJIIJJJHHHHHFFFFFFFEEEDEDDDDDDDDDDDDDDDDB>BD
@HWI-ST279:219:D0RJNACXX:5:1102:19284:144207
CTGACGAGTTTCACCAGGATGAAACTCTTTCCTTCTCTCTCATCCCCATTTCATGCAAATAATCATTTTTTATTCAGTCTTACCCCTATTAAATGTGCATG
+
@CCFFFFFAFHHHGIIJHGCHIIJJJGGIEGIACFHFHIAHIGIIGIIEIGG<FGHGBFGAHHGIHGIJGHHFHFAEEDFFEEEEDDDDDEDCDDCDDEDC
@HWI-ST279:219:D0RJNACXX:5:1102:20991:144522
TTATACCATCTTCTCTCAAATGAAATCTTTTATGAAACAATCCCCACAGTGGAGGGGTTTCACTTTGACGTTTCCAAGACTAAGCAAAGCATTTAATTGAT
+
@CCFFDFEHHHHFIIJIJIGJIJJIGIHIJJGICEFGEHIJIHJADFEGBFHDGIJJ@FGGHGGIHGCHHFFF?CE>CCCD@;@;ACDAACDDCCDDEDCD
@HWI-ST279:219:D0RJNACXX:5:1102:6562:144819
TGATTATTTGCATGAAATGGGGATGAGAGAGAAGGAAAGAGTTTCATCCTGGTGAAACTCGTCAGCGTCGTTTCCAAGTCCTCGGTAACAGAGTGAAACCC
+
CCCFFFFFHHHHHJJJIJJJJJJJJJJJJIJJJJIIJIIJJHIJJJJJJIIJHIJJJJJJJJJJIJJHHFBBDEAACDCCDDDDD8?BDDDDD>CDEDDDD
@HWI-ST279:219:D0RJNACXX:5:1102:21317:145275
GAGGGGTTTCACTTTGACGTTTCCAAGACTAAGCAAAGCATTTAATTGATACAAGTTGCTGGGATCATTTGTA
+
@@<DFFDDHADFFGHI@A@AEG???*?8:?D<CC9?;909?FHF48B>4BBG@3BGDB)=@FG(=;6=AEHHH
@HWI-ST279:219:D0RJNACXX:5:1102:3647:145833
CGAGGACTTGGAAACGACGCTGACGAGTTTCACCAGGATGAAACTCTTTCCTTCTCTCTCATCCCCCTTTCATGCAAATAATCATTTTTTATTCAGTCTTA
+
@@@DDDFFHHFHHIBGIJIJJIGGEHJHIIIGIIGGEGGED@HEGIIJJGEEEIE?EHC?ADC@??'9;ACDD@CDDCDDCDDDCEEEDDACDD>@::CD<
@HWI-ST279:219:D0RJNACXX:5:1102:17518:146045
TCATCCTGGTGAAACTCGTCAGCGTCGTTTCCAAGTCCTCGGTAACAGAGTGAAACCCCCGTTGAGGCCGATTCGTTTCATTCACCGGATCTCTTGCGTCC
+
+=?BDDDDDDDDBBEDE@33<FEFAFD0CDEDEB<DCDADDD0878BC@ACEEIIIIC<AD';?>>??=?='5>?AA?AD>B>>(:8059>AAA3:>909>
@HWI-ST279:219:D0RJNACXX:5:1102:5963:146347
GGTTCTTGTTATAAGGCCAGTCACAATGGAGGTTTCACTGGTGTGTCATGCACATTTAATAGGGGTAAGACTGAATAAAAAATGATTATTTGCATGAAATG
+
@@@DFFFFHHHHGJJIJJJJJJJJJIIIIIJI=EGHIJGIIEGDFGGGICGIIHEHIHGIJIJIJ@BEGEHHHCHAEFDFFDEEDDEEDDDEDDEDCDDDD
@HWI-ST279:219:D0RJNACXX:5:1102:17686:147361
AATGGGGGTTTCACTGGTGTGTCATGCACATTTGATAGGGGTAAGACTGAATAAAAAATGATTATTTGCATGAAATGGGGATGAGAGAGAAGGAAAGAGTT
+
@@@FFFFFCFHGHGIGIFHFBGHIGDGCGHEBF9?BBDHII?:CHGGHIIJIIEDHAEEC?C>@BECEC@CCCCA;;ABDDBDDDDDDDDDCB<C9ACC:@
@HWI-ST279:219:D0RJNACXX:5:1102:18325:147399
AAGAGATCCGGTGAATGAAACGAATCGGCCTCAACGGGGGTTTCACTCTGTTACCGAGGACTTGGAAACGACGCTGACGAGTTTCACCAGGATGAAACTCT
+
@@@DBDD?FFF8?EFFEFF::AGF@;@A<DGED*9@A<B85==;;@3>@ABAAB:=3,352?ABB:4>(+))55<9><@BB28>@DA@BB??(:>AB3:4>
@HWI-ST279:219:D0RJNACXX:5:1102:11847:148139
CCAAGACTAAGCAAAGCATTTAATTGATACAAGTTGCTGGGATCATTTGTACCCAAAATCCGGCGCGGCGCGGGAGAATGCGGAGGTCGCACGGCGGAGGC
+
CCCFFFFFHHHHHJJJIJJJJJJJIJJJJJJJJJJIJJJJIJJJJJJJJIJJJJJJIJJJJJJJJFFDDDDDD>B@BDDDDDDDDD<CBDDDDDDDDBDD?
@HWI-ST279:219:D0RJNACXX:5:1102:4667:148497
GTGAATGAAACGAATCGGCCTCAACGGGGGTTTCACTCTGTTACCGAGGACTTGGAAACGACGCTGACGAGTTTCACCAGGATGAAACTCTTTCCTTCTCT
+
CCCFFFFFHHHHHJJJJJJJJJJJJJJJJJFHHIFHFGGHFFFFFFDDDDDCDDDDDDDBDDDDDDDDDDDBDDEDDDDDDDDDDDDDDCDDDDDDDDDDC
@HWI-ST279:219:D0RJNACXX:5:1102:5492:149504
GAGATCCGGTGAATGAAACGAATCGGCCTCAACGGGGGTTTCACTCTGTTACCGAGGACTTGGAAACGACGCTGACGAGTTTCACCAGGATGAAACTCTTT
+
@@@DDDFDHDFFHGCHEGIIIGEGCHGG@FGHGIIIGI=BBCCE@CDDCCCCCDDDBB@AC@ACCCABDDB@BBB9@?>8?CECCDCDD@>AC<C>@CCD>
@HWI-ST279:219:D0RJNACXX:5:1102:7467:149647
GCGAGACCGCCTTCTTCACTCTTGGCGAGACTCCAGTAGTCGACTGGTAGCGTTGAGAGAGAAGGAAAGATTCCGCAGATATTTTCTCCCGCAAATGGGCC
+
CCCFFFFFHHHHHJJJJJJJJJJJJIJJJJJJJJJJGIIGIJIJJJJEIHHHFFFCEDEDDDDDDDDDDDDDDED@BDDDDEEEEEDDDDBDDBDDDDDDB
@HWI-ST279:219:D0RJNACXX:5:1102:15087:152192
GACTAAGCAAAGCATTTAATTGATACAAGTTGCTGGGATCATTTGTACCCAAAATCCGGCGCGGCGCGGGAGAATGCGGAGGTCGCACGGCGGAGGCGGAC
+
@CCFFFDFHHHHFIJJJJJIIEHJJJJGGHEHGHIJJJGIIJJIGHGIIIIGIJIGIJJJJHFCDDBDDDDBDDCC@BBDDDDDDDDDDDDDB9BBDBD75
@HWI-ST279:219:D0RJNACXX:5:1102:16431:152318
TACTTAGGCCAGTCACAATGGCTAGTGTCATTGCACGGCTACCCAAAATATTATACCATCTTCTCTCAAATGAAATCTTTTATGAAACAATCCCCAC
+
:=<DABA3?=CD<CEA:::3<;FC?EBCFEFIE*:9?<DDIIIIE;(?DDDC@BEEIE;;..@A.7@;CEEDC>A?AADDD;?@ADAAA>;A355<?
@HWI-ST279:219:D0RJNACXX:5:1102:8788:152837
GATCCCAGCAACTTGTATCAATTAAATGCTTTGCTTAGTCTTGGAAACGTCAAAGTGAAACCCCTCCACTGTGGGGATTGTTTCATAAAAGATTTCATTTG
+
@@<BDEEDFDHGFEHFG@FHIJGIJGIGIJJIGIGHHIBGIHEHEHBD@?DFHICGGHIE@GI@CHCHII;7@AB<B>>CACAC>CCA@@CDD:@CDDDCD
@HWI-ST279:219:D0RJNACXX:5:1102:12991:153460
GGCGGAGGCGGACGCAAGAGATCCGGTGAATGAAACGAATCGGCCTCAACGGGGGTTTCACTCTGTTACCGAGGACTTGGAAACGACGCTGACGAGTTTCA
+
CCCFFDFFHHHHHJJIFIGHHIJIJJHHHGHFFFFFDDDDDDDDDDDDDDDDDDD59BCCDDDDCDDDDDDDDBDBCDDDCCDDDDDDBDDD?@?>?BDE@
@HWI-ST279:219:D0RJNACXX:5:1102:6490:153568
AGTCACAATGGGGGTTTCACTGGTGTGTCATGCACATTTAATAGGGGTAAGACTGAATAAAAAATGATTATTTGCATGAAATGGGGATGAGAGAGAAGGAA
+
@CCFFFFFHHHGHJHIJJJJJJJDGFHFHIJJJIJJJJJJIJIIJJJFHIIIJJJIJJIGHHHFFEEEEEEEEDDEEDDDDDDDDDDDDDDDDDDDDDDDD
@HWI-ST279:219:D0RJNACXX:5:1102:6318:153954
CATTTAATTGATACAAGTTGCTGGGATCATTTGTACCCAAAATCCGGCGCGGCGCGGGAGAATGCGGAGGTCGCACGGCGGAGGCGGACGCAAGAGATCCG
+
CCCFFFFFHHHHHJJJJHIJJIJJJJJJJJJJJIIJJJJJJJGGJJJJJJJJFDDDDDDDBDDDDDDDDD?CDDDDDDDDDBDDDDDDDDDDDDDDDDDDD
@HWI-ST279:219:D0RJNACXX:5:1102:4072:154229
GGTGTGTCATGCACATTTAATAGGGGTAAGACTGAATAAAAAATGATTATTTGCATGAAATGGGGATGAGAGAGAAGGAAAGAGTTTCATCCTGGTGAAAC
+
BC?DDDDFHHHHHJJJJJJJJJJJJJHHIJJJJJJJIJJJJIJJJJJJJJJJJJIJJJJJJJJJJIJJHGGHGFFDFEEEDEDD@CDEEEEDDDDCDCCDC
@HWI-ST279:219:D0RJNACXX:5:1102:13677:154721
AGGCCGATTCGTTTCATTCACCGGATCTCTTGCGTCCGCCTCCGCCGTGCGACCTCCGCATTCTCCCGCGCCGCGCCGGATTTTGGGTACAAATGATCCCA
+
CCCFFFFFHHHHHJJJJJJJJJJJJJJJJJIIJIIJJJJJGIJJJJHBFFDDDDDDDDDDDDDEDDDDDDDDDDDDBBDDB@CDDDD?CCDDDDDDDDDDC
@HWI-ST279:219:D0RJNACXX:5:1102:5657:155140
GGATCATTTGTACCCAAAATCCGGCGCGGCGCGGGAGAATGCGGAGGTCGCACGGCGGAGGCGGACGCAAGAGATCCGGTGAATGAAACGAATCGGCCTCA
+
CCCFFFFFHHHHHJJJJJJJJJJJJJJJJJJHFFDBBBDDDDDDDDD<C@DDDDDDBD7@DDDD@DDDDDBDDCDCCAB<BDCEDDDDC@DDBDDDBDDDD
@HWI-ST279:219:D0RJNACXX:5:1102:14446:155018
TTGATACAAGTTGCTGGGATCATTTGTACCCAAAATCCGGCGCGGCGCGGGAGAATGCGGAGGTCGCACGGCGGAGGCGGACGCAAGAGATCCGGTGAATG
+
@CCFFFFFHHHHGHGIJIIJIIIJJJHIJJJJJJJJJJJIIIJJJHDDDBD@B@DDCDDDBBD??BDDDDDDDDBB>BDD><BBDDDCD<CCCDD5<<CBC
@HWI-ST279:219:D0RJNACXX:5:1102:6481:155697
CGTCCGCCTCCGCCGTGCGACCTCCGCATTCTCCCGCGCCGCACCGGATTTTGGGTACAAATGATCCCAGCAACTTGTATCAATTAAATGCTTTGCTTAGT
+
@@@DDFFDFHHHHJGHIIGIJIGIIJJGIIJIIJIDIGHFDD6;@@BB8<@CCBB8ACCACCCDCCDDCDDDDDDCCCDDEEDDEDDDDEDDECDDDA@C:
@HWI-ST279:219:D0RJNACXX:5:1102:10684:155922
CGTGCGACCTCCGCATTCTCCCGCGCCGCGCCGGATTTTGGGTACAAATGATCCCAGCAACTTGTATCAATTAAATGCTTTGCTTAGTCTTGGAAACGTCA
+
@C@FFFFFHHGHHJIGJJJIJJIJIJGGGIIHHDDDDDDDDD<CCDDDDDCDDDDDDDDDDDCCADEEEDDEDDDEECDEDCDDDC>>ADDC@ACCDBABD
@HWI-ST279:219:D0RJNACXX:5:1102:13365:156129
CATTCTCATTCTTTATTGAACAAACAAATTCAGTGATGTGGCTAAGGTTATTGACTTGTTTAACAAAATCTGCCGCTGACTTCATAAAAGATTTCCAGCCA
+
CCCFFFFFHHHHHJJJJJJJJJJJJJJJJJJJIHHIJJFHIJIJJJIFHHJJHJJJJJGIJIJJJJJJJJJIJJJGHHFFFFFFEECEEDBCDDDEEDDDD
@HWI-ST279:219:D0RJNACXX:5:1102:18299:157125
CGGCGGAGGCGGACGCAAGAGATCCGGTGAATGAAACGAATCGGCCTCAACGGGGGTTTCACTCTGTTACCGAGGACTTGGAAACGACGCTG
+
@@<DDDDDFHHHHAGGI>EHFHFEEEE9<?C@CCCCCBBBBBB<5@BBCCCBBBBB&5?@CCCACC@CCCC@BB><2+::@:ACCB059BBB
@HWI-ST279:219:D0RJNACXX:5:1102:18177:157291
GAGTTTCATCCTGGTGAAACTCGTCAGCGTCGTTTCCAAGTCCTCGGTAACAGAGTGAAACCCCCGTTGAGGCCGATTCGTTTCATTCACCGGATCTCTTG
+
CCCFDFFFHHHHHJHIJJGJJJJHIJJJJJJJJJJJJJIJIIJJJIJIJJJIJIJEHJJJIHHHFDDEDDDDDDDDDBDDCDDDEEEEEDDDDBDDDDED@
@HWI-ST279:219:D0RJNACXX:5:1102:11905:157683
CTGGTGAAACTCGTCAGCGTCGTTTCCAAGTCCTCGGTAACAGAGTGAAACCCCCGTTGAGGCCGATTCGTTTCATTCACCGGATCTCTTGCGTCCGCCTC
+
BCCFDFFFHHGHHJJJJJJDHIHIIJJJJGGIIGIIJDCGIJIIJ=FGIIEIJJJFABBDEEDDDDBDDDCCDDDDADDDDBBBBB@CDDDDDDDDDDDDB
@HWI-ST279:219:D0RJNACXX:5:1102:12064:157694
GCGACCTCTGCATTCTCCCGCGCCGCGCCGGATTTTGGGTACAAATGATCCCAGCAACTTGTATCAATTAAATGCTTTGCTTAGTCTTGGAAACGTCAAAG
+
@@@DDFDDBDFHHGIGGIIIIGIJJIGHIGE:AEEFFDDBCCEDCADCACCDDCBCCBCCCACCDEDCCDDDEEDCA:3:CCCD:AD@:>>>:?B?BD9CC
@HWI-ST279:219:D0RJNACXX:5:1102:16672:157845
GTTTCACTCTGTTACCGAGGACTTGGAAACGACGCTGACGAGTTTCACCAGGATGAAACTCTTTCCTTCTCTCTCATCCCCATTTCATGCAAATAATCATT
+
CCCFFFFFHHHHHIJJJJJJIJJJJJJJJJIJJIJIJJJIIJ@GHIJJJIHHGHFFFFFFEEEEEEDCDDDDDDDCDDDDDDDDEEDEDDDDDDDDEDDDE
@HWI-ST279:219:D0RJNACXX:5:1102:7183:158171
CGGCGCGGCGCGGGAGAATGCAGAGGTCGCACGGCGGAGGCGGACGCAAGAGATCCGGTGAATGAAACGAATCGGCCTCAACGGGGGTTTCACTCTGTTAC
+
CCCFFFFFHHHHHJGIIHHHHHFFFF?CCDDDDDDDD@DDBDDBDDBDDDDDDCDDDD7BBDEDDDDCDDDDDDDDBDDDDDDDDDD5>BDDDDDDDDCDC
@HWI-ST279:219:D0RJNACXX:5:1102:4155:158330
GCTGACGAGTTTCACCAGGATGAAACTCTTTCCTTCTCTCTCATCCCCATTTCATGCAAATAATCATTTTTTATTCAGTCTTACCCCTATTAAATGTGCAT
+
CCCFFFFFHFHHHJJGIJIHIJJJJJJJJJJJJJJJJJJJJJIJJIJJIIJJHGIJJJJJJIIIJGIJJJJHHHFFFFFFFEEEEEDDDDDEEDEEEEDEE
@HWI-ST279:219:D0RJNACXX:5:1102:18583:159844
GTTTCCAAGACTAAGCAAAGCATTTAATTGATACAAGTTGCTGGGATCATTTGTACCCAAAATCCGGCGCGGCGCGGGAGAATGCGGAGGTCGCACGGCGG
+
CBCFFFFFGHGHGIJJIIJJJFJJJJJJJGJIJJIIIJIIGIJJIJJIJJIIIIJIIJGCHIIGIJHHFFD@BDDDDDBDDBDDDDDBDD?AB>9@BDDD@
@HWI-ST279:219:D0RJNACXX:5:1102:17497:160173
ACTGAATAAAAAATGATTATTTGCATGAAATGGGGATGAGAGAGAAGGAAAGAGTTTCATCCCCATTTCATGCAAATAATCATTTTTTATTCAGTCTTACC
+
CCCFFFFFHHHHHJJJJJJJJJJJJJJJJJJJJJJJJJJIJJIJJJJJJJJIJJFGHIJJJIJJJJIHHHHGHHFEEEFFEEEEEEEDDDDDDADDDEEDD
@HWI-ST279:219:D0RJNACXX:5:1102:3801:160343
AATAAAAAATGATTATTTGCATGAAATGGGGATGAGAGAGAAGGAAAGAGTTTCATCCTGGTGAAACTCGTCAGCGTCGTTTCCAAGTCCTCGGTAACAGA
+
CCCFFFFFHHHHHJJJJJJJJJJJJJJJJJJHHIIJGJIIJJJJIIJJFJCGHIJJJJJJIIIJIJJHHHHFEFFBCDDDDDDDEDDDDDDDDD@?BDDDC
@HWI-ST279:219:D0RJNACXX:5:1102:13487:160488
TAAGGCCAGTCACAATGGGGGTTTCACTGGTGTGTCATGCACATTTAATAGGGGTAAGACTGAATAAAAAATGATTATTTGCATGAAATGGGGATGAGAGA
+
@@@DFFFDFFDFDGIJGIIIBHHHGJIGIF9:?FFHIEHGGIHJIIGFGGCHII8BHG?CHEECFFEEEEDBCDDDEDDEFCDDDCDCDDDDDDDDDDDD?
@HWI-ST279:219:D0RJNACXX:5:1102:3990:161341
GGCGGAGGCGGACGCAAGAGATCCGGTGAATGAAACGAATCGGCCTCAACGGGGGTTTCACTCTGTTACCGAGGACTTGGAAACGACGCTGACGA
+
@<@DBDDD+8CCFIIIIBGEEGCHDE':?ACEEEEDC>BA?BBBB8ACCCBBBBB9@BCA>CCCCCCCCCB@BBB?A>AC>>A9?B<BB59@CB?
@HWI-ST279:219:D0RJNACXX:5:1102:6865:162402
GGTAACAGAGTGAAACCCCCGTTGAGGCCGATTCGTTTCATTCACCGGATCTCTTGCGTCCGCCTCCGCCGTGCGACCTCCGCATTCTCCCGCGCCGCGCC
+
?@@DD?DDDB+<DBCEB?FAB:C;8@;BFFFBBFE?>?D<FEFFIA;<@;A=CCEABB8<>;B?@@?@@@B5>BBBBB@@BBB@BB@>AAA0<9@@BB>BB
@HWI-ST279:219:D0RJNACXX:5:1102:20738:163608
GGGGTAAGACTGAATAAAAAATGATTATTTGCATGAAATGGGGATGAGAGAGAAGGAAAGAGTTTCATCCTGGTGAAACTCGTCAGCGTCGTTTCCAAGTC
+
@BCFBDFDHHFFHJIJJJJJJIIIIJIJJJJIIIHIJCHHIJJJJJJGGHGIJJI>=FG2=E=DHCHAEF>;9@9?@CEEEA@?B;>BBDDB0?CCD@>C@
@HWI-ST279:219:D0RJNACXX:5:1102:13866:164098
GAGGCGTGGCGCGGCGCGGCGCGGGAGAATGCGGAGGTCGCACGGCGGAGGCGGACGCAAGAGATCCGGTGAATGAAACGAATCGGCCTCAACGGGGGTTT
+
CCCFFFFFHHHHHJJJJJJHDDDDDDDDDDDDDD@DD<CBDDDDDDDD@DDBDDBBDBDDDCDCCDDDD0;@CDDCCDDDDDDDDDDDBBDDDDDDDD59@
@HWI-ST279:219:D0RJNACXX:5:1102:18430:164228
ACCATCTTCTCTCAAATGAAATCTTTTATGAAACAATCCCCACAGTGGAGGGGTTTCACTTTGACGTTTCCAAGACTAAGCAAAGCATTTAATTGATACAA
+
CCCFFFFFHGHHHIJJIJJJJJJJJJJIJJJJJJJJIJJJJEIGIFHIHIJJIFHC@FIGIJGIJHEHDDFFFFACCCCDDCDDDDDDDDEEDECDEEDDD
@HWI-ST279:219:D0RJNACXX:5:1102:20998:164363
TTTCACTCTGTTACCGAGGACTTGGAAACGACGCTGACGAGTTTCACCAGG
+
===+<?AABBCCB4@A7??AAABCB*:A:)==:A8(4=6;AAAB>B=A=AA
@HWI-ST279:219:D0RJNACXX:5:1102:19979:165371
GAAAGAGTTTCATCCTGGTGAAACTCGTCAGCGTCGTTTCCAAGTCCTCGGTAACAGAGTGAAACCCCCGTTGAGGCCGATTCGTTTCATTCACCGGATCT
+
@@CFDDFDFHGHHJJJJJFHCGHJIIHHEEHGIDDHGGGIJJJFBFHGIBFFHIGIIEIHGEFHHFFEC83,;;>C?<B;9BDDA9?ADEEEEDDDBB<@@
@HWI-ST279:219:D0RJNACXX:5:1102:4774:165615
CACGGCTACCCAAAATATTATACCATCTTCTCTCAAATGAAATCTTTTATGAAACAATCCCCACAGTGGAGGGGTTTCACTTTGACGTTTCCAAGACTAAG
+
CCCFFFFFHHHHHJJJJJJIJJJJJJJJJJJJJJJJJJJJJGIJJJJJIIJJJJJJJJIJJJIJIJGHIJJHFF9>?CCDDDDDDDDDDDDDEDDDDDDDD
@HWI-ST279:219:D0RJNACXX:5:1102:5957:165858
CAGTTACGGCTGGAAGTTGTGTAAGTTTGTGTGACGCCTGGCTACAGGATTTTGGGTACAAATGATCCCAGCAACTTGTATCAATTAAATGCTTTGCTTAG
+
@@CDDDFDHHFHHEFEFHHEFCEGGEGHBE??DGFHGGCBAD@?BGHJIGGCHDHG(=DCHHEEHFFEFDFEEDECCCCCEEEDDECDDEEDDEDDDCDC@
@HWI-ST279:219:D0RJNACXX:5:1102:13055:166226
GGGGTAAGACTGAATAAAAAATGATTATTTGCATGAAATGGGGATGAGAGAGAAGGAAAGAGTTTCATCCTGGTGAAACTCGTCAGCGTCGTTTCCAAGTC
+
BBCFDDEFHGHHGJJIJIJJJJJJJJJJJJJIIIIHIIIIJJJGIIIIIJJJJJJJJJIIJJHHIGHHHHHGFDFDDDEEEDEDDDDD@DD<BBCDEDDDC
@HWI-ST279:219:D0RJNACXX:5:1102:20185:166369
GATCCGGTGAATGAAACGAATCGGCCTCAACGGGGGTTTCACTCTGTTACCGAGGACTTGGAAACGACGCTGACGAGGTTCACCAGGATGAAACTCTTTCC
+
?@:BDDD8@B>CF?GIDFGHAFHEGG<FFHIIB<FA-95?@CCCCC;;@CC;;=?'53@3:+3:32)5>95;;CB?&&)(:>@A@8<24:(:(+:>CCCC:
@HWI-ST279:219:D0RJNACXX:5:1102:14588:166900
AAGCTAAGGCCAGTCACAATGGCTAGTGTCATTGCACGGCTACCCAAAATATTATACCATCTTCTCTCAAATGAAATCTTTTATGAAACAATCCCCACAGT
+
CCCFFFFFGGFHHHIIJJIIIJJIJGCHHIGIIGGIIIJIGIIJJAHIJJIIJGIGGIHHGIIIJIJJJIGGHHHEDEFFFFFEEEEEECBDDCDDDB@B5
@HWI-ST279:219:D0RJNACXX:5:1102:18713:167689
CAGGATGAAACTCTTTCCTTCTCTCTCATCCCCATTTCATGCAAATAATCATTTTTTATTCAGTCTTACCCCTATTAAATGTGCATGACACACCAGTAAAA
+
@@CFDFFFFFDFHJJJIGIIGIJIJJIJGIJJJBHHIJDHGICHIJIJJHJIJJJJJGIJGIIHIJJIGIJJJICAHEHHHFFFFFFDEEEEDDBDDCCC5
@HWI-ST279:219:D0RJNACXX:5:1102:2494:167941
GATTATTTGCATGAAATGGGGATGAGAGAGAAGGAAAGAGTTTCATCCTGGTGAAACTCGTCAGCGTCTTTTCCAAGTCCTCGGTAACAGAGTGAAACCCC
+
@@@AD8;DBBHFDGA<CFGGCFBF>FGGFHDGGCEHIGBD0:?FHIIEHG9DGIDHEGGI25@@;@D=BHEEE3@;@>C@CCB?=ABC:::A@CCECCB@@
@HWI-ST279:219:D0RJNACXX:5:1102:4944:167914
GAATCGGCCTCAACGGGGGTTTCACTCTGTTACCGAGGACTTGGAAACGACGCTGACGAGTTTCACCAGGATGAAACTCTTTCCTTCTCTCTCATCCCCAT
+
CCCFFFFFHFHHHJJJIJI?FHIJIGIIJHIIIJJGHFEFFCEEEDEDDDDDDBDDDDBD@DDEDDDCDBDDDCDDCDDDDDDDDCCACDDDDCDCDDDCA
@HWI-ST279:219:D0RJNACXX:5:1102:9141:170193
GAAACAATCCCCACAGTGGAGGGGTTTCACTTTGACGTTTCCAAGACTAAGCAAAGCATTTAATTGATACAAGTTGCTGGGATCATTTGTACCCAAAATCC
+
CCCFFFFFHHHHHJIJFHIHHJJJFHIIJJJJJJJJJHIJJIJJJJJIIIHGIJJIJJGHHHHHHFFFFFFEEEEEEEDDDDDDDDEFEEEEDDDDDDDDD
@HWI-ST279:219:D0RJNACXX:5:1102:15905:170073
CGAGGACTTGGAAACGACGCTGACGAGTTTCACCAGGATGAAACTCTTTCCTTCTCTCTCATCCCCATTTCATGCAAATAATCATTTTTTATTCAGTCTTA
+
CCCFFFFFHHHHHJJJJJJJJJJJJJJIJJJJJJJJJJJIJJJJJJJJJJJJJJJHHHHHHFFFFFDEEEEEECDDDDDDDEDDDEFEDDDDDEEDEDDED
@HWI-ST279:219:D0RJNACXX:5:1102:7081:170300
CAAAATCCGGCGCGGCGCGGGAGAATGCGGAGGTCGCACGGCGGAGGCGGACGCAAGAGATCCGGTGAATGAAACGAATCGGCCTCAACGGGGGTTTCACT
+
CCCFFFDFHFDFHJJIIJJJECDDDDDDDDBBD8?@BDBBDDDD@BBBBD8BDBDDBCDCCCDDD08<CCDCDDCBBDDDDDDDDDDDDBDDDD55?C>C@
@HWI-ST279:219:D0RJNACXX:5:1102:4842:170709
GAATCGGCCTCAACGGGGGTTTCACTCTGTTACCGAGGACTTGGAAACGACGCTGACGAGTTTCACCAGGATGAAACTCTTTCCTTCTCTCTCATCCCCAT
+
CCCFFFFFHHHHHJJIJJJDGGIIJJJJIIIIJJJEFFFFFEEEEEEDDDDDDDDDDBDD?BDDEDDDDBDDDDDDDDDDDDDDCCCDDDDCDDEDDDDDC
@HWI-ST279:219:D0RJNACXX:5:1102:18257:171068
CGTTTCCAAGACTAAGCAAAGCATTTAATTGATACAAGTTGCTGGGATCATTTGTACCCAAAATCCGGCGCGGCGCGGGAGAATGCGGAGGTCGCACGGCG
+
CBBFFFFFGHHHHIJJJJJJJJIJJJJIJJIJIGJJJJJJJJJIIIIJIIIJJJGIIJJJIJJJJJJJIHFDDDD@>BDDDDDDDDDDBDD?CDDDDDDDD
@HWI-ST279:219:D0RJNACXX:5:1102:20628:171116
GTTTCCAAGACTAAGCAAAGCATTTAATTGATACAAGTTGCTGGGATCATTTGTACCCAAAATCCGGCGCGGCGCGGGAGAATGCGGAGGTCGCACGGCGG
+
BB@FFFFFHHHHHJJIJJJJHGIJJJIJJJIIIJJIJIIJJJJJIGGIIJJJJGIFGIJIGHGIHGHIHFDDDDDBDD9@<?CDCDDBDD239<@>BD<BD
@HWI-ST279:219:D0RJNACXX:5:1102:3516:171413
GGTAAGACTGAATAAAAAATGATTATTTGCATGAAATGGGGATGAGAGAGGAGGAAAGAGTTTCATCCTGGTGAAACTCGTCAGCGTCGTTT
+
@@@DFFFFHGGFFBHGGGJGG>HIIIIH@FGBA>EF>HHA?=@DH9B?D1(.(';CG6@@=@@@C>)7?AE)7?;)7;;5;;,9;;?<8>9?
@HWI-ST279:219:D0RJNACXX:5:1102:12857:171755
GCATTTAATTGATACAAGTTGCTGGGATCATTTGTACCCAAAATCCGGCGCGGCGCGGGAGAATGCGGAGGTCGCACGGCGGAGGCGGACGCAAGAGATCC
+
CCCFFFFFHHHHHJJJJJJJJJJJJJJJJJJJJJIJJJJJJJIJJJJJJJJJJFDDDDDDDDDDDDDDDDD@CDDBDDDDDDDDDDDDDDDDBDDDDCCD>
@HWI-ST279:219:D0RJNACXX:5:1102:5714:173153
ACCATCTTCTCTCAAATGAAATCTTTTATGAAACAATCCCCACAGTGGAGGGGTTTCACTTTGACGTTTCCAAGACTAAGCAAAGCATTTAATTGATACAA
+
CCCFFFFFHHHHHJJJJJJJJJJJJJJJJJJJJJJJJJJJJJJJJFHIIJJJJ<FHIJJJIJJJJHHHFFFFFFEEEEEDDDDDDDDDDDEEDEDDEEDDD
@HWI-ST279:219:D0RJNACXX:5:1102:11019:173900
TCATTTGTACCCAAAATCCGGCGCGGCGCGGGAGAATGCGGAGGTCGCACGGCGGAGGCGGACGCAAGAGATCCGGTGAATGAAACGAATCGGCCTCAACG
+
CCCFFFFFHHHHHJJJJJJJIJJJJJJJIHFDDDDDDDDDD@DD?CDDDDDDDDDDDDDDDBBDDBDDDDDDDDDB@BDDDDDDDDDDDDDDDBDDDDDDD
@HWI-ST279:219:D0RJNACXX:5:1102:13695:174686
GTTACCGAGGACTTGGAAACGACGCTGACGAGTTTCACCAGGATGAAACTCTTTCCTTCTCTCTCATCCCCATTTCATGCAAATAATCATTTTTTATT
+
<@@DDBA?C<FFFIB?ABECE@F6DG:@?AF<;CFDF>FI9(6@;>E;7).==7)7;37>A:A@@AA;(5?BB@(5,(,5>>:>BBEB@B:>@B>8@A
@HWI-ST279:219:D0RJNACXX:5:1102:13804:174533
CATCTTCTCTCAAATGAAATCTTTTATGAAACAATCCCCACAGTGGAGGGGTTTCACTTTGACGTTTCCAAGACTAAGCAAAGCATTTAATTGATACAAGT
+
@@@FDFFFHHHHFHIJJJJJJHHIGJIIIIJIJJIJJJIJIJIFHGGGIGIGGGIEHIJJIIJJHHHHFFCDDFEEEEEDCDDCDDDDEECDCDEEDCDDD
@HWI-ST279:219:D0RJNACXX:5:1102:10858:174839
GCATTAAGGCCAGTCACAATGGCTAGTGTCATTGCACGGCTACCCAAAATATTATACCATCTTCTCTCAAATGAAATCTTTTATGAAACAATCCCCACAGT
+
CCCFFFFFHHHHHJJJJJJJJJJJJJFHHIJJJJIGIJJJIIJJJGIJJJJJJIJIIIIIJIJJJJJJIJHGHGECCFFFFFFEDEEECEDDCCDDDDDDC
@HWI-ST279:219:D0RJNACXX:5:1102:10454:176586
GGGGTTTCACTGGTGTGTCATGCACATTTAATAGGGGTAAGACTGAATAAAAAATGATTATTTGCATGAAATGGGGATGAGAGAGAAGGAAAGAGTTTCAT
+
@@@DDDDDADFHHAFCDFHCFGIIIGHIIICG>GIGICFAGGIIIIICGGIIGE@FHIDGIIEHGEEAGFHFHHFEBB?ACCC?BBCC?BCCBCCCCCDDC
@HWI-ST279:219:D0RJNACXX:5:1102:18390:176588
CGTCGTTTCCAAGTCCTCGGTAACAGAGTGAAACCCCCGTTGAGGCCGATTCGTTTCATTCACCGGATCTCTTGCGTCCGCCTCCGCCGTGCGACCTCCGC
+
@@@FFFFFGFHFBGHIGHIJHHIGJJGI<CGIGGJJJGIHIIIJJJIE@GHIH?EHFEFDDE>CAAB>BCCCCCDBB>@BDBBDDDDDB@BDDDDD<CDDD
@HWI-ST279:219:D0RJNACXX:5:1102:2834:179392
GGTTTCACTCTGTTACCGAGGACTTGGAAACGACGCTGACGAGTTTCACCAGGATGAAACTCTTTCCTTCTCTCTCATCCCCATTTCATG
+
??8BD+AADDDBD,<C?:FEAAF?BD@EEED)CDDDDD0B;(;5@CAA)@C=;ACDDDD?;6;AAA6--5;>;(55>55:9<??ADD>DA
@HWI-ST279:219:D0RJNACXX:5:1102:4311:180749
TCTGTTACCGAGGACTTGGAAACGACGCTGACGAGTTTCACCAGGATGAAACTCTTTCCTTCTCTCTCATCCCCATTTCATGCAAATAATCATTTTTTATT
+
@@@D?BDDF6?@AHHGDII@HGHIB?C::DE?@D@BG<@AFHG?;DE@C?>=EEEDEE);>@CCCA;>;;A>?@<9@ACDD@C:(:>::>A3@@CACB<:@
@HWI-ST279:219:D0RJNACXX:5:1102:5981:180531
GAAACTCTTTCCTTCTCTCTCATCCCCATTTCATGCAAATAATCATTTTTTATTCAGTCTTACCCCTATTAAATGTGCATGACACACCAGTGAAACCCCCA
+
CCCFFFFFHHHHHJJJJJJJJJJJJJJJJJJJJJIJJJJIJJJJJJJJJJJJJJJJJIJJJJJJJJJIIJJJJJJJHHHHHHFFFFDDDDEDDDDDDDDDD
@HWI-ST279:219:D0RJNACXX:5:1102:13469:182253
GGTTGTGGTTCGTGAGGACGAAGGGCTTGAGGAAGAAGATGGAGTAGTTTTGGCGTTAGGGCTATGAGGGCGTGAGTTTCGCTGAGAGAGAAGGAAACAAA
+
BCBFFFFFFHHHHIJJJIJJJJJJJJJJJIIJGIIGIIGHIIAH=FHFHIJJJHHDFFDEEDDDDDDDDDDDBDD@CDDEDDDDDDDDDDDDDDDDDDDDD
@HWI-ST279:219:D0RJNACXX:5:1102:16217:183388
ATGAGAGAGAAGGAAAGAGTTTCATCCTGGTGAAACTCGTCAGCGTCGTTTCCAAGTCCTCGGTAACAGAGTGAAACCCCCGTTGAGGCCGATTCGTTTCA
+
@@CFFFFFDFFHHIJGEGHCEHGIHJIIEEHHGIBHGFDHGIJEHHGGIIGFGIEGHEHIEBE??DFF@@@E@CCC;,=>B@BD@ACCBD@DDDDDDAB>>
@HWI-ST279:219:D0RJNACXX:5:1102:13610:183687
CTCGTCAGCGTCGTTTCCAAGTCCTCGGTAACAGAGTGAAACCCCCGTTGAGG
+
?88AD?D:<DF1C8E@CFHHI?<F<:D0C;B099;D*09B<D@F:AF@2C;??
@HWI-ST279:219:D0RJNACXX:5:1102:16526:183628
AGACTAAGCAAAGCATTTAATTGATACAAGTTGCTGGGATCATTTGTACCCAAAATCCGGCGCGGCGCGGGAGAATGCGGAGGTCGCACGGCGGAGGCGG
+
CCCFFFFFHHHHHJJJJJJJJJJJJJJJJJGIJJIJJJJJJJJJJJGIJJJJIIJIJJJJJIHFDDDDDDDDDBDDDDDDDDD?CDD@DDDDDDDDDDDD
@HWI-ST279:219:D0RJNACXX:5:1102:18751:183582
AGGGGTTTCACTTTGACGTTTCCAAGACTAAGCAAAGCATTTAATTGATACAAGTTGCTGGGATCATTTGTACCCAAAATCCGGCGCGGCGCGGGAGAATG
+
;?@FFADDFHHHHJJGHIHGIICHIIIJJJIIEIJJJAFGHIFFEIGEGCGGIIHHHIIIIJEHEGGIIIEHEEFHHD?DDFDDB@B>BDDBDDD@BBDDC
@HWI-ST279:219:D0RJNACXX:5:1102:3210:184982
GCTAGTGTCATTGCACGGCTACCCAAAATATTATACCATCTTCTCTCAAATGAAATCTTTTATGAAACAATCCCCACAGTGGAGGGGTTTCACTTTGACGT
+
BCCFFFFDHHHHHGHHIIIJIJJJJJJJJJJJJIIGGHEEHGIHIJICGHHGGJJIGGIJJIGGIIGHIJJ>DHHEFBD?BDECCBD=BDDEDDDDDCD<@
@HWI-ST279:219:D0RJNACXX:5:1102:13714:186096
GTTTCACTCTGTTACCGAGGACTTGGAAACGACGCTGACGAGTTTCACCAGGATGAAACTCTTTCCTTCTCTCTCATCCCCATTTCATGCAAATAATCATT
+
7=:<AAAA>BBBCCB<=<8AAA+2@@AABB;:A4):A<AAAA=AA>4=AB<AA>@@?@@;56;;;>>>???;;??=::5===:==?=:8;;??;:??=???
@HWI-ST279:219:D0RJNACXX:5:1102:6744:186477
GCGGACGCAAGAGATCCGGTGAATGAAACGAATCGGCCTCAACGGGGGTTTCACTCTGTTACCGAGGACTTGGAAACGACGCTGACGAGTTTCACCAGGAT
+
CCCFFFFFHHHHHJJJJJJHGJJJJJJJJJJJJJJJJJIJJJJJHHFD8<BCDDDDDDCDDDDDDDDDDDDDDDDDDDDDDDDDDDDBD@BDDEDDDDDDC
@HWI-ST279:219:D0RJNACXX:5:1102:8387:186616
CCAAAATCCGGCGCGGCGCGGGAGAATGCGGAGGTCGCACGGCGGAGGCGGACGCAAGAGATCCGGTGAATGAAACGAATCGGCCTCAACGGGGGTTTCAC
+
CCCFFFFFHHGHHJJJJIJJIFDDCDDDDDDDDD<CBDDBDDDDD5BDDBDBDDDDDDCDCDDDDB0;@CDDDDDDDDDDDDDDD>BDDDDDDDD5>BDEC
@HWI-ST279:219:D0RJNACXX:5:1102:8835:187291
AATAGGGGTAAGACTGAATAAAAAATGATTATTTGCATGAAATGGGGATGAGAGAGAAGGAAAGAGTTTCATCCTGGTGAAACTCGTCAGCGTCGTTTCCA
+
BCCFFFFFCFHHFJJJJGJJJJJJIFIJJIJJJIJJJIHIHHIIIIGIBHGGGHAGCHGIHIIGHH=CHBBDEFFDECACCCCDDB?BBDDD?BB>BBDDE
@HWI-ST279:219:D0RJNACXX:5:1102:2635:187632
TGGGATCATTTGTACCCAAAATCCGGCGCGGCGCGGGAGAATGCGGAGGTCGCACGGCGGAGGCGGACGCAAGAGATCCGGTGAATGAAACGAATCGGCCT
+
CCCFFFFFHHDHHGGGHHIJJJJJIIGIIJJGJHFDDBDBBDDDDDDDDBDBBBBDBBBD7BDDDDB7>B@DDDDC>AC?B@B?ADDDDCCBBDDBDBDDB
@HWI-ST279:219:D0RJNACXX:5:1102:18621:188155
CGTGCGACCTCCGCATTCTCCCGCGCCGCGCCGGATTTTGGGTACAAATGATCCCAGCAACTTGTATCAATTAAATGCTTTGCTTAGTCTTGGAAACGTCA
+
CCBFFFFFHHHHHJJGIHJJIIJJJJJJJIIHHDCDDDDDDD?CCDDDDDCDDDDDDDCDDDDDDDEEEDDEDDDDEDDEDDDDDDDDDEEDDDDDDDDDD
@HWI-ST279:219:D0RJNACXX:5:1102:14384:188277
CCTCCGCCGTGCGACCTCCGCATTCTCCCGCGCCGCGCCGGATTTTGGGTACAAATGATCCCAGCAACTTGTATCAATTAAATGCTTTGCTTAGTCTTGGA
+
?@?DDD?DA8C@F6FGFEEEF6?@??DFFEEFFEFBBCBBB?;@B@>:B+93@@A:3@>A>?A:<9(8?:::34@:@>:A@BDABB@BABABBAABDDBAB
@HWI-ST279:219:D0RJNACXX:5:1102:5848:188894
GTTTCACTCTGTTACCGAGGACTTGGAAACGACGCTGACGAGTTTCACCAGGATGAAACTCTTTCCTTCTCTCTCATCCCCATTTCATGCAAATAATCATT
+
C@CFFFDFHHHHHJJJIIIJIJJIIJJIIJJJIDHIJEGJGGHGIGIJJIEEHHBDFFFFEDEEECEDDCDDDDDDEDDDDDDDEEEDDCCCDCDCD@CDD
@HWI-ST279:219:D0RJNACXX:5:1102:14061:188893
TTGCATGAAATGGGGATGAGAGAGAAGGAAAGAGTTTCATCCTGGTGAAACTCGTCAGCGTCGTTTCCAAGTCCTCGGTAACGGAGTGAAACCCCCGTTGA
+
CCCFFFFFDHHHHJJJJJJJIJGHIIJJJJJIIJGIJJJJJJIJJHGIJJHIJJIIJJJI;DH:BEFFFEEEEEECDDDDDDDDDD<ACDDDBDDDD>DDB
@HWI-ST279:219:D0RJNACXX:5:1102:16639:188945
GGGACAAATGATCCCAGCAACTTGTATCAATTAAATGCTTTGCTTAGTCTTGGAAACGTCAAAGTGAAACCCCTCCACTGTGGGGATTGGTTCATAAAAGA
+
@<+ADBADFHHHHIHIIAFBFDHD:FHE@<CHDHEEH<FFGEAD<DD0?G<9BBFGIB9BBBGF8@C=C>FG>CEEHHEE;@CBB=B9;(:(>>@CCCCCB
@HWI-ST279:219:D0RJNACXX:5:1102:20837:189791
CATTCTCCCGCGCCGGGCCGGATTTTGGGTACAAATGATCCCAGCAACTTGTATCAATTAAATGCTTTGCTTAGTCTTGGAAACGTCAAAGTGAAACCCCT
+
;??DDD4DDDD>18?)?60@DADDDEIDD5=ACDDCDDDA)?7;@A@AA;A(-;5>>AA>AAA5:,;(:>>A>>>>>AAAAAAA><><>A>>:>:AA<<>?
@HWI-ST279:219:D0RJNACXX:5:1102:11977:190096
TTTGCATGAAATGGGGATGAGAGAGAAGGAAAGAGTTTCATCCTGGTGAAACTCGTCAGCGTCGTTTCCAAGTCCTCGGTAACAGAGTGAAACCCCCGTTG
+
@CCFFFFFHHHDFIIJJJJIJIIEHGIJJJJJGCI?GGIJIJIGIIGGHHHGIIIHIIIIIIGFBBB@;@@AACCCCB;=A<@AA>>:5>ACCBDDB>B??
@HWI-ST279:219:D0RJNACXX:5:1102:6736:190478
CGCGGCGCGGGAGAATGCGGAGGTCGCACGGCGGAGGCGGACGCAAGAGATCCGGTGAATGAAACGAATCGGCCTCAACGGGGGTTTCACTCTGTTACCGA
+
CCCFFFFFHHHHHJIIIIJIGIH?DFDDDDDDDD6BDDBDDDDDDBDDDCCADBD<BDDEDDDCCDBBBDDDDDBACDDDDDDD0<BCDDDDDDDDDDDDB
@HWI-ST279:219:D0RJNACXX:5:1102:19635:190464
AGCTTAGGCCAGTCACAATGGGGGTTTCACTGGTGTGTCATGCACATTTAATAGGGGTAAGACTGAATAAAAAATGATTATTTGCATGAAATGGGGATGAG
+
@C@FFDFDHGHH?GBHIIICHGGI:DFIIIIIIBG?D9?DDHGIIHIIIG;CHIGGI4=EHGHFFBDFFACEECBACCEECDEECDDACCC:ACBCBBBC@
@HWI-ST279:219:D0RJNACXX:5:1102:13475:190570
GGGTTTCACTTTGACGTTTCCAAGACTAAGCAAAGCATTTAATTGATACAAGTTGCTGGGATCATTTGTACCCAAAATCCGGCGCGGCGCGGGAGAATGCG
+
@@@DDFFFGHHHHIHIFGIJJJJJJJJIIGIJJJJIIHIIIJJJJIJIIIIIGHGGGHIIJIJAGHJJHHIHIJJHEEHHFFDDDDDDDDB<99>9BACC>
@HWI-ST279:219:D0RJNACXX:5:1102:9565:190889
CCCCCGTTGAGGCCGATTCGTTTCATTCACCGGATCTCTTGCGTCCGCCTCCGCCGTGCGACCTCCGCATTCTCCCGCGCCGCGCCGGATTTTGGGTACAA
+
CCCFFFDFHHHHHJJJJJJJGIJJJJJJJJJJJIJJEHIJEIEGIJIHHDFFDDDB;@B@BDDBDDDD@DDDEDDD9BDDDDDDDD<B<>BDDDBD?CDDC
@HWI-ST279:219:D0RJNACXX:5:1102:16205:191278
GAGTTTCATCCTGGTGAAACTCGTCAGCGTCGTTTCCAAGTCCTCGGTAACAGAGTGAAACCCCCGTTGAGGCCGATTCGTTTCATTCACCGGATCTCTTG
+
CCCFFFFFGHHHHJHHIJJJJJJJJJJIJIJIGIIIJJJIIJJJJIIHIJCHIJIHIIJJIHGHFDDEDDDDDDDD@BC?9ABCEEEDCDDDD@BDDDEDA
@HWI-ST279:219:D0RJNACXX:5:1102:18585:191261
ACTGAATAAAAAATGATTATTTGCATGAAATGGGGATGAGAGAGAAGGAAAGAGTTTCATCCTGGTGAAACTCGTCAGCGTCGTTTCCAAGTCCTCGGTAA
+
@@@FDFFFAHHHHJJHJJIJFEIJJIJJJJJJJJJDGIHIGHFGDBFHIIEHIIDHHIJEIIIIIHHHHHFHHFDDFDDDB?@;?BCADDDDDDDDDDBDB
@HWI-ST279:219:D0RJNACXX:5:1102:8787:191667
TGGGGATGAGAGAGAAGGAAAGAGTTTCATCCTGGTGAAACTCTTCAGCGTCGTTTCCAAGTCCTCGGTAACAGAGTGAAACCCCCGTTGAGGCCGATTCG
+
@@@FDADDHHHHGJJJJFGHIIGIHGIIIJIJIJJDGIIJJIIJJIJJIJJJG@FGGIJJIGAEHHHF?DDDEEEECAC@CCBDDDD<BBBDDDDDBBBC?
@HWI-ST279:219:D0RJNACXX:5:1102:19981:192011
GGGGGTTTCACTCTGTTACCGAGGACTTGGAAACGACGCTGACGAGTTTCACCAGGATGAAACTCTTTCCTTCTCTCTCATCCCCATTTCATGCAAATAAT
+
@@@DADFFHHHHHIJDFHIIGHGGBBGIIJIIHIIEAEG/AEIHBH55?7??ACBD?DCCC>@>>5>CC@CACCDCCDCDDDD@DDCCDDDDDDDCCDCDE
@HWI-ST279:219:D0RJNACXX:5:1102:16867:192347
GGGTACAAATGATCCCAGCAACTTGTATCAATTAAATGCTTTGCTTAGTCTTGGAAACGTCAAAGTGAAACCCCTCCACTGTGGGGATTGTTTCATAAAAG
+
@CCDDDDFHHHHHIJJIIJJJJJJIHHJJJJJJJJJIJJJJJJIGJIIFHGIGGIJJJJ;DFHJJFHIJIJCGHIAEHHFFDFFDDDDDDCCDDFEEDDDD
@HWI-ST279:219:D0RJNACXX:5:1102:20123:192999
CAAATGATCCCAGCAACTTGTATCAATTAAATGCTTTGCTTAGTCTTGGAAACGTCAAAGTGAAACCCCTCCACTGTGGGGATTGTTTCATAAAAGATTTC
+
?@@?=BDDFFHHHIIIIGICHIIEG<EHGCGGHEIGGIIIIGEHGIIIIIIIIIDFCHHFBBG>GGIIIAHGGFFCEHEEB=CCCCFCCCDCCCCCBCCC=
@HWI-ST279:219:D0RJNACXX:5:1102:7547:193745
CGGGGGTTTCACTCTGTTACCGAGGACTTGGAAACGACGCTGACGAGTTTCACCAGGATGAAACTCTTTCCTTCTCTCTCATCCCCATTTCATGCAAATAA
+
@CCFFFDDHHHHHJIJIJJJJJJJJJIJJJJJJIJJIGHF?BCCD?BBBDEEDDDDDDACCDDDDDDCDDCCCCDCCDDDCEDDDDDDDEEEDCDDDCDDD
@HWI-ST279:219:D0RJNACXX:5:1102:9842:193678
CAGTGGAGGGGTTTCACTTTGACGTTTCCAAGACTAAGCAAAGCATTTAATTGATACAAGTTGCTGGGATCATTTGTACCCAAAATCCGGCGCGGCGCGGG
+
BBBDDFEFHHHFHJJJJJJJJJJJIJJJJJJJJJIJJJIJJJJIIJJJJJJJJJJJJJJIIIIJJHHHHFFFFFEDEEEEEDDDDDDDDDCDDDDDDDDDD
@HWI-ST279:219:D0RJNACXX:5:1102:6098:195209
GTGGGCTCCCCGGCAGACCACATTTGTCATCTCTCTCTCTCTCTCATTTCCATCGTCTTCTTCCTCCATCGCCGCCATCTTTCACTCTTCTCTCAAATGA
+
@@CFFFFFGHFFHIEEHGGIGGGGG@?D?FDFEIICECFFEGI>BG=FEGH)8CF=CCEECAEH;?CC@C??A>@=@D?A@AC>@CA>CDDD>C:>@44@
@HWI-ST279:219:D0RJNACXX:5:1102:8920:195334
ATCATTTGTACCCAAAATCCGGCGCGGCGCGGGAGAATGCGGAGGTCGCACGGCGGAGGCGGACGCAAGAGATCCGGTGAATGAAACGAATCGGCCTCAAC
+
BC@FFFFFFHHGGJJJJJJJJJJJIJIJJJHFD@DBDDDDDDBDD?CBDDDDDDDD8BDDDD<BDDBDDDDDDDDDB5>BDDDCDCABDDDDDDBDBDDDD
@HWI-ST279:219:D0RJNACXX:5:1102:12757:195755
GGTACAAATGATCCCAGCAACTTGTATCAATTAAATGCTTTGCTTAGTCTTGGAAACGTCAAAGTGAAACCCCTCCACTGTGGGGATTGTTTCATAAAAGA
+
CC@DFFFFHHHHHJJJJJJJJJJJHJJJJJJJJJJJJJJJJJJJJIJIIJJJJJJIJJIJJJJJFHIJJJJJJJJHHHHFDFFFDDDDDDDDDEEEDDDDD
@HWI-ST279:219:D0RJNACXX:5:1102:8063:196217
GTTTCCAAGACTAAGCAAAGCATTTAATTGATACAAGTTGCTGGGATCATTTGTACCCAAAATCCGGCGCGGCGCGGGAGAATGCGGAGGTCGCACGGCGG
+
B@BFFFFFHHHHHJJJJJJJJJIIJJIJJIJIIJJJJJJJJJJJJIJJJJJJJIIJJJIIJJJJJJJJHFDDDDDBDDBD@DDDDDD@BD8CDDDDDDDDC
@HWI-ST279:219:D0RJNACXX:5:1102:14206:196693
AGTTTCATCCTGGTGAAACTCGTCAGCGTCGTTTCCAAGTCCTCGGTAACAGAGTGAAACCCCCGTTGAGGCCGATTCGTTTCATTCACCGGATCTCTTGC
+
CCBFFFFFHHHHHGHJJJJJJJJJJJIJIIIHIJJJJJJJJJJJJJJJJJJJJJHIIJJJJHHFDCEDDDDDDDBBBDDDDDDEEEEEDDDDDDDDDEDDD
@HWI-ST279:219:D0RJNACXX:5:1102:6541:196841
CATTTAATTGATACAAGTTGCTGGGATCATTTGTACCCAAAATCCGGCGCGGCGCGGGAGAATGCAGAGGTCGCACGGCGGAGGCGGACGCAAGAGATCCG
+
CCCFFFFFHHHHHJJJIJJJJJJJJJJJJJJJJIIJJJJJJJJJJJJJJJJJFDDDDDDDBDDDDDDDDDACDDDDDDDDDDDDDDD@DDDDDDDDCCDDD
@HWI-ST279:219:D0RJNACXX:5:1102:16611:197400
GATCATTTGTACCCAAAATCCGGCGCGGCGCGGGAGAATGCGGAGGTCGCACGGCGGAGGCGGACGCAAGAGATCCGGTGAATGAAACGAATCGGCCTCAA
+
CC@FFFFFHHHHHJJJJJJJJJJJJJJJJJJHFDDDDDDDDDDDDD<CDBDDDDDDDBBDBDDDDBDDDDDDDDDCBB<BBDEDDDDDDDDDDDDDDDDDC
@HWI-ST279:219:D0RJNACXX:5:1102:20107:197484
AGATCCGGTGAATGAAACGAATCGGCCTCAACGGGGGTTTCACTCTGTTACCGAGGACTTGGAAACGACGCTGACGAGTTTCACCAGGATGAAACTCTTTC
+
@CCFFFFFFHHHHJJJJJJJJJIGIJGGIJJJJIJJJ6BCCCCEECCDDDDDDBDDB?CCDDADDCBDDDDDBBCB@@?BDEEDDCDDDDDCDDCCCCDDD
@HWI-ST279:219:D0RJNACXX:5:1102:5161:198208
GGCACCGAACTACAGTAAGAAATTCGCATGCCGGTGTAATTGGGAAAGGCGCGCAAATTAGGCCAGTCACAATGGCTAGTGTCATCGCACGGCTACCCAAA
+
@@@FFFFDHHFHHGIIGGEHHIJIIEBGGGIIIJGA@FGIIHIIGGIIJJGBEBABBCDDCACDDDCACACCDDCACDDA@4>AD3>@BDBD9<BDDB:AB
@HWI-ST279:219:D0RJNACXX:5:1102:10966:198249
GAAGAAGGAGAAGAAAAACAAAAATTGGTATAAAAAAAACAAGCGGTGGCGCCGATAAATGCAAGCACGGAGGAGACGCGCGCACCCAAAATCCGGCGCGG
+
CCCFFFFFHHHHHJJJJJIIJJJJJIJJ?CGIIIJJJJJIIIIIJJ@HGGFFDDDDDDDDDDCDDDDDDDDDBBBB?@BDDDDDDDDDDDDDDDDDDDDDB
@HWI-ST279:219:D0RJNACXX:5:1102:20960:198154
CAGAGTGAAACCCCCGTTGAGGCCGATTCGTTTCATTCACCGGATCTCTTGCGTCCGCCTCCGCCGTGCGACCTCCGCATTCTCCCGCGCCGCGCCGGATT
+
@@@DDDBFFFHDHIIJJIIBHJIJI?@BBDBHGCDGE8BFDCH6F;@;CGC;8?<4=9=8>BBDDDBB;@>&&0>25005<(:+49<-905@3<@&5>0<@
@HWI-ST279:219:D0RJNACXX:5:1102:20877:199364
GGCCAGTCACAATGGGGGTTTCACTGGTGTGTCATGCACATTTAATAGGGGTAAGACTGAATAAAAAATGATTATTTGCATGAAATGGGGATGAGAGAGA
+
BC@FFFBDHHHHHJJIIIGHHFHHIJI:D)BDGIJJFI4B>FG@CG@GGIH4@DCDHEH:ACEHD@@CEEC<CDDAC@@CDC>CDDCABDB9?>CA@@B?
@HWI-ST279:219:D0RJNACXX:5:1102:4772:199629
GGTGAAACTCGTCAGCGTCGTTTCCAAGTCCTCGGTAACAGAGTGAAACCCCCGTTGAGGCCGATTCGTTTCATTCACCGGATCTCTTGCGTCCGCCTCCG
+
@C@FFFFFHHHHHJJJJIJJHIIJIJJJHIJJJJJHHIIJIIJFHIIJIJJJJHEFFFFFDDDBDDDDDDDDEEECDDDDDDDDDDCCDDB@DDBDDDDD@
@HWI-ST279:219:D0RJNACXX:5:1102:16593:199839
GGATCATTTGTACCCAAAATCCGGCGCGGCGCGGGAGAATGCGGAGGTCGCACGGCGGAGGCGGACGCAAGAGATCCGGTGAATGAAACGAATCGGCCTCA
+
CCCFFFFFHHHHHJIJJJJJJJJJJJIJJIJHFFDBDDDDDCDDBBD?CDDDDDDDDD5<BBBBDDDDBDBCD?C@CBD>BBDEDDDDDDDDBDDDBDDDC
@HWI-ST279:219:D0RJNACXX:5:1102:17298:200024
GGACGCAAGAGATCCGGTGAATGAAACGAATCGGCCTCAACGGGGGTTTCACTCTGTTACCGAGGACTTGGAAACGACGCTGACGAGTTTCACCAGGATGA
+
CCCFFFFFHHHHHJJJJIIGIJJJGJJIJIHIJJIJEIIIIHIIID8?BCDDDDCDDDDDDBDDDDBCDDDDCDDDDBDDBBDDB@D8<@CDDDDBBA:CC
@HWI-ST279:219:D0RJNACXX:5:1102:21255:200144
TGAATGAAACGAATCGGCCTCAACGGGGGTTTCACTCTGTTACCGAGGACTTGGAAA
+
@@?BBDDFFHDDBAAEGGG@GE>ECGHII8BC7@ECAEE?C;7;B<BB8??CDD3>@
@HWI-ST279:219:D0RJNACXX:5:1103:15542:2434
GATTATTTGCATGAAATGGGGATGAGAGAGAAGGAAAGAGTTTCATCCTGGTGAAACTCGTCAGCGTCGTTTCCAAGTCCTCGGTAACAGAGTGAAACCCC
+
CCCFFFFFHHHHHJIJJJJJJIIIJJGIIIIIJJJJJIIJHIIJIJJJJJIHIIJJJJJJHGIJJJHHFBDCEEECDCDDDDDDDDDDDDDD@CACCCDDD
@HWI-ST279:219:D0RJNACXX:5:1103:20474:2524
GTCCTCGGTAACAGAGTGAAACCCCCGTTGAGGCCGATTCGTTTCATTCACCGGATCTCTTGCG
+
;?@?BDAD<CDCFHGI:A:CC:<AFGF@BE?BGCAD@F;46C7;8@G>DH97;=E?8>@6;@CB
@HWI-ST279:219:D0RJNACXX:5:1103:20380:2681
GATCCCAGCAACTTGTATCAATTAAATGCTTTGCTTAGTCTTGGAAACGTCAAAGTGAAACCCCTCCACTGTGGGGATTGTTTCATAAAAGATTTCATTTG
+
CCCFFFAFHHHHHJJFGHIIIIGGGGJJJJIJGIJJGHGFIIHIIGGGIFFHIJIHHGIJJJIJJJJGIGIDGEED=>C36@@@BCDCDDD?CDCDEEEEE
@HWI-ST279:219:D0RJNACXX:5:1103:2449:2760
GTTTCATCCTGGTGAAACTAGTCAGCGTCGTTTCAAAGTCCTCGGTAACAGAGTGAAACCCCCGTTGAGGCCGATTCGTTTCATTCACCGGATCTCTTGCG
+
??@DBDD;D:C8AEGBGDH+ACCFH+@ACDFDC:*?DBDAFAFHFDDCFGIGG=CEHDHI1;A<B;=B;C?BBBBB38>>B@@C>(:@(8-&0<CCCCC@<
@HWI-ST279:219:D0RJNACXX:5:1103:15115:2939
ATCCTGGTGAAACTCGTCAGCGTCGTTTCCAAGTCCTCGGTAACAGAGTGAAACCCCCGTTGAGGCCGATTCGTTTCATTCACCGGATCTCTTGCGTCCGC
+
@@CFDFFDFHHHHIJJHHIHIJJJICFIIIJJJHHIIIIJDHIJJIIJCHHIJJIIJHFEFDDEEDDDDDBCB?C?CDDECDDDDB@BBCDDD<CD@BDDD
@HWI-ST279:219:D0RJNACXX:5:1103:12451:3156
CCAGTCACAATGGGGGTTTCACTGGTGTGTCATGCACATTTAATAGGGGTAAGACTGAATAAAAAATGATTATTTGCATGAAATGGGGATGAGAGAGAAGG
+
CCCFFFFFHHHHHJJJGHIJJJJJJCGGHGIJJJJJJIJJJIJJIJJJJAHIIIJJJIHHHHHHHDEEEEEEDFEDDEEDCDDDDDDDBDDDDDDDDDDD@
@HWI-ST279:219:D0RJNACXX:5:1103:8932:4182
AATGATTATTTGCATGAAATGGGGATGAGAGAGAAGGAAAGAGTTTCATCCTGGTGAAACTCGTCAGCGTCGTTTCCAAGTCCTCGGTAACAGAGTGAAAC
+
CCCFFFFFHHHHHJJJJJJJJJJJIJJJJIJGIIIIIIJJIJJDHIJJJJJJJJFHIJJIJJJJJJJJHHHFACDEDDDDDDDDDDDDDDDDDDDACCDDD
@HWI-ST279:219:D0RJNACXX:5:1103:12270:4258
GAAACTCGTCAGCGTCGTTTCCAAGTCCTCGGTAACAGAGTGAAACCCCCGTTGAGGCCGATTCGTTTCATTCACCGGATCTCTTGCGTCCGCCTCCGCCG
+
CCCFFFFFHHHHHJIJJIJJJJJIJIJJJJJJIJJIJJJJBGHIIJJJJJJEHGHFFFFDDDDDDCDDDFEEEEDDDDBDDDDEDDDDDDDDDDDDDDDDB
@HWI-ST279:219:D0RJNACXX:5:1103:6124:5033
GGTACAAATGATCCCAGCAACTTGTATCAATTAAATGCTTTGCTTAGTCTTGGAAACGTCAAAGTGAAACCCCTCCACTGTGGGGATTGTTTCATAAAAGA
+
@@@DFEFFHDFHHGGIGIIIJHJIHHIGIIJJJJJJHIIIJGHJGIJGIJJIHIJHGIIJGGIICFGHII;CHEIEHHFE;BBDD@BCCDDDDDDDCCCC?
@HWI-ST279:219:D0RJNACXX:5:1103:7520:6069
GAGATCCGGTGAATGAAACGAATCGGCCTCAACGGGGGTTTCACTCTGTTACCGAGGACTTGGAAACGACGCTGACGAGTTTCACCAGGATGAAACTCTTT
+
BCCFFFFFHCFFHJJJJJJIJJJJJIJJIJJJJJJJJJBDDDEEEECDDDDCDBDDDDDCDDDDDDDDDDDDDDDDDDD8?CDEDDDDDDDCDDDDACCCC
@HWI-ST279:219:D0RJNACXX:5:1103:8103:6033
AATGCGGAGGTCGCACGGCGGAGGCGGACGCAAGAGATCCGGTGAATGAAACGAATCGGCCTCAACGGGGGTTTCACTCTGTTACCGAGGACTTGGAAACG
+
@@@FFFDAHHFAFGHIIIGGGFHFECD?6@B@698??CAA?@7BDDEDCCD>BBBBDDDBDDDDDCBBDDD00?C@CCCD>C>@CC<<99@BC:>ACAC?8
@HWI-ST279:219:D0RJNACXX:5:1103:14435:6210
GAGAGAAGGAAAGAGTTTCATCCTGGTGAAACTCGTCAGCGTCGTTTCCAAGTCCTCGGTAACAGAGTGAAACCCCCGTTGAGGCCGATTCGTTTCATTCA
+
CCCFFFFFHHHHHJJHHJJJJJJJJJGHJJIJIJJIIIIIJHJIHIJJJJIIGHIJJJJHGHHHFFF@DFEECEDDBB?ADBDDDDDDDDDDDDDDEEEED
@HWI-ST279:219:D0RJNACXX:5:1103:18803:6385
TTCCAAGACTAAGCAAAGCATTTAATTGATACAAGTTGCTGGGATCATTTGTACCCAAAATCCGGCGCGGCGCGGGAGAATGCGGAG
+
@@@DD?D;DHHFFIIIGHGECIIIIGEIIIIIIII9?FECCHHHB?:BDBGHIADFGGIIGCCHFGFEC?@;7>BB-5&24:@>B>@
@HWI-ST279:219:D0RJNACXX:5:1103:13509:6661
GGCGGAGGCGGACGCAAGAGATCCGGTGAATGAAACGAATCGGCCTCAACGGGGGTTTCACTCTGTTACCGAGGACTTGGAAACGACGCTGACGAGTTTCA
+
CCCFFFFFHHHFHIJJJIIIIIIJJJBHHHHFFFFFCDDDDDDDDDDDDDDDDDD5@BCDDDDDDDDDDDDDDDDACDCDCDDDDDDBDDDDCD<B<@CE@
@HWI-ST279:219:D0RJNACXX:5:1103:20118:6580
CATCTTCTCTCAAATGAAATCTTTTATGAAACAATCCCCACAGTGGAGGGGTTTCACTTTGACGTTTCCAAGACTAAGCAAAGCATTTAATTGATACAAGT
+
CCCFFFFFHHHHHIJIJJJIJJJJJJIJJJIIJJJFIIJGGGIBGHJ?GIGBGIEHIJIJIIJJHHHHFFFFFFECCCEDCDACCACCDDDEDDDDCDD<C
@HWI-ST279:219:D0RJNACXX:5:1103:6473:7444
AACAGAGTGAAACCCCCGTTGAGGCCGATTCGTTTCATTCACCGGATCTCTTGCGTCCGCCTCCGCCGTGCGACCTCCGCATTCTCCCGCGCCGCGCCGG
+
BBCFFFFDHHHHHJJJJJHGIJJJJJJJJJJJIJJJJJJIJJJJJIJJJIHHGHFFFDDDDBDDDDDD>BDDDDDDDDDD>BBDEDDDDDDDDDDDDDDB
@HWI-ST279:219:D0RJNACXX:5:1103:11323:7292
GATCATTTGTACCCAAAATCCGGCGCGGCGCGGGAGAATGCGGAGGTCGCACGGCGGAGGCGGACGCAAGAGATCCGGTGAATGAAACGAATCGGCCTCAA
+
@CCFFFFFHFHHHJJJJJJJJJJIJJJIIIIGFDBDDDDDCBDDDD<CBDDDBDDDD<BDDDDBDDDDDDCD?CDCAD5>?CEDDDDDDDDDDDBBBBDDC
@HWI-ST279:219:D0RJNACXX:5:1103:17802:7661
AACAATCCCCACAGTGGAGGGGTTTCACTTTGACGTTTCCAAGACTAAGCAAAGCATTTAATTGATACAAGTTGCTGGGATCATTTGTACCCAAA
+
@@@D=D;?A?CFAEFII3<<:?1CFFFEFFFEFDDGFIF>DF@(=CCFFFF=C77=@EC>?=A;7=BDDD@76;AC>@1;3;?;@>;5@@BBB2?
@HWI-ST279:219:D0RJNACXX:5:1103:16500:8404
GAATGCGGAGGTCGCACGGCGGAGGCGGACGCAAGAGATCCGGTGAATGAAACGAATCGGCCTCAACGGGGGTTTCACTCTGTTACCGAGGACTTGGAAAC
+
CCCFFFFFGHHCFHIIHHIIJJEHHFDDBDDDDDDDDDCDDDD&5<CCDDDDCDBDDDDDDDBDDCDDDDDD)5?CDDCDCDDCDDDDBDD>BDDDDDDDA
@HWI-ST279:219:D0RJNACXX:5:1103:5201:8593
CAAGTTGCTGGGATCATTTGTACCCAAAATCCGGCGCGGCGCGGGAGAATGCAGAGGTCGCACGGCGGAGGCGGACGCAAGAGATCCGGTGAATGAAACGA
+
CCCFFFFFHHGHHJJIJJJJHHIJIIJJGIJJGGIGGHEGFDDDDBBBBCDDDDDDDACDDDDDDDDDDDDDDDB@>BDD@CDDDDDDB@DDDECDDDDBD
@HWI-ST279:219:D0RJNACXX:5:1103:6324:8691
GATCATTTGTACCCAAAATCCGGCGCGGCGCGGGAGAATGCGGAGGTCGCACGGCGGAGGCGGACGCAAGAGATCCGGTGAATGAAACGAATCGGCCTCAA
+
CCCFFFFFHHHHHJJJJJJJJJJIJIJJIJIHFBB@DDDDDDDDDD<CDDDDDDDDDBDDBDDDDDDDDDDDCCCCAD5<BDEDDDDDDDDDDDDDD>DDC
@HWI-ST279:219:D0RJNACXX:5:1103:10002:8720
GTTTCACTCTGTTACCGAGGACTTGGAAACGACGCTGACGAGTTTCACCAGGATGAAACTCTTTCCTTCTCTCTCATCCCCATTTCATGCAAATAATCATT
+
BBBFFFFFHHHHHJJJJIJJJIIIIIIJJIJJIIGIJIGIGI@ADEGIIGFHEHFFFFFDEEEEEEEDDDDDDDDDDDDBD?AC@DDDDCCCCCDDEDDDD
@HWI-ST279:219:D0RJNACXX:5:1103:19207:9381
GAGATCCGGTGAATGAAACGAATCGGCCTCAACGGGGGTTTCACTCTGTTACCGAGGACTTGGAAACGACGCTGACGAGTTTCACCAGGATGAAACTCTTT
+
@@@DDDDDF<CDHGGIIGHIEGIIIGIJAFGHHGGIIH=BACDE;@CCCAAADBBDDBD9ACCACCD?@>;9;@>?<?B28ACDC:AA88(:>:>>AAA3:
@HWI-ST279:219:D0RJNACXX:5:1103:2026:10025
CTCTACATTATCAATAAACTAATATTAGGCCAGTCAAAATGGCTAGTGTCATTGCACGGCTACCCAAAATATTATACCATCTTCTCTCAAATGAAATCTTT
+
?@@DD+BDDFFFF<EBGI>EHEE<CF9CH<C+8<@F4CEGII)CFFFF*:9*BB@>BFF>AF=@@>CADD;CCEAC?EDDDD>;@;@@;AABBBBBBBBBB
@HWI-ST279:219:D0RJNACXX:5:1103:10929:10992
GGTACAAATGATCCCAGCAACTTGTATCAATTAAATGCTTTGCTTAGTCTTGGAAACGTCAAAGTGAAACCCCTCCACTGTGGGGATTGTTTCATAAAAGA
+
CCBFFFFFHHHGHJJJJJJJJJJJCFGIJJJJJJJIJJJJJFJIGIJGHIJJIIIGIJIJJJJJFHIJJJIEGHIEHGHFDFDFD?BDDCCDDDDEDDDDB
@HWI-ST279:219:D0RJNACXX:5:1103:20840:10800
GCCTCCGCCGTGCGACCTCCGCATTCTCCCGCGCCGCGCCGGATTTTGGGTACAAATGATCCCAGCAACTTGTATCAATTAAATGCTTTGCTTAGTCTTGG
+
@@@FFFFFHHFHDHGIIBIIIHIIJIJIHJIIIBGHDCBBDD83@CCDDD8@CACCDDDCADC@CBDDDDDDCCDDDDD@ACCDE>CDCAACCCCCCEDDD
@HWI-ST279:219:D0RJNACXX:5:1103:16571:11581
GGGGTTTCACTGGTGTGTCATGCACATTTAATAGGGGTAAGACTGAATAAAAAATGATTATTTGCATGAAATGGGGA
+
:7=AA7AACA<<+@=2<2@CAA7>2?2A?CB?B@@5A00::4??A=<A7=ABBA>A>ABBA>BBBBAB;AAAA>A@@
@HWI-ST279:219:D0RJNACXX:5:1103:7106:11799
TGCTCTTCATCTAGGAAATCAAACAAGATTTCTAATTGATTAATAGCTACCAAATGCACAATGAGAATACGGATCGAACATTTGAGAGAAGACCAACCTAT
+
CCCFFFFFHHHHHJJJJJJJJJJJJJJJJJJJJJJJJJIJJJJJJJJJJJJJJJJJJJJJJJJJJJJJJJJJIJIHHHFFEFFEEDDEDDCDDDDBDDDDC
@HWI-ST279:219:D0RJNACXX:5:1103:18005:11891
GTTTCCAAGTCCTCGGTAACAGAGTGAAACCCCCGTTGAGGCCGATTCGTTTCATTCACCGGATCTCTTGCGTCCGCCTCCGCCGTGCGACCTCCGCATTC
+
BBCFFFFDHHHHHJJJIJJJJJJJHIIJJJJJJJJHIJJJIJJJJIIJJHIJIIHHHHHHFFDDDDDEDDDDBDDDBBDDDDDB<>BDDBBDDDDDDDBBC
@HWI-ST279:219:D0RJNACXX:5:1103:19393:11910
CTAATGCTATTACCCACTATTAGGCCAGTCACAATGGGGGTTTCACTGGTGTGGCATGCACATTTAATAGGGGTAAGACTGAATAAAAAATGATTATTTGC
+
CCCFFFFFHGHHHIGCH@FHJJJJJJGHGHJJGIIJIJJJI@GHIJJIJ=F@G(6CDCHGHHGF<DDFFD@>A39>A>CC@CA;AACCDBDDDCD@>BCCC
@HWI-ST279:219:D0RJNACXX:5:1103:4846:12484
GATAACCTTAGGCCAGTCACAATGGGGGTTTCACTGGTGTGTCATGCACATTTAATAGGGGTAAGACTGAATAAAAAATGATTATTTGCATGAAATGGGGA
+
<?@DDDD;CFA<DBEFFF<FHAHEEEIIGGFIDGIIIF?DFDFEFFEEFIEFEFIIIF@EE=:>BDDBDAACDCAABBBBBBBDBADDBDEBBBBBABBBB
@HWI-ST279:219:D0RJNACXX:5:1103:9033:13519
AAGAGATCCGGTGAATGAAACGAATCGGCCTCAACGGGGGTTTCACTCTGTTACCGAGGACTTGGAAACGACGCTGACGAGTTTCACCAGGATGAAACTCT
+
CCCFFFFFHHHHHJJJJJJJJJJJJJJJJJJJJJIJJJJH?CDEEEDDDDDDDDDDDDDBDDDDDDDDDDDDDDDDDDDDDBBDEEDDDDDBDDDDDDDDD
@HWI-ST279:219:D0RJNACXX:5:1103:10384:13575
CATGAAATGGGGATGAGAGAGAAGGAAAGAGTTTCATCCTGGTGAAACTCGTCAGCGTCGTTTCCAAGTCCTCGGTAACAGAGTGAAACCCCCGTTGAGGC
+
CCCFFDFDDHHGAHGGIFGCGHGGGEFGIIJCGHGGGIGHHI?DEHIIJIICCGGGHGEGHHF>BDFFECECC<;?ABCDCDCACDDCDDDDDD@B<BDCB
@HWI-ST279:219:D0RJNACXX:5:1103:20526:13830
CGAGGACTTGGAAACGACGCTGACGAGTTTCACCAGGATGAAACTCTTTCCTTCTCTCTCATCCCCATTTCATGCAAATAATCATTTTTTATTCAGTCTTA
+
CCCFFFFFHHHHHJJJJJJJIJJIIJJGGIJJJJIJJGIIJJIGIIIJJIIJJGGHHHGHHFFFFFEEEEEEDDDDDDDDDEDDDEEEDDDDDDECDDDED
@HWI-ST279:219:D0RJNACXX:5:1103:3559:14318
TGAATAAAAAATGATTATTTGCATGAAATGGGGATGAGAGAGAAGGAAAGAGTTTCATCCTGGTGAAACTCGTCAGCGTCGTTTCCCAGTCCTCGGTAACA
+
CCCFFFFFGHGHHIJJJJJJJIIJJJIIJJJJJF:HCGGIHGHIIIIIJIIJCFIGIJIJJJJHIIIIHHHHFFECDDDDDBDDDA5>CCDDDDDDDDDDD
@HWI-ST279:219:D0RJNACXX:5:1103:13513:14791
CTTCTCTCAAATGAAATCTTTTATGAAACAATCCCCACAGTGGAGGGGTTTCACTTTGACGTTTCCAAGACTAAGCAAAGCATTTAATTGATACAAGTTGC
+
CCCFFFFFHHHHHJJJJJJJJJIJJJJJGIJJIJJJJJII?FHDHIJJ?BHIIJJJJJJIIGHHGHGFFFFFFDEEEEDDCDDDDFEDEDDEEDDDDDDDD
@HWI-ST279:219:D0RJNACXX:5:1103:7165:15156
TGGGGGTTTCACTGGTGTGTCATGCACATTTAATAGGGGTAAGACTGAATAAAAAATGATTATTTGCATGAAATGGGGATGAGAGAGAAGGAAAGAGTTTC
+
@@@FFA<?AFHFBHBEFGCGEGICGAFBB@@GHB>GHHG0@FE>BBFFF>GGIFGEHEGGECCDD?B;@A;@CEACAB?;?CC>C?B?CC<?CC1>A@A@@
@HWI-ST279:219:D0RJNACXX:5:1103:14868:15247
GAGGCGGACGCAAGAGATCCGGTGAATGAAACGAATCGGCCTCAACGGGGGTTTCACTCTGTTACCGAGGACTTGGAAACGACGCTGACGAGTTTCACCAG
+
CCCFFFFFHHHHHJJJJJJJJJAGIJJJIJJJJJHHHHFFDDEEEDDDDDD9BDDEDDDDDDDDDDDDDDDDDDDDDCDDDBDDDDDDDDBD?BDDEDDDD
@HWI-ST279:219:D0RJNACXX:5:1103:12120:16176
GAAACAATCCCCACAGTGGAGGGGTTTCACTTTTACGTTTCCAAGACTAAGCAAAGCATTTAATTGATACAAGTTGCTGGGATCATTTGTACCCAAAATCC
+
C@@FFFFFFHHHDIGGAEHEHIIICGGGIIHIIIGFGIIIGBEEEHGIIEIIJIJGGIGIHHHGHHFFFFFFFEECACEDDBDD9ADDDEDECCCBDADCC
@HWI-ST279:219:D0RJNACXX:5:1103:15324:16934
AAAGCATTTAATTGATACAAGTTGCTGGGATCATTTGTACCCAAAATCCGGCGCGGCGCGGGAGAATGCGGAGGTCGCACGGCGGAGGCGGACGCAAGAGA
+
CCCFFFFFGHHGHIJJJJJJJJIJJHJJJJJJJJIJJGIJJJJJJJJJJIJIJJJHFDDDBD<BDBCDDDDBDD<<><>BDDDDDBBDDDDBBBD<@DDBD
@HWI-ST279:219:D0RJNACXX:5:1103:15735:17658
CATGAATCAGCTTAGGCCAGTCACAATGGGGGTTTTACTGGTGTGTCATGCACATTTAATAGGGGTAAGACTGAATAAAAAATGATTATTTGCATGAAATG
+
CCCFFFFFHHHGHJJJJJJJIJIJJJJJJJJJ@GHJJJJJJDGHHFHIJIJJJJJJJHIJIHHHH@DFEEEEECDCDDDDDDDDCDEEDEEEDEEDDDDDD
@HWI-ST279:219:D0RJNACXX:5:1103:17438:17502
GCGACCTCCGCATTCTCCCGCGCCGCGCCGGATTTTGGGTACAAATGATCCCAGCAACTTGTATCAATTAAATGCTTTGCTTAGTCTTGGAAACGTCAAAG
+
CCCFFFFFHHHHHJJJJJJIIIJJHIIJIJHBFFEEEDD?CDCDDDDDDDDDCDD?CDDDDCCDEEDDEDDDEEDDEDDDDDDDDDEEDCDDDDDDDDDDD
@HWI-ST279:219:D0RJNACXX:5:1103:16345:17826
GCCGATTCGTTTCATTCACCGGATCTCTTGCGTCCGCCTCCGCCGTGCGACCTCCGCATTCTCCCGCGCCGCGCCGGATTTTGGGTACAAATGATCCCAGC
+
BCCFFFFFHFHHHIJJJIIGJJGIIJJJJJIJIJIIJJIJJJIII=EHFFDDDDDDDBDDDEDDDDDDDBDDDDD>B>>>CDDDD8>CCDCDDDDDDDDDB
@HWI-ST279:219:D0RJNACXX:5:1103:16836:17929
GAAACAATCCCCACAGTGGAGGGGTTTCACTTTGACGTTTCCAAGACTAAGCAAAGCATTTAATTGATACAAGTTGCTGGGATCATTTGTACCCAAAATCC
+
CCCFFFFFHHHHHJIICGIGGIJFGHGIJIJJJJJJJFDHGIIIJIIGIGGHJJJGGHGHFHHHHFFEFFFEECEACEDDDDCD?CDFCDDDDDDDDDC@C
@HWI-ST279:219:D0RJNACXX:5:1103:9282:18067
GGACGCAAGAGATCCGGTGAATGAAACGAATCGGCCTCAACGGGGGTTTCACTCTGTTACCGAGGACTTGGAAACG
+
@CCDDFFFGHBHBFEGH@?GIGGGCGH?@:FHGGHI:F@=CFHGAA,3<CCA5AC5,3::><5<@02?>@A>:>CB
@HWI-ST279:219:D0RJNACXX:5:1103:7133:18581
GTGTCATTGCACGGCTACCCAAAATATTATACCATCTTCTCTCAAATGAAATCTTTTATGAAACAATCCCCACAGTGGAGGGGTTTCACTTTGACGTTTCC
+
CBBDFFFFHHHHHJJJJJJJBHJJJJJJJJJJIJJJJJJJJJJJJJJJJJJJJJJJJIIIJJJIJIJGIJJJHHHHDDFFDDD9?BDFDDDDDDDDDDDDD
@HWI-ST279:219:D0RJNACXX:5:1103:17683:18633
ACAGTGGAGGGGTTTCACTTTGACGTTTCCAAGACTAAGCAAAGCATTTAATTGATACAAGTTGCTGGGATCATTTGTACCCAAAATCCGGCGCGGCGCGG
+
@CCFDDFEHHHHHIJJIJJJJJJJJHIJJJJJJJJJJJJJJJJHIIJJJIJJJJJJJJJJJHIIJHHHHFFFFFEEEEEEDEDDDDDDDDDDDDDDDDDDD
@HWI-ST279:219:D0RJNACXX:5:1103:2313:19799
GGTGAATGAAACGAATCGGCCTCAACGGGGGTTTCACTCTGTTACCGAGGACTTGGAAACGACGCTGACGAGTTTCACCAGGATGAAACGCTTTCCTTCTC
+
<@?BDD8DAFBHDGIBDGIIGIIIEIHIIII;AHHE7AEHE??;;B>ABBBBCCACACCCB;5;@BBBC9B@@BCC@>::8@8:AAA:A(&(+8>@(:>C@
@HWI-ST279:219:D0RJNACXX:5:1103:18387:19998
AAGTTGCTGGGATCATTTGTACCCAAAATCCGGCGCGGCGCGGGAGAATGCGGAGGTCGCACGGCGGAGGCGGACGCAAGAGATCCGGTGAATGAAACGAA
+
CCCFFFFFHHHHHJJIJJJHIJDIIJJJJJIJJIJJJJGHDDDD5BBDDDCDD:BDBDDBDBDDBDD;BBDDD@>>BDBDDDCCDDDD5<?ADDDDDDDD@
@HWI-ST279:219:D0RJNACXX:5:1103:4615:20494
TACAAGTTGCTGGGATCATTTGTACCCAAAATCCGGCGCGGCGCGGGAGAATGCGGAGGTCGCACGGCGGAGGCGGACGCAAGAGATCCGGTGAATGAAAC
+
@@@FFFDFHGGHHIBHGDHIIIHHIIIGIIIIIIIIIIGIIHBCBDD9BBDCDDDD8BB8CBDDDDDDDD>BDDB<>BBB@BDDD?CDDDDDDDDDDDDDC
@HWI-ST279:219:D0RJNACXX:5:1103:19520:20458
GAAACCCCCGTTGAGGCCGATTCGTTTCATTCACCGGATCTCTTGCGTCCGCCTCCGCCGTGCGACCTCCGCATTCTCCCGCGCCGCGCCGGATTTTGGG
+
@@CFFDFFHFFHBHGGGGHEHIGHDFHIIJGIIJEIJGIJIIGEDHIHHHFFDCDDBDDD;?B<08BBDDDD59<@>ACDBDDDB9><@B<9950(:@BD
@HWI-ST279:219:D0RJNACXX:5:1103:16452:20569
TGTCATTGCACGGCTACCCAAAATATTATACCATCTTCTCTCAAATGAAATCTTTTATGAAACAATCCCCACAGTGGAGGGGTTTCACTTTGACGTTTCCA
+
CCBFFFFFGHHHHGHJIJJIJJJJJJJJIJJGIJGIIIIJJJJIJJJIIJIIJJIIGIIGGIIGGHHGIJIHGH?BDFFFDD;@BDDDDDDDDDD@BDDDE
@HWI-ST279:219:D0RJNACXX:5:1103:20702:20593
AAAAAATGATTATTTGCATGAAATGGGGATGAGAGAGAAGGAAAGAGTTTCATCCTGGTGAAACTCGTCAGCGTCGTTTCCAAGTCCTCGGTAACAGAGTG
+
CCCFFFFFHHHHHJJJIIJJIJJIJJJJIIHGIGIGIIIIJJJIJJJHIJJFIIJJJJFHGHIIJJHHHHFFFDD;?DDDDEDDCDDDDDDBDDDDDDC@@
@HWI-ST279:219:D0RJNACXX:5:1103:4780:20774
GTTTCACTGGTGTGTCATGCACATTTAATAGGGGTAAGACTGAATAAAAAATGATTATTTGCATGAAATGGGGATGAGAGAGAAGGAAAGAGTTTCATCCT
+
B@CFFFFFHHFHHHGHJJJIGGJJJJJJJJJJJJCFHHEIIJJJJJJJJJJJJJJJJJJJJJJJJJJJJJJJHHHDEFFFDDDDDDDDDDDDCDDEEEEDC
@HWI-ST279:219:D0RJNACXX:5:1103:5813:20811
GGGTAAGACTGAATAAAAAATGATTATTTGCATGAAATGGGGATGAGAGAGAAGGAAAGAGTTTCATCCTGGTGAAACTCGTCAGCGTCGTTTCCAAGTCC
+
CCCDFFFFHHHHHJJJJJJJJJJJJJJJJJJJJJJJJIJJJIGJJJJIJIJJJJJIJJJIJEGIJJJGHHHHEEFDBEFEDEDDDDDDDDBDDDDEDDDDD
@HWI-ST279:219:D0RJNACXX:5:1103:7310:20930
GGTGAAACTCGTCAGCGTCGTTTCCAAGTCCTCGGTAACAGAGTGAAACCCCCGTTGAGGCCGATTCGTTTCATTCACCGGATCTCTTGCGTCCGCCTCCG
+
CC@FFFFFHHGHGJJJJGHHGGJGHJJJEHJIJJJIGIIJIIJGHEIJIJIJJHEHFFFFACD>@BC@>CDCDEECDDABDBDDDDECCC@DDBDDBBDB9
@HWI-ST279:219:D0RJNACXX:5:1103:8587:21062
TGGTGAAACTCGTCAGCGTCGTTTCCAAGTCCTCGGTAACAGAGTGAAACCCCCGTTGAGGCCGATTCGTTTCATTCACCGGATCTCTTGCGTCCGCCTCC
+
BCCDFFFFHHHGHJIJIIJJJHJJIJJJJHGIIJIJHIJJJIIJFHIJJJJJJJGHFFFFEDDDDDDCDADDDEECCDDDBDDDDDCDDDDDBBDDDDBDD
@HWI-ST279:219:D0RJNACXX:5:1103:17094:21230
AGAGATCCGGTGAATGAAACGAATCGGCCTCAACGGGGGTTTCACTCTGTTACCGAGGACTTGGAAACGACGCTGACGAGTTTCACCAGGATGAAACTCTT
+
BBCFFFFFHHFHHIJJJJJJJJJJJJIJGIJJGGIJJJHBDDECEEDCDACDDDDDDD@DCCDDACCCDDDDB@B<CB<B?BDE@CCCBBDCCDCCCDCCD
@HWI-ST279:219:D0RJNACXX:5:1103:13944:21930
GCGGACGCAAGAGATCCGGTGAATGAAACGAATCGGCCTCAACGGGGGTTTCACTCTGTTACCGAGGACTTGGAAACGACGCTGACGAGTTTCACCAGGAT
+
CCCFFFFFHHGGHIIJJJJCGHIIJJJJJJJJIJJJJJIIIJGGHEFD/7@DDDDDDDCDCDDDBDDBDDDDDDDDCDDDDDDDBDDBD<?CEEDDDDDAA
@HWI-ST279:219:D0RJNACXX:5:1103:6289:22048
CTCGTCAGCGTCGTTTCCAAGTCCTCGGTAACAGAGTGAAACCCCCGTTGAGGCCGATTCGTTTCATTCACCGGATCTCTTGCGTCCGCCTCCGCCGTGCG
+
BCCFFFFFHHHHHHJJJJJJIHHIGHJHFHIHIJJJFHGIJJIJJJJ@HIGHHHHFDDDDDACDDFEEDEDCDDDBBDDEDDDDDDDDDDDDDDDDD>BDD
@HWI-ST279:219:D0RJNACXX:5:1103:13035:22310
GGGAGAATGCGGAGGTCGCACGGCGGAGGCGGACGCAAGAGATCCGGTGAATGAAACGAATCGGCCTCAACGGGGGTTTCACTCTGTTACCGAGGACTTGG
+
CC@FFFFFHHHHGIJAGHIJJIIIJJEHFFDDDBDDDDDCBDDDDDD<BDDEDDDDDDDDDDBBDDDDCCCDDDDD>BDDEDDDDDDDDDDDDDDBDDDDD
@HWI-ST279:219:D0RJNACXX:5:1103:8299:22946
TAGGGGTAAGACTGAATAAAAAATGATTATTTGCATGAAATGGGGATGAGAGAGAAGGAAAGAGTTTCATCCTGGTGAAACTCGTCAGCGTCGTTTCCAAG
+
@CCFFFDFHHGHHJJJJJJJJJJIJJJJJJJJJJJIJJJJJJJJJHIJJJJJIIIIJJJIJJJHEHGHHHFFFFFFEEEEEEDDDDDDCDDDDBDDDDEDD
@HWI-ST279:219:D0RJNACXX:5:1103:14352:23282
ATGGGGATGAGAGAGAAGGAAAGAGTTTCATCCTGGTGAAACTCGTCAGCGTCGTTTCCAAGTCCTCGGTAACAGAGTGAAACCCCCGTTGAGGCCGATTC
+
@@@FDDDDFHDFFEFA?FGHHGGGI:CFCGGIIGAF?DBFFGGGIDGGHIGHGH;EGHHFHCE@?BEDC=?BCCCC?>ACD<C?7?9@518?CCC<B59<:
@HWI-ST279:219:D0RJNACXX:5:1103:16495:23664
TTTTACTGGTGTGTCATGCACATTTAATATGGGTAAGACTGAATAAAAAATGATTATTTGCATGAAATGGGGATGAGAGAGAAGGAAAGAGTTTCATCCTG
+
CCCFFFFFHFHFHHIJJJJJJJJJJJJJJJJJJGHJJGIJJJJJJJJJJJJJJJJJJJJJJJJJJJJIJJJJJHHHHFFFFDEEEEDDDDDCEDEFEEDDD
@HWI-ST279:219:D0RJNACXX:5:1103:18188:23548
CGGCTACCCAAAATATTATACCATCTTCTCTCAAATGAAATCTTTTATGAAACAATCCCCACAGTGGAGGGGTTTCACTTTGACGTTTCCAAGACTAAGCA
+
CCCFFFFFHHHHHJJJJJJIJJIJJJJJJJJJGJJJJJJJJIJJJJIJJJJJJIIIHIJJIJJJFHIHHIHH@DDEEEEEEDDDDBDDDDEDDDDDDDDDD
@HWI-ST279:219:D0RJNACXX:5:1103:9321:23971
AGGCCGATTCGTTTCATTCACCGGATCTCTTGCGTCCGCCTCCGCCGTGCGACCTCCGCATTCTCCCGCGCCGCGCCGGATTTTGGGTACAAATGATCCCA
+
@@@DFFFFHHHHHJIGIIJJJGIIGGIJJIJJEIGGIEGHIJJIJJFFFFDABDBDDBB8;;CDDDDDDD;BDBBBDDD-0>CDABB@C>@@CDCCDCCAC
@HWI-ST279:219:D0RJNACXX:5:1103:13235:24827
GATCCGGGGAATGAAACGAATCGGCCTCAACGGGGGTTTCACTCTGTTACCGAGGACTTGG
+
===A7==)@8CCA?CBBAAA;A30)?09<9=:<A8=,3;;(;555=3;=;;==::-88:??
@HWI-ST279:219:D0RJNACXX:5:1103:21127:24816
GTTTCACTTTGACGTTTCCAAGACTAAGCAAAGCATTTAATTGATACAAGTTGCTGGGATCATTTGTACCCAAAATCCGGCGCGGCGCGGGAGAATGCGG
+
B@BFDDDDHHFDFGIIJGHHHIJJJHIJJJIIJ@HHIIGCHIFFIEIIGIIHHIJJJIEGGIHJEIIGIGHIJII?EHFDDDDBD39@BDB>B<AACC@D
@HWI-ST279:219:D0RJNACXX:5:1103:4484:25009
AATGCGGAGGTCGCACGGCGGAGGCGGACGCAAGAGATCCGGTGAATGAAACGAATCGGCCTCAACGGGGGTTTCACTCTGTTACCGAGGACTTGGAAACG
+
@B@FFDFDFHFFDGEGGIJJJDIGGDD@@BD@BDCBCDDDDD9B?CC@CCDDDBDABDDBD;ACCD;BB7;9@BDDACC:CCCCDDBDDBB?ADDDCCCC?
@HWI-ST279:219:D0RJNACXX:5:1103:17201:25552
GTGTCATTGCACGGCTACCCAAAATATTATACCATCTTCTCTCAAATGAAATCTTTTATGAAACAATCCCCACAGTGGAGGGGCTTCACTTTGACGTTTCC
+
@@@FFDBDHDHA?@AEFHGGIIIEGIIIGG@GGDBHI*B<FAGIGHGIIDHGHHCFGGBGGGIIGGD@EHIIHDEE?B@B?AB'3(55@5@CACC98<CCA
@HWI-ST279:219:D0RJNACXX:5:1103:3534:26123
GCTTTGCTTAGTCTTGGAAACGTCAAAGTGAAACCCCTCCACTGTGGGGATTGTTTCATAAAAGATTTCATTTGAGAGAAGATGGTATAATATTTTGGGTA
+
@<1:ADBDFA?C,AG>E@HIBEA;?FF<F<FFFCGF8CGIEFA>*9BE@A<CF@@D@F=CEFIFC=A>?;=>AB35(.5.;>>ABB>AA@DDDEEEB6;?@
@HWI-ST279:219:D0RJNACXX:5:1103:16718:26060
CGGCTACCCAAAATATTATACCATCTTCTCTCAAATGAAATCTTTTATGAAACAATCCCCACAGTGGAGGGGTTTCACTTTGACGTTTCCAAGACTAAGCA
+
C@BFFFFFHHHHHJJJJJJJJJJIJJIIJIIJGJJJJJJJJJJJJJGJIJJJJJJJIJIJJJJJCFHHIJHH?BDCCEEDEDDDD=@CCDDDDDDCDDACC
@HWI-ST279:219:D0RJNACXX:5:1103:19255:26918
GTTACCGAGGACTTGGAAACGACGCTGACGAGTTTCACCAGGATGAAACTCTTTCCTTCTCTCTCATCCCCATTTCATGCAAATAATCATTTTTTATTCAG
+
CCCFFFFFHHGHHJIJJJJJJJJJJIJIJJBHBFHIJJJJJIIIJJJHHHHHHFFFFFFFEDEEEEEDDDDDCCDADEDDACDDDDEDDDEEEDDDDDEEC
@HWI-ST279:219:D0RJNACXX:5:1103:19003:28232
GGGTAAGACTGAATAAAAAATGATTATTTGCATGAAATGGGGATGAGAGAGAAGGAAAGAGTTTCATCCTGGTGAAACTCGTCAGCGTCGTTTCCAAGTCC
+
BCCBDEFFHHHHHJJJFJJJIIEHJIIJJJGJIJ>AAFHIJJFGIEHGIHIGIIJEGGHG@7DHIJJJHHHHEEFFDFFEDEDDDDDBDD?B@CDEDDCDC
@HWI-ST279:219:D0RJNACXX:5:1103:6929:28705
ACCATCTTCTCTCAAATGAAATCTTTTATGAAACAATCCCCACAGTGGAGGGGGTTCACTTTGACGTTTCCAAGACTAAGCAAAGCATTTAATTGATACAA
+
@@@FFBFAFHCD?GHIGIIGIEFFHHC@FBHDHFDFDCEHEGGBFHGBHGHEF'55A>@B>C@@AA=?=5@;C>=<ACACCCCCCCACCCADCACCC>>:@
@HWI-ST279:219:D0RJNACXX:5:1103:12944:28678
GGGATGAGAGAGAAGGAAAGAGTTTCATCCTGGTGAAACTCGTCAGCGTCGTTTCCAAGTCCTCGGTAACAGAGTGAAACCCCCGTTGAGGCCGATTCGTT
+
CCCFFFFFHHHHHJJIJJJIJJHIJJJJJJJJJGHIIJJJJJIJJJJJIJJGIJIJJJIEHHHHHFDFDEEEEDA@@DDDDDDDD<BDBDDDDDDDDCDCC
@HWI-ST279:219:D0RJNACXX:5:1103:19626:28745
ACATTTAATAGGGGTAAGACTGAATAAAAAATGATTATTTGCATGAAATGGGGATGAGAGAGAAGGAAAGAGTTTCATCCTGGTGAAACTCGTCAGCGTCG
+
CCCFFFFFGGHHHJFHGIIIJJJIJGJJJIIGGIGIIJJJJIIIIJIIJJJJJIHGCHEGHGIJDHHHHGFFDCEDBEDEEE>;?CCDCDDDABBDDD??>
@HWI-ST279:219:D0RJNACXX:5:1103:12248:29831
CTCAACGGGGGTTTCACTCTGTTACCGAGGACTTGGAAACGACGCTGACGAGTTTCACCAGGATGAAACTCTTTCCTTCTCTCTCATCCCCATTTC
+
<@@?BB@DD@FHHGEDHCGEEBED?DFGEGHDEH;>AAE=B?<>6>@??;@=(+:(>:::??BC>::A>>:>@AC>:AA@CAC:+:@@C?@C?C:@
@HWI-ST279:219:D0RJNACXX:5:1103:10470:31103
AATGATTATTTGCATGAAATGGGGATGAGAGAGAAGGAAAGAGTTTCATCCTGGTGAAACTCGTCAGCGTCGTTTCCAAGTCCTCGGTAACAGAGTGAAAC
+
CCCFFFFFHHHHHJJJJIIJJJJJIJJIJJJHJJJJJJJJJIJDGIIJJJJJJJFHHJJJJJJJJJJJHHHFACDEDEDDDDDDDDDBDBDDDDDCCDEDD
@HWI-ST279:219:D0RJNACXX:5:1103:18068:32570
AATCCCCACAGTGGAGGGGTTTCACTTTGACGTTTCCAAGACTAAGCAAAGCATTTAATTGATACAAGTTGCTGGGATCATTTGTACCCAAAATCCGGCGC
+
?@@DADDD<DDCF>:EF>GDEFHCHIFGIIIIFADEHGGEHGGG@=C@FHHGAHEIIEAGHFEEE>H@7?7?3;@A@A?=>>@CDAC@:A5?9@CC<09@B
@HWI-ST279:219:D0RJNACXX:5:1103:12386:32887
CATTTAATTGATACAAGTTGCTGGGATCATTTGTACCCAAAATCCTGTGAATGCGGAGGTCGCACGGCGGAGGCGGACGCAAGAGATCCGGTGAATGAAAC
+
CCCFFFFFHGGGHJJHHIIIIIJIJIIJJIIIIFFIHIJJGGGIIIIHJIJJJJGG<BGFCEEHFDCDDB;BDDDDDDBB@BDCBCCCCDD5<?DDDDDD@
@HWI-ST279:219:D0RJNACXX:5:1103:2622:33229
GGTCGCACGGCGGAGGCGGACGCAAGAGATCCGGTGAATGAAACGAATCGGCCTCAACGGGGGTTTCACTCTGTTACCGAGGACTTGGAAACGACGCTGAC
+
@@@DD:ADFFDF6@D(?AE6<?BBBBBB?:A(990:BABBBAB(8@(<BBB19BB@A@B@B;<)824@@BBBBBA>3355>B5??A:A@:AB@BB)5>BB<
@HWI-ST279:219:D0RJNACXX:5:1103:5215:33106
CAACGGGGGTTTCACTCTGTTACCGAGGACTTGGAAACGACGCTGACGAGTTTCACCAGGATGAAACTCTTTCCTTCTCTCTCATCCCCATTTCATGCAAA
+
@B@FFFFFHHHHHJJJJIJIJJJJJIJJIJIJIJJIHFHHFDDDDDDDDDDDDEEDDDBD?CDDDDDDDDDDCDDACDDDDDDCDDCDDDDDEEDEDDC@C
@HWI-ST279:219:D0RJNACXX:5:1103:12007:33257
AATGATTATTTGCATGAAATGGGGATGAGAGAGAAGGAAAGAGTTTCATCCTGGTGAAACTCGTCAGCGTCGTTTCCAAGTCCTCGGTAACGGAGTGAAAC
+
@CCFBEFDDDHHGJJJEHGGGGHIIBFCEBFHIIGIJJIIDGGHIIJIJGGIII@FAGIJJJG@CHHIFHED>CD@CDCC@CCDDDD?A<CB<BB?BDEDC
@HWI-ST279:219:D0RJNACXX:5:1103:2447:33962
GTTTCACTGGTGTGTCATGCACATTTAATAGGGGTAAGACTGAATAAAAAATGATTATTTGCATGAAATGGGGATGAGAGAGAAGGAAATAGTTTCATCCT
+
;@@?DDEDHBAF+AACFBEHIIIIIIGIECFHIGC@DCFHIGGIGHIIIIEHDC>G@HIF@>AGHGIECDHGFCB?>@@@;A;3=BBCCCCA@@D>BD>CC
@HWI-ST279:219:D0RJNACXX:5:1103:17669:33935
CTTCTCTCAAATGAAATCTTTTATGAAACAATCCCCACAGTGGAGGGGTTTCACTTTGACGTTTCCAAGACTAAGCAAAGCATTTAATTGATACAAGTTGC
+
@@@FDFDFFHHFHGIIBAHGIGEH9HHIGHBHGIIIHH=G*?GHHIII7AFGAFG=@F>D;5;?ECEAD@>C.>C@CECCCCCC>CCCCCCEECCC:,5>@
@HWI-ST279:219:D0RJNACXX:5:1103:3174:34081
CAAGACTAAGCAAAGCATTTAATTGATACAAGTTGCTGGGATCATTTGTACCCAAAATCCGGCGCGGCGCGGGAGAATGCAGAGGTCGCACGGCGGAGGCG
+
@C@?DDDFFDFDHHIIIFJIGGIJJGGIIIGHIIGGGIIJII;@GIGJDG@ADHGIIHHEGBFHHFDBDBDDDDD52:ACCCDDD@ABD@B>BBBD>>@B@
@HWI-ST279:219:D0RJNACXX:5:1103:14309:34296
GGGTTTCACTTTGACGTTTCCAAGACTAAGCAAAGCATTTAATTGATACAAGTTGCTGGGATCATTTGTACCCAAAATCCGGCGCGGCGCGGGAGAATGCG
+
@@@FFFFDHDHBHICFDFCHHDGFHAHHHGCHGGF@EFIGGIGI@BDGGHIGFGDDHEAHEBF;CHEI@EDEHC@=AC?EF?8?B@B>@@B<>B<5?:>C@
@HWI-ST279:219:D0RJNACXX:5:1103:8310:34597
GATACAAGCCTTGCGGGATCGGCGTCGTCGACCTGCGGGCTTCGGCGCGTGCTTCGCCCGATCATGCGGTTCGGCCTCAACATTGTGCACTGCTCTGTTGA
+
CCCFFFFFHHHHHJJJJJJJJJIJIJJIJJIJJHHGFFDDDDDDDDDBB<BBDDDDBDDDBDDDDDDDD>BDDDDDBDDDDCDDDEDDEDDDDDDDDDDDD
@HWI-ST279:219:D0RJNACXX:5:1103:9886:34851
GAAAGAGTTTCATCCTGGTGAAACTCGTCAGCGTCGTTTCCAAGTCCTCGGTAACAGAGTGAAACCCCCGTTGAGGCCGATTCGTTTCATTCACCGGATCT
+
CCCFFFFFHGHHHJJJJJGIJJJJJJJGJIJIJIIIHIJIIJJJJJJJJJJHIJJJIJJDHHGHHHFFDDDDDDDDDDD@BBDDCDDDEEEEEDDDDDDDC
@HWI-ST279:219:D0RJNACXX:5:1103:12375:35025
AGATCCGGTGAATGAAACGAATCGGCCTCAACGGGGGTTTCACTCTGTTACCGAGGACTTGGAAACGACGCTGACGAGTTTCACCAGGATGAAACTCTTTC
+
BCCFFFFFFHFHHJJJJJJJJJJJJJJJJJJJJJJIJBEDCCEEEEDDDDDDDDDDDDDDDDCDDDDDDDDDDDDBDD<BDEEDDDDDDDDCDDDDDDDDD
@HWI-ST279:219:D0RJNACXX:5:1103:8113:35974
GGCTACCCAAAATATTATACCATCTTCTCTCAAATGAAATCTTTTATGAAACAATCCCCACAGTGGAGGGGTTTCACTTTGACGTTTCCAAGACTAAGCAA
+
CCCFFFFFHHHHGJJJJJJJIJJJJJJJJJIJJJJIJJJIIJJJJIJJJJJJJJIIJJJJJJJFHIHGIJHADFFEEEEEEEDDDDDDDEDDDDDDDDDDD
@HWI-ST279:219:D0RJNACXX:5:1103:15836:36376
GAGAGAAGGAAAGAGTTTCATCCTGGTGAAACTCGTCAGCGTCGTTTCCAAGTCCTCGGTAACAGAGTGAAACCCCCGTTGAGGCCGATTCGTTTCATTCA
+
<;@?D:BDBHF?DGEAEGGGFGGGII<FB@ADHBGCDFDGIBHG77BDGGI@=@FG@EA5=CCEDBC;BBD:@6=?@=BBB2>?BBB><?@?9>BCCDCD<
@HWI-ST279:219:D0RJNACXX:5:1103:4190:36996
GTAACAGAGTGAAACCCCCGTTGAGGCCGATTCGTTTCATTCACCGGATCTCTTGCGTCCGCCTCCGCCGTGCGACCTCCGCATTCTCCCGCGCCGCGCCG
+
@@@DFFFFH?AFHHIGFHII@A=FHBCGIGBFGGHGGIIIHIBE<F8;8B>CAHHFF<B>@:;?;BBBBB09@B<<55AB>B@BBCECCC@@>B@@@BBCB
@HWI-ST279:219:D0RJNACXX:5:1103:13127:37276
GCGGGAGAATGCGGAGGTCGCACGGCGGAGGCGGACGCAAGAGATCCGGTGAATGAAACGAATCGGCCTCAACGGGGGTTTCACTCTGTTACCGAGGACTT
+
CCCFFFFFHHHGHJJJJDHIJIIJJJJHDDDBDDBDBBDDD?BCCDDDD:B@DEDDDDDDDDDBDDBDDDDDDDDDDB5<B@DDDDDDDDDDDDBDDDDDC
@HWI-ST279:219:D0RJNACXX:5:1103:6796:38204
AAATGATTATTTGCATGAAATGGGGATGAGAGAGAAGGAAAGAGTTTCATCCTGGTGAAACTCGTCAGCGTCGTTTCCAAGTCCTCGGTAACAGAGTGAAA
+
CCCFFFFFGHHHHJJJJJJJJJJJJIIJIJJJIJJJJJJJJIJJDHIJJJJJJIJGHIJJIJJIIJJJJHHHFDDCDDEDDDDDDDDDDDDDDDDD@C@CC
@HWI-ST279:219:D0RJNACXX:5:1103:10729:38055
AGAGTGAAACCCCCGTTGAGGCCGATTCGTTTCATTCACCGGATCTCTTGCGTCCGCCTCCGCCGTGCGACCTCCGCATTCTCCCGCGCCGCGCCGGATTT
+
@CCFDFFFHHHGHJIGGJIJJJJJJJJJJIIJJJJJIJJJJJBHHJJIJIIHGFFCDDDDDDDDD@B@DDDDDDDBBDDDDEDDDDD>BBBDDDDD@39BD
@HWI-ST279:219:D0RJNACXX:5:1103:12704:38038
GGGGTAAGACTGAATAAAAAATGATTATTTGCATGAAATGGGTATGAGAGAGAAGGAAAGAGTTTCATCCTGGTGAAACTCGTCAGCGTCGTTTCCAAGTC
+
@@@DDDEFBHHHDHIIJJJJJJFGIEIIIICGCDDGHIFHGH:B?BGIGIIIGIIIJJGGGGGGIIIII@CCAHEBCFDED56=B@C>?BBDD@ACDD>:@
@HWI-ST279:219:D0RJNACXX:5:1103:14674:38752
TTGCACGGCTACCCAAAATATTATACCATCTTCTCTCAAATGAAATCTTTTATGAAACAATCCCCACAGTGGAGGGGTTTCACTTTGACGTTTCCAAGACT
+
@CCFFFF@DHFFHIIIJIIGGIJGGJBCHGHIIJJJJJJIIJIJGGHJHIJJICHIIJJJGGGGIJIIGCEEHGFDD';?CDDDDDDDDDDDDDDECCBCD
@HWI-ST279:219:D0RJNACXX:5:1103:9011:39248
CTCCCGCGCCGCGCCGGATTTTGGGTACAAATGATCCCAGCAACTTGTATCAATTAAATGCTTTGCTTAGTCTTGGAAACGTCAAAGTGAAACCCCTCCAC
+
@@@FDFFDHGHA?<D@DHHGDD@GH5CEHAHHGHGGCFFCB;@>>@A;A@B@ACCCCCEECCDACCCCCCC@:@@CACCCBAABBC>:>CDC:<<>BBBCC
@HWI-ST279:219:D0RJNACXX:5:1103:14783:40806
CCATTTCATGCAAATAATCATTTTTTATTCAGTCTTACCCCTATTAAATGTGCATGAAATGGGGATGAGAGAGAAGGAAAGAGTTTCATCCTGGTGAAACT
+
@@CFFDBDHHHDHIIIGHHDHHGHIGHIIIEHEFHGGEHHDHFHGEHEH@?BFBBFHE@@GHIIFHE>EHAHHHECEDFFD;A>CEECDCCCCC>C>:>@C
@HWI-ST279:219:D0RJNACXX:5:1103:19367:40965
CGAATCGGCCTCAACGGGGGTTTCACTCCGTTACCGAGGACTTGGAAACGACGCTGACGAGTTTCACCAGGATGAAACTCTTTCCTTCTCTCTCATCCCCA
+
@CCFFFFFGDABFHJIGIJD@FGIIIIIJI=DCHHHGFDD=@CDDDCDDDD@?85<<C<@<8?>@CC@C??BAC>A@CCD@AC@CCCDCDDDDDDC@><BD
@HWI-ST279:219:D0RJNACXX:5:1103:20510:41225
CGGTGAATGAAACGAATCGGCCTCAACGGGGGTTTCACTCTGTTACCGAGGACTTGGAAACGACGCTGACGAGTTTCACCAGGATGAAACTCTTTCCTTCT
+
@BCDDFFFHHHHHJJJJJJJJJJJJJFJJJJJAEHHHHHHFFFFFDDCCBD=BCDDDDCDDDDBD>>B;?>BD??ACCC@CDBBCDDC@@C@CACCACC@>
@HWI-ST279:219:D0RJNACXX:5:1103:4536:41536
AATAGGGGTAAGACTGAATAAAAAATGATTATTTGCATGAAATGGGGATGAGAGAGAAGGAAAGAGTTTCATCCTGGTGAAACTCGTCAGCGTCGTTTCCA
+
@@@DDFF@FHHHDGAEAGHIIIIIIIIIEHGIIIIIIIGIIIGIIIIFGIGIIHIIGHIIFGIEEE=CHFFBDFCBEACECCCCCB=?B@CB5<@0<B::@
@HWI-ST279:219:D0RJNACXX:5:1103:8256:41546
AATGCGGAGGTCGCACGGCGGAGGCGGACGCAAGAGATCCGGTGAATGAAACGAATCGGCCTCAACGGGGGTTTCACTCTGTTACCGAGGACTTGGAAACG
+
BCCFFFFFHHDHHJJJIJJJJHIHHDDDDDDDDDCDDDDDDD7BBDEDDDDDDDDDDDDDDDDDDDDDDDD9BDDDDDDDDDDDDDDDDDDDDDDDDDDDB
@HWI-ST279:219:D0RJNACXX:5:1103:12310:41903
GAAATCTTTTATGAAACAATCCCCACAGTGGAGGGGTTTCACTTTGACGTTTCCAAGACTAAGCAAAGCATTTAATTGATACAAGTTGCTGGGATCATTTG
+
CCCFFFFFHHHHHJJJJJJJJJJJJJJJHHIGHJJJFHIJJJJJJJJJJGIJJJJJJJJJJHHHHHFFFFFEEEEEEEDEEDDDDCCDDDDDDDDDDDEEE
@HWI-ST279:219:D0RJNACXX:5:1103:7788:42661
TTTAATTGATACAAGTTGCTGGGATCATTTGTACCCAAAATCCGGCGCGGCGCGGGAGAATGCGGAGGTCGCACGGCGGAGGCGGACGCAAGAGATCCGG
+
CCCFFFFFGHHHHJJIIIJJJJJJJJIJJJIIIJJJJJJJJJJJJIJJIJHDBDDD@DDDDDDDDBDD<CBDDDDBBDDBDDDDD9>BBDDDCACCDDDD
@HWI-ST279:219:D0RJNACXX:5:1103:10258:42727
TGGGGATGAGAGAGAAGGAAAGAGTTTCATCCTGGTGAAACTCGTCAGCGTCGTTTCCAAGTCCTCGGTAACAGAGTGAAACCCCCGTTGAGGCCGATTCG
+
@CCFFDFFHHGHHIIJIJJIJIJJHIJGIJIJIJIFHGIJIGIJJJIJJJGIIHIIJHGHHHHHFFBFDDCEDDDDDDDEDDBDDDD@ABDDDDDDBDDDB
@HWI-ST279:219:D0RJNACXX:5:1103:10020:42884
GGGGATGAGAGAGAAGGAAAGAGTTTCATCCTGGTGAAACTCGTCAGCGTCGTTTCCAAGTCCTCGGTAACGGAGTGAAACCCCCGTTGAGGCCGATTCGT
+
CCCFFFFFHHHHHJJJJJJJJJJHIJJJJJJIJJFHIJJJJJJJJJJJJIJJGIJGJJJHHHHHHFFDDDEDDDDDACEDDDDDDDDDDDDDBDDDDDCDD
@HWI-ST279:219:D0RJNACXX:5:1103:10343:42952
ATTTGCATGAAATGGGGATGAGAGAGAAGGAAAGAGTTTCATCCTGGTGAAACTCGTCAGCGTCGTTTCCAAGTCCTCGGTAACAGAGTGAAACCCCCGTT
+
CCCFFFFFHFHHHJJJJIJJJJHJGIJJJIJJJIIJHIJJJJJJJJJIIJJIIIJJFHIJJJHIHDFFFEEDECECCDDDBDDDDDDDCDDEDDDDDDDBB
@HWI-ST279:219:D0RJNACXX:5:1103:12885:43389
TGTCATTGCACGGCTACCCAAAATATTATACCATCTTCTCTCAAATGAAATCTTTTATGAAACAATCCCCACAGTGGAGGGGTTTCACTTTGACGTTTCCA
+
@@?DDDDDFFDFDGAHIIIGIGGGGHIJGII>DDDGG>AGHDDGDHGGIEDDBFGGIG:BFGFHIJBDEG@A;;A;B@DDDD9@BCDCCCCDCDB??CDDD
@HWI-ST279:219:D0RJNACXX:5:1103:9269:43705
GAGATCCGGTGAATGAAACGAATCGGCCTCAACGGGGGTTTCACTCTGTTACCGAGGACTTGGAAACGACGCTGACGAGTTTCACCAGGATGAAACTCTTT
+
CCCFFFFFHFHFHJJJJJIJJJJJJJIJJJJIJJJJJJBEDEEEEEDDDDDDDDDDDDADDDDDDDDDDDDDDDDDDDDBDDEEDDDDDDDDDDDDDDDDD
@HWI-ST279:219:D0RJNACXX:5:1103:15989:43786
GATCCCAGCAACTTGTATCAATTAAATGCTTTGCTTAGTCTTGGAAACGTCAAAGTGAAACCCCTCCACTGTGGGGATTGTTTCATAAAAGATTTCATTTG
+
@@CFFFFFHHHHHEIHGIIJIJJIJHIJIJJJJEIJEDHIJGIIGJJJJJIIIJJGGHGIIIJJIIJIGGHIJHHFDDEECEEDDEEDDDDDDDDDEEFEE
@HWI-ST279:219:D0RJNACXX:5:1103:19647:44238
TCATTGCACGGCTACCCAAAATATTATACCATCTTCTCTCAAATGAAATCTTTTATGAAACAATCCCCACGGTGGAGGGGTTTCACTTTGACGTTTCCAA
+
@<;DDDDD>BDDC@EF@DCG=E+4CE@FB49:?1?CDGGCAFBBF<9BF<F@F@DB8==B<8@@9@A@>@'-(6966;'38=8C;>:@>3>>5<<<@:>@
@HWI-ST279:219:D0RJNACXX:5:1103:8331:44254
GCCAGTCACAATGGCTAGTGTCATTGCACGGCTACCCAAAATATTATACCATCTTCTCTCAAATGAAATCTTTTATGAAACAATCCCCACAGTGGAGGGGT
+
CCCFFFFFHHHHHJJJJIFHHIJJJIJIJJJJJJJJJJJJJIJJJJJIIIIJJJJJIIJJIJJJJJJJJJJJJHFCEFHFFFFFEDEDEDDDCCDDDDDD@
@HWI-ST279:219:D0RJNACXX:5:1103:3162:44906
GGGTTTCACTTTGACGTTTCCAAGACTAAGCAAAGCATTTAATTGATACAAGTTGCTGGGATCATTTGTACCCAAAATCCTGTGAATGCGGAGGTCGCACG
+
BB@DDDDEHHGHHIGGEGIGJIJJIHHIIJIJIJEGHIGIJJJIIIIIJJIIGGGEGIJJCGBGIIJJIGIIFIEHC@EHFFDFFFDAC>BBDD85;@>09
@HWI-ST279:219:D0RJNACXX:5:1103:4982:44935
GGTTTCACTCTGTTACCGAGGACTTGGAAACGACGCTGACGAGTTTCACCAGGATGAAACTCTTTCCTTCTCTCTCATCCCCATTTCATGCAAATAATCAT
+
@C@FDFFFHHHHHJJJJJJJIJJJJJIJIJJJIIJJJJJJIIJ@GIJIJJJHHEHFFFFFEEEECEEDDDDDCDDCDEDCDDDDDEEEEDDCCDDDDDACC
@HWI-ST279:219:D0RJNACXX:5:1103:12256:45086
CGTCCGCCTCCGCCGTGCGACCTCCGCATTCTCCCGCGCCGCGCCGGATTTTGGGTACAAATGATCCCAGCAACTTGTATCAATTAAATGCTTTGCTTAGT
+
CCBFFFFFHHHHHJJHIJJIJJJJJJJGIJIJJJJJGEHFDDDDDDD9<BDDDDD?CDCCDDDDDDDDDDDDDDDDDDDEEEDDEDDDEEDDEDDDDDDD@
@HWI-ST279:219:D0RJNACXX:5:1103:13696:45002
GTACCCAAAATCCGGCGCGGCGCGGGAGAATGCGGAGGTCGCACGGCGGAGGCGGACGCAAGAGATCCGGTGAATGAAACGAATCGGCCTCAACGGGGG
+
;=@D=BDDFFHHHA<:<CDF?FGEE@@BB@CC@BB67B2<-9598B55<0:B<BB9B6;737??<:>C@B)5?C@ACCC<8<?8?800<9?@CC9@9BB
@HWI-ST279:219:D0RJNACXX:5:1103:17266:45013
GACCTCCGCATTCTCCCGCTCCGCGCCGGATTTTGGGTACAAATGATCCCAGCAACTTGTATCAATTAAATGCTTTGCTTAGTCTTGGAAACGTCAAAGTG
+
@@CADDFFHHHGHIIIGEGHIIBHFHHEABHIGHA>G;?A>EDCCCCDEDECB??BCDC;>CCA:@CCCDCAC@@@@CCDDC:@ADCCD@CC<+8?BCD:>
@HWI-ST279:219:D0RJNACXX:5:1103:18204:45320
GACGTTTCCAAGACTAAGCAAAGCATTTAATTGATACAAGTTGCTGGGATCATTTGTACCCAAAATCCGGCGCGGCGCGGGAGAATGCGGAGGTCGCACG
+
@??DDDDDHFHDHI@FEGBF?FG@+<A?@<BGCHGGI<FCC@BF<9BB?GH<GGGB/?BFG<@;@C=C<@'5=@?:>B@B3@>@?CC>9<@B@<A<@B@<
@HWI-ST279:219:D0RJNACXX:5:1103:15374:45801
AGGACTTGGAAACGACGCTGACGAGTTTCACCAGGATGAAACTCTTTCCTTCTCTCTCATCCCCATTTCATGCAAATAATCATTTTTTATTCAGTCTTACC
+
CCCFFFFFHHHHHJJJJJJIJIIJJHIJJJJGIJJJJIJIJJJIJJJJJJJJJJJJJHGFHHHFFFFFEEDEEEACCDDEDDDEEEDDDDDDEDEDDEEDD
@HWI-ST279:219:D0RJNACXX:5:1103:7380:46193
GCAAAGCATTTAATTGATACAAGTTGCTGGGATCATTTGTACCCAAAATCCGGCGCGGCGCGGGAGAATGCGGAGGTCGCACGGCGGAGGCGGACGCAAGA
+
CCCFFFFFHHHHHJJJJFIJJIIGIIIJIJJJGIIIJJJGIIIJIIJIIIIHIJIJGHCDDDDDDDDDCDDDDDDD?CBDDDDDDDD@95?BD3@BBDB<<
@HWI-ST279:219:D0RJNACXX:5:1103:17429:46291
CCTGGTGAAACTCGTCAGCGTCGTTTCCAAGTCCTCGGTAACAGAGTGAAACCCCCGTTGAGGCCGATTCGTTTCATTCACCGGATCTCTTGCGTCCGCC
+
BCCFFDDFHHHHHJHJIJIIEHIHJJJJJJJGIIGHGGGGIJIJIJFEDHHIIJJJH?BDDEECDB>?@CD:CDDFEEEEDDDDBDDCCDDDDDBBD<BB
@HWI-ST279:219:D0RJNACXX:5:1103:4452:46651
AATCCGGCGCGGCGCGGGAGAATGCGGAGGTCGCACGGCGGAGGCGGACGCAAGAGATCCGGTGAATGAAACGAATCGGCCTCAACGGGGGTTTCACTCTG
+
CCCFFFFFHHHHHJJJJHEDDEDDDDDBDD?CDDBDDDDDD6BDDDDBBBDBDDCDCDDDDD<B@CDDDDDDDDDDDBBBDDDDDDDDDDD09@CEDDDDD
@HWI-ST279:219:D0RJNACXX:5:1103:7546:46662
CATGAAATGGGGATGAGAGAGAAGGAAAGAGTTTCATCCTGGTGAAACTCGTCAGCGTCGTTTCCAAGTCCTCGGTAACAGAGTGAAACCCCCGTTGAGGC
+
@@@FFDEFAHHFHGIJJFHEHIJIIJJIJJJGGIFIJGIGHE?BFHIGIAGBC@A<AC@@=ABFFFF@EEEEEBB?B?@CA?CCDCCCCDDDDB028<CCB
@HWI-ST279:219:D0RJNACXX:5:1103:16127:46626
GTTTCACTGGTGTGTCATGCACATTTAATAGGGGTAAGACTGAATAAAAAATGATTATTTGCATGAAATGGGGATGAGAGAGAAGGAAAGAGTTTCATCCT
+
@CCFFFFFGGFHHIIJJIJJJJJJJJJJIIJJJJGHIJJJJJIIJIJJJJJJJJJJIJJJJJJJJIIJJJIGHGHFCFFFDDDDDBDDDDDDACCEEEEDD
@HWI-ST279:219:D0RJNACXX:5:1103:20187:47262
CGAATCGGCCTCAACGGGGGGTTCACTCTGTTACCGAGGACTTGGAAACGACGCTGACGAGTTGCACCAGGATGAGACGCTTTCCTTCTCTCTCATCCCCA
+
@@@DDDDDFFFDFIIFEGFD&0:?3>@@BBBBBBBBB6BBBB3>BBBB9?&700:@9?;<7BB(4@A?B?81::(((+())8?BBBB>@@@:++:A::8?<
@HWI-ST279:219:D0RJNACXX:5:1103:15500:47503
AATCCCCACAGTGGAGGGGTTTCACTTTGACGTTTCCAAGACTAAGCAAAGCATTTAATTGATACAAGTTGCTGGGATCATTTGTACCCAAAATCCTGTAG
+
@@@DDDFFHHHDHIGIGGI8?FHGIGIJJIHIJIEDHIGIFB@FHJGGDHG@HIJIIGJIFHHHHHGFFFFFECEAEEDDDECCDEEDCDDDDDDCDDCC>
@HWI-ST279:219:D0RJNACXX:5:1103:21246:47788
AGAGTGAAACCCCCGTTGAGGCCGATTCGTTTCATTCACCGGATCTCTTGCGTCCGCCTCCTCCGTGCGA
+
@@@DDD8DHAFFHIHIFBEAH=EB):B:BBFCGGFH<F<DGB'-5@=@DA9BH599';?/;=5:=B@BB@
@HWI-ST279:219:D0RJNACXX:5:1103:18529:48004
GGGATCATTTGTACCCAAAATCCGGCGCGGCGCGGGAGAATGCGGAGGTCGCACGGCGGAGGCGGACGCAAGAGATCCGGTGAATGAAACGAAT
+
@@@DDFDDHHHFFHAHGIIGEGGIDG@BGGEEB9<8;=BCCCCB5&75<A<BB-6<8<B;7@BBCBBB>B;99<<@C4<@)9<>B>ACCA?B<A
@HWI-ST279:219:D0RJNACXX:5:1103:8501:48391
GAGGGGTTTCACTTTGACGTTTCCAAGACTAAGCAAAGCATTTAATTGATACAAGTTGCTGGGATCATTTGTACCCAAAATCCGGCGCGGCGCGGGAGAAT
+
BB@FFFDFHHHHHJJJJJJHJJJJJJJJJJJJJJJJJJJJJJJJJJJJJJIJJJJHJJJJJJJJJJJHHHHHHHF@DFFDEEEDDDDDDDBDDDDD@DBDD
@HWI-ST279:219:D0RJNACXX:5:1103:16372:48419
AGGGGTAAGACTGAATAAAAAATGATTATTTGCATGAAATGGGGATGAGAGAGAAGGAAAGAGTTTCATCCTGGTGAAACTCGTCAGCGTCGTTTCCAAGT
+
?@<A?@82ADFFFB@FG>F??:@EFEB?BFE<DEGFFEFEGB;G;?B<?<D(<F@FCFEC9@@7=)7?ECEADDB;7;@A:>5==;;52<<9998AADBB:
@HWI-ST279:219:D0RJNACXX:5:1103:3601:48523
GCCGTGCGACCTCCGCATTCTCCCGCGCCGCGCCGGATTTTGGGTACAAATGATCCCAGCAACTTGTATCAATTAAATGCTTTGCTTAGTCTTGG
+
?@@;=0@D@D<FFIE1CF8:CCFFIAFFFF/AEEDC39>BBBBB<A:>@ABBBA(+9330?<?A@ABBB>ABBB@@>A>A>ABB>@B>:(:>@@B
@HWI-ST279:219:D0RJNACXX:5:1103:3480:48911
AATGCGGAGGTCGCACGGCGGAGGCGGACGCAAGAGATCCGGTGAATGAAACGAATCGGCCTCAACGGGGGTTTCACTCTGTTACCGAGGACTTGGAAACG
+
???D=DDDAD<CDE>1CDDDIIDDD@????:99:?=<>AA=:7:?ADAAA>9=<=<?<?3<<<>A3;??>?59<>:>AA:A:(4>A>>?99834>3:>A38
@HWI-ST279:219:D0RJNACXX:5:1103:16358:48996
AAATCACTTTCTTTAAGGCCAGTCACAATGGCTAGTGTCATTGCACTGCTACCCAAAATATTATACCATCTTCTCTCAAATGAAATCTTTTATGAAACAAT
+
@@@DDFDFFDHHHGHJGIEEGIFEEHGIIGGI@FB*:1?CGHHF>GGHEEGEGHGHDGEGA>FH@=@D@@7CEGGCEAEAHECHFCBEEFDECCCCC>CD@
@HWI-ST279:219:D0RJNACXX:5:1103:3156:49417
GGAAAGAGTTTCATCCTGGTGAAACTCGTCAGCGTCGTTTCCAAGTCCTCGGTAACAGAGTGAAATCCCCGT
+
<@<B?;D><DHDHI>?FEGIGHIAFHCCF;CG3?FB?@FBDFDDGG*8C8@FF@57C)7@7=?AH3=@@DCA
@HWI-ST279:219:D0RJNACXX:5:1103:5294:49310
TTGCGTCCGCCTCCGCCGTGCGACCTCCGCATTCTCCCGCGCCGCGCCGGATTTTGGGTACAAATGATCCCAGCAACTTGTATCAATTAAATGCTTTGCTT
+
1?@DDDAD6DA:@3@@FFGG8:FGIHECHF4@8@AEII6=?AB;/8'5-5-)0@@:58<:A:::::4::4?>4<3<2?>4:4@C4>CD>A34::4>@:ACC
@HWI-ST279:219:D0RJNACXX:5:1103:8028:50298
ATGAGAGAGAAGGAAAGAGTTTCATCCTGGTGAAACTCGTCAGCGTCGTTTCCAAGTCCTCGGTAACAGAGTGAAACCCCCGTTGAGGCCGATTCGTTTCA
+
@CCFFFFFHFHHHIHJGIJDHIJJJJJJIJ<FHIJJIIIFHGIIIHJFFGIFEHJJGIIIJHHEDFFFEED>CCDDDDDBBDDDDDDCDDDDDDDDCDDC<
@HWI-ST279:219:D0RJNACXX:5:1103:8143:50346
AGTTGCTGGGATCATTTGTACCCAAAATCCGGCGCGGCGCGGGAGAATGCAGAGGTCGCACGGCGGAGGCGGACGCAAGAGATCCGGTGAATGAAACGAAT
+
CCBFFFFFHHHHHIJJJJJJJJJJJJIJJJJJJJIJJJHFDDDDDDDDDDDDDDD@CDBDDDDDDD>DDDDDDDDBDDDDDDDDDDD>BBDEDDDDDDDDB
@HWI-ST279:219:D0RJNACXX:5:1103:9457:50633
AGAAGGAAAGAGTTTCATCCTGGTGAAACTCGTCAGCGTCGTTTCCAAGTCCTCGGTAACAGAGTGAAACCCCCGTTGAGGCCGATTCGTTTCATTCACCG
+
CCCFFFFFHHGHHJJIJJJJIJJFHJJJJJJIJJJJIIFGIGIJJIJJGGIJJJIIGHIEHFHH>CCFFFFDDDDDDDDDDDDDDDDDDDDDDEEEDDDDB
@HWI-ST279:219:D0RJNACXX:5:1103:19760:50717
GGCCTCAACGGGGGTTTCACTCTGTTACCGAGGACTTGGAAACGACGCTGACGAGTTTCACCAGGATGAAACTCTTTCCTTCTCTCTCATCCCCATTTCAT
+
CCCFFFFFHGHHHJDGIJJJIJJJJJIJJJIJJJJHHHHHFFFFDCBDDDDDDBD<BCDEDDCDDDACDDDDDDDDDDDDDDDDDDDDCDDDDDCDDEEDC
@HWI-ST279:219:D0RJNACXX:5:1103:11086:51155
CTTGCGTCCGCCTCCGCCGTGCGACCTCCGCATTCTCCCGCGCCGCGCCGGATTTTGGGTACAAATGATCCCAGCAACTTGTATCAATTAAATGCTTTGCT
+
BCCFFFFFHHHHHJJIJJJEHJJGIJJJJJJJIJJJJJHEEDDDBBDDDDD@BDDDDDD@CCDDDDDDCDDDDDDCDDDDDCDEEEDDEDDDEEDDEDDDD
@HWI-ST279:219:D0RJNACXX:5:1103:12203:51283
TGAATAAAAAATGATTATTTGCATGAAATGGGGATGAGAGAGAAGGAAAGAGTTTCATCCTGGTGAAACTCGTCAGCGTCGTTTCCAAGTCCTCGGTAACA
+
@@@FFDDFAFAFHIJGEGHIIIGIGGHGHHIGIIJIFECC?FGGBEGFHBGCGEGGEHGIDCECEEGEEEHEEDBACBA?B=BDDDEACCCCAABBDBDC>
@HWI-ST279:219:D0RJNACXX:5:1103:20691:51407
CTGCTTGTTAGGCCAGTCACAATGGGGGTTTCACTGGTGTGTCATGCACATTTAATAGGGGTAAGACTGAATAAAAAATGATTATTTGCATGAAATGGGGA
+
CCCFFFDEHHHDFIIJJJJJGHIHGIIIGGHGIJJGGDDFGBFHEGIII@FHIG>EEHIJGEHFFFFFDEEEECECCDDDDDDEDEEEDDDDDDDDDABD@
@HWI-ST279:219:D0RJNACXX:5:1103:5433:51792
TTTCACCAGGATGAAACTCTTTCCTTCTCTCTCATCCCCATTTCATGCAAATAATCATTTTTTATTCAGTCTTACCCCTATTAAATGTGCATGACACACCA
+
@C@ADDEF@HHHGCGGGIDHGGHEEHHIJ>FGGGGEIGGGIIGI?FHIGHICBGG@FFGGHEGGIJDGIDEGGIJFCCHBCBDCEED>CCDDCCDDDDDBD
@HWI-ST279:219:D0RJNACXX:5:1103:15641:52776
AATGGGGGTTTCACTGGTGTGTCATGCACATTTAATAGGGGTAAGACTGAATAAAAAATGATTATTTGCATGAAATGGGGATGAGAGAGAAGGAAAGAGTT
+
BBCFFFFFHGHHGJJJIGHHIIJJJJJJJJJJJJJJJJJIJHGGIIJJJJGIJIIIJHHFFFFFFFEFEEEEDDDDCDDDDDDDDDDDDDDCDDDDDDDCD
@HWI-ST279:219:D0RJNACXX:5:1103:15526:52819
GGGTTTCACTTTGACGTTTCCAAGACTAAGCAAAGCATTTAATTGATACAAGTTGCTGGGATCATTTGTACCCAAAATCCGGCGCGGCGCGGGAGAATGCG
+
CCCDFFFFHHHHHJJJHIJJJJJJHJIJJIIIJJIIIJJJJJJJJJJJJJJIFIJIIJJJJIJJJJJJJHIIJJJHHHHHFFDDDDDDDDDDDBDDDDDDD
@HWI-ST279:219:D0RJNACXX:5:1103:17837:52768
GGGTTTCACTTTGACGTTTCCAAGACTAAGCAAAGCATTTAATTGATACAAGTTGCTGGGATCATTTGTACCCAAAATCCGGCGCGGCGCGGGAGAATGCG
+
BCCDDFFFHHHHHJJIHJJJJIIJJJJJJIJJJJJJJJJJIJJJJIGHJJJJHIIJJIIJJJJJJJJJIIIIJJJHHHHHFFDDDDDDDDDDDDDDDDDDD
@HWI-ST279:219:D0RJNACXX:5:1103:5634:53487
GTAACAGAGTGAAACCCCCGTTGAGGCCGATTCGTTTCATTCACCGGATCTCTTGCGTCCGCCTCCGCCGTGCGACCTCCGCATTCTCCCGCGCCGCGCCG
+
@@@FFFFDDCFDHIEHIIBGGECEEHFGGHBGEHGGIHGHIGGIGDGHGGCHCFHHFFDDB?BDDDDDDD909@@9B9CBBB9@5@CCDD9<BBDD<@D<B
@HWI-ST279:219:D0RJNACXX:5:1103:11920:53445
CATCCTGGTGAAACTCGTCAGCGTCGTTTCCAAGTCCTCGGTAACAGAGTGAAACCCCCGTTGAGGCCGATTCGTTTCATTCACCGGATCTCTTGCGTCCG
+
CCCFFFFFHHHHHJJJJIJJJJJGGJGIJJJJJIGHIGIJJFHIIJJIJBFGHIIGJJHFBEDDEEDDDDDDDDA?BDEEEEEDDDDDDDDDDDDDDBDD>
@HWI-ST279:219:D0RJNACXX:5:1103:7735:53556
GTCGCACGGCGGAGGCGGACGCAAGAGATCCGGTGAATGAAACGAATCGGCCTCAACGGGGGTTTCACTCTGTTACCGAGGACTTGGAAACGACGCTGACG
+
CCCFFFFFHHHHGJJIJJHHFDDDDDDDDDDDD7@DDEDDDDDDDDDDDDDDDDDDDDDDDD5<BDEDDDDDDDDDDDDDDDDDDDDDDDDDDDDDDDDDD
@HWI-ST279:219:D0RJNACXX:5:1103:14249:53929
GACCTCCGCATTCTCCCGCGCCGCGCCGGATTTTGGGTACAAATGATCCCAGCAACTTGTATCAATTAAATGCTTTGCTTAGTCTTGGAAACGTCAAAGTG
+
CCCFFFFFHHHHHJJJJJIJJJIJIIJJJBHHFFFFDAECEDDDDDDDDDDDDDDDDDDDDEEEDDEDDDEEDDECDDDDDDDDEEDDDCDDDDDDDDDAC
@HWI-ST279:219:D0RJNACXX:5:1103:8922:54490
GTTTCACTTTGACGTTTCCAAGACTAAGCAAAGCATTTAATTGATACAAGTTGCTGGGATCATTTGTACCCAAAATCCGGCGCGGCGCGGGAGAATGCGGA
+
CBCFFFFFHHHHHJHJJJJJJJJJJJJJJJJJJIJJJJJJJJJJJJJJJIHIJJJJJJJJJJJJJJJJJJJJJJJHHHHFFDDDDDDDDDDDDBDDDDDD9
@HWI-ST279:219:D0RJNACXX:5:1103:9601:56036
AGATCCGGTGAATGAAACGAATCGGCCTCAACGGGGGTTTCACTCTGTTACCGAGGACTTGGAAACGACGCTGACGAGTTTCACCAGGATGAAACTCTTTC
+
CCCFFFFFFHHHHJJJJJJJJJJJJJJIJIJIJJJJJ?DDEEEEEEDDDDDDDDDDBDDDDDDDDDDDDDDDDDDDDD?BDEEDDDDDDDDDDDDDDDDDD
@HWI-ST279:219:D0RJNACXX:5:1103:19400:56236
GTCCGCCTCCGCCGTGCGACCTCCGCATTCTCCCGCGCCGCGCCGGATTTTGGGTACAAATGATCCCAGCAACTTGTATCAATTAAATGCTTTGCTTAGTC
+
;=@BDDDDFB?FF@CFEGGFBDGGDF@@ABFGII8FGHE5<'8?;9-7<A3>@@BCCAC>:>C@A4<:489<ACC:4:::>34>:>@CCC@::>A@C3@:A
@HWI-ST279:219:D0RJNACXX:5:1103:9710:56529
AAGCAAAGCATTTAATTGATACAAGTTGCTGGGATCATTTGTACCCAAAATCCGGCGCGGCGCGGGAGAATGCGGAGGTCGCACGGCGGAGGCGGACGCAA
+
CCCFFFFFHHHHHJJJJJJJJJJJJJJJJJJJJJJJJJJJJIIJJJJJJJJJJJJIJJHFDDDDDDDDDDDDDDDDDD?CDDDDDDDDDBDDDDDDDDDBB
@HWI-ST279:219:D0RJNACXX:5:1103:15961:56684
GTCCTCGGTAACAGAGTGAAACCCCCGTTGAGGCCGATTCGTTTCATTCACCGGATCTCTTGCGTCCGCCTCCGCCGTGCGACCTCCGCATTCTCCCGCGC
+
CCCFFFFFHHHHHJJJHIIJJJJJJJJJJIJJJJJJJJJJJJJJJJJJJJJIJHFFFEEEEEEDDDDDDDDDDBDDDDDDDDDDDDDDDDDDDDDDDBDDD
@HWI-ST279:219:D0RJNACXX:5:1103:18398:56543
TGAAACCCCCGTTGAGGCCGATTCGTTTCATTCACCGGATCTCTTGCGTCCGCCTCCGCCGGGCGACCTCCGCATTCTCCCGCGCCGCGCCGGATTTTGGG
+
@@@FFFDDDFAHHGAHEGIEGGIGAFGI>BBGDGDDGE6@5==A@D;;AEBBDCCAA?:@8&&&)057;AB>;;@>C:@CC><BDBBDBBB595<<@>:39
@HWI-ST279:219:D0RJNACXX:5:1103:14217:57125
GCATTCACAGGATTTTGGGTACAAATGATCCCAGCAACTTGTATCAATTAAATGCTTTGCTTAGTCTTGGAAACGTCAAAGTGAAA
+
8=?BDB:A2=CAAEEEE::33<CE@F9+<AC:?E??)1?D9D<?::DDIEEIIIA??D8==B8=CB;C7)=AEI=A6?577.7@;@
@HWI-ST279:219:D0RJNACXX:5:1103:12124:57480
CATTCACCGGATCTCTTGCGTCCGCCTCCGCCGTGCGACCTCCGCATTCTCCCGCGCCGCGCCGGATTTTGGGTACAAATGATCCCAGCAACTTGTATCAA
+
@@CDFFFDHFDFHIGHIIIIFHGGIIIJIJBHGF:FHEGBHHFFFDBDCDACCBDBDDBDBBDDB>5>CDCDDBAACCDDDDDDCCDDDCDDDCDCDEEED
@HWI-ST279:219:D0RJNACXX:5:1103:16935:57626
CCCCGTTGAGGCCGATTCGTTTCATTCACCGGATCTCTTGCGTCCGCCTCCGCCGTGCGACCTCCGCATTCTCCCGCGCCGCGCCGGATTTTGGGTACAAA
+
CCCFFDFFHHHGHJJJJJJJIJJJJJJIJIIJIJIGJIJIIIHIIIJJHHHFFFC>@BBBBDDDDDDDDDDEDDDDD@DDBDDDDDDB<BCDCDD?CDDDC
@HWI-ST279:219:D0RJNACXX:5:1103:12899:58028
CTAAGCAAAGCATTTAATTGATACAAGTTGCTGGGATCATTTGTACCCAAAATCCGGCGCGGCGCGGGAGAATGCGGAGGTCGCACGGCGGAGGCGG
+
?;??DDDFF;DHHIHIIIIGEHIIIIIIIIIIEGGGI;FHDFHCGAAGIHIIIGE@GGGIHF>=BBCBB@BBA@:5<99<<39<9<9@5<935>BB@
@HWI-ST279:219:D0RJNACXX:5:1103:9200:59019
CCGGTGAATGAAACGAATCGGCCTCAACGGGGGTTTCACTCTGTTACCGAGGACTTGGAAACGACGCTGACGAGTTTCACCAGGATGAAACTCTTTCCTTC
+
CCCFDDFFHHHHHJJJJJJJJJJJJJJJJJJJJ@EHHFFFFFFFEEEEDDDDDDDDDDDDDDDDDDDDDDDDDDB?CDEDDDDDDCDDDDDDDDDDDDCD@
@HWI-ST279:219:D0RJNACXX:5:1103:14297:59160
GAAAGAGTTTCATCCTGGTGAAACTCGTCAGCGTCGTTTCCAAGTCCTCGGTAACAGAGTGAAACCCCCGTTGAGGCCGATTCGTTTCATTCACCGGATCT
+
CCCFFFFEHHHHHJJJJJGHIJJJJJJGIIIIJJJIHJJJJIJJHJJJJIIGIJJJJJJCGHGHHHFFDD@DDDDDDDDBDDDDDDDDEEEEDDDDDBDDD
@HWI-ST279:219:D0RJNACXX:5:1103:5590:59289
AAGGAAAGAGTTTCATCCTGGTGAAACTCGTCAGCGTCGTTTCCAAGTCCTCGGTAACAGAGTGAAACCCCCGTTGAGGCCGATTCGTTTCATTCACCGGA
+
B@CFFFFFHHCFHJJJJJJJI@FGIJIJJIHHIJJJGIIJJJJJIGGFIIIJIJIIJJJJHF?EHHFFBFDDD>A?BAC@BDDBDC?ACBD@CCDDDD?B9
@HWI-ST279:219:D0RJNACXX:5:1103:18986:59554
TGGGTTATAAGGCCAGTCACAATGGCTAGTGTCATTGCACGGCTACCCAAAATATTATACCATCTTCTCTCAAATGAAATCTTTTATGAAACAATCCCCAC
+
@@@DDDADB>CC;C?EG9FHDCHHGHGHB:CFECEDCD99?DHAFGGHGCHDHBFGCE4)7))7@GAEHFHFHFH@BDE@BCCCCACCCDC;?BC(5(5?=
@HWI-ST279:219:D0RJNACXX:5:1103:18778:60297
CTTGCGTCCGCCTCCGCCGTGCGACCTCCGCATTCACAGGATTTTGGGTACAAATGATCCCAGCAACTTGTATCAATTAAATGCTTTGCTTAGTCTTGGAA
+
CCCFFFFFHGHHHJIIJJJIJJJEIIIJIIIJIJGHIIHGCHHEFFFD;CCCCDDDDDDDDCDDDDDDDDDDEEDCADC::@CCDEDDDDDDDDDEDACDC
@HWI-ST279:219:D0RJNACXX:5:1103:6508:60722
TATACCATCTTCTCTCAAATGAAATCTTTTATGAAACAATCCCCACAGTGGAGGGGTTTCACTTTGACGTTTCCAAGACTAAGCAAAGCATTTAATTGATA
+
CCCFFFFFHHHHHJJJJJJJJJJJJIJJJJJIIJJJGGIJJJJJIJIJBFHIJJJJ;FHIJJIJJHHHHBFFFFEEEBEDDDDDDDDDD>CCDEEDEDDEA
@HWI-ST279:219:D0RJNACXX:5:1103:10948:60512
CGTTTCCAAGTCCTCGGTAACAGAGTGAAACCCCCGTTGAGGCCGATTCGTTTCATTCACCGGATCTCTTGCGTCCGCCTCCGCCGTGCGACCTCCGCATT
+
BBBFFDFFHGHHHJJIJHGHHJJIJAFHIJIJJJIIIJJJJJIJIFHGIIEHIIHHHEHHGFDCDDDDEDDCBDDBDBDDDDDDDDDDDDDBDDDDDDDD@
@HWI-ST279:219:D0RJNACXX:5:1103:7840:60867
CTATTGCTAATTGCATCCAATCATTGAGCACACTTTCAGTTAAGGCACTTTTTATGGCCTAAGGCCAGTCACAATGGCTAGTGTCGTTGCACGGCTACCCA
+
CCCFFFFFHGHHHJJJJJJJJJJJJIJJJJJGJJJJJIJIJJJJJJJJFJIJJJJJJJJJJJJGJJJJIJJJJJJHHGHHF3@@D<ACC;CCDD@BDDDDC
@HWI-ST279:219:D0RJNACXX:5:1103:20695:60798
CAATTAAATGCTTTGCTTAGTCTTGGAAACGTCAAAGTGAAACCCCTCCACTGTGGGGATTGGTTCATAAAAGATTTCATTTGAGAGAAGATGGTATAAT
+
?@@DDDDDFDBFAGF<FF<E:C3A?G@F<+A<AF@BF*?:D4:8?FFFBF3BFF<FEF;;;)(.6.=ACAFBD?37;A@@;B>>=;;=??>:>@,5>3;@
@HWI-ST279:219:D0RJNACXX:5:1103:20174:61137
GAACACTAAGGCCAGTCACAATGGGGGTTTCACTGGTGTGTCATGCACATTTAATAGGGGTAAGACTGAATAAAAAATGATTATTTGCATGAAATGGGGA
+
CCCFFFFFDHHHFGIFEBHGHGEIJJJDHICIJCHI9B?DBGGFHH9F@F;FHGGEHIIFBEEFFFDECCDCCCDCBBCDDEEDDCDDDECCCDACDBD?
@HWI-ST279:219:D0RJNACXX:5:1103:4009:62033
CTTGCCCTTAGGCCAGTCACAATGGCTAGTGTCATTGCACGGCTACCCAAAATATTATACCATCTTCTCTCAAATGAAATCTTTTATGAAACAATCCCCAC
+
B@CFFFFFGHHGHJJJJJJJJIJJJIJJIDFGFEIIGIDGIIJIIJJJIJGJIJJIIEHGGGGIJJIJBHHFGHGFFFF@CDEEEDECEDDDDDDC?CDCB
@HWI-ST279:219:D0RJNACXX:5:1103:15865:62415
TATGCATCCCTAACAAATATTGGCGATATTTAGACGCATGTATGTCATCACTAAGCAAAGCATTTTGGCATTGAGCTAGGTAGGAAGCTGCACATTTGAAT
+
CCCFFFFFGHHGHJJJGIJJFIIJJJJJJJIJJJJGIIJJGCIJGIJJJIHJJJJIIIJJGIJJJJGEHFHFFFFDEEEEACDBDCBDDDDDDDDDEEEDD
@HWI-ST279:219:D0RJNACXX:5:1103:18644:62827
GGCCAGTCACAATGGGGGTTTCACTGGTGTGTCATGCACATTTAATAGGGGTAAGACTGAATAAAAAATGATTATTTGCATGAAATGGGGATGAGAGAGAA
+
@@CFFFFFFHGFHIIIIIEGGHIIGIIDG?DDHGGIH@CGHIIFGIGIIII;EHIIIIHEEHDHFEFDEEDDEEDEDDDEEDCDDDCDDDDDDDDDDDBDC
@HWI-ST279:219:D0RJNACXX:5:1103:6420:64230
TTGAGGCCGATTCGTTTCATTCACCGGATCTCTTGCGTCCGCCTCCGCCGTGCGACCTCCGCATTCTCCCGCGCCGCGCCGGATTTTGGGTACAAATGATC
+
CCCFFFFFHHHHHJHIJJJJJJJJJJJIJJJJJJJJJIJJJJJJJJIHHFDDDDDDDDDDDDDDDDEDDDDDDDDBDDDDDDDDDDDDDDBCDDDDDDDDD
@HWI-ST279:219:D0RJNACXX:5:1103:19663:64356
CGCAAGAGATCCGGTGAATGAAACGAATCGGCCTCAACGGGGGTTTCACTCTGTTACCGAGGACTTGAAAACGACGCTGACGAGGTTCACCAGGATGAAAC
+
@@@DDDDDD4<DFEEFH>>HIIEHAHEIGHBDHIIGE9?FHIE'3=;@CCCCA5;ACC?@B3;8>:A((:@A>BB7559>CB@9-<8:ACCC<2<:(::C:
@HWI-ST279:219:D0RJNACXX:5:1103:10739:64632
ACGAGTTTCACCAGGATGAAACTCTTTCCTTCTCGCTCATCCCCATTTCATGCAAATAATCATTTTTTATTCAGTCTTACCCCTATTAAATGTGCATGACA
+
?@@DD+AD:DD<3CEID>C@>>@FBHH<4F?CBF):CB@?<4)8)BDAF?44?8?C@FFEG@DC7@FFFFEE)=77;@?;76=??AAAABB>-55;AA35:
@HWI-ST279:219:D0RJNACXX:5:1103:20043:64684
GATGAAACTCTTTCCTTCTCTCTCATCCCCATTTCATGCAAATAATCATTTTTTATTCAGTCTTACCCCTATTAAATGTGCATGACACACCAGTGAAACCC
+
@CCFFFFFDFHHDIIJJJJJJJIJEIIJJJJJJGGIJJJIGEIIIIIJIJJJJJJIIIJJBEDHHJGJIHIIIJIAHHAHHGDFFFDFEDDDD@CDDCDDD
@HWI-ST279:219:D0RJNACXX:5:1103:10119:65131
GTTTCATTCACCGGATCTCTTGCGTCCGCCTCCGCCGTGCGACCTCCGCATTCTCCCGCGCCGCGCCGGATTTTGGGTACAAATGATCCCAGCAACTTGTA
+
@@@FDDFFDDDDHI?GGGGGHIGHGGGBHGAFE?DB6;ABBGHE8?=3<,9;CCDCDDBBBBDDDBDDD79;:A>&0?CD>@@ACACC@AACBC9?C>C:>
@HWI-ST279:219:D0RJNACXX:5:1103:14413:66085
CGCCGTGCGACCTCCGCATTCTCCCGCGCCGCGCCGGATTTTGGGTACAAATGATCCCAGCAACTTGTATCAATTAAATGCTTTGCTTAGTCTTGGAAACG
+
CCCFFDFFHHHHHJJJJJJJJJJJJJJJJJIIFHFDDBDDDDDDD?CDDDDDDDDDDDDDDDDDDDDCDDEEDDECDDEEDDEDDDDDDDDDEEDDDDDDD
@HWI-ST279:219:D0RJNACXX:5:1103:4238:66663
ACTCGTCAGCGTCGTTTCCAAGTCCTCGGTAACAGAGTGAAACCCCCGTTGAGGCCGATTCGTTTCATTCACCGGATCTCTTGCGTCCGCCTCCGCCGTGC
+
@@@DDB+ACFDHFGC@GEEHGHFGGGEGG?FGCGCBABFGEAFHCHHE/=@ECC;BDA8?>B?>?CDDDEDC(8?BB@3:@CCCBBBBBB?BBBBBBBB>>
@HWI-ST279:219:D0RJNACXX:5:1103:9268:67903
CATTCACCGGATCTCTTGCGTCCGCCTCCGCCGTGCGACCTCCGCATTCTCCCGCGCCGCGCCGGATTTTGGGTACAAATGATCCCAGCAACTTGTATCAA
+
CCCFFFFFHHHHHJIJJJIJIJJIIJJJJJJJJEHGIJJHHGFFFCDDDEDDDDDDDDBDDDDDD>BBDDDDD<CCCCCCDCDDDDDDDDDDDDDCDEEEC
@HWI-ST279:219:D0RJNACXX:5:1103:13004:68463
CTTTGACGTTTCCAAGACTAAGCAAAGCATTTAATTGATACAAGTTGCTGGGATCATTTGTACCCAAAATCCGGCGCGGCGCGGGAGAATGCGGAGGTCGC
+
CCCFFFFFHHHHHJJJJJJJJJJJJJJIIJJJJIJJJFHJJJJJJJJJJJJJJJJJJJJJGIIJJJJJIIJJJHHCDDDDDDDDDDDDDDDDDDDDD?CBB
@HWI-ST279:219:D0RJNACXX:5:1103:18827:68356
TGAAACTCGTCAGCGTCGTTTCCAAGTCCTCGGTAACAGAGTGAAACCCCCGTTGAGGCCGATTCGTTTCATTCACCGGATCTCTTGCGTCCGCCTCCGCC
+
@C@FFFFFGHHGHJJJIGHIJCDCGBGHIJIIJDHIJJIGEHGHIIHIJJJIHHHEFFFDDB?BDD?CDDDDEDDDCBDD7>CCDDDC>BDDDBDBDDBDB
@HWI-ST279:219:D0RJNACXX:5:1103:12219:69090
CACTGGTGCGTCATGCACATTTAATAGGGGTAAGACTGAATAAAAAATGATTATTTGCATGAAATGGGGATGAGAGAGAAGGAAAGAGTTTCATCCTGGT
+
??@??BBD+<FFFIGGGBHBHDHEHDG>E::CGGFEH9<DF@@??FBC=CBC=FHICHHGD@@@=;7=?E<?BC7;=AA>AA?>?<CCCDC@C>;A>A9:
@HWI-ST279:219:D0RJNACXX:5:1103:12950:69110
AATCACGTCTTGCTCATGCCATAGTCAAAACTTAGTCTATGCACCTGCGGATCCGCCATAAGAAAATTGCAAAGAAAAATAATCATTTTTACTATTTTATT
+
CCCFFFFFHHHHHJJJIBEIIIJJJJIJJJJJJIJGHGJIJJJJJIJJJJGIGJIJJJJIJHHHHHHFFFFFFDEEEEDBDDDDDDEDEDDDDEEEEDDDD
@HWI-ST279:219:D0RJNACXX:5:1103:13233:69407
GTCCTCGGTAACAGAGTGAAACCCCCGTTGAGGCCGATTCGTTTCATTCACCGGATCTCTTGCGTCCGCCTCCGCCGTGCGACCTCCGCATTCTCCCGCGC
+
CCCFFFFFHHHHHJJJGHHJIIJJJJJIJJJJJJJJHIJIJHIIIJJJIJJJGHHFFEEDEDEDDDDDDDDDDDDDDDDDDDDDDDDDDDDDDECDDDBDB
@HWI-ST279:219:D0RJNACXX:5:1103:17512:69307
AAAGTAATTTTGCCTTATGCCGCAACAACCGATGATTCTGCTCGGCTCTTTCCTTCTCTCATCTCTCTTTCGTTCTTTCGTCTCTCAAAGAAACGAAGCCG
+
CCCFDDFFHHHHHJJJJIJJJJJJJJJIJJJJJJJJIIJJJJJIIJDGIJJIJJJEHFEHEEDDFFFFDEEDCDDBCDDBABDDDDCDDDDDDDBBDDDDD
@HWI-ST279:219:D0RJNACXX:5:1103:15198:69595
TGAATAAAAAATGATTATTTGCATGAAATGGGGATGAGAGAGAAGGAAAGAGTTTCATCCTGGTGAAACTCGTCAGCGTCGTTTCCAAGTCCTCGGTAACA
+
@C@FFDFDHHGAHGEGGIIIIIIGG@HIHIIIGBHGBDDB?F=FHGGIIIII<=CEGGGGIGDECEHIHGEEFFFACCC?BB:<>@C@A:@C>CBB??BCC
@HWI-ST279:219:D0RJNACXX:5:1103:3970:70953
TTTCACTTTGACGTTTCCAAGACTAAGCAAAGCATTTAATTGATACAAGTTGCTGGGATCATTTGTACCCAAAATCCGGCGCGGCGCGGGAGAATGCGGAG
+
@@CDDFFDHHGFHCBHHGIJJJJJJJIJ@FGHGIIIIIIIJIGJJJIJIIJHGHHIJIEIEHHJJJGFAEH2@DCEEEBDDDDDDDDDDB@DD@DDDDDBB
@HWI-ST279:219:D0RJNACXX:5:1103:20763:70989
GCCCTTTTGTTAGACGGACAGTAAGGCCAGTCACAATGGAGGTTTCACTGGTGTGTCATGCACATTTAATAGGGGTAAGACTGAATAAAAAATGATTATTT
+
CCCFFFFFHHHHHJJJJIJGIHHIJJJJJJJJIIIJJJJJJJDHIIJJJJJFHCGAHIJIIJJJJJJHHHHHHFFBACCEEDDDDDEDDDDDDDDDEEDEE
@HWI-ST279:219:D0RJNACXX:5:1103:9021:71288
AACAGAGTGAAACCCCCGTTGAGGCCGATTCGTTTCATTCACCGGATCTCTTGCGTCCGCCTCCGCCGTGCGACCTCCGCATTCTCCCGCGCCGCGCCGGA
+
BCCFFFFDHHHHHJJJJJIJJJJJIJJGIIJJIJJJIJJJJJJJJHIJIIEHHHFDFDDDDDDDDDDDBDDDDDDDDDDD@BDDEDDDDDDDDDDDDDDD<
@HWI-ST279:219:D0RJNACXX:5:1103:12712:72613
CATTCACCGGATCTCTTGCGTCCGCCTCCGCCGTGCGACCTCCGCATTCTCCCGCGCCGCGCCGGATTTTGGGTACAAATGATCCCAGCAACTTGTATCAA
+
@@CFFFFFHHGGHIIIJJJIJIJGHJIIIJJJEFHEHGIHGHFFFCDDDEDDDBDBBDBDDDDDDBBDDDDDD<@CCCDDDDDDDDDDDDCDCDD>CDEDA
@HWI-ST279:219:D0RJNACXX:5:1103:14897:72501
CATTTAATTGATACAAGTTGCTGGGATCATTTGTACCCAAAATCCGGCGCGGCGCGGGAGAATGCGGAGGTCGCACGGCGGAGGCGGACGCAAGAGATCCG
+
CCCFFFFFHHHHHJJJJJJJIIJJJJJJJJJJJHIJJJJJJJJJJJJJJJJJFDDDDDBDDDDDDDDBDD@CDDDBDDDDD>BDDDD@@BBDBBCACCCDD
@HWI-ST279:219:D0RJNACXX:5:1103:20370:73244
ATTAGGCCAGTCACAATGGGGGTTTCACTGGTGTGTCATGCACATTTAATAGGGGTAAGACTGAATAAAAAATGATTATTTGCATGAAATGGGGATGAGAG
+
@CCFFFFFHGFFBDGIIIIJJJE>FGEDHIIBFEHHHIDGBCHGHGI=FHGIIII4;AHECEFEFFFFFDEDDDC@BCCDDDDDDDDCCDDDDDDDD<@AC
@HWI-ST279:219:D0RJNACXX:5:1103:11321:73323
GGGGGTTTCACTGGTGTGTCATGCACATTTAATAGGGGTAAGACTGAATAAAAAATGATTATTTGCATGAAATGGGGATGAGAGAGAAGGAAAGAGTTTCA
+
@@@FFDDFHHFDHIAEFGGHIJJGIHIIJIICDCFHJI?DGCEHIJIIJIJJJJJIIJIJHHHCHFHFFCDFFDDBCBDBDDCC<@BDDDBCDDDD:ACDD
@HWI-ST279:219:D0RJNACXX:5:1103:6594:73884
AAATGATCCCAGCAACTTGTATCAATTAAATGCTTTGCTTAGTCTTGGAAACGTCAAAGTGAAACCCCTCCACTGTGGGGATTGTTTCATAAAAGATTTCA
+
@CCFFFDFHHHHHJJJJJGHHIGIJJJJJJIIIJIEIJIIHGFGGIIJHIHGGFGGGHGFHIIJIIJEHIJJJGHHEHDDDDEDDCCDEEDDCDDDDDDCD
@HWI-ST279:219:D0RJNACXX:5:1103:10774:75395
AAGTCCTCGGTAACAGAGTGAAACCCCCGTTGAGGCCGATTCGTTTCATTCACCGGATCTCTTGCGTCCGCCTCCGCCGTGCGACCTCCGCATTCTCCCGC
+
BCCFFFFFHHHHHJJJJJHHIIJJJJJJJIJIIJJJJIIIIJIHIJJJJJGGIJHHFFDEEEEEDDDDDDDDDDDDDDDBBDDBBDBDDBD<BDDEDDDB@
@HWI-ST279:219:D0RJNACXX:5:1103:9589:75748
TCCGGCGCGGCGCGGGAGAATGCGGAGGTCGCACGGCGGAGGCGGACGCAAGAGATCCGGTGAATGAAACGAATCGGCCTCAACGGGGGTTTCACTCTGTT
+
CCCFFFFFHHHHHJJJGFFEEEEDDDDD?CDBDDDDBDD6BDDDDBDDDDDDDDDCCDBD;BDDDDDDDDBDDDDD>BDDDDDDDDDDD09BDEDDDDCDD
@HWI-ST279:219:D0RJNACXX:5:1103:15393:75577
GGCGGACGCAAGAGATCCGGTGAATGAAACGAATCGGCCTCAACGGGGGTTTCACTCTGTTACCGAGGACTTGGAAACGACGCTGACGAGTTTCACCAGGA
+
CCCFFFFFHHGHHJJJJJJJGHIJJJJJJJJJIJJJJJJJJJHHHFFDD7@BCEDDDDDDDDDDDDDDDDDDDDCCCDDDDDDDDDDDDD?BDEDDDDDDB
@HWI-ST279:219:D0RJNACXX:5:1103:19839:75840
CACTGCAGTTAGATATATTATCCGCATCTTTTGTGGGTATAGAAATAACATTCCTTCTCTCACTGCAGTTAGATATATTATCCGCATCTTTTGTGGGTATA
+
@@@FFFFFHHHHGJIIIJJGGIHGHEGHGDFHHFGGGCBFGIIJGIEGHIGGHG<FFIG>FHHJIJJJIJICGIJEHHFGGAE=BF?A@>@555;?B;:A@
@HWI-ST279:219:D0RJNACXX:5:1103:11240:76893
CCGCCGTGCGACCTCCGCATTCTCCCGCGCCGCGCCGGATTTTGGGTACAAATGATCCCAGCAACTTGTATCAATTAAATGCTTTGCTTAGTCTTGGAAAC
+
?@@DD?<8C?FADDFGHGGHIIGIIHBEHEG88BDCB@';@CCCBB(8ACA>C@CA@A?3:?CC?CA>:>C:>@>>@ACC@>4>@CCA>C:>A@CCCCCCC
@HWI-ST279:219:D0RJNACXX:5:1103:11312:77084
GCGGCGCGGGAGAATGCGGAGGTCGCACGGCGGAGGCGGACGCAAGAGATCCGGTGAATGAAACGAATCGGCCTCAACGGGGGTTTCACTCTGTTACCGAG
+
CCCFFFFFHHHHHIJJIGJGIJDHHFFFDDDDD6DDDDDBD6BBDDDDDDDDDD6@@DDDDDDDDDDDDDDDD@DDDDDDDDD&5?CDDDDDCACDDDD5@
@HWI-ST279:219:D0RJNACXX:5:1103:12829:77368
GTTTCATCCTGGTGAAACTCGTCAGCGTCGTTTCCAAGTCCTCGGTAACAGAGTGAAACCCCCGTTGAGGCCGATTCGTTTCATTCACCGGATCTCTTGCG
+
@?@DFFFFGBDHFGHIHIGIBDGGH3CEGGHIGIIIIGBDEHGBGIGGIEGGI@GHIGGEEHFFBEDDDDD?@BD?A?9><CDECCC@C@B>BBDDEDAC5
@HWI-ST279:219:D0RJNACXX:5:1103:6008:77666
GGGGTAAGACTGAATAAAAAATGATTATTTGCATGAAATGGGGATGAGAGAGAAGGAAAGAGTTTCATCCTGGTGAAACTCGTCAGCGTCGTTTCCAAGTC
+
BCCFDDFFHHHHHJJJJJJJIJJJJJJJJJJJJJJJJJJJJJJIJJIJJJJJJIJJJJJIJJDHIJHHHHHHFDEEFFEEEDEDDDDDDDD>BDDDEDDDD
@HWI-ST279:219:D0RJNACXX:5:1103:6619:78394
AATGCTTTGCTTAGTCTTGGAAACGTCAAAGTGAAACCCCTCCACTGTGGGGATTGTTTCATAAAAGATTTCATTTGAGAGAAGATGGTATAATATTTTGG
+
@CCFFFFFHHHHHJGIJJJJIJJJJHIJJJIGGIJIJJJJIJJGIIIDDHIJ7FHJIIJJJJJJJJFHGHHFDDFDDCDDDDDCDDDD>>CCFEECDDEDD
@HWI-ST279:219:D0RJNACXX:5:1103:9536:78536
CGGGGGTTTCACTCTGTTACCGAGGACTTGGAAACGACGCTGACGAGTTTCACCAGGATGAAACTCTTTCCTTCTCTCTCATCCCCATTTCATGCAAATAA
+
?@@D=?<?DFHHHIIGGGHGHBEGBHIGIIIEHIEGEHBB<CCC?@@8<C@ACCCBB9@C:>AACCCCCCC>CCA>CCCCCECCBB@CADDEECCCCCCC>
@HWI-ST279:219:D0RJNACXX:5:1103:10966:78548
GTTTCACTCTGTTACCGAGGACTTGGAAACGACGCTGACGAGTTTCACCAGGATGAAACTCTTTCCTTCTCTCTCATCCCCATTTCATGCAAATAATCATT
+
CCCFFFFFHGHHHJJJJJJIIJJJJJJJJJIJJJJIJJJJIJHHIIJJIIHHHGFFFFFDEEEEEEEDDDDDDDDDEDDDDDDDEEEEDDDDDDDDEDDDE
@HWI-ST279:219:D0RJNACXX:5:1103:12083:78745
GACTGAATAAAAAATGATTATTTGCATGAAATGGGGATGAGAGAGAAGGAAAGAGTTTCATCCTGGTGAAACTCGTCAGCGTCGTTTCCAAGTCCTCGGTA
+
BBCFFFDDHHHHHJJJJJJJJJJJJJJJJJJJJJJIHIIIIIJIJJJJIIIJJJJHIJJJIJJJJJIJHHHHHFFFFDDEDBDDDDDCDDDDCDDDDDDBB
@HWI-ST279:219:D0RJNACXX:5:1103:10928:78924
CATGCACATTTAATAGGGGTAAGACTGAATAAAAAATGATTATTTGCATGAAATGGGGATGAGAGAGAAGGAAAGAGTTTCATCCTGGTGAAACTCGTCAG
+
B@@FFFFFFHHHHJIIJIJGGIGJIJCHIEIJJIIIJJIJIIGIJIJGEIIEIIEHGJJJIIJGHEGFEFEFFFECCCACACDCDDCDDCCCCDDDBABDB
@HWI-ST279:219:D0RJNACXX:5:1103:12254:80218
CTCAAATGAAATCTTTTATGAAACAATCCCCACAGTGGAGGGGTTTCACTTTGACGTTTCCAAGACTAAGCAAAGCATTTAATTGATACAAGTTGCTGGGA
+
CCCFFFFFHHFHHJJJJJJIJJJJJJJJJJJJJIJHHIDGIIJFHIGIJJJJJIJJFIIIIGHHHHHFFFFFEEEEEEDDEEDEDDEEDDDDCDCDDDDDB
@HWI-ST279:219:D0RJNACXX:5:1103:10034:80733
GATCCCAGCAACTTGTATCAATTAAATGCTTTGCTTAGTCTTGGAAACGTCAAAGTGAAACCCCTCCACTGTGGGGATTGTTTCATAAAAGATTTCATTTG
+
CCCFFFFFHHHHHJJIIIJJJJJJJJJJJJJJJJJJIJHHJIIJJJJJJJJJJJJGGIJJJIGIJJJJIJJDHHHFFDEECEEDEEEDDDDDDDDDEEEEE
@HWI-ST279:219:D0RJNACXX:5:1103:12943:81559
GGGTAAGACTGAATAAAAAATGATTATTTGCATGAAATGGGGATGAGAGAGAAGGAA
+
CCCDFFFFHHHHHJJJJJJJJJIJJIJJJJJJJJIJJIJJJJHIJJJIJIJI3E8CH
@HWI-ST279:219:D0RJNACXX:5:1103:9684:81872
ATTCTCCCGCGCCGCGCCGGATTTTGGGTACAAATGATCCCAGCAACTTGTATCAATTAAATGCTTTGCTTAGTCTTGGAAACGTCAAAGTGAAACCCCTC
+
CCCFFFFFHHGHHJIAGIIJHIIJIJJJDEFHHHHFFFFFFCEEACDDCD@CCCDDDEDDDEEDDEDDDDDDDDDCDCDDDDDBDDDDDDCDCEDDBDDDB
@HWI-ST279:219:D0RJNACXX:5:1103:12941:81775
CCTCCGCATTCTCCCGCGCCGCGCCGGATTTTGGGTACAAATGATCCCAGCAACTTGTATCAATTAAATGCTTTGCTTAGTCTTGGAAACGTCAAAGTGAA
+
CCCFFFFFHHHHHJJJJJJJJJIJJJJGHHHHHFFAEEEEEDDDDDDDDDDDDDDDDDDEEDDDEDDDEEDDEDDCDDDDDDEEDDDDCDDDBDDDDACDD
@HWI-ST279:219:D0RJNACXX:5:1103:17725:83123
CCGCGCCGGATTTTGGGTACAAATGATCCCAGCAACTTGTATCAATTAAATGCTTTGCTTAGTCTTGGAAACGTCAAAGTGAAACCCCTCCACTGTGGGGA
+
CCCFFFFFHGHHHJJJJDHIJJJJIJJJJJIIIJJJJJJHIJIIJJJIJJJJJJJJJHHHHHHHFFFFFFEEDEDBBCDCDDEDDDDDDDDDDDDCDDDDB
@HWI-ST279:219:D0RJNACXX:5:1103:5088:83558
TGCGACCTCCGCATTCTCCCGCGCCGCGCCGGATTTTGGGTACAAATGATCCCAGCAACTTGTATCAATTAAATGCTTTGCTTAGTCTTGGAAACGTCA
+
+=?DD@D@>FF>1E@GGGGIEH<@GGE@GGGB6A>;;>8;?C5,:@CAC>C>CCCBCC?9AC>@@B344>CCC@>::>ACCCAA@4:+44:>ACCB2??
@HWI-ST279:219:D0RJNACXX:5:1103:11034:83591
GGAGGTCGCACGGCGGAGGCGGACGCAAGAGATCCGGTGAATGAAACGAATCGGCCTCAACGGGGGTTTCACTCTGTTACCGAGGACTTGGAAACGACGCT
+
@CCFFDFFGGHADEHGEGGGIGBCD8BDDCB?@CDDD5@?CDDDDDCDDD<@B@@DDDDCDDBBBD&08ACCCCD>>@C@CB<@DBBDDCCCCCC@B<@BB
@HWI-ST279:219:D0RJNACXX:5:1103:3256:84965
GTTGAGGCCGATTCGTTTCATTCACCGGATCTCTTGCGTCCGCCTCCGCCGTGCGACCTCCGCATTCTCCCGCGCCGCGCCGGATTTTGGGTACAAATGAT
+
7@@DDDD7DFF:F:?ACF9CEFEFFGIIFIFFFFFF@A@FA:'(5@DEFCB??@B?;@=BBBBBBBADABBBBB&059<BBBB99>BBBBB2@BBBBBAB>
@HWI-ST279:219:D0RJNACXX:5:1103:8333:84894
AGGCCAGTCACAATGGCTAGTGTCATTGCACGGCTACCCAAAATATTATACCATCTTCTCTCAAATGAAATCTTTTATGAAACAATCCCCACAGTGGAGGG
+
@BBFFFFFHHHHHJJJJJJJEHHHJJJFHIIJJJIGHIJJJIJGIJJIJIGIJJJJJJJIJJFIJJJIIGIHHHHHHHFFFFFFDEEEEDDDDDCCDCDDD
@HWI-ST279:219:D0RJNACXX:5:1103:3454:85317
CAATCCCCACAGTGGAGGGGTTTCACTTTGACGTTTCCAAGACTAAGCAAAGCATTTAATTGATACAAGTTGCTGGGATCATTTGTACCCAAAATCCGGCG
+
@@@DDFFFGHGHCG@FGGIJGIJIJJJJJJJJJGIIJJJJJJIHHJIJIJJHFHGIJIJJHHHHHHGFFDEFEDEEDBCBDDEEECCDCDCDDBCCCDDDB
@HWI-ST279:219:D0RJNACXX:5:1103:5618:85453
ATTTTGGGTACAAATGATCCCAGCAACTTGTATCAATTAAATGCTTTGCTTAGTCTTGGAAACGTCAAAGTGAAACCCCTCCACTGTGGGGATTGTTTCAT
+
C@CFFFFFHGHGHJIJJJJJIJJIGJIJIIHIIIIJJJJJGGIEHIIJJIIIJJIJJGGGIJJJJIIJJIGIJJFHHFHFFFEEEECEDDDBDDDACCDDE
@HWI-ST279:219:D0RJNACXX:5:1103:6907:85364
ACATACTTATGCCAGTCACAATGGCTAGTGTCATTGCACGGCTACCCAAAATATTATACCATCTTCTCTCAAATGAAATCTTTTATGAAACAATCCCCACA
+
CCCFFFFFHHHHHJJJJJJJJJJJJJJJDHFIIJJJJJJJIJJJJJJJJJJJIIJJJJIJJIJJJJJJJJJJHHHHGHFFFFFFFEEEEEEDBDDCDDDDB
@HWI-ST279:219:D0RJNACXX:5:1103:10166:85420
GACTAAGCAAAGCATTTAATTGATACAAGTTGCTGGGATCATTTGTACCCAAAATCCGGCGCGGCGCGGGAGAATGCGGAGGTCGCACGGCGGAGGCGGAC
+
CCCFFFFFHHGHGJJJJJJJJJJJJJJJJJJJJJJJJJJIIIJJJIIJJJJJJJJJJJJIJHFDDDDDDDDDDDDCCDDDDDBDDDDDDDDDDBDDBDDBB
@HWI-ST279:219:D0RJNACXX:5:1103:17875:85441
TACAAGTTGCTGGGATCATTTGTACCCAAAATCCGGCGCGGCGCGGGAGAATGCGGAGGTCGCACGGCGGAGGCGGACGCAAGAGATCCGGTGAATGAAAC
+
CCCFFFEFHHHHHIJHJIIJIGHII4FEHIGIJJJJJIIIGIDDBDDB@@?>CDDBBBB29@<BBBDDDDBDDBBBD<B@BBDC??:>CDD@B8:>@>@::
@HWI-ST279:219:D0RJNACXX:5:1103:15590:85641
CCTGGTGAAACTCGTCAGCGTCGTTTCCAAGTCCTCGGTAACAGAGTGAAACCCCCGTTGAGGCCGATTCGTTTCATTCACCGGATCTCTTGCGTCCGCCT
+
CCCFFEFFHGHHFGHJJIJJHIIFGEHJIIHGGHGHJJGIIIJJJI=FGIIGJIJJHBDECEEDDDDDDDD?CBCDC@CCDDDDDBBDCECDDDBDDDDD5
@HWI-ST279:219:D0RJNACXX:5:1103:11900:85792
GAGGGGTTTCACTTTGACGTTTCCAAGACTAAGCAAAGCATTTAATTGATACAAGTTGCTGGGATCATTTGTACCCAAAATCCGGCGCGGCGCGGGAGAAT
+
CCCFFFDFHHHHHJJJJJJHIJJJJJJJJJJJIJJJJJIJJJJJJIJJJJJJJJJIIJJJJJJJJIJHHHHHHHFEEFFDEDEDDDDDDBDDDDDD5>BD@
@HWI-ST279:219:D0RJNACXX:5:1103:16740:85920
AATCCCCACAGTGGAGGGGTTTCACTTTGACGTTTCCAAGACTAAGCAAAGCATTTAATTGATACAAGTTGCTGGGATCATTTGTACCCAAAATCCGGCGC
+
@@@D=DDDH?FFFF@HGII?FCGEHFIIIIEGBHGBDHI<FDHIIIIICH;FHEGGGIGIHFEEHHEC>@DCCA@AACBBCCDEECCCCCBB@CCCBBBBB
@HWI-ST279:219:D0RJNACXX:5:1103:10100:86706
CGGCGGAGGCGGACGCAAGAGATCCGGTGAATGAAACGAATCGGCCTCAACGGGGGTTTCACTCTGTTACCGAGGACTTGGAAACGACGCTGACGAGTTTC
+
CCCFFFFFHHHHGJJJJJHHHHHFFFFACDDEDDDDDDDDDDDDDDDDDDDDDDDD5<BCDDDDDDDDDDDDDDDDDDDDDDDDDDBDDDDDDDDBD?BCD
@HWI-ST279:219:D0RJNACXX:5:1103:12247:86708
CGCGGGAGAATGCGGAGGTCGCACGGCGGAGGCGGACGCAAGAGATCCGGTGAATGAAACGAATCGGCCTCAACGGGGGTTTCACTCTGTTACCGAGGACT
+
CCCFFFFFHHHHHJJHJJFHIIJJJIJHDDDDBDDDDDDDDDCDDDDDDD5@@DEDDDDCBBDDDDDDDDDDCDDDDDD5>BDDDDDDDCDDDDDDDDDDD
@HWI-ST279:219:D0RJNACXX:5:1103:21002:86933
GAAAGAGTTTCATCCTGGTGAAACTCGTCAGCGTCGTTTCCAAGTCCTCGGTAACAGAGTGAAACCCCCGTTGAGGCCGATTCGTTTCATTCACCGG
+
@@@DDFFDHDFHGGIJJJCF@AFHI@=EFBH@HDCFGIGIEIGHFHIIDHE@FAGGEHH@CACH3=?DDA;AB?39(5,3&2:(+9<CDCD3(4:?@
@HWI-ST279:219:D0RJNACXX:5:1103:3410:87829
TTTCCAAGACTAAGCAAAGCATTTAATTGATACAAGTTGCTGGGATCATTTGTACCCAAAATCCGGCGCGGCGCGGGAGAATGCGGAGGTCGCACGGCGGA
+
@@@FFFEDBHHHFDFIGGI9FHHICHIIGHIICHIHGGIJGG<DGHGIJIGH@FE?FHGHGCFEBBGHB<88@>B9<<9>BCCA9>9>B8<BBBDBBB9@5
@HWI-ST279:219:D0RJNACXX:5:1103:19010:88114
CGGCCTCAACGGGGGTTTCACTCTGTTACCGAGGACTTGGAAACGACGCTGACGAGTTTCACCAGGATGAAACTCTTTCCTTCTCTCTCATCCCCATTTCA
+
C@@FFFFFHHHFHJJFHIJJIGJJJFIICFF>GIBAHHHFECCDD<=?=BDD?B@B8?C@@>:>ADBCDCAC3@CCCDDDDDDDDDDDDDDDCDDCCCDDC
@HWI-ST279:219:D0RJNACXX:5:1103:1567:89573
GAAGGAAAGAGTTTCATCCTGGTGAAACTCGTCAGCGTCGTTTCCAAGTCCTCGGTAACAGAGTGAAACCCCCGTTGAGGCCGATTCGTTTCATTCACCGG
+
@B@FFADFDHHDHI4EFFICFHEHEGCAEAFFDCGEGG:??@FFDEHIJEFC;@B56@DGC?E=>B???DAC>;99?BCCB85<BBCDCDDACDDCDDD<@
@HWI-ST279:219:D0RJNACXX:5:1103:4898:90452
ATGCTTTGCTTAGTCTTGGAAACGTCAAAGTGAAACCCCTCCACTGTGGGGATTGTTTCATAAAAGATTTCATTTGAGAGAAGATGGTATAATATTTTGGG
+
7?@;ADD?<DFHAGGGCHGG??FE<EAEACHF*??EC@@GFEEGB>09B?:6@@C@AFC;@=CD@4?AEHF7;;A;3?(6=(;55;A@>A>CD;@BDEC:B
@HWI-ST279:219:D0RJNACXX:5:1103:3873:91725
CGTCGTTTCCAAGTCCTCGGTAACAGAGTGAAACCCCCGTTGAGGCCGATTCGTTTCATTCACCGGATCTCTTGCGTCCGCCTCCGCCGTGCGACCTCCGC
+
BBBDFDDFHGHHHJJJIIJGIGIGIIGAFGHIJJJJJJJFHHIIJIJJFIIGH?EEDCFFFFFED>B8;CCDDDA',9@BDDDDBDDDBBBDD>BDDDDDB
@HWI-ST279:219:D0RJNACXX:5:1103:6837:91691
AAACGACGCTGACGAGTTTCACCAGGATGAAACTCTTTCCTTCTCTCTCATCCCCATTTCATGCAAATAATCATTTTTTATTCAGTCTTACCCCTATTAAA
+
@CCFFFFFHHHHHGIJFHGIJJIGJIGGGIJJJJJJJJJJJJJJJIJJIJJGIIJJIHHHHHHHFFFFFFEEEDECCDDDDDDFDCDDDCCCDDDDDDEED
@HWI-ST279:219:D0RJNACXX:5:1103:15005:92155
GGATGAGAGAGAAGGAAAGAGTTTCATCCTGGTGAAACTCGTCAGCGTCGTTTCCAAGTCCTCGGTAACAGAGTGAAACCCCCGTTGAGGCCGATTCGTTT
+
@<@DDDDDB?FDHGIGGIE@FACEHIIGGGIGEFECGGCDGFHGIAFBFB@FDD@GGD=4?CEHD?DECCCCC;@;@AA?BBB@@???C?(29@BBC??C7
@HWI-ST279:219:D0RJNACXX:5:1103:20169:92077
GAAATGGGGATGAGAGAGAAGGAAAGAGTTTCATCCTGGTGAAACTCGTCAGCGTCGTTTCCAAGTCCTCGGTAACAGAGTGAAACCCCCGTTGAGGCCG
+
@<=DDFFFFHHHDF@FFGHGHIIGGIIIHIIGGIIIIIIFFGIADGIEBFGHCHFFGGHHEHFFF?CFEEDDBD@C@ACD:>:>CCB<@BB0?@(:A?@D
@HWI-ST279:219:D0RJNACXX:5:1103:21000:92551
ATTTCATGCAAATAATCATTTTTTATTCAGTCTTACCCCTATTAAATGTGCATGACACAGCAGTGAAACCCCCATTGTGACTGGCCTAAA
+
@@@DDDBDDDHFDHJJG@JJGIEIHBHFHEHIGIADECFGBGHG?FI9FB@FH@@EBHH(.=B@G;@GIBHGEHFDDFED@CA2=AACCD
@HWI-ST279:219:D0RJNACXX:5:1103:13210:93066
GGTACAAATGATCCCAGCAACTTGTATCAATTAAATGCTTTGCTTAGTCTTGGAAACGTCAAAGTGAAACCCCTCCACTGTGGGGATTGTTTCATAAAAGA
+
@@?DDEDFHHDHHJJIGHJIGGGHBHIIIJJJIJIGDGIF@FHIIAG?DGB@DGGGDGB@DHHI8=B=FDHAEHGAEEHD@CBBA=@CC@A?@@DEDCCC@
@HWI-ST279:219:D0RJNACXX:5:1103:16027:93569
TGATCTTGACATCTGGGATTAAAGCTCCATTGAGGCGAAATGGTTCGTTTTGAGTTTGTTTCACTTTGACGTTGAAATGGACCTTGAAGGAAGCTTGCGGT
+
CCCFFFFFHHHHHJJJIIIJJJJJJJIJIJJIIIIJGIJGJIIHHIJCHIIGHJDHIG?CHEEFFFFFFFCBDDDDCDDCCCDDDDDDDDACBBDDCDDD5
@HWI-ST279:219:D0RJNACXX:5:1103:15414:93841
ACTGAATAAAAAATGATTATTTGCATGAAATGGGGATGAGAGAGAAGGAAAGAGTTTCATCCTGGTGAAACTCGTCAGCGTCGTTTCCAAGTCCTCGGTAA
+
@CCFFFFFHHGGFJJJJJIGIIEHHHIHJJIIIIJ?FDAFEGGHEGHGJIJGEH=FGEGGIGHHH@@GHECEHFB??BEDBDB=@DDDED>C@CA@<<?A?
@HWI-ST279:219:D0RJNACXX:5:1103:5365:94103
GGGTAAGACTGAATAAAAAATGATTATTTGCATGAAATGGGGATGAGAGAGAAGGAAAGAGTTTCATCCTGGTGAAACTCGTCAGCGTCGTTTCCAAGTCC
+
BCCDDFFFHHHHHIJJJJJJJGGHIEIIIJJIIJIGEGHIIJ@@GHGHIGGFGDGGIJIHIGIIGIJIHHHHADF@?DFECEDBDDDBBBDDDDDEDCDDC
@HWI-ST279:219:D0RJNACXX:5:1103:4931:94499
GATCCCAGCAACTTGTATCAATTAAATGCTTTGCTTAGTCTTGGAAACGTCAAAGTGAAACCCCTCCACTGTGGGGATTGTTTCATAAAAGATTTCATTTG
+
@@@FDDDDHBFFFHEHGHEGIHIIIJBFHGGIGIHEBF9EFGHDEGH@HGGHIIJCGCCGEGGIIJJJIIGIHFHBDAE@6>@C@DEDD@>?>CD>@>CDC
@HWI-ST279:219:D0RJNACXX:5:1103:14748:94263
GCCTCCGCCGTGCGACCTCCGCATTCTCCCGCGCCGCGCCGGATTTTGGGTACAAATGATCCCAGCAACTTGTATCAATTAAATGCTTTGCTTAGTCTTGG
+
CCCFFFFFHHHHDIIJJJJJJJIJJJGIJJGIJJIEFDDDDDBBDDDDDD8ACCDDDDDDDDDDDDDDDCDCACDEEDDEDDDEECDEDDDDDDDACEEDC
@HWI-ST279:219:D0RJNACXX:5:1103:11641:94902
CAAATCGACTGGAACATTCTTTTCCCCGCCTAGCTTGCTACTTGGAAACGACGCAAATTTAAAGACGCGGCAAAATTAATTAAGAGACGCAACAACGCAAA
+
CCCFFFFFHHHHHJJJJJGIJJJHIJJJJJJJJJJJJJJJJJJJIIJJJIJJIHHFFEEEEEEEDDDDDDBDDDDDCDDEEDDDDCCDDDDDDDDDDDDDD
@HWI-ST279:219:D0RJNACXX:5:1103:18820:95045
GCACATTTAATAGGGGTAAGACTGAATAAAAAATGATTATTTGCATGAAATGGGGATGAGAGAGAAGGAAAGAGTTTCATCCTGGTGAAACTCGTCAGCGT
+
?;;DDDDDDDFBHGII@8CEFAEHDBHGIHCCEHGCGGDADHFGAFG@BDF@FDE@FH=F)=1;;7?EEFHEEEED;>@C;6@AC;=CCCC>ABBBBBCB8
@HWI-ST279:219:D0RJNACXX:5:1103:8954:95308
GGGGGTTTCACTCTGTTACCGAGGACTTGGAAACGACGCTGACGAGTTTCACCAGGATGAAACTCTTTCCTTCTCTCTCATCCCCATTTCATGCAAATAAT
+
CCCFFDDFHHHHHJJIJJJJJJJJIJJJJJJJJIIJIIJIJJJJFHBFFFFFEDDDDCDDDDDDDDDDDDDDDDDCDDDDEDDDDDDDEEDEDDDCDDDDD
@HWI-ST279:219:D0RJNACXX:5:1103:10257:95464
GGGTTTCACTTTGACGTTTCCAAGACTAAGCAAAGCATTTAATTGATACAAGTTGCTGGGATCATTTGTACCCAAAATCCGGCGCGGCGCGGGAGAATGCG
+
CCCDDFFFHHHHHJJJHIJJJJJJJJJJJJJJJJJIJJJJJJJJIJJJJJJJIIIIJJJJJJJJJJJJHJJJHIIHHHHHFFDDDDDDDDDDDDDDDDDDD
@HWI-ST279:219:D0RJNACXX:5:1103:4753:96257
AATGGCTAGTGTCATTGCACGGCTACCCAAAATATTATACCATCTTCTCTCAAATGAAATCTTTTATGAAACAATCCCCACAGTGGAGGGGTTTCACTTTG
+
B@CFFFFFGFHFHJJIIIJJGIJJJIIJGJJJGGGIGIJJIJGIGIIJGHIJJJJGHIJIJJJJJJJGJJJJJHHEFEEFFCDCACEDDDD8=@CEDDDDD
@HWI-ST279:219:D0RJNACXX:5:1103:5568:96529
AAGTTGCTGGGATCATTTGTACCCAAAATCCGGCGCGGCGCGGGAGAATGCGGAGGTCGCACGGCGGAGGCGGACGCAAGAGATCCGGTGAATGAAACGAA
+
CCCFFFFFHHHHHJJJJJJJJJJJJJIJJJJJJJIJJIJHDDDDBDBDDDDDD@DD?CDDDDDDDDDDDDDDDBB@BBBDCDDDDDDD5>BCEDDDDDDCD
@HWI-ST279:219:D0RJNACXX:5:1103:20394:96693
GGGGGTTTCACGCTGTTACCGAGGACTTGGAAACGACGCTGACGAGTTTCACCAGGATGAAACTCTTTCCTTCTCTCTCATCCACATTTC
+
?1=BA)8DDAD3A<EEECEEE??:DDDDB<BBDD(?:@@4@5.4;'(,6>@9A>;=>A>A(5>>(:,:>A>:>>>>:>:>4(4(9AAA>A
@HWI-ST279:219:D0RJNACXX:5:1103:11732:96896
GGTTTCACTTTGACGTTTCCAAGACTAAGCAAAGCATTTAATTGATACAAGTTGCTGGGATCATTTGTACCCAAAATCCGGCGCGGCGCGGGAGAATGCGG
+
@@:BBD?BFH?AFEHACA?AA@FDH@H<FGGIGIIIIGEAFCBB<BGHBBH99DCFHGBF@;FGID@=C@@CDEEA=3=4?<>@?BBB@<<B555?:AC99
@HWI-ST279:219:D0RJNACXX:5:1103:20085:96864
CATCTTCTCTCAAATGAAATCTTTTATGAAACAATCCCCACAGTGGAGGGGTTTCACTTTGACGTTTCCAAGACTAAGCAAAGCATTTAATTGATACAAGT
+
@?@FFFBDHHHFHIFGHIIIIIIIIIIIIIIIIIEAHIIIIIIBGHBGHGI-;;FHGHEICEIICEEHFFFF@EECEECACAACCCCCFECDCCCECC:>:
@HWI-ST279:219:D0RJNACXX:5:1103:9570:97040
TCGGCCTCAACGGGGGTTTCACTCTGTTACCGAGGACTTGGAAACGACGCTGACGAGTTTCACCAGGATGAAACTCTTTCCTTCTCTCTCATCCCCATTTC
+
CCCFFFFFHHHHHJJJHIIJIJJJJJJJJJJJJJJHHHFFFFFFEDDDDDDDDDDDD@DDEEDDDDDDDDDDDDDCDDDDDDDDDDDDDDDEDDDDCDDEE
@HWI-ST279:219:D0RJNACXX:5:1103:14804:97197
CGGACGCAAGAGATCCGGTGAATGAAACGAATCGGCCTCAACGGGGGTTTCACTCTGTTACCGAGGACTTGGAAACGACGCTGACGAGTTTCACCAGGATG
+
CCCFFFFFHHHHGJJJJJEGHIJJJJJJHIIIJJJIIGIJJJJJHHD;BDDDDDDDDDDCDDDDDDBDDDDDDDDDDDDDDDBDDDDD8?CDDDDDDDBC>
@HWI-ST279:219:D0RJNACXX:5:1103:18223:97099
GAGATCCGGTGAATGAAACGAATCGGCCTCAACGGGGGTTTCACTCTGTTACCGAGGACTTGGAAACGACGCTGACGAGTTTCACCAGGATGAAACT
+
@1@DFFDFHCFDHHIEGEIIIIGHIHFIIIEIIIIIII9?CCDC@CCC@CCCCBBCCBBCCCCCCCC?BCCCBB@C9<<<<C@@CCCBB?C@CCCCC
@HWI-ST279:219:D0RJNACXX:5:1103:13068:97416
TGGTGAAACTCGTCAGCGTCGTTTCCAAGTCCTCGGTAACAGAGTGAAACCCCCGTTGAGGCCGATTCGTTTCATTCACCGGATCTCTTGCGTCCGCCTCC
+
CCCDFFFFHHHHHJJJJJIJJHJJJJJJJIJJIJJJIIJIIIGJHIJJJIJIJJGBFFFFEDDDDDDDDCDDDEEDDEDDDDDDDDDECDDDBDDDDDDDD
@HWI-ST279:219:D0RJNACXX:5:1103:17289:97262
GGTTTCACTTTGACGTTTCCAAGACTAAGCAAAGCATTTAATTGATACAAGTTGCTGGGATCATTTGTACCCAAAATCCGGCGCGGCGCGGGAGAATGCGG
+
CCBFFFFFHHHHHJJHIJJJJJJJJJJJJIJJJJJIJJJJJJJJJJJJJJJHHIJJJJJIJJIJJJJJIJIGJJJFHFHFFFDDDDDDDDDDDDDBDDDDD
@HWI-ST279:219:D0RJNACXX:5:1103:14736:97735
GGCCAGTCACAATGGCTAGTGTCATTGCACGGCTACCCAAAATATTATACCATCTTCTCTCAAATGAAATCTTTTATGAAACAATCCCCACAGTGGAGGG
+
?;?DDDDAD4?<DG9FE3AAFE>@>>@F4CF@AD?FCEE=G=@<DE9FF<FECEGEEI:CF3@DCC7@EE@)=CE@)=);77?;@>(6=3',;5:A:?BB
@HWI-ST279:219:D0RJNACXX:5:1103:4854:97757
ATGGGGGTTTCACTGGTGTGTCATGCACATTTAATAGGGGTAAGACTGAATAAAAAATGATTATTTGCATGAAATGGGGATGAGAGAGAAGGAAAGAG
+
@@@D<DDDFADHHIGGEG1C??D?FB@?9?B?BBFDFBHE(?BCFGDHIG@DHAHGHE>C>CCDBDECEDA@@@>5@=??8@C@>A@BBCCB?CABCC
@HWI-ST279:219:D0RJNACXX:5:1103:4272:98086
TGCTGGGATCATTTGTACCCAAAATCCGGCGCGGCGCGGGAGAATGCGGAGGTCGCACGGCGGAGGCGGACGCAAGAGATCCGGTGAATGAAACGAATCGG
+
@@CDDDFDHHFHHJGHHIGIIJJJJJJGGIIIJFJFDDDDD3@A>CAB@@8@2<9B@DDDDDDBDDDD7>;BDD<5?ADDDDDD5>?CDCCDDDDDB8??>
@HWI-ST279:219:D0RJNACXX:5:1103:12574:98210
GAGGCCGATTCGTTTCATTCACCGGATCTCTTGCGTCCGCCTCCGCCGTGCGACCTCCGCATTCTCCCGCGCCGCGCCGGATTTTGGGTACAAATGATCCC
+
C@CFFFFFHHHHHIJJJJJIJJJJJFIIJIJJJEIGHGFIIIIJJIJHBDDD@@DBCDDB@DDDEDDDDDDDDDD>BDDD5<BDDDDD?CCDCDDDCDDDC
@HWI-ST279:219:D0RJNACXX:5:1103:14484:98402
GCAAAGCATTTAATTGATACAAGTTGCTGGGATCATTTGTACCCAAAATCCGGCGCGGCGCGGGAGAATGCGGAGGTCGCACGGCGGAGGCGGACGCAAGA
+
CCCFFFFFHHHHHJJJJJJJJJJIJJJJJJJJIJJJJJGHIJJJJJJJJJJJJIJJIHDDDDDDBDDBDDDDDDDB?CBDDDDDDBDDDDDDDBBDDDDDC
@HWI-ST279:219:D0RJNACXX:5:1103:8722:98629
AGGCCAGTCACAATGGCTAGTGTCATTGCACGGCTACCCAAAATATTATACCATCTTCTCTCAAATGAAATCTTTTATGAAACAATCCCCACAGTGGAGGG
+
@@@DDDDDHDHH?BEBHH@FEHFGGHIHGFGIGEGGIGH9BBBFDFEEHGIGCGI>8BFGEED>F=E:;@EHHFE;CEDDED?>=@CCCBCB=?5:?CB<>
@HWI-ST279:219:D0RJNACXX:5:1103:14685:99127
AACAATCCCCACAGTGGAGGGGTTTCACTTTGACGTTTCCAAGACTAAGCAAAGCATTTAATTGATACAAGTTGCTGGGATCATTTGTACCCAAAATCCGG
+
CCCFFFFFHHHHHIFGIBGIJJGHJJIJJJJJJJJIJJJJJJJIJIJJJIJJJJJJIJJHHHHHHHFFFFFFEEEEEEDDDDDDEFEEEEDDDDDDDDDDD
@HWI-ST279:219:D0RJNACXX:5:1103:16526:99110
ACAATGGGGGTTTCACTGGTGTGTCATGCACATTTAATAGGGGTAAGACTGAATAAAAAATGATTATTTGCATGAAATGGGGATGAGAGAGAAGGAAAGAG
+
@CCFFFFFHHHHHJJIJJJEGFGGHJIJJJJJJJJJJJIJJJJAHIJIJJJJJJIIIJJFFFFFFEDFEFEEEDDDDDDDDDDDDDDDDDDDDDDDDDDDD
@HWI-ST279:219:D0RJNACXX:5:1103:7843:99721
GTCGCACGGCGGAGGCGGACGCAAGAGATCCGGTGAATGAAACGAATCGGCCTCAACGGGGGTTTCACTCTGTTACCGAGGACTTGGAAACGACGCTGACG
+
CCCFFFFFHHHHHJJIJJHHFDDDDCBDDDDDD?BDDECDDDDDDDDDDDDDDDDDDDDDDD7@BDDDDDDDDDDDCDDDDDDDDDDDDDDDDDDDDDDDD
@HWI-ST279:219:D0RJNACXX:5:1103:20074:100280
GTTAGCCAGTTACGGCTGGAAGTTGTGTAAGTTTGTGTGACGCCTGGCTACAGGATTTTGGGTACAAATGATCCCAGCAACTTGTATCAATTAAATGCTTT
+
CCCFFFFFHHHGHJJJJJJGHIFHGGHHEIIDHIGBFBGGHIGIIGIIJIJJIJFHJJJIHH;CCDFFFFEEDEECCDDCBDDDDDEDCDD@CDDEEDDED
@HWI-ST279:219:D0RJNACXX:5:1103:8479:101065
CCGGATCTCTTGCGTCCGCCTCCGCCGTGCGACCTCCGCATTCTCCCGCGCCGCGCCGGATTTTGGGTACAAATGATCCCAGCAACTTGTATCAATTAAAT
+
@@@?;DDFFHHGGIGHIIIIBHGGGIIGGGGAFH8DHGBHGFDDDEEBABDBDDDDDB@;<BCACBD?CCDCDCC:>CC?CCDDCBDDDCCDEEDDDDDCD
@HWI-ST279:219:D0RJNACXX:5:1103:9035:101426
TAGGGGTAAGACTGAATAAAAAATGATTATTTGCATGAAATGGGGATGAGAGAGAAGGAAAGAGTTTCATCCTGGTGAAACTCGTCAGCGTCGTTTCCAAG
+
BCCFFFBDHHHHHJJJJJJIJJIJIJJJJJJJJJIJJJJJFIJJJGIJJJIJIIJJIJIIJGIHEHGHHHFFFFFFACEDEEDDDDDDDDBDDBDDDDEDD
@HWI-ST279:219:D0RJNACXX:5:1103:7170:101984
CATTTAATTGATACAAGTTGCTGGGATCATTTGTACCCAAAATCCGGCGCGGCGCGGGAGAATGCGGAGGTCGCACGGCGGAGGCGGACGCAAGAGATCCG
+
@CCFFFFFFDDFHIJJHFHJJIIJJIJJJJIIJAGIIIJJIJJGIIIJJJJJFDDBDD@;BBCACDDBBD8?@DD<<BBDB<<BBBD<@DB>@BCD<AC@A
@HWI-ST279:219:D0RJNACXX:5:1103:11424:101900
CGGATTTTGGGTACAAATGATCCCAGCAACTTGTATCAATTAAATGCTTTGCTTAGTCTTGGAAACGTCAAAGTGAAACCCCTCCACTGTGGGGATTGTTT
+
CCCFFFFFHHHHHJJIIJJJJJJJJIJJJJJJJGIJJJJJJJJJJJJIJIJJJJIJHHIJIJJJIJJIJJJIJEHHHHHHFFFDDEEDDACCDDDDDDDDD
@HWI-ST279:219:D0RJNACXX:5:1103:17837:101880
TAGGGGTAAGACTGAATAAAAAATGATTATTTGCATGAAATGGGGATGAGAGAGAAGGAAAGAGTTTCATCCTGGTGAAACTCGTCAGCGTCGTTTCCAAG
+
@BCFFF@DHHHHHJJJJJJJJJIJJIJJIJJJJIIJJJJJJJJIJGIJJJIIIIIJIJJJJJJHAEHHHHFFFFFFEEDEDEDDDBDDDDDBD@BDDDEDD
@HWI-ST279:219:D0RJNACXX:5:1103:12807:102043
GGTTTCACTTTGACGTTTCCAAGACTAAGCAAAGCATTTAATTGATACAAGTTGCTGGGATCATTTGTACCCAAAATCCGGCGCGGCGCGGGAGAATGCGG
+
CC@FFFFFHHHHHJJHJJJJJJJJJJJJJIJIJIIJJJJJJJJJJJJJJJJHIJIGIJJJJJJJJJJJHJJJJIJHHHHFFFDDDDDDDDDDDDDDDDDDD
@HWI-ST279:219:D0RJNACXX:5:1103:5748:102471
GTCCGCCTCCGCCGTGCGACCTCCGCATTCTCCCTCGCCGCGCCGGATTTTGGGTACAAATGATCCCAGCAACTTGTATCAATTAAATGCTTTGCTTAGTC
+
CCCFFFFFHHHHHJJJJJIJJJJJJJJJJJJJJJIJJJJEFDDDDDDDBDDDDDBDDDDDDDDDDDDDDDDDDDDCCDEEEDDEDDDEEDDEDDDDDDDDC
@HWI-ST279:219:D0RJNACXX:5:1103:4144:102500
CGGGGGTTTCACTCTGTTACCGAGGACTTGGAAACGACGCTGACGAGTTTCACCAGGATGAAACTCTTTCCTTCTCTCTCATCCCCATTTCATGCAAATAA
+
B@CDFFDDFFDFHJIJJJGIJGIIIIJGIJGIJJJGEHHFFDDEBDB?@CCDDDCDDBCDDDDDDDDD:>ACDCC<>CDDDECDBDCCDEEEEDDAACDDC
@HWI-ST279:219:D0RJNACXX:5:1103:15878:102589
GGGTTTCACTTTGACGTTTCCAAGACTAAGCAAAGCATTTAATTGATACAAGTTGCTGGGATCATTTGTACCCAAAATCCGGCGCGGCGCGGGAGAATGCG
+
CCCDFFFFHHHHHJJJIJJJJJJJJJJJJJIJJJIJJJJJJJJJJJJJJJJIHIIIJJJJIJJIJJJJJJJJJJJHHHHHFFDDDDDDDDDDDDDBDDDDD
@HWI-ST279:219:D0RJNACXX:5:1103:14370:103712
CATTTAATAGGGGTAAGACTGAATAAAAAATGATTATTTGCATGAAATGGGGATGAGAGAGAAGGAAAGAGTTTCATCCTGGTGAAACTCGTCAGCGTCGT
+
@@@FDBDD?FHHF@CEFBDHIIIIIGIEGHEHGHGEGICHICHIIIIIEHIIIHIGICHFE@EGHHHHGHF?DFFCCCEEEECC>CACCCB?@B@CC@?B9
@HWI-ST279:219:D0RJNACXX:5:1103:20138:103571
ATGCGGAGGTCGCACGGCGGAGGCGGACGCAAGAGATCCGGTGAATGAAACGAATCGGCCTCAACGGGGGTTTCACTCTGTTACCGAGGACTTGGAAACG
+
@@@DFFFFHCFFHIAFGIJIGGHEED>273<07A??CCCBD&6?CDDDDD9?B?<+85;B<BCD?BBBBD09@CDCDAAC>A:ACDD>BB<(>@CCCCCB
@HWI-ST279:219:D0RJNACXX:5:1103:15671:104322
GAAAGAGTTTCATCCTGGTGAAACTCGTCAGCGTCGTTTCCAAGTCCTCGGTAACAGAGTGAAACCCCCGTTGAGGCCGATTCGTTTCATTCACCGGATCT
+
CCCFFFFDHHGHHJJJJJGIJJJJJIJIJIIIJGGHGIJJJJJJGIHJIJIEHHIJJJI@EHHHHHFFDDBDDDDDBDDBDDDDCDDDEEEEDDDDDDDBA
@HWI-ST279:219:D0RJNACXX:5:1103:19347:104801
CAGAGTGAAACCCCCGTTGAGGCCGATTCGTTTCATTCACCGGATCTCTTGCGTCCGCCTCCGCCGTGCGACCTCCGCATTCTCCCGCGCCGCGC
+
;??BDADDHHFFFBGEDF;EFGGIGH6BFH9??09DGGIIGHG6@BGE;D9AE5,=>BDBDDDB?;)5;B;9@@DB<59-9A:CC99>5<9@@DD
@HWI-ST279:219:D0RJNACXX:5:1103:18420:105118
CATCTTCTCTCAAATGAAATCTTTTATGAAACAATCCCCACAGTGGAGGGGTTTCACTTTGACGTTTCCAAGACTAAGCAAAGCATTTAATTGATACAAGT
+
CCCFFFFFHHHHHJJJJJJJJJJJJJJJJJJIJJJJJJJIJIJGHJIJIIJAHHHGJJJJIIJJHHHHFFFFFFEEEEEDDDDDCDDDEEDEDDEEDDDDD
@HWI-ST279:219:D0RJNACXX:5:1103:18677:105301
GTTTCCAAGTCCTCGGTAACAGAGTGAAACCCCCGTTGAGGCCGATTCGTTTCATTCACCGGATCTCTTGCGTCCGCCTCCGCCGTGCGACCTCCGCATTC
+
@@@FFFFFHHHHHJJJIJIIJJJJFHIGGIJJJJGIJGIJJJJJIJJIJJIIJIHFHHHHDECCDCDEDDDDDDDDDDBDBBBDDBDDD@BDDDD>BBDDD
@HWI-ST279:219:D0RJNACXX:5:1103:10424:106384
GAAACCCCCGTTGAGGCCGATTCGTTTCATTCACCGGATCTCTTGCGTCCGCCTCCGCCGTGCGACCTCCGCATTCTCCCGCGCCGCGCCGGATTTTG
+
@@@DDDDDFHDF?EBFGGFEEECGFGGEDHIEEDFEA6@FGG@FHEG:AA>BC>CD8?B=8;<;BDB8CBBB@>->@CDDBDDBBDDDBDDD3>@A@@
@HWI-ST279:219:D0RJNACXX:5:1103:11960:106928
AGAGTTTCATCCTGGTGAAACTCGTCAGCGTCGTTTCCAAGTCCTCGGTAACAGAGTGAAACCCCCGTTGAGGCCGATTCGTTTCATTCACCGGATCTCTT
+
B@CFDFFFHHHHHJJFHJIJIIJJJIJIIJJJJHIIJJJJHGIJJJJIIJJJJJJIDHGIJHHHHFDAEDDDDDDDDDDDDACDDEEEEEDDDBBDDDDEC
@HWI-ST279:219:D0RJNACXX:5:1103:13658:107411
AATCCGGCGCGGCGCGGGAGAATGCGGAGGTCGCACGGCGGAGGCGGACGCAAGAGATCCGGTGAATGAAACGAATCGGCCTCAACGGGGGTTTCACTCTG
+
CCCFFFFFHHHHHJJJIHFDDEDDDDDBDD<?:BBDDDBDC3BDDDDBDBD@DDCBCDCDDD;BDDEDACDC@BDDDDDBDBDDDDDDDDD5<?CDDCDAA
@HWI-ST279:219:D0RJNACXX:5:1103:11796:107589
GTAGGAAAGTAATTTTGCCTTATGCCGCAACAACCGATGATTCTGCTCGGCTCTTTCCTTCTCTCATCTCTCTTTCGTTCTTTCGTCTCTCAAAGAAACGA
+
BBCFFFFFHFHHHJJJJJJJJJJJJJIJJJJJJJJJIIIIJJJJJJJJJJIJJJJHFHHHFFFFFFFEEEEEEEDDDDDDDDDDDDDDDDDDDDDDDDDDD
@HWI-ST279:219:D0RJNACXX:5:1103:14027:107722
GGATTTTGGGTACAAATGATCCCAGCAACTTGTATCAATTAAATGCTTTGCTTAGTCTTGGAAACGTCAAAGTGAAACCCCTCCACTGTGGGGATTGTTTC
+
@@BFFFFFHGDFHIJIJGHIJIIJJJJCHHIJHGIIGJJIIJJEIIIJJIJJJIIGGIJGIIGIJIHIIIIIGIGHHHHFFFFDEEEE;@CBD?BDDCCDD
@HWI-ST279:219:D0RJNACXX:5:1103:11695:107967
GAGGTCGCACGGCGGAGGCGGACGCAAGAGATCCGGTGAATGAAACGAATCGGCCTCAACGGGGGTTTCACTCTGTTACCGAGGACTTGGAAACGACGCTG
+
@;?1=BDDF?F?FFB:@A6;BB6;BB????3,:>?B&68A@B3>8ABBB8@<8@57?::?<BBBBBBB>(:@BBBA@>AB@>59383>ABB@>A<05@<>B
@HWI-ST279:219:D0RJNACXX:5:1103:19962:108246
GAAAGAGGTTCATCCTGGGGAAACTCGTCAGCGTCGTTTCCAAGTCCTCGGTAACAGAGTGA
+
;<;?9<>(@<?@?@????(;@???=?@??@???1=?=<<????;;??;?;?=:3>?;??8=?
@HWI-ST279:219:D0RJNACXX:5:1103:20147:109383
GGGTAAGACTGAATAAAAAATGATTATTTGCATGAAATGGGGATGAGAGAGAAGGAAAGAGTTTCATCCTGGTGAAACTCGTCAGCGTCGTTTCCAAGTCC
+
@@C:BDDDHDHDHGGBBFCDGHEIICGIIIIGIIIIIGGGII=@FEDBBHGHGH@CGIIGF)=CCCDCEAHF?B>?CDDEDCABB;?<BBBBD>44::>:>
@HWI-ST279:219:D0RJNACXX:5:1103:18928:109621
CGTCCGCCTCCGCCGTGCGACCTCCGCATTCTCCCGCGCCGCGCCGGATTTTGGGTACAAATGATCCCAGCAACTTGTATCAATTAAATGCTTTGCTTAGT
+
???DFFFDHHHHGEC@CGIHGIGII<G@<AGHIIIGIFHF>@BCBCBBB@CCCBBB:@CCCCCCC@@CCCBCCAA>C@C>BDCC@:>>C>CCCCCCCCCCC
@HWI-ST279:219:D0RJNACXX:5:1103:10379:109784
GGGTAAGACTGAATAAAAAATGATTATTTGCATGAAATGGGGATGAGAGAGAAGGAAAGAGTTTCATCCTGGTGAAACTCGTCAGCGTCGTTTCCAAGTCC
+
BCCBDEFFHHHHHJJJJJJJJIJJJJJJJJJJJJJJJJJJJJJJJJIIJIIIIJJJJJIJJHIJJJJJHHHHHFFFFFFEDEDDDDDDDDBDDDDEDDDDD
@HWI-ST279:219:D0RJNACXX:5:1103:4046:110424
GACCTCCGCATTCTCCCGCGCCGCGCCGGATTTTGGGTACAAATGATCCCAGCAACTTGTATCAATTAAATGCTTTGCTTAGTCTTGGAAACGTCAAAGTG
+
@CCFFFFFHHGHHJJJJIJJJIIIJJGGJEHHFFFFD;AEEDDDDCDDDDDDDCDDDDDCCDEEDDEDDCDDDDEDACDDCDDDEEDD@CCDDDB<@@CA@
@HWI-ST279:219:D0RJNACXX:5:1103:3038:110985
CGATGACCTGATCACCTAAGGCCAGTCACAATGGGTGTTTCATTTGAGTGTAATGCGCATTTAATACAGTGAAAAGTCAGCAAAAGAGCAATATTTGCATG
+
@<@B=DDB4CFDFFF@<+AFF?GF8F9AA<:CBEE??86???0*999B?F*9B?<*7-;5;).7)7).=.7))7;7773;6;63;@@B@>((5>:(;;@A@
@HWI-ST279:219:D0RJNACXX:5:1103:7523:111486
GTTGCTGGGATCATTTGTACCCAAAATCCGGCGCGGCGCGGGAGAATGCGGAGGTCGCACGGCGGAGGCGGACGCAAGAGATCCGGTGAATGAAACGAATC
+
BCCFFDDFHGHHHJJJJIGIJJJJJJGHJJIIIIJIIFFDDDBDDDCDDDBBBD<CBBDDDDDDB>BDDDDDDDD>>DDDDCCDDD5<BCDDDDDDDDDB?
@HWI-ST279:219:D0RJNACXX:5:1103:17349:111453
ATGAAATGGGGATGAGAGAGAAGGAAAGAGTTTCATCCTGGTGAAACTCGTCAGCGTCGTTTCCAAGTCCTCGGTAACAGAGTGAAACCCCCGTTGAGGCC
+
CCCFFFFFHGHHHJJJIJJJIJJJIIIJJJHIJJJJJJJJJDGIIJJJJJGIIJJJFGIAEHFFFFFFEEEEDDBABDDDDDADADDDDDDDD<BDBDDD@
@HWI-ST279:219:D0RJNACXX:5:1103:9927:112220
GAATGAAACGAATCGGCCTCAACGGGGGTTTCACTCTGTTACCGAGGACTTGGAAACGACGCTGACGAGTTTCACCAGGATGAAACTCTTTCCTTCTCTCT
+
CCCFFFFFHHHHHJJJJJJJJJJJJJJJ@GIJCHHHGHHHFFFFDDDDDDDDDDDDDDDDDDDDDDDDD@DDEEDDDDDDDDDDDDDDDDDDDDDDDDDDD
@HWI-ST279:219:D0RJNACXX:5:1103:7725:112658
CATCCCCATTTCATGCAAATAATCATTTTTTATTCAGTCTTACCCCTATTAAATGTGCATGACACACCAGTAAAACCCCCATTGTGACTGGCCTTATGTAA
+
CCCFFFFFHHHGDIJJJGIIIJJJJJJJJJJJJJJJJIIIJJJIJJJIJJJJJJJGHIIIJJJJJJIIJJGIHHHHEDFDCEEDACDDDDDDDDDDDDEEE
@HWI-ST279:219:D0RJNACXX:5:1103:8244:112597
GGGAGAATGCGGAGGTCGCACGGCGGAGGCGGACGCAAGAGATCCGGTGAATGAAACGAATCGGCCTCAACGGGGGTTTCACTCTGTTACCGAGGACTTGG
+
CCCFFFFFHHHHDIJFHHIJJJIIJJEHFFDDDBDDDCDCBDDDDDDBDBCDDDDDDDDDDDDDDDDDDDDDDDDD59B4@CDDDCDDDDDDBBD@BCCDC
@HWI-ST279:219:D0RJNACXX:5:1103:3604:112804
GGGTACAAATGATCCCAGCAACTTGTATCAATTAAATGCTTTGCTTAGTCTTGGAAACGTCAAAGTGAAACCCCTCCACTGTGGGGATTGTTTCATAAAAG
+
B@@DFFFDHHHHHJJJIIJJJJJJJIJJIIGJIIJJFIIJJIJJJIJJHIJJJJJIIDHFHIIJJGGHJJIFHGIHHHECFCFFDD?BCDCDCDEEECCDD
@HWI-ST279:219:D0RJNACXX:5:1103:13196:113130
GAAGGAAAGAGTTTCATCCTGGTGAAACTCGTCAGCGTCGTTTCCAAGTCCTCGGTAACAGAGTGAAACCCCCGTTGAGGCCGATTCGTTTCATTCACCGG
+
CCCFFFFFHHHFHIJJJJJJJJFHHJJJJJJIJJJIJFHIGIJIJJJGHIJJJJJIIIIIHHHAHFFFFFDDDD@ABDDDDDDDDDDDDDDDEEEDEDDDD
@HWI-ST279:219:D0RJNACXX:5:1103:18258:113691
CGAATCGGCCTCAACGGGGGTTTCACTCTGTTACCGAGGACTTGGAAACGACGCTGACGAGTTTCACCAGGATGAAACTCTTTCCTTCTCTCTCATC
+
<?<DDDDDDDHFHG9?FF:F0@FC@GGEEAHI>@@;8:94=>@;3.>@A1>?;@BB8?<?@<<A::>CCB((4@CCCC@>>CCCAAA@:CCCA>:>C
@HWI-ST279:219:D0RJNACXX:5:1103:3057:113871
GGTAACAGAGTGAAACCCCCGTTGAGGCCGATTCGTTTCATTCACCGGATCTCTTGCGTCCGCCTCCGCCGAGCGACCTCTGCATTCTCCCGCGC
+
@@@DDBDDDHCFDEH@E1CEGHI?FHI7CGEGIGG@FGGBBB=F>BCGHIEACEHEDDD>BB>=B@<@?<9&09>B5<9CCCA@@DCDCCCBBBB
@HWI-ST279:219:D0RJNACXX:5:1103:5979:114887
CACTGGTGTGTCATGCACATTTAATAGGGGTAAGACTGAATAAAAAATGATTATTTGCATGAAATGGGGATGAGAGAGAAGGAAAGAGTTTCATCCTGGTG
+
@CCFFFDFHHHHHJJJJJJJJJIIJIJJJJGIIJIIJIJJIJJJJJJJJJJJJJJJIJIJJIIJJJJIJHHHHFFBDDDEEEDDDDDDCDDEFEEDDDDCC
@HWI-ST279:219:D0RJNACXX:5:1103:13486:114832
GCGTCCGCCTCCGCCGTGCGACCTCCGCATTCTCCCGCGCCGCGCCGGATTTTGGGTACAAATGATCCCAGCAACTTGTATCAATTAAATGCTTTGCTTAG
+
CCCFFFFFHGHHHJJIIJJJIJJJJJIJJJIHGJJIGIFFFABBDDDDBDDDDDDD?CCDDDDDDDDDDDDDDCDDDDCDEEEDDEDDDEEDDEDDDDDDD
@HWI-ST279:219:D0RJNACXX:5:1103:14174:115237
AAGTGAAACCCCTCCACTGTGGGGATTGTTTCATAAAAGATTTCATTTGAGAGAAGATGGTATAATATTTTGGGTAGCCGTGCAATGACACTAGCCATTGT
+
CCCFFFFFHHHHHJJJJJJIJJIJHIJIHIJJJJJJJIIHIJJJJJJJJJJIIHHGIJJJDHIJJIJJHHHHGF;?AEEDDDDDDDDDDDDDDDDDDCDDD
@HWI-ST279:219:D0RJNACXX:5:1103:20577:115508
AGATCCGGTGAATGAAACGAATCGGCCTCAACGGGGGTTTCACTCTGTTACCGAGGACTTGGAAACGACGCTGACGAGTTTCACCAGGATGAAACTCTTTC
+
@@CFFFFFDFHGHJJJJJJJJJIIIIIIIJJIJJJJI9BCE@CCEEDDDDDDDBDD?BDDDDDDCDDDDBDDDDDBDB?BCDDDDDDB?ACDDCC>CCDDA
@HWI-ST279:219:D0RJNACXX:5:1103:10834:116114
GAATGAAACGAATCGGCCTCAACGGGGGTTTCACTCTGTTACCGAGGACTTGGAAACGACGCTGACGAGTTTCACCAGGATGAAACTCTTTCCTTCTCTCT
+
CCCFFFFFHHHHHJJJJJJJJJJJJJJJAGIJJJHHHHHHFFFFDDDDDDDDDDDDDDDDDBDDDDDDDBDDEEDDDDDDDDDDDDDDDDDDDDDDDDDDD
@HWI-ST279:219:D0RJNACXX:5:1103:15061:116403
CGGGGGTTTCACTCTGTTACCGAGGACTTGGAAACGACGCTGACGAGTTTCACCAGGATGAAACTCTTTCCTTCTCTCTCATCCCCATTTCATGCAAATAA
+
@BBFFFDDHHHHHJJJJJJJJJJJJJJJJJJJJGIJIJHFFDDDDDD?BDEFDDDDDDDDDDDDDDDDDDDDDDDDDDDDDEDDDDDDDEEEEDDDCDDDC
@HWI-ST279:219:D0RJNACXX:5:1103:15704:116730
CACGGCTACCCAAAATATTATACCATCTTCTCTCAAATGAAATCTTTTATGAAACAATCCCCACAGTGGAGGGGTTTCACTTTGACGTTTCCAAGACTAAG
+
CCCFFFFFHHHGHJIJHIJJJJJIJJIJJIGIIIIIIJIGIIJGIJJJIIGIJHJJJJJIJJJJGIEHIIJHFF=>?CDDDDDCDDDB@CDDEDDDDDDDC
@HWI-ST279:219:D0RJNACXX:5:1103:17588:117100
CAAAGCATTTAATTGATACAAGTTGCTGGGATCATTTGTACCCAAAATCCGGCGCGGCGCGGGAGAATGCGGAGGTCGCACGGCGGAGGCGGACGCAAGAG
+
CCCFFFFFHGHHHJIIIJIJJIHIIIJJJIJJJIIGGGIIJJJJJJIJIJJJJIJJHFDB@DDBDBBCDDDBBDBB<@DBDDDDBBBD@BBD<BBBBBB?<
@HWI-ST279:219:D0RJNACXX:5:1103:9636:117309
GTTTCCAAGACTAAGCAAAGCATTTAATTGATACAAGTTGCTGGGATCATTTGTACCCAAAATCCGGCGCGGCGCGGGAGAATGCGGAGGTCGCACGGCGG
+
BBCFFFFFHHHHHJJJJJJJIIJJJJJJJJJJJJJJJJJJIJJJIIJJJJJJJIJJIIJIIJJIJJJJHFDDDDDDDDDDDDDDDDDDDD?CDDDDDDDDD
@HWI-ST279:219:D0RJNACXX:5:1103:15424:117328
GTTTCCAAGACTAAGCAAAGCATTTAATTGATACAAGTTGCTGGGATCATTTGTACCCAAAATCCGGCGCGGCGCGGGAGAATGCGGAGGTCGCACGGCGG
+
@@BFFFFFHHHHHJJJJJJJIIJJJJJJJJIJJJJIJIJIIIIJIIJJIIJIJHIJJJIJJJJJGIIIHFDDDDDB@@BDDDDDDDDBDD+9@DD@BDBDD
@HWI-ST279:219:D0RJNACXX:5:1103:9609:117590
CGTTTCCAAGACTAAGCAAAGCATTTAATTGATACAAGTTGCTGGGATCATTTGTACCCAAAATCCGGCGCGGCGCGGGAGAATGCGGAGGTCGCACGGCG
+
CCBFFFFFHHHHHJJJIJJJJIJJJJJJJIJJJJJJIJHHIJJJJJJJJJJJJJIIJJJJJJJIJJJJJHFDDDDDDDDDDDDDDDDDDDD?CDDDDDDDD
@HWI-ST279:219:D0RJNACXX:5:1103:11583:117534
ATCATTTTTTATTCAGTCTTACCCCTATTAAATGTGCATGACACACCAGTAAAACCCCCATTGTGACTGGCCTAACTGTGTAAGTGTTGTACTGGAGTATA
+
CCCFFFFFHHHGGJJJIGJJGGHIIJJJJIJJIIBFGIJJJJJJJJJJJFHHJJJIJJIJIGCHGIHHHHHFF=D@CCCECDDDFDDEDCDEEDDDD:CCF
@HWI-ST279:219:D0RJNACXX:5:1103:14983:117719
CGGAGGTCGCACGGCGGAGGCGGACGCAAGAGATCCGGTGAATGAAACGAATCGGCCTCAACGGGGGTTTCACTCTGTTACCGAGGACTTGGAAACGACGC
+
@CCFFFDDHHHHHJJJJBHIIHFCDDDBDDCDDDDDDD7BBDECDDDDDDDDDDDDDDDCDDDDDDD5>BDEDDDDCDDDDDDDDDBDDDDDDDDDDDDDD
@HWI-ST279:219:D0RJNACXX:5:1103:5969:117920
AGTCACAATGGGGGTTTCACTGGTGTGTCATGCACATTTAATAGGGGTAAGACTGAATAAAAAATGATTATTTGCATGAAATGGGGATGAGAGAGAAGGAA
+
@@@DFFFDHFGHHJDGGGIJJGIIGIIDGHIJIGIJIJGDGGEGGIG@AHIIJJJJJIJFHGGFFDCCEEEDDDDDDCDDCDDDDDBBBC@@CBBDCDBBC
@HWI-ST279:219:D0RJNACXX:5:1103:3105:119237
CAGGATGAAACTCTTTCCTTCTCTCTCATCCCCATTTCATGCAAATAATCATTTTTTATTCAGTCTTACCCCTATTAAATGTGAATGAC
+
8=?D:??DFFFF?:AFB2C<:A:3<CCD?CHFEFEF4?*?F****0??FGA?D@DFFE)=)BF8=@FE4..=(;C7AA?AEAB);BBDA
@HWI-ST279:219:D0RJNACXX:5:1103:7520:119352
ACTGAATAAAAAATGATTATTTGCATGAAATGGGGATGAGAGAGGAGGAAAGAGTTTCATCCTGGTGAAACTCGTCAGCGTCGTTTCCAAGTCCTCGGTAA
+
@@?DDBDDFHHHGJJJC?CFEDHHIIGFHIGEGGEFHIE?FF7F)?FAFHEDFF.=@@F@GGGIAEEHFHGFDD@;69@B=@DDDDCDE@CCCCCCDBDDD
@HWI-ST279:219:D0RJNACXX:5:1103:20883:119359
GAGAATGCGGAGGTCGCACGGCGGAGGCGGACGCAAGAGATCCGGTGAATGAAACGAATCGGCCTCAACGGGGGTTTCGCTCTGTTACCGAGGACTTGGAA
+
@@@DBDDDHDHHF1CFIIAHBDHIBHEDCB?@B<B05??CCCABB:@8>B@CCCCB8<8?@BBBBBCCCB@BB@058(()5+8>>AAA@B@<B023>A3:A
@HWI-ST279:219:D0RJNACXX:5:1103:5259:120069
GTGTCATTGCACGGCTACCCAAAATATTATACCATCTTCTCTCAAATGAAATCTTTTATGAAACAATCCCCACAGTGGAGGGGTTTCACTTTGACGTTTCC
+
BBBFFFFFHHHHHJJJJJJJJJJJJJJJJJJJIIJJJJJJJJJIJJJJIJJJJJJJJJJJJIJJJIGIJJJIHFHHBDDFDDD;BDDEDDDDCDDDDDDDD
@HWI-ST279:219:D0RJNACXX:5:1103:12647:120145
CATTTGTACCCAAAATCCGGCGCGGCGCGGGAGAATGCAGAGGCCGCACGGCGGAGGCGGACGCAAGAGATCCGGCGAATGAAACGAATCGGCCTCAACGG
+
@@@==?=BDFFDHIEHBB@6FA:::DBHE>>/62<:@CC:@B?-8@5557@@BB5<8@;;50778;@?<9:A>@B&)055+:A@><>88<BB5<.23>?@5
@HWI-ST279:219:D0RJNACXX:5:1103:6410:120578
GAGTTTCATCCTGGTGAAACTCGTCAGCGTCGTTTCCAAGTCCTCGGTAACAGAGTGAAACCCCCGTTGAGGCCGATTCGTTTCATTCACCGGATCTCTTG
+
CCCFFFFFHHHHHJGHIIJJJJJJIJJJJJJIHIJJGIJGHIJJJJJJIJJJIJIDHIJJGFHHFDBCDDDDDDDDDDDDCDDDEEECEDDDDDDDDDEDC
@HWI-ST279:219:D0RJNACXX:5:1103:15078:120551
GAATGCGGAGGTCGCACGGCGGAGGCGGACGCAAGAGATCCGGTGAATGAAACGAATCGGCCTCAACGGGGGTTTCACTCTGTTACCGAGGACTTGG
+
@@@ADD>DFF82CD@?FHGHGIA@BB<>;2709::CB<888?@9BBCCAC>C9?6@?BB;@<7AC:?&)00;)08(4>>@::+>@A><>B9<AC>>C
@HWI-ST279:219:D0RJNACXX:5:1103:6188:120757
GACTGAATAAAAAATGATTATTTGCATGAAATGGGGATGAGAGAGAAGGAAAGAGTTTCATCCTGGTGAAACTCGTCAGCGTCGTTTCCAAGTCCTCGGTA
+
C@@FFDFFGHHHHEEGIJIJIGEIGGDHHIIGIJIJCEHHICGIJFH<CCDGHGGFGIGHIIJJJJCHFHHHHFFFEDDEDDDDDDDDDEDDDDDDDDDDD
@HWI-ST279:219:D0RJNACXX:5:1103:7743:120854
CATTTAATTGATACAAGTTGCTGGGATCATTTGTACCCAAAATCCGGCGCGGCGCGGGAGAATGCGGAGGTCGCACGGCGGAGGCGGACGCAAGAGATCCG
+
@C@FFFFFHHHDHHIIJIJIIIDHEHIJIJIIIIIIJIIIJIJJIIGIJJJJFDB;=BBDDDDDDDB@BD89;@DBBDDDB<BBBBBB>B>B<>CBACDCB
@HWI-ST279:219:D0RJNACXX:5:1103:5363:122452
CTACCCAAAATATTATACCATCTTCTCTCAAATGAAATCTTTTATGAAACAATCCCCACAGTGGAGGGGTTTCACTTTGACGTTTCCAAGACTAAGCAAAG
+
?@@D?DDDHDHFHHGHB9E:FDHIHGGI@HGIHIGICHIIIIIGICGGGIEHIGI3?DE?EFHGIIIIHEFFDEF@ACC>>>=BCCC5>>AAC:C>?CCC<
@HWI-ST279:219:D0RJNACXX:5:1103:8911:122447
CCATCTTCTCTCAAATGAAATCTTTTATGAAACAATCCCCACAGTGGAGGGGTTTCACTTTGACGTTTCCAAGACTAAGCAAAGCATTTAATTGATACAAG
+
CCCFFFFFHHHHHJJJJJJJJJJJJJJJJJJJJJJJJJJJIJHJFHIHJJJJAGHJJJJJJJJJHHHHFFFFFFEEEEEDDDDDDDDDDFEDEDDEEDDDC
@HWI-ST279:219:D0RJNACXX:5:1103:15985:122591
CTTGCGTCCGCCTCCGCCGTGCGACCTCCGCATTCTCCCGCGCCGCGCCGGATTTTGGGTACAAATGATCCCAGCAACTTGTATCAATTAAATGCTTTGCT
+
CCCFFFFFHGHHHJJJJJHGHGIIJIJJJIJJGIIJJJHGFDDDDDDDDDDBDDDDDBD<>CDDDDDCDDDDDCDDCDCDCDDEEEDDECDDEDCCEDCDD
@HWI-ST279:219:D0RJNACXX:5:1103:12841:123628
GACTTGGAAACGACGCTGACGAGTTTCACCAGGATGAAACTCTTTCCTTCTCTCTCATCCCCATTTCATGCAAATAATCATTTTTTATTCAGTCTTACCCC
+
CCCFFFFFHHHHHJJJJJIJJIJGHIJJJJJJJHIIJJJJJJIJJIIIJJJJJJJJIJGHHHEFFFFFFEEC@CEDDEDDDEEEDDDDDDEDDDDEEDDDD
@HWI-ST279:219:D0RJNACXX:5:1103:18934:123617
CGGCTGGAAGTTGTGTAAGTTTGTGTGACGCCTGGCTACAGGATTTTGGGTACAAATGATCCCAGCAACTTGTATCAATTAAATGCTTTGCTTAGTCTTGG
+
@CCFFFF?FHFHHIHHIJJHIJJHIEGHJJJIIGIIJIJJJJDHIJJJJJBGIIJJIIJJIJJJHHHHFFFFFFEDDEEEEEDEEDDEDDDDDDDDDEEDD
@HWI-ST279:219:D0RJNACXX:5:1103:17175:123959
TTTCCAAGACTAAGCAAAGCATTTAATTGATACAAGTTGCTGGGATCATTTGTACCCAAAATCCGGCGCGGCGCGGGAGAATGCGGAGGTCGCACGGCGG
+
@@@FFFFFHGHHHJIIJIJGGJJIIIIIIJJIIFEGHIEHIJIJJJJJJJJJIIJJGJJJIGIGJIIHFCDDBDDDDDDDBACDBDBDD2ABD>@@9<>B
@HWI-ST279:219:D0RJNACXX:5:1103:19473:124371
TCCTCGGTAACAGAGTGAAACCCCCGTTGAGGCCGATTCGTTTCATTCACCGGGTCTCTTGCGTCCGCCTCCGCCGTGCGACCTCCGCATTCTCCCGCGCC
+
?@@DDD8ADBFHHBFD>E:FHHIIIFF@GH@F=BD<?CHE)BFD@@=FCEHDB',9;>3(;@?9??==@BBBB7BBBB<BBBBBCB@B9>B:ACAC>BB@B
@HWI-ST279:219:D0RJNACXX:5:1103:20611:124482
GCGGGAGAATGCGGAGGTCGCACGGCGGAGGCGGACGCAAGAGATCCGGTGAATGAAACGAATCGGC
+
?1?ADDDDFFBHFAHA6::CG@@D@EEE433==?-76BB@6+<3@>>@B@B(3(:::>C(5<<28;@
@HWI-ST279:219:D0RJNACXX:5:1103:4389:124687
GAATCGGCCTCAACGGGGGTTTCACTCTGTTACCGAGGACTTGGAAACGACGCTGACGAGTTTCACCAGGATGAAACTCTTTCCTTCTCTCTCATCCCCAT
+
@CCFFFDFHHGGABABHBF7DFHFIJIJDEHIJJJHFDFECAACCCC>;>BDBBB595?5<?CCDCCDDB@DCDDCCC3>>AA@CCACCCCDDDEDCDDCC
@HWI-ST279:219:D0RJNACXX:5:1103:14228:124692
TGAAATCTTTTATGAAACAATCCCCACAGTGGAGGGGTTTCACTTTGACGTTTCCAAGACTAAGCAAAGCATTTAATTGATACAAGTTGCTGGGATCATTT
+
CCCFFFFFHHHHHJJJJJJIJJIJJJJIJHGIHIJJJ@GIIIJJJJJIIIHIJIIJIIIIIHHHHHFFFFFEDEFEEEEDEEDDDDDDDDDDDDDDDDDED
@HWI-ST279:219:D0RJNACXX:5:1103:17846:124775
GGGGGTTTTACTGGTGTGTCATGCACATTTAATAGGGGTAAGACTGAATAAAAAATGATTATTTGCATGAAATGGGGATGAGAGAGAAGGAAAGAGTTTCA
+
??@D=<@DDF?DFG<CACGIG@GCHIGEHGGFAFGGHBGGDDDDGFHHIIGGHGGCCEEEHFFFHECDDEECACCCBB;?C>>A7?@CCBBCC?CC+:C>B
@HWI-ST279:219:D0RJNACXX:5:1103:16604:125523
ATCTTCTCTCAAATGAAATCTTTTATGAAACAATCCCCACAGTGGAGGGGTTTCACTTTGACGTTTCCAAGACTAAGCAAAGCATTTAATTGATACAAGTT
+
CCCFFFFFHHGHHJJJJJJJJJJJJJJJJJJJJJJJJJJJJJFHIHHJJJ;FHIIJJJJJJIJCHHHHFFFEFFEEEEEDDDDDDDDFEDEDDEEDDDDDC
@HWI-ST279:219:D0RJNACXX:5:1103:16811:125799
CTGGTGTGTCATGCACATTTAATAGGGGTAAGACTGAATAAAAAATGATTATTTGCATGAAATGGGGATGAGAGAGAAGGAAAGAGTTTCATCCTGGTGAA
+
@BCFADDDFHHHHJJJJJJJJJJJJJJJCGIIIJJJJJJJJJJJJJJJJJJJJJJJIJJIIIJJJJJJJHHHHFFBFEEEEEDDDDCDDEEEEDDDDCDDD
@HWI-ST279:219:D0RJNACXX:5:1103:11336:126100
ATTATACCATCTTCTCTCAAATGAAATCTTTTATGAAACAATCCCCACAGTGGAGGGGTTTCACTTTGACGTTTCCAAGACTAAGCAAAGCATTTAATTGA
+
CCCFFFFFHDFHHIIGIIGIJJGIIIJJJJJIJJFIIIIGIJJEHIJJJIFGIGGGIJ@@HGHHEHHHHFB5;@C@CCCEDDDDDCCDDC?CDDDEEDEDD
@HWI-ST279:219:D0RJNACXX:5:1103:20434:126341
CGTTTCCAAGACTAAGCAAAGCATTTAATTGATACAAGTTGCTGGGATCATTTGTACCCAAAATCCGGCGCGGCGCGGGAGAATGCGGAGGTCGCACGGCG
+
@@@FFFDFHHAHHJIIJJGIHIIJJJJIJJIIGJJGIFHIJJIJJJIJJIJIIIHHHJJIIHGIIJIGJHFDDDDDBDD@BBDDDDDD@BD<<BDDBDD@@
@HWI-ST279:219:D0RJNACXX:5:1103:1667:126771
CTGGTGTGTCATGCACATTTAATAGGGGTAAGACTGAATAAAAAATGATTATTTGCATGAAATGGGGATGAGAGAGAAGGAAAGAGTTTCATCCTGGTTAA
+
:?@D?DBD:AFD?BGGGHEHE@H@FHIIEE;BG@FD*?@<GF<GGEC@<F<FGIIFFHIGA@DFGIIDGEEC?B7?;6>>>@5??=(;@5>AD@CCCCCCC
@HWI-ST279:219:D0RJNACXX:5:1103:12802:126802
GTCGCACGGCGGAGGCGGACGCAAGAGATCCGGTGAATGAAACGAATCGGCCTCAACGGGGGTTTCACTCTGTTACCGAGGACTTGGAAACGACGCTGACG
+
@@CFFFFFHHHHHIGIIJHHFDDBDCDDCCDDD7<BDDDCDDCDBDDDDDBDBBDDDBBDDD57?CDDACDDCDDCDDDDDDDDDDDDDC?BBDDBBDDCD
@HWI-ST279:219:D0RJNACXX:5:1103:7628:127557
ACTAAGGCCAGTCACAATGGCTAGTGTCATTGCACGGCTACCCAAAATATTATACCATCTTCTCTCAAATGAAATCTTTTATGAAACAATCCCCACA
+
@C<DDDDFHGFFDGHIHIICEHFBAFCH<E@CFHIIGHIGGGE>AHD>?BFGBA<@=FE@G@@DHHIEEGC;E=CA?BBBEFDEEA>AC>55@?AB?
@HWI-ST279:219:D0RJNACXX:5:1103:16285:127938
TCTCTTGCGTCCGCCTCCGCCGTGCGACCTCCGCATTCTCCCGCGCCGCGCCGGATTTTGGGTACAAATGATCCCAGCAACTTGTATCAATTAAATGCTTT
+
@@@DFDDDAFDHHIAFGGIII>?DEDFGGBHH@AEHIIGHGEEBCBB=@BBCBB5<@AC>7<BCCCCCCAAACCC>CBCCBCCCAC@CCCCACCCEECCE>
@HWI-ST279:219:D0RJNACXX:5:1103:16811:127848
CCAAGTCCTCGGTAACAGAGTGAAACCCCCGTTGAGGCCGATTCGTTTCATTCACCGGATCTCTTGCGTCCGCCTCCGCCGTGCGACCTCCGCATTCTCCC
+
@@@FFDFFGHHGCGHGEGIGHJHGEHGIJIHHIJFIGIIIIIIII@FHIJJIJJJHEDBBBECC>@CBBDBDDDDBDDDDB0<B>BDDDDDBBDBBDECDA
@HWI-ST279:219:D0RJNACXX:5:1103:14711:128222
AACAATCCCCACAGTGGAGGGGTTTCACTTTGACGTTTCCAAGACTAAGCAAAGCATTTAATTGATACAAGTTGCTGGGATCATTTGTACCCAAAATCCGG
+
@C@FFFFFGG?FHHCFEHIJII?CF>DHEGHHIGEIJIIJJIECFCHIGFIII@CGIJIHHCEEFFDEFF>?;>@>>>?BABDDEEEEADCDDDDDDCCB@
@HWI-ST279:219:D0RJNACXX:5:1103:10215:128432
AAGGCCAGTCACAATGGCTAGTGTCATTGCACGGCTACCCAAAATATTATACCATCTTCTCTCAAATGAAATCTTTTATGAAACAATCCCCACAGTGGAGG
+
BC@FFFFFHHHHGJJJJJJJJHHHJJIIIIFIJJJIJJJJGJJJIJIJIIJFGIIJJJJJEIIIJJJJJJHHHHHEFFFFFFFFEDEDEDDDDDDCCDDDD
@HWI-ST279:219:D0RJNACXX:5:1103:7963:129423
TCGCACGGCGGAGGCGGACGCAAGAGATCCGGTGAATGAAACGAATCGGCCTCAACGGGGGTTTCACTCTGTTACCGAGGACTTGGAAACGACGCTGACGA
+
CCCFFFFFHHHHHJJJJGHFDDDDDDDDDDDD?BBCDDCDDDDDDDDDDDDDDDDDDDDDD7BDCEDDDDDDDDDDDDDDDDDDDCCDDDDDBDDDDDDD?
@HWI-ST279:219:D0RJNACXX:5:1103:9675:129911
GGTAAGACTGAATAAAAAATGATTATTTGCATGAAATGGGGATGAGAGAGAAGGAAAGAGTTTCATCCTGGTGAAACTCGTCAGCGTCGTTTCCAAGTCC
+
@@=DD?DDFHFHHJJJJJJGGIJJJJJJGIHIIIGHEGCGGBHGIJGEHHHIGIIJJIJJCGHHGIJJHHGHHDEFDCEB@ACBCB?<?BDDDDCCA>@A
@HWI-ST279:219:D0RJNACXX:5:1103:7168:130157
GCCAGTCACAATGGCTAGTGTCATTGCACGGCTACCCAAAATATTATACCATCTTCTCTCAAATGAAATCTTTTATGAAACAATCCCCACAGTGGAGGGGT
+
CCCFFFFFHHHHHIJJJJHIIJJJJJJGHIJJJJIJIIJJIIIJJJJIGIIJJJJIJJJJJJJJJJJJJJIJIHHHHHFFFFFFEEEDEDDDCCDDDDDD>
@HWI-ST279:219:D0RJNACXX:5:1103:4272:130916
GTTTCCAAGACTAAGCAAAGCATTTAATTGATACAAGTTGCTGGGATCATTTGTACCCAAAATCCGGCGCGGCGCGGGAGAATGCGGAGGTCGCACGGCGG
+
@?<DFFADDFHHHEIIGJIIEGIJJJGGEGIBHHIG<EEGGCHIIGIFAGGIIIIGIIJJIJJGGGH/=BDBBDBBBDDBBBC@CB959<8AB9BBDDB<9
@HWI-ST279:219:D0RJNACXX:5:1103:16439:130826
CTTTGACGTTTCCAAGACTAAGCAAAGCATTTAATTGATACAAGTTGCTGGGATCATTTGTACCCAAAATCCGGCGCGGCGCGGGAGAATGCGGAGGTCGC
+
BCCFFFFFFHHHHJJJIJJJIJJJJJJIJJJJIIJJJJJIJEHHGHIJJJJJIJJGIJJJHJJGIJJJIJJJJHHDDDDDDDDDDBDDDDDDDDDDD<CDB
@HWI-ST279:219:D0RJNACXX:5:1103:17034:130777
GCGCCGGATTTTGGGTACAAATGATCCCAGCAACTTGTATCAATTAAATGCTTTGCTTAGTCTTGGAAACGTCAAAGTGAAACCCCTCCACTGTGGGGATT
+
CCCFFFFFHHHHGJJHEIJJJJJJJJJJJJJJJJJJJHIJIHGIGIJJJIIJJIJIJJJIDHHHGGHGHFFDDDDCECCDEDDDDDDDDDDD@ACCDDBBC
@HWI-ST279:219:D0RJNACXX:5:1103:17035:131095
CATGCACATTTAATAGGGGTAAGACTGAATAAAAAATGATTATTTGCATGAAATGGGGATGAGAGAGAAGGAAAGAGTTTCATCCTGGTGAAACTCGTCAG
+
CCCFFFFFHHHGHJJJJJJCGIJJHIJJJJJJJJJJJJJJJIJJJJJIJJJIJJJJJJHIIJJJJGIHHHGFFFFFA;AEEEEEDDDDCDDDCDDDDDDDD
@HWI-ST279:219:D0RJNACXX:5:1103:13297:131452
TGCGGAGGTCGCACGGCGGAGGCGGACGCAAGAGATCCGGTGAATGAAACGAATCGGCCTCAACGGGGGTTTCACTCTGTTACCGAGGACTTGGAAACGAC
+
<@@DFFFFCFFADGHIBHE@FEEEC8@;BB5B<AA3>8AB)7<>CC>AC>@BBBCCCBB;B>CC@BBBB5;?:CC4>CAACAC:&&)50(+44>@::>@B<
@HWI-ST279:219:D0RJNACXX:5:1103:15707:131842
GCGGACGCAAGAGATCCGGTGAATGAAACGAATCGGCCTCAACGGGGGTTTCACTCTGTTACCGAGGACTTGGAAACGACGCTGACGAGTTTCACCAGGAT
+
@@@DDDDDDHFFFIAGEFA0C?GGGFHIBFFHHCEBGIIFGCHGHHEB35?@D>CA>CCC::CB5;@;BAA@@CCCCBBBB@BBBCB?@(8ADC@CCBB8@
@HWI-ST279:219:D0RJNACXX:5:1103:21269:132860
GGCGGAGGCGGACGCAAGAGATCCGGTGAATGAAACGAATCGGCCTCAACGGGGGTTTCACTCTGTT
+
???DDDD@1CDDDD6?A<C;)=AACA@ADDDDDD<?>@?=>??8=85AA??5<-678?3(3:3>>AA
@HWI-ST279:219:D0RJNACXX:5:1103:18090:133807
AGATCCCAGCAACTTGTATCAATTAAATGCTTTGCTTAGTCTTGGAAACGTCAAAGTGAAACCCCTCCACTGTGGGGATTGTTTCATAAAAGATTTCATTT
+
<@@DDDDADFF:CGFFF>FCEHEHFE@BHHEFIIIIIIIGFIIFIEEGIIIIIBGIDFI@F<8BAFFIFEEED>>A<79@BAABBEEDBBBBBBBBA@BDE
@HWI-ST279:219:D0RJNACXX:5:1103:16924:134079
GGTTTCACTGGTGTGTCATGCACATTTAATAGGGGTAAGACTGAATAAAAAATGATTATTTGCATGAAATGGGGATGAGAGAGAAGGAAAGAGTTTCATCC
+
CCBFFFFFHHGFHFHGIJJIJJJIJJJIJJJJJJJ?HGHGJJJIJJJJJJJJIJJJJIIIIJJJJJJJJJJJHHHFEFFFEDDDDDDDDDBDD>CCEADDD
@HWI-ST279:219:D0RJNACXX:5:1103:19400:134228
CATTCTCCCGCGCCGCGCCGGATTTTGGGTACAAATGATCCCAGCAACTTGTATCAATTAAATGCTTTGCTTAGTCTTGGAAACGTCAAAGTGAAACCCCT
+
CCCFFFFFHFHFHJIJIJJJJIGIIIJJG;AHHGHFFFDFFEEDDEDDCDDCCDDEDDE:>CCDDDDDDDDDCD+4>CCDDDCCB?BBDDDA@CDDD?BD?
@HWI-ST279:219:D0RJNACXX:5:1103:20762:134795
CAAAGCATTTAATTGATACAAGTTGCTGGGATCATTTGTACCCAAAATCCGGCGCGGCGCGGGAGAATGCGGAGGTCGCACGGCGGAGGCGGACGCAAGAG
+
BC@DFFFFHHHHHIJJJDHIJHGJJIJIJJIIJJIIGCGHIJJJJJJIIHGIIJJIH<BB@7<;BB<:@C9@@BD?A>BBDDDDDD59@B@3<@DD>39<A
@HWI-ST279:219:D0RJNACXX:5:1103:2857:135683
GCACGGCGGAGGCGGACGCAAGAGATCCGGTGAATGAAACGAATCGGACTCAACGGGGGTTTCACTCTGTTACCGAGGACTTGGAAACGACGCTGACGAGT
+
@@@FFFFFGHFHGIGB<AEFFCEEDDDDBB/7?CFDCDCCBDBD@B8(57CDDDDBBDB)0?>BA@3:>@:@CDB@9<<A3:>CCA>><@D5@&0<358<B
@HWI-ST279:219:D0RJNACXX:5:1103:18754:135582
GGTTTCACTGGTGTGTCATGCACATTTAATAGGGGTAAGACTGAATAAAAAATGATTATTTGCATGAAATGGGGATGAGAGAGAAGGAAAGAGTTTCATCC
+
@@@DDDDDFHHCFCGFFEBFF@DEHHG9AF<EFFGGHBD<?:D*BFFHBHG0BBBFHCEGGGHFHICHEEGGEHF9?;@;AAA1;=BBDD93<@CC;@D@>
@HWI-ST279:219:D0RJNACXX:5:1103:8215:135832
GGATCATTTGTACCCAAAATCCGGCGCGGCGCGGGAGAATGCAGAGGTCGCACGGCGGAGGCGGACGCAAGAGATCCGGTGAATGAAACGAATCGGCCTCA
+
CCCFFFFFHHHHHJJJJJJJJJJJJJJJJJJHFFDBDDDDDDDDDDDCDDDDDDDDDDBDDDDDDDDDDDDDDDDCCDD9@DDEDDDDDDDDDDDDDDDDD
@HWI-ST279:219:D0RJNACXX:5:1103:12413:135986
GGTCGCACGGCGGAGGCGGACGCAAGAGATCCGGTGAATGAAACGAATCGGCCTCAACGGGGGTTTCACTCTGTTACCGAGGACTTGGAAACGACGCTGAC
+
CCCFFFFFHHHHHIJJJJJHFDDDDDDDDDDDDD<BDDEDDDDDDDDDDDDDDDDDDDDDDDD7BDDEDDDDDCDACDDDDDDDDDDDCDDCDDDDDDDDC
@HWI-ST279:219:D0RJNACXX:5:1103:5373:136022
AACGACGCTGACGAGTTTCACCAGGATGAAACTCTTTCCTTCTCTCTCATCCCCATTTCATGCAAATAATCATTTTTTATTCAGTCTTACCCCTATTAAAT
+
BCCFFFFFGGHHFIIIJJIJJJIJJEGGGEHGEFHGGGHGDAGGHIIIICGIIJAHIIFCHFHEEDFEDEDFEEDEEBDDDEED@CDEEC?CBDDDDEDDD
@HWI-ST279:219:D0RJNACXX:5:1103:10298:136303
TTAGTACTAAGGCCAGTCACAATGGGGGTTTCACTGGTGTGTCATGCACATTTAATAGGGGTAAGACTGAATAAAAAATGATTATTTGCATGAAATGGGGA
+
CCCFDFFFHHHHHJJJJJJJJEHIIJJIIIJJIJIIIDHDFHIIJIICGHIJJIJJJJJJH<BDFFFFFEEEEECCCDDDDDFEDDEFDEEDDDDDDDDDB
@HWI-ST279:219:D0RJNACXX:5:1103:4262:136978
GACGCAAGAGATCCGGTGAATGAAACGAATCGGCCTCAACGGGGGTTTCACTCTGTTACCGAGGACTTGGAAACGACGCTGACGAGTTTCACCAGGATGAA
+
@CCFFFDFFHHHHJJIFHGIJJJJIJJJJJIGIIJGHIIJJJJJD9>?CDDDCDCCCDDDDDDDDDDDDDDDCDB@>BDDDDDDB<?@C@DCDADDDDDCD
@HWI-ST279:219:D0RJNACXX:5:1103:7286:137039
TTTCATTCACCGGATCTCTTGCGTCCGCCTCCGCCGTGCGACCTCCGCATTCTCCCGCGCCGCGCCGGATTTTGGGTACAAATGATCCCAGCAACTTGTAT
+
@@@FBDEFHGHFFAFGAEAHHCHFHIBHIA<GG?DEAEAG8BEBBFFCA6>@ACCCBCBBC;<<BBBB7@BCCCBBBC:@CCCCCCCCCCAB?CACCCC@C
@HWI-ST279:219:D0RJNACXX:5:1103:3099:137878
AATGGGGGTTTCACTGGTGTGTCATGCACATTTAATAGGGGTAAGACTGAATAAAAAATGATTATTTGCATGAAATGGGGATGAGAGAGAAGGAAAGAG
+
?@?DDF=DFAFFHDFAF4?CFFHDCGFG<BGH<<?BAFGII?FHEIGE>FE;CHIIIGGFBD>?DA>3>ACE<CC355;<??@CC::5?8ACABCCBCC
@HWI-ST279:219:D0RJNACXX:5:1103:4698:137754
TGATTATTTGCATGAAATGGGGATGAGAGAGAAGGAAAGAGTTTCATCCTGGTGAAACTCGTCAGCGTCGTTTCCAAGTCCTCGGTAACAGAGTGAAACCC
+
CCCFFFFFHHHHHJJJJJJJJJJIIJJJJJIIJJIJJJIIJHIJIJJIJJJJFHIIJJJJJIJJIJJHHFFDDEDCCDDDDDDDDDDDDDDDD@CDEDDDD
@HWI-ST279:219:D0RJNACXX:5:1103:6009:138059
AAAAAATGATTATTTGCATGAAATGGGGATGAGAGAGAAGGAAAGAGTTTCATCCTGGTGAAACTCGTCAGCGTCGTTTCCAAGTCCTCGGTAACAGAGTG
+
CCCFFFFFHHHHHJJIJJJJJJJJJJJJIIJJJJIIJJJJJJJJJIJHHIIJJJJJJJIJGIJJJJHHHHFFFDD@?BBDDEDDDDDDDDDDDDDDDDDAC
@HWI-ST279:219:D0RJNACXX:5:1103:15637:138309
TTTGCATGAAATGGGGATGAGAGAGAAGGAAAGAGTTTCATCCTGGTGAAACTCGTCAGCGTCGTTTCCAAGTCCTCGGTAACAGAGTGAAACCCCCGTTG
+
@@@DDDFFBAFFFDDHGAAGGGAEE7E??EGII@?DFBFGIIE3BF9BB@<D@F?.<@@GBD=A4=BEFCCA@CE>>BB;ABCACCC:>@CCCBBB9@5?<
@HWI-ST279:219:D0RJNACXX:5:1103:17720:138593
GTGGAGGGGTTTCACTTTGACGTTTCCAAGACTAAGCAAAGCATTTAATTGATACAAGTTGCTGGGATCATTTGTACCCAAAATCCTGTGAATGCGGAGG
+
BBBFFFFFHDHHHJJJJJJIJJJJJJJJJJIJJJJJIJJJJJIJJJJIJJJJJJJJJJIIIJJJJHHHHFFFFFFEEEEEDDBDDDDDDDEEEDDDDDDD
@HWI-ST279:219:D0RJNACXX:5:1103:16142:138838
TCTCTTGCGTCCGCCTCCGCCGTGCGACCTCCGCATTCTCCCGCGCCGCGCCGGATTTTGGGTACAAATGATCCCAGCAACTTGTATCAATTAAATGCTTT
+
@@CFFFDAHHFHHIIBACG>GAF@@GGEGIEIGIFII@EEC)9?AB?B;<@<B@8@6CC:;;2>C@>AC>A@ACCC:8<CBCCC3>ABDCCECCCD4@@DC
@HWI-ST279:219:D0RJNACXX:5:1103:11973:139188
AGACTGAATAAAAAATGATTATTTGCATGAAATGGGGATGAGAGAGAAGGAAAGAGTTTCATCCTGGTGAAACTCGTCAGCGTCGTTTCCAAGTCCTCGGT
+
CCCFFFFFHHHHHJJJIJJJJJJJJJIJIJJIIJJJJGIJGHGIJJIIJJJJJJJI=FHHJIJJJJIIHGHHHFFBEDDDEDBDDBDDDDECDDDDDDDB@
@HWI-ST279:219:D0RJNACXX:5:1103:12326:139621
CGGCTACCCAAAATATTATACCATCTTCTCTCAAATGAAATCTTTTATGAAACAATCCCCACAGTGGAGGGGTTTCACTTTGACGTTTCCAAGACTAAGCA
+
CCCFFFFFHHHHHJJJJJJJJIJJJJJJJJJJJJJJJJJJJJJJJJJJJJJJIIJJJJJJJJIJCGIGIJHHBFDEEEEEEDDDDDDDDDEDDDDDDDDDD
@HWI-ST279:219:D0RJNACXX:5:1103:6527:139965
CTGGTGTGTCATGCACATTTAATAGGGGTAAGACTGAATAAAAAATGATTATTTGCATGAAATGGGGATGAGAGAGAAGGAAAGAGTTTCATCCTGGTGAA
+
?@@D;D:B?CFHH>GGIHGGBHAHGHID@E?F@DFCC<DAB>FGBHHGCBGCFGGGGCF3FG@CGHA=A?AAED1;?CCACCCB??3@CCCCCCCCC@<@C
@HWI-ST279:219:D0RJNACXX:5:1103:4591:140902
GGAGGGGTTTCACTTTGACGTTTCCAAGACTAAGCAAAGCATTTAATTGATACAAGTTGCTGGGATCATTTGTACCCAAAATCCGGCGCGGCGCGGGAGAA
+
BCBFFFFDHHHHHJJJJJIHHIJIIJJJGIIJJJIIIIJGIJJJIJJJJIGIJJJIIIIJJJIJJHHHHHFFFFFFCEDEDEDDDBDDDDDDDDDDD@D@B
@HWI-ST279:219:D0RJNACXX:5:1103:10592:141161
GAATCGGCCTCAACGGGGGTTTCACTCTGTTACCGAGGACTTGGAAACGACGCTGACGAGTTTCACCAGGATGAAACTCTTTCCTTCTCTCTCATCCCCAT
+
@CCFDEFFHHGGFHIIJII@FGEFGIBFHFGGGIHIHEEEFC@AEEEC=8=8?8<B?BBB@BDDDCDDDD8:@A@C>CCCC@CDC>CAACCCDCCCABDDC
@HWI-ST279:219:D0RJNACXX:5:1103:5797:141742
TGAAACCCCCGTTGAGGCCGATTCGTTTCATTCACCGGATCTCTTGCGTCCGCCTCCGCCGTGCGACCTCCGCATTCTCCCGCGCCGCGCCGGATTTTGGG
+
+=@DDEFFHFFHHGBGIIJJJIIHGIIIIEGIJIJIGIBFGEHJIEIIHEDEDDBDDBBDB??<BDBDDDBB>D@BD>C>CBD@<@>BDDDBD>>9>@C7>
@HWI-ST279:219:D0RJNACXX:5:1103:10472:141589
CAATCCCCACAGTGGAGGGGTTTCACTTTGACGTTTCCAAGACTAAGCAAAGCATTTAATTGATACAAGTTGCTGGGATCATTTGTACCCAAAATCCGGCG
+
CCCFFFFFHHHHFGGGIJJIFGIHHIHJIJIIIGIJIJJIJIIJIGIJJJJJJJJJJJIJHHFHHHHFFDDECCEEDDDDDDEEEEEEDDDDDBDDDDDDB
@HWI-ST279:219:D0RJNACXX:5:1103:10110:142563
TCAAATGAAATCTTTTATGAAACAATCCCCACAGTGGAGGGGTTTCACTTTGACGTTTCCAAGACTAAGCAAAGCATTTAATTGATACAAGTTGCTGGGAT
+
@CCDDEFFGHFFHHIIGIGCFDHGGJGGIGGIJFFHEBGIIG)?FGGGIIICCGH;DDDHIEEHFECFFDFEECDC>CCEDDECDDDDDDC:CCC>@CBBC
@HWI-ST279:219:D0RJNACXX:5:1103:18458:142692
GAAAGAGTTTCATCCTGGTGAAACTCGTCAGCGTCGTTTCCAAGTCCTCGGTAACAGAGTGAAACCCCCGTTGAGGCCGATTCGTTTCATTCACCGGATCT
+
@CCFFFFFHHHGHJJJJJJIJIGJJJJIJJJIJGIIJJJIJJFIJIJIIJIGIJJIIGGDGHHHHHFFDD@ADBDDDDDDDBDDACDDDDADCDDDB99B@
@HWI-ST279:219:D0RJNACXX:5:1103:4337:142896
GCCGATTCGTTTCATTCACCGGATCTCTTGCGTCCGCCTCCGCCGTGCGACCTCCGCATTCTCCCGCGCCGCGCCGGATTTTGGGTACAAATGATCCCAGC
+
@@CDFFFDBCFHHJJJJJEHIGEEGIGIGHIGIEAHHIIGGGEIG:BEBDCBDDDDDBBBDEDDDDD@B@BBBDDBBDBDCDDBD?CCC@@CDDDDCCDD?
@HWI-ST279:219:D0RJNACXX:5:1103:13968:143349
TGGGGGTTTCACTGGTGTGTCATGCACATTTAATAGGGGTAAGACTGAATAAAAAATGATTATTTGCATGAAATGGGGATGAGAGAGAAGGAAAGAGTTTC
+
CCCFFFDFHHHHHJJEGEHGIJJJIJJJJJJJJJIJJJJDHGIJJJJJJJJJJJJHHHHHHFFFFFFFEEEEEEDDDDDDDDDDDDDDDDDDDDBDD>ACD
@HWI-ST279:219:D0RJNACXX:5:1103:5162:144280
GAAACTCGTCAGCGTCGTTTCCAAGTCCTCGGTAACAGAGTGAAACCCCCGTTGAGGCCGATTCGTTTCATTCACCGGATCTCTTGCGTCCGCCTCCGCCG
+
@C@FFFFDHDFFFIJJGHEEGGGIHCGHGIJIGFGIIGGI?FDFFEIIIJHEHHGFFFFCDDDDD>?BDDDDEDDDDDDDDDDEDDCB9>DDDDDDDDDD>
@HWI-ST279:219:D0RJNACXX:5:1103:6914:145081
ATGCACATTTAATAGGGGTAAGACTGAATAAAAAATGATTATTTGCATGAAATGGGGATGAGAGAGAAGGAAAGAGTTTCATCCTGGTGAAACTCGTCAGC
+
CCCFFFFFHHHHHJJJJJGHIJJJJJJJJJJJJJJJJJJJJJJJJJJJJIJJJJJIJJJIJJJJIIIHHFHFFFDCCDEEEEEDDDDCDDDDDDDDDDDDD
@HWI-ST279:219:D0RJNACXX:5:1103:5554:145555
TAAAAAATGATTAATTGCATGAAATGGGGATGAGAGAGAAGGAAAGAGTTTCATCCTGGTGAAACTCGTCAGCGTCGTTTCCAAGTCCTCGGTAACAGAGT
+
CCCFFFFFHHHHH+CHIJJJJJJIJJJJBHIJEGIJJGIIIIJJJJIJGIJJJJJJJIJGIJJJJJJHHHFFFDAABBBDDDEDDCDDDDDDDDDDDDDDC
@HWI-ST279:219:D0RJNACXX:5:1103:7744:146463
TGTGTCATGCACATTTAATAGGGGTAAGACTGAATAAAAAATGATTATTTGCATGAAATGGGGATGAGAGAGAAGGAAAGAGTTTCATCCTGGTGAAACTC
+
B@@FDDDDHHHHGIHIJJJJGIJJ<EHIHIJGJJIIJIIJJIJHIIIGIGGIJGGHHIIIJJJJIIIJJGHGFFFEBECDDE>CCDCDDDDDDDCCCDDD@
@HWI-ST279:219:D0RJNACXX:5:1103:12159:146821
CGTCCGCCTCCGCCGTGCGACCTCCGCATTCTCCCGCGCCGCGCCGGATTTTGGGTACAAATGATCCCAGCAACTTGTATCAATTAAATGCTTTGCTTAGT
+
@@CFDDFDAFFHFIGIJIGGHGIIIIIIGEIGIIIBG=EF<>BDDBB8@5CCCDD2>CA>CCDDCDCDDDDDDBCCAA:ADDDCDCDDCDCDEDDCDC@>A
@HWI-ST279:219:D0RJNACXX:5:1103:12174:147328
AGGGGTAAGACTGAATAAAAAATGATTATTTGCATGAAATGGGGATGAGAGAGAAGGAAAGAGTTTCATCCTGGTGAAACTCGTCAGCGTCGTTTCCAAG
+
?@@FA=@DHHFDHGHIGDE@FGGHICEHIIEIIGGGDFHCDGIIB>GGI@HBFCHEHEGHEHHEEH>EHFE>DC?@BC@CCEC;?=?>@85<5<@CCECC
@HWI-ST279:219:D0RJNACXX:5:1103:15383:147534
GTTTCCAAGACTAAGCAAAGCATTTAATTGATACAAGTTGCTGGGATCATTTGTACCCAAAATCCGGCGCGGCGCGGGAGAATGCGGAGGTCGCACGGCGG
+
CBCFFFFFHHHHHJJJJJJJIJJJJJJJJJIJJJJJJJJJJJJJJJJJJJJJJIJJJJJJJIJJJJJJHFDDDDDBDDBDDDDDDDDBDD8<@BBBDDDDD
@HWI-ST279:219:D0RJNACXX:5:1103:3488:147928
GACTCATTCTTAGGCCAGTCACAATGGCTAGTGTCATTGCACGGCTACCCAAAATATTATAACATCTTCTCTCAAATGAAATCTTTTATGAAACAATCCC
+
@@@DFDDFGDHHHIIJIJJJJEGEHIJEIIF?F?@EFGHGIJIGA@B9BGHIGEHECCCGG)8@FEHHAC:AEFCHHFCBCE@;>CEDCCCDDCDDC??C
@HWI-ST279:219:D0RJNACXX:5:1103:10419:148115
CTGGTGTGTCATGCACATTTAATAGGGGTAAGACTGAATAAAAAATGATTATTTGCATGAAATGGGGATGAGAGAGAAGGAAAGAGTTTCATCCTGGTGAA
+
@CCFFFDDHHHGHJJJJIJIGIJJJJIIFGGIJGGJJIIJJJIIJJJJJJJIJJIJJJGIIJJJJIGHHHHHGFF?=CEECEDDDD>CDEEEEDDDDDCCD
@HWI-ST279:219:D0RJNACXX:5:1103:11141:148235
GGGGGTTTCACTCTGTTACCGAGGACTTGGAAACGACGCTGACGAGTTTCACCAGGATGAAACTCTTTCCTTCTCTCTCATCCCCATTTCATGCAAATAAT
+
@CCFFADFHGHHHJJIIJJJJJJJIIJJJJIIJJIJIGIJJJIJHFDFFFFDECBCDDCCDCDDCCDDCCCACCDCCDDDEDDDDCDDEDDEADDDDCDDE
@HWI-ST279:219:D0RJNACXX:5:1103:7754:149496
AGGGGTAAGACTGAATAAAAAATGATTATTTGCATGAAATGGGGATGAGAGAGAAGGAAAGAGTTTCATCCTGGTGAAACTCGTCAGCGTCGTTTCCAAGT
+
;?@AD=ADFFDDFGBBEHIIFGGHIDGHGEIGGGIIIIIGIIII;D=FH?F6B@FFGIIIA@H7=ACEHA>AC>77;A@CEEBDD?BCB@DDD5?3:3@:>
@HWI-ST279:219:D0RJNACXX:5:1103:19323:150493
GAAATGGGGATGAGAGAGAAGGAAAGAGTTTCATCCTGGTGAAACTCGTCAGCGTCGTTTCCAAGTCCTCGGTAACAGAGTGAAACCCCCGTTGAGGCCGA
+
B@BFFFFFHHGHHJJJIIJJJIJJJJIJFIIIIIJJJJJDGIJJJIJJGIJHEIFHH@EEHHFFFFFBEEDC@DDCDDDD@CCDDDDDDDD9BBDDDDDDB
@HWI-ST279:219:D0RJNACXX:5:1103:10951:150606
AAACAATCCCCACAGTGGAGGGGTTTCACTTTGACGTTTCCAAGACTAAGCAAAGCATTTAATTGATACAAGTTGCTGGGATCATTTGTACCCAAAATCCG
+
CCCFFFFFHHHHHJJCFHHHIJJGHJJFIIJJIJIJHIJJJIJJJJJJJIGIJIJIJJHHHHHHHFFFFFFFACECEEDDDDDDDEEEEEEDDDDDDDDDD
@HWI-ST279:219:D0RJNACXX:5:1103:17886:150707
AATGCGGAGGTCGCACGGCGGAGGCGGACGCAAGAGATCCGGTGAATGAAACGAATCGGCCTCAACGGGGGTTTCACTCTGTTACCGAGGACTTGGAAACG
+
BCCFFFFFHHFHHIHIJJIJJIJHHDDBDDBDDDDDDDDDDD3BDDEDDDDDDDDDDDDDD@BDDDDDDDD9@BDDDDCDDDDDDD@BBDDDDDDDDDDDB
@HWI-ST279:219:D0RJNACXX:5:1103:4639:151337
GTTACCGAGGACTTGGAAACGACGCTGACGAGTTTCACCAGGATGAAACTCTTTCCTTCTCTCTCATCCCCATTTCATGCAAATAATCATTTTTTATTCAG
+
CCCFFFFFHHHHHJJJJJJIJJJJJJJJJIIJJIJJJJJIJJHIJJJHHHHHHFFFFFFFEEEEEEEDDDDDDDDDEEDDCDCDDDEDDDEEEDDDDDEEC
@HWI-ST279:219:D0RJNACXX:5:1103:19986:151432
TGCTTAGTCTTGGAAACGTCAAAGTGAAACCCCTCCACTGTGGGGATTGTTTCATAAAAGATTTCATTTGAGAGAAGATGGTATAATATTTTGGGTAGCCG
+
@@CFFFFDHHHHGIJJJJJJJIIJCHHJJIGJJJJJJJIJGIGIJEHIGGIJJIJIIGIIEGIIIHHFHHHFFFFDCCEEE@CCDDCDDDDECBD?CBDDD
@HWI-ST279:219:D0RJNACXX:5:1103:4482:151945
ACCCAAAATATTATACCATCTTCTCTCAAATGAAATCTTTTATGAAACAATCCCCACAGTGGAGGGGTTTCACTTTGACGTTTCCAAGACTAAGCAAAGCA
+
@@CFDBEFFHHHHHGIIIEEIFGGGFJJJIGCHIJEGHJJEGGIJJEGIHJHBGIEGGGGHGEHIIJEHEEDFDFCDEDD;?CDDEDDDDCCCC?CDDD9>
@HWI-ST279:219:D0RJNACXX:5:1103:7269:151753
CTGGTGAAACTCGTCAGCGTCGTTTCCAAGTCCTCGGTAACAGAGTGAAACCCCCGTTGAGGCCGATTCGTTTCATTCACCGGATCTCTTGCGTCCGCCTC
+
BCCF?DFFHHHHHJJIJGJFIIIIJJJJJJDHIGIGIDGHIJJGIBFGIIGIJJJGHBDFEEDDDBBBDB?CDDDDDEEDDDDDDDDDEDDDDDBB@BDBB
@HWI-ST279:219:D0RJNACXX:5:1103:11917:152402
GAGTTTCATCCTGGTGAAACTCGTCAGCGTCGTTTCCAAGTCCTCGGTAACGGAGTGAAACCCCCGTTGAGGCCGATTCGTTTCATTCACCGGATCTCTTG
+
CCCDFFFFGHHHHIHJJJJJIJJGIIJJJHIJHIJJJIJJIJJJJJJHFHHIJIIDEHHHHFFFDDDDDDDDDDDDDDDDCCDDEEEEEDDDDDDDDDEDC
@HWI-ST279:219:D0RJNACXX:5:1103:15313:152763
GCGACCTCCGCATTCTCCCGCGCCGCGCCGGATTTTGGGTACAAATGATCCCAGCAACTTGTATCAATTAAATGCTTTGCTTAGTCTTGGAAACGTCAAAG
+
@@@ADFDBHFHAHE@GIEHB@DFE@FHIBAE<<DCCEC@B@>CAACCCCCCCCCACCBCC@ACDEC>@CC>CCACCACCCCCACCADACC@C@CB?A?<@@
@HWI-ST279:219:D0RJNACXX:5:1103:7506:153185
CTCTGCCAGCTTCGGGAGCCACTCCAGCTCGATGGTGTAACAGGCGCAGAACTCGAGATCTATCGTGCTAAAGCTGCTCGTGTCGGATCGTCAGCGTCGTT
+
CCCFFFFFHHHHHJGIJJJJJJGIJJJJIIJIIJJBFBGGIGJJIJIJJBHIHHHHFEDFEEEEDEDDDDDDDDCCDDDDBD<ADB@BDD?A?BC>?BB<B
@HWI-ST279:219:D0RJNACXX:5:1103:7736:153217
TTTGCATGAAATGGGGATGAGAGAGAAGGAAAGAGTTTCATCCTGGTGAAACTCGTCAGCGTCGTTTCCAAGTCCTCGGTAACGGAGTGAAACCCCCGTTG
+
BCCFFFFFHHHHHJJJJIJJJJJIIIJJJJJJIIJHIJIJJJJJJJHIIJJJJJJIIJJIIIJGDFFFFEEEEEEACDDDDDCDDDD?BCEDDDDDDDDDD
@HWI-ST279:219:D0RJNACXX:5:1103:11416:153945
GGGGATGAGAGAGAAGGAAAGAGTTTCATCCTGGTGAAACTCTTTCCTTCTCTCTCATCCCCATTTCATGCAAATAATCATTTTTTATTCAGTCTTACCCC
+
@<@DFFDDFFHHHIJIGIGIGIGEEGAF@FGFGGDDFGHJDGGIGCHIIIIJIIEGIJDGGGHEIIJJFCGAGFHEEHEHFCDFFDDDDDC@>@CDDDDDA
@HWI-ST279:219:D0RJNACXX:5:1103:3471:154247
AGAGATCCGGTGAATGAAACGAATCGGCCTCAACGGGGGGTTCACTCCGTTACCGAGGACTTGGAAACGACGCTGACGAGTTTCACCAGGA
+
@@<DDBBBFHFHFGGB9E<F+122:?C6FH@GHE>AFGE&6<8>>CCCBACBBC85597AA:(:>>>?<>-09@9939808?@C4>A@<<A
@HWI-ST279:219:D0RJNACXX:5:1103:5897:154078
GTGTGTCATGCACATTTAATAGGGGTAAGACTGAATAAAAAATGATTATTTGCATGAAATGGGGATGAGAGAGAAGGAAAGAGTTTCATCCTGGTGAAACT
+
BBCDDEFFHHHHHIJJJHIHIIJJIEEHIGIJHIJJJJJJJJJJJGIJGIIJJJJJJJJJIJJJIIJJIHHHHFFDFDEEEEDADDEFEEDDDDCCDDDDC
@HWI-ST279:219:D0RJNACXX:5:1103:3774:154822
CTTCTCTCTCATCCCCATTTCATGCAAATAATCATTTTTTATTCAGTCTTACCCCTATTAAATGTGCATGACACACCAGTGAAACCTCCATTGTGACTGGC
+
C@CFFFFFHHGHHIGHIIIGHIIGIJGIHIGHHGHIJJIIEHIDHIIIIIJGHIIGBFFDFHGIIJIJJJDGHGGHHHFEFFCEEEEEDDDDCCCDDDD<A
@HWI-ST279:219:D0RJNACXX:5:1103:11381:154797
CATTTAATTGATACAAGTTGCTGGGATCATTTGTACCCAAAATCCGGCGCGGCGCGGGAGAATGCGGAGGTCGCACGGCGGAGGCGGACGCAAGAGATCCG
+
C@CFFFFFGHHGHJJJJIJIIGIJJIJJIJJJJIIJJJJJJJJJJGIJEHIIFBDDDDDDDDDDDDDDDD8?BDDBBDDDDDDDBDB@BDBDBD?DCCDDB
@HWI-ST279:219:D0RJNACXX:5:1103:17835:154809
GAATCGGCCTCAACGGGGGTTTCACTCTGTTACCGAGGACTTGGAAACGACGCTGACGAGTTTCACCAGGATGAAACTCTTTCCTTCTCTCTCATCCCCAT
+
CCCFFFFFHHHGGJJJGHIGGHIJJGGHGHJIJJIJHFFFFECE@CEDDDDDDDDDDD?B?BCEEDCDB@BDDDDCCCDDDCDDDDDDDDCDDDEDDDDDD
@HWI-ST279:219:D0RJNACXX:5:1103:5266:155325
CCGAGGACTTGGAAACGACGCTGACGAGTTTCACCAGGATGAAACTCTTTCCTTCTCTCTCATCCCCATTTCATGCAAATAATCATTTTTTATTCAGTCTT
+
CCCFFFFFHHHHHJJJJJJJJJIJJIIICHIJJJJJJJJIIIJJJJIIJIIHHHHHHFFFFFFDEDDDDDEEDEDACDDDDDEDDDEEEDDDDDEEDEDDD
@HWI-ST279:219:D0RJNACXX:5:1103:6965:156263
GACTGAATAAAAAATGATTATTTGCATGAAATGGGGATGAGAGAGAAGGAAAGAGTTTCATCCTGGTGAAACTCGTCAGCGTCGTTTCCAAGTCCTCGGTA
+
CCCFFFFFHGHHHIJJJJJIJJJJJJJIIFIIJJJJIJGIGGGIIIJIJJJIIIIFHIGIJIJJJJIJHHHHHFFFDDDEDDDDBDDDDEDDDDDDDDDDB
@HWI-ST279:219:D0RJNACXX:5:1103:9982:156542
GAGGCCAGTCACAATGGCTAGTGTCATTGCACGGCTACCCAAAATATTATACCATCTTCTCTCAAATGAAATCTTTTATGAAACAATCCCCACAGTGGAGG
+
CCCFFFFFHHHHHJJJJJJJIHHGIJJJJIIJIJIIJJJJDIJJJIJJGIIDHIJIGIIIHGGHJIJEHHHHHHHEHFFFFFFEEDEEDDDCDDDACDDDB
@HWI-ST279:219:D0RJNACXX:5:1103:13125:156701
TCTCTCTCATCCCCATTTCATGCAAATAATCATTTTTTATTCAGTCTTACCCCTATTAAATGTGCATGACACACCAGTGAAACCTCCATTGTGACTGGCCT
+
@@@FFFFFGDDDHJIGIJIFHIJIIGGEHGIGHIIIJJHIJADHGEHIGIJJJIIIIHHGIIIIIJBHEH@EIIFEEADDDDFFEEDEEECCDDCDCDDDC
@HWI-ST279:219:D0RJNACXX:5:1103:20378:156575
CGAGGACTTGGAAACGACGCTGACGAGTTTCACCAGGATGAAACTCTTTCCTTCTCTCTCATCCCCATTTCATGCAAATAATCATTTTTTATTCAGTCTTA
+
@@@FFAD8<FFBHIIIIEHIIIDIEIHDCB?FHHIIGFHIG@AFBHGIE=EII=CAEC?CECCEFDC9AEE@DDCD5>@CDCCCCC5>>BBDD@CCDDDDE
@HWI-ST279:219:D0RJNACXX:5:1103:6919:156791
TAGGGGTAAGACTGAATAAAAAATGATTATTTGCATGAAATGGGGATGAGAGAGAAGGAAAGAGTTTCATCCTGGTGAAACTCGTCAGCGTCTTTTCCAAG
+
@<@DD?DDDHHFFGEAF?HCHIGGDIIHIIIIIFFHIGIIIIIIG?FEEHH>CEIHGCHHEIIHCHHFFHDDEDEE>CACCCC?5;?B>@88@BCCCCDCA
@HWI-ST279:219:D0RJNACXX:5:1103:7407:156791
AGAGAAGGAAAGAGTTTCATCCTGGTGAAACTCGTCAGCGTCGTTTCCAAGTCCTCGGTAACAGAGTGAAACCCCCGTTGAGGCCGATTCGTTTCATTCAC
+
CCCFFFFFHHHFHJHIJIJJJJJJJFHIJIJJJJHIJIGJEHHHIIIJJJIIJJJJIIHIHEHGFFDFFFFEEDDBDDDBDDDDDBBDDCBDDDDEEDDDD
@HWI-ST279:219:D0RJNACXX:5:1103:12242:157162
GGGTTTCACTCTGTTACCGAGGACTTGGAAACGACGCTGACGAGTTTCACCAGGATGAAACTCTTTCCTTCTCTCTCATCCCCATTTCATGCAAATAATCA
+
CCCDFFFFHGHHHJJJJJJJJJJJJJJJJJIJJJJIJJJJIIJJIIJIJJHHHHFFFFFEDEEEEEDDDDDDDDDDDDEDDDDDCDDEDDDDDDDDDCED@
@HWI-ST279:219:D0RJNACXX:5:1103:11428:157385
GACGAGTTTCACCAGGATGAAACTCTTTCCTTCTCTCTCATCCCCATTTCATGCAAATAATCATTTTTTATTCAGTCTTACCCCTATTAAATGTGCATGAC
+
CCCFFFDFHHHHHJJJGJJJIJJJJJJJJJJJJIIJJJJIJJJJJIIIJJJJJIIJJJJJJJIJJJJJJIHHHGHHEFFFFFFDDDEDEEDEEDEDEEDDD
@HWI-ST279:219:D0RJNACXX:5:1103:10132:157991
CAGAGTGAAACCCCCGTTGAGGCCGATTCGTTTCATTCACCGGATCTCTTGCGTCCGCCTCCGCCGTGCGACCTCCGCATTCTCCCGCGCCGCGCCGGATT
+
CCCFFDFFHHHHHJJJIJJJJJJJJJBHIJGIJJIJJIJJJJJJJJJJJJJHHFFFDDDDDDDDDDBBDDDDDDDDDDDDDDEDDDDDDDDBDDDDBBB<>
@HWI-ST279:219:D0RJNACXX:5:1103:8562:158026
GTGAAACCCCCGTTGAGGCCGATTCGTTTCATTCACCGGATCTCTTGCGTCCGCCTCCGCCGTGCGACCTCCGCATTCTCCCGCGCCGCGCCGGATTTTGG
+
CBCFFFFFHHHHHJJJJJJJJIJJJJHJJJJJJJJJJJJIJJJJJJJJJHHFFDDDDDDDDD?BDDDDDDDDDDDBDDEDDDDDDDDBDDDDDDBDDDDDD
@HWI-ST279:219:D0RJNACXX:5:1103:12091:158228
GAGGACTTGGAAACGACGCTGACGAGTTTCACCAGGATGAAACTCTTTCCTTCTCTCTCATCCCCATTTCATGCAAATAATCATTTTTTATTCAGTCTTAC
+
CCCFFFFFHGGHGIIIJJJJIIJJJJGIJIIJJJIGGIJJJJIEHIJJJJIIGGIHIHGGHHHFFBCEEEEEEEDCDCDDECCDDDEDDDCDEDCBACEDD
@HWI-ST279:219:D0RJNACXX:5:1103:4326:158464
GATCCCAGCAACTTGTATCAATTAAATGCTTTGCTTAGTCTTGGAAACGTCAAAGTGAAACCCCTCCACTGTGGGGATTGTTTCATAAAAGATTTCATTTG
+
=::BDEFFGHHHHJJHIIIJJJIIJJI@HIJJAGHIIF?F*?FHHHGJJGIIEEHGGIIJI@GHGJJJJGB@EEB<=BCC;CEDEEEDDDDD:@;ADCFED
@HWI-ST279:219:D0RJNACXX:5:1103:7762:158315
GAGGGGTTTCACTTTGACGTTTCCAAGACTAAGCAAAGCATTTAATTGATACAAGTTGCTGGGATCATTTGTACCCAAAATCCGGCGCGGCGCGGGAGAAT
+
B@@FFFDDHHHHHJJJIJIGIJJJJJJJJJJJJJJJJJIJJJJJJJJJIJJJJJJIJJIJJJJJJJJHHHHHFHFDDFFDEEEDDDDDDDDDDDDDDD9A@
@HWI-ST279:219:D0RJNACXX:5:1103:19015:159166
CAAAGCATTTAATTGATACAAGTTGCTGGGATCATTTGTACCCAAAATCCGGCGCGGCGCGGGAGAATGCGGAGGTCGCACGGCGGAGGCGGACGCAAGAG
+
CCCFFFFFHHHGHJJJIIJJJJIJJJJJJIGFHGHJJIHHIJJJJJIHBGIJFHBHH@B==BB7B>?:A@BDBDDBCBDDDDDDDBBDDDDDDBBBDBBD?
@HWI-ST279:219:D0RJNACXX:5:1103:3708:160443
GTTGCTGGGATCATTTGTACCCAAAATCCGGCGCGGCGCGGGAGAATGCGGAGGTCGCACGGCGGAGGCGGACGCAAGAGATCCGGTGAATGAAACGAAT
+
CCCFFFFFHGGHHJJJIIJIFIJEGGIJFIGGAGIEAEDCDDBBBDDDDDDBDD??BB@BDDD@D;@DDDD5>BBB@@?BCDDCBD5@?CDDACCCDD<A
@HWI-ST279:219:D0RJNACXX:5:1103:17612:160430
GGGGTTTCACTGGTGTGTCATGCACATTTAATAGGGGTAAGACTGAATAAAAAATGATTATTTGCATGAAATGGGGATGAGAGAGAAGGAAAGAGTTTCAT
+
@@CFDFDFDFFHGAFGHIGGGIJJHHGIIDBGGIIJJ?FHHCHHGGGHIJIGHGGGIEHHCEGHIGIGEEEHHHHDFFCEE>CDD@CC?AC??CC5@CDDD
@HWI-ST279:219:D0RJNACXX:5:1103:20842:161395
TACCATCTTCTCTCAAATGAAATCTTTTATGAAACAATCCCCACAGTGGAGGGGTTTCACTTTGACGTTTCCAAGACTAAGCAAAGCATTTAATTGATACA
+
CC@DFFDFHHHDHIICGHHHIIIIIIIIIGIIIIFIIIIIIIIIIIGHI<FHII;FHGHIFIIIGHHEDFFFCCE;ACED>>@ACC?CD@CDDCDDCDEDD
@HWI-ST279:219:D0RJNACXX:5:1103:9651:161611
ACAGTGGAGGGGTTTCACTTTGACGTTTCCAAGACTAAGCAAAGCATTTAATTGATACAAGTTGCTGGGATCATTTGTACCCAAAATCCGGCGCGGCGCGG
+
BCCFDEFEHHHHDGIJJJJJJJIJJHJJJJJJJJJJIJJJJJJJIJJJJJJIJIIJJJJJJHJJJHHHHFFFFFEFEEEEEEDDDDDDDDDDDDDDDDDDD
@HWI-ST279:219:D0RJNACXX:5:1103:3212:161978
ATGGGGGTTTCACTGGTGTGTCATGCACATTTAATAGGGGTAAGACTGAATAAAAAATGATTATTTGCATGAAATGGGGATGAGAGAGAAGGAAAGAG
+
@@@DDDDDHHADHIIIIICG):CGIIIGDHIGFEDE>EHG?DCHFHHHGIIIIIFFEEHEEEEE@DDCDEC3;CA5>?@BBBCCCCBB@CCBBCC?CC
@HWI-ST279:219:D0RJNACXX:5:1103:20597:162221
CACAATGGCTAGTGTCATTGCACGGCTACCCAAAATATTATACCATCTTCTCTCAAATGAAATCTTTTATGAAACAATCCCCACAGTGGAGGGGTTTCACT
+
CCCFFFFFHHHHDHHJJJJJIJJJJIJJJJJJJJIJJIIIIIAHIJIJJJJJJIGIJJJGIJIIJJIJIJJJIJHHHHGFFFFDDE;CCCBDDD;@BDDDC
@HWI-ST279:219:D0RJNACXX:5:1103:4557:162261
CAAAGCATTTAATTGATACAAGTTGCTGGGATCATTTGTACCCAAAATCCGGCGCGGCGCGGGAGAATGCGGAGGTCGCACGGCGGAGGCGGACGCAAGAG
+
CCCFFFFFHHHHHJJJIJJGGGHCHIIGIIJIIJJHIJCBGIJJJJEIIJJJJIIJHFDDDDDBDDDDDDDBDDDDCBBBDDDDDDDDDDDD>9@B@BDCD
@HWI-ST279:219:D0RJNACXX:5:1103:19765:162423
CAAGTCCTCGGTAACAGAGTGAAACCCCCGTTGAGGCCGATTCGTTTCATTCACCGGATCTCTTGCGTCCGCCTCCGCCGTGCGACCTCCGCATTCTCCCG
+
?@@D?BDDFFHHFGDHGBGAFEHIJEFHGIGGHIGIIFF<A@GIG;FA=DHHHGHHGB<=AC@>A>?';=@BDBB?95@>9<@D55<BCABDB>BCDDCC<
@HWI-ST279:219:D0RJNACXX:5:1103:20232:162450
TGGCTAGTGTCATTGCACGGCTACCCAAAATATTATACCATCTTCTCTCAAATGAAATCTTTTATGAAACAATCCCCACAGTGGAGGGGTTTCACTTTGAC
+
@@@DFFADHHHDHIGIAHIIIIIIIIIIIIIGIIIDIIDEGBGIGIH@FFHHHGGGGHIIIIDEHGIEGHIIIHEA?EEBE@ACCC?BB'81:BCCCCC@@
@HWI-ST279:219:D0RJNACXX:5:1103:13885:162656
CTTGGAAACGACGCTGACGAGTTTCACCAGGATGAAACTCTTTCCTTCTCTCTCATCCCCATTTCATGCAAATAATCATTTTTTATTCAGTCTTACCCAGA
+
CCCFFFFFHHHHHIJJJIEIIGHIJCHGIJJIJJIJIIFGJIJJJIJIIIIIIJJIIJGHHHFFFFFFFDDEEEDCDCDEEEDDDDDEDDEDDEEDDDDD@
@HWI-ST279:219:D0RJNACXX:5:1103:4106:163113
GAAAGAGTTTCATCCTGGTGAAACTCGTCAGCGTCGTTTCCAAGTCCTCGGTAACAGAGTGAAACCCCCGTTGAGGCCGATTCGTTTCATTCACCGGATCT
+
CCCFFFFDHHHHHJJJJJGHIJJJJJJIIGGIJJIGIIIJJJIIHIJIJJJIIIIJJGJ@EHHCHGFFDDBDD?CCBDD@BB>@9CBDDECDDDDD@BBD@
@HWI-ST279:219:D0RJNACXX:5:1103:10191:163028
AGTCCTCGGTAACGGAGTGAAACCCCCGTTGAGGCCGATTCGTTTCATTCACCGGATCTCTTGCGTCCGCCTCCGCCGTGCGACCTCCGCATTCACAGGAT
+
BCBFFFFFHHFHHJJJJHIHHJJJJJJJJJJJJJJJJHJJJIHIIJJJHHHHHHFDDDDDDDDDDBDDBDDDDDDDBDBDDDDDDDDDDDDDDDEDDDDDD
@HWI-ST279:219:D0RJNACXX:5:1103:7500:163594
AGGTCGCACGGCGGAGGCGGACGCAAGAGATCCGGTGAATGAAACGAATCGGCCTCAACGGGGGTTTCACTCTGTTACCGAGGACTTGGAAACGACGCTGA
+
CCCDFFFFAHHHHJIJJJJHFFDDDDDDDDDDDDD7@BDEDDDDDDDDDDDDDDDDDDDDDDDD5>BDEDDDDDCACDDDDDDDDDDDDDDDDDDDDDDDD
@HWI-ST279:219:D0RJNACXX:5:1103:10411:164247
CGTGCGACCTCCGCATTCTCCCGCGCCGCGCCGGATTTTGGGTACAAATGATCCCAGCAACTTGTATCAATTAAATGCTTTGCTTAGTCTTGGAAACGTCA
+
CCCFFFFFHHHHHJJJJJJJJJIJJJJJJJJHHDADDDDDDD?CDCDDDDDCDDDDDDDDDDDDCDEEEDDEDDDDDDDEDDDDDDDDDEEDDCDDDDDDD
@HWI-ST279:219:D0RJNACXX:5:1103:11049:164391
GTCAGCGTCGTTTCCAAGTCCTCGGTAACAGAGTGAAACCCCCGTTGAGGCCGATTCGTTTCATTCACCGGATCTCTTGCGTCCGCCTCCGCCGTGCGACC
+
@@@FFFFFGHCFHGIIIHCFCHIGIIIHIGIIGHGII@FGGGHB;@GHHEGFE?BBCC@CACAABACCCBBBBBC>:@ACB9@<>@BBBB<BB@9BB3><B
@HWI-ST279:219:D0RJNACXX:5:1103:14933:164254
AAGGAAAGAGTTTCATCCTGGTGAAACTCGTCAGCGTCGTTTCCAAGTCCTCGGTAACAGAGTGAAACCCCCGTTGAGGCCGATTCGTTTCATTCACCGGA
+
?@@DFADDHHACFBDHGIGEHADEHIGGEDEFFEHGFGF@GHICBFDFHCGHGF5@@@D@7??CHHD?;?>AB;?<<>CBBB<@?>?A><:@@CC@::<<5
@HWI-ST279:219:D0RJNACXX:5:1103:18364:164713
GGGTTTCACTGGTGTGTCATGCACATTTAATAGGGGTAAGACTGAATAAAAAATGATTATTTGCATGAAATGGGGATGAGAGAGAAGGAAAGAGTTTCATC
+
?@@=ADDDDHGDHG<CAFHHHEIIFIIHACFBHEGI?@FHBGHG3DGFC>F@FHC@FHC@CGHCCHICGA7AEHGFB?@CE;ABBCCB@CCBCCC@A>CAC
@HWI-ST279:219:D0RJNACXX:5:1103:11864:164784
GGTTTCACTCTGTTACCGAGGACTTGGAAACGACGCTGACGAGTTTCACCAGGATGAAACTCTTTCCTTCTCTCTCATCCCCATTTCATGCAAATAATCAT
+
???=D>B?DB?D<EEEAE:F6EEE+:C9CE9)?:@6(?7)-;A-@A=@@AA?7;=3;;7?3(;6>6@A>;>>AAAAAA55<8=9>;A>>AA>AAAAAD>>>
@HWI-ST279:219:D0RJNACXX:5:1103:18177:165155
CGTGCGACCTCCGCATTCTCCCGCGCCGCGCCGGATTTTGGGTACAAATGATCCCAGCAACTTGTATCAATTAAATGCTTTGCTTAGTCTTGGAAACGTCA
+
@@=DB8@8:CF?FEEHG@EFEE@:D?DD@F@AA6'39@@;328:>@@AA:CA9@9:A??9<?>ACCD>>@@>C>CDDCCDCCC:>AA4>::@A@CCCBBB8
@HWI-ST279:219:D0RJNACXX:5:1103:5788:165584
CGTCGTTTCCAAGTCCTCGGTAACAGAGTGAAACCCCCGTTGAGGCCGATTCGTTTCATTCACCGGATCTCTTGCGTCCGCCTCCGCCGTGCGACCTCCGC
+
CC@FFDFFHHHHHIIJJJJJIJJJJJJJFHHJJJJJJJJIJJIJJJJIHIIIHFGHFFFFFFFECDDBDDDEDDDBDDDDDDDDDDDDD@DDDDDDDDD>B
@HWI-ST279:219:D0RJNACXX:5:1103:8363:165887
TGAAACGAATCGGCCTCAACGGGGGTTTCACTCTGTTACCGAGGACTTGGAAACGACGCTGACGAGTTTCACCAGGATGAAACTCTTTCCTTCTCTCTCAT
+
CCCFFFFFHHHHHJJJJJJJJJJJJGHJJJJJJJHHHHHHFFFDDDDDDDDDDDDDDDDDDDDDDD?BDEEDDDDDDDDDDDDDDDDDDDDDDDDDDDDDD
@HWI-ST279:219:D0RJNACXX:5:1103:12187:165830
GTTTCATTCACCGGATCTCTTGCGTCCGCCTCCGCCGTGCGACCTCCGCATTCTCCCGCGCCGCGCCGGATTTTGGGTACAAATGATCCCAGCAACTTGTA
+
@:=BBDBD????FFBGBEHICEEBFEIIDGAGE<AFE/;54@=EB@D@<>?8>@;@A;;'5;-)&08809BBA(+03++4:A4@B:3>49A>B?98?B@A>
@HWI-ST279:219:D0RJNACXX:5:1103:14204:166749
CGTGCGACCTCCGCATTCTCCCGCGCCGCGCCGGATTTTGGGTACAAATGATCCCAGCAACTTGTATCAATTAAATGCTTTGCTTAGTCTTGGAAACGTCA
+
CC@FFFFFHHHHHJJJJJJJJIJJIJJIJJJHHDDDDDDDDD?CCCDDDDDDDDDDDDDDBDDDCDEEEDDEDCDDEDDEDDDDDDDDDEEDDDDDDDDDD
@HWI-ST279:219:D0RJNACXX:5:1103:16268:166986
TGTCATTGCACGGCTACCCAAAATATTATACCATCTTCTCTCAAATGAAATCTTTTATGAAACAATCCCCACAGTGGAGGGGTTTCACTTTGACGTTTCCA
+
@@@ADDDAFHHH1CGGHIIGADEGBFGFH@FHHHGGI@GDHAGHCHIIGCHGIIIIGFCDGIGIGICDGIIHHCE?BBDECB9=?C@CCCCCCCBB<ACCD
@HWI-ST279:219:D0RJNACXX:5:1103:19943:166752
CAAGTTGCTGGGATCATTTGTACCCAAAATCCGGCGCGGCGCGGGAGAATGCGGAGGTCGCACGGCGGAGGCGGACGCAAGAGATCCGGTGAATGAA
+
?@@D?D>DFFBF>F?E?G@ICFGCHIIFIID<EGGGEEHGE339;7@BB99C<5<BB8?<@5<B>BB;75;B;>>90&&*0<AC>CC@B-5(4:@4@
@HWI-ST279:219:D0RJNACXX:5:1103:6188:167123
ACAGAGTGAAACCCCCGTTGAGGCCGATTCGTTTCATTCACCGGATCTCTTGCGTCCGCCTCCGCCGTGCGACCTCCGCATTCTCCCGCGCCGCGCCGGAT
+
BCCFFFDEHHHHHJJJJHIJJJJJJJJJJJJIJJJJJJJIJJJJHIJJJIJFHHFFDDDDDDDDDDDBDDDDDDDDDDDDDDDEDDDDDDDDDDDDDDD9@
@HWI-ST279:219:D0RJNACXX:5:1103:3315:167717
GGATCATTTGTACCCAAAATCCGGCGCGGCGCGGGAGAATGCGGAGGTCGCACGGCGGAGGCGGACGCAAGAGATCCGGTGAATGAAACGAATCGGCCTCA
+
@C@FDFFFHHHDFIIHJJJIIIIJJJIIIIGGFFD?BDDDDDDDBDDBCDDDDDDBBD;BDBDDB@BBD@B?BCCCDBD9<BDEDDDD>?@DDD?BBDBDD
@HWI-ST279:219:D0RJNACXX:5:1103:4934:167807
AATGAAACGAATCGGCCTCAACGGGGGTTTCACTCTGTTACCGAGGACTTGGAAACGACGCTGACGAGTTTCACCAGGATGAAACTCTTTCCTTCTCTCTC
+
CCCFFFFFGHHHHJJJJJJJJJIJJJIBHIJEGHHGFHFHHFFFDDDDDDCDDDDD?BDDDDDDDD?B?BDCCDDDBDDDDDDDDDDDDDCDCDDDCACCC
@HWI-ST279:219:D0RJNACXX:5:1103:8062:167841
CAGAGTGAAACCCCCGTTGAGGCCGATTCGTTTCATTCACCGGATCTCTTGCGTCCGCCTCCGCCGTGCGACCTCCGCATTCTCCCGCGCCGCGCCGGATT
+
@@@ADDDBDFHHHGIIDGHGIDIII>GDGE9BG>FFH<FEF7AAHHDHIEI>E8?DCCBBBBBBBBB;>@;9;;CBBBBBB@CCCCB<BB9@BBCBCCB@@
@HWI-ST279:219:D0RJNACXX:5:1103:5426:168084
CCGCATTCTCCCGCGCCGCGCCGGATTTTGGGTACAAATGATCCCAGCAACTTGTATCAATTAAATGCTTTGCTTAGTCTTGGAAACGTCAAAGTGAAACC
+
CCCFFFFFHHHHHJJIJJJJJJJJGHIJJJHHADFFFFFCCEEEEDDDDDDDDDCDEEEDDEDDDEEDDEDCDDDDDDDDDDDDDDDDDDDDDDDDDEDDD
@HWI-ST279:219:D0RJNACXX:5:1103:11438:168218
CATTTGTACCCAAAATCCGGCGCGGCGCGGGAGAATGCGGAGGTCGCACGGCGGAGGCGGACGCAAGAGATCCGGTGAATGAAACGAATCGGCCTCAACGG
+
@??DDABDHHHHGGGEGGGIFIGGIGIEBDCBB?B:AAB@-35+8<B5@BB8<B59587@;@B-;@@CB?@@:A>>9BADCA@CA?BB?B?B><9A:(9@B
@HWI-ST279:219:D0RJNACXX:5:1103:15128:168220
TGATCCCAGCAACTTGTATCAATTAAATGCTTTGCTTAGTCTTGGAAACGTCAAAGTGAAACCCCTCCACTGTGGGGATTGTTTCATAAAAGATTTCATTT
+
@@@FDDDBFFDBFHGIEGEBFHEFHGCHFGGHIIIIIII?CDHHGIGIIEHIHHIG9BBHHGEHGIGGGGHECEFEBDDEEEEDCDEEDDDCBDDDDDDDD
@HWI-ST279:219:D0RJNACXX:5:1103:8495:169188
GTTTCCAAGACTAAGCAAAGCATTTAATTGATACAAGTTGCTGGGATCATTTGTACCCAAAATCCGGCGCGGCGCGGGAGAATGCGGAGGTCGCACGGCGG
+
BB@FFFFFHHGFHJJIJJJJIHHIIJJIIJIIJJIGIIHIIIJJJHGIIJJJIHIJJIJJJJJJIIJIHFDDDDD@DDBDDBDDDDDDDD<CBBDDDDDDD
@HWI-ST279:219:D0RJNACXX:5:1103:12155:169279
CATGCACATTTAATAGGGGTAAGACTGAATAAAAAATGATTATTTGCATGAAATGGGGATGAGAGAGAAGGAAAGAGTTTCATCCTGGTGAAACTCGTCAG
+
CCCFFFFFHHHHHJJJJJJFFGIJJJJJJIJJJJJJJJJJJJJJJJJJJJJJJJJJJJIJJJJJJJJHHHHFFFFECCEEEEEEDDDDCCDDDDDDDDBBB
@HWI-ST279:219:D0RJNACXX:5:1103:3860:169837
GGGTAAGACTGAATAAAAAATGATTATTTGCATGAAATGGGGATGAGAGAGAAGGAAAGAGTTTCATCCTGGTGAAACTCGTCAGCGTCGTTTCCAAGTCC
+
BCCDDFFFHHHHHJJJJJJJIJJJIIJJJJJIIIJJIIJJJJIEIJIGIIIIIIIJJIGGJHIIJIIIHHHGEFFFFFFEDCDDDDDBDDDDDDDEDDCDD
@HWI-ST279:219:D0RJNACXX:5:1103:10699:170116
AAATGATCCCAGCAACTTGTATCAATTAAATGCTTTGCTTAGTCTTGGAAACGTCAAAGTGAAACCCCTCCACTGTGGGGATTGTTTCATAAAAGATTTCA
+
CCCFFFFFHHHHHJJJJJJHIJJJIJJJJJJJJJJJIJJJJJIIIJJJJJJJJJJJJJJGHJJIJJJJJJJIIHHHEHFDDDEDCDDDFEEDDDDDDDDDD
@HWI-ST279:219:D0RJNACXX:5:1103:7445:170316
AATAAAAAATGATTATTTGCATGAAATGGGGATGAGAGAGAAGGAAAGAGTTTCATCCTGGTGAAACTCGTCAGCGTCGTTTCCAAGTCCTCGGTAACAGA
+
CCCFFFFFHHHHHJJJJJJJJJJJJIJJJJJHGIIJIGGHIIJIIJJIIJCHIJJJJJJIJFHIJJJHHHHFFFFDDDDBDDDDEDDCDDDDDDDDDDDDC
@HWI-ST279:219:D0RJNACXX:5:1103:5728:170855
GATGAGAGAGAAGGAAAGAGTTTCATCCTGGTGAAACTCGTCAGCGTCGTTTCCAAGTCCTCGGTAACAGAGTGAAACCCCCGTTGAGGCCGATTCGTTTC
+
CCCFFFFFHHHHHJJJJJJJIIJ<HIJJJJJFHGIJIIJIGIGIIJJJIHIJIIJJJGIJIHGHEFFFEEEECCDCCDDDDDD?BDDDDDDDBDDDDDDDD
@HWI-ST279:219:D0RJNACXX:5:1103:5338:171739
GGGGTTTCACTGGTGTGTCATGCACATTTAATAGGGGTAAGACTGAATAAAAAATGATTATTTGCATGAAATGGGGATGAGAGAGAAGGAAAGAGTTTCAT
+
?;?DDDDE8DFHBAAEF;EHIIIII>EHCC49?FCHG?@FH@GH>FGICFDHGIBGG:D;CFGI@).=37=7=?CD?DCECC@???CCBCCCBCC(5@ADC
@HWI-ST279:219:D0RJNACXX:5:1103:14493:171615
TAATCATTTTTTATTCAGTCTTACCCCTATTAAATGTGCATGACACACCAGTGAAACCCCCATTGTGAGGCCAGTCACAATGGCTAGTGTCATTGCACGGC
+
@@@FFDFFGHHGDGHAHEAEHIIIGGHGCHHIIIICDGGHHFHIIIIIGECGCGHIIGHGIIIGGHCE;ACBD??@CE>CE>CBCCA;@>C:>>@@A@@@D
@HWI-ST279:219:D0RJNACXX:5:1103:13426:171823
CGGAGACTGCTGCTGCTGGGGCTGACTCTGGTTCTGAGGTTGTGTAGGCAGAGGCAGAGGTGGAGGCGCGCTTAGTCTTGGAAAACCTGCTGACATAATGT
+
BC@DFFFFHHHHGJIIJJJJJIJJJJIJJII@GGIJFGHHIIIIDEHIIHIEIIGGIGIHEFH?DFFBDB==@BCCADCCDCDDDDDDDBCDDDCDDCCAC
@HWI-ST279:219:D0RJNACXX:5:1103:11986:172040
GTTTCATTCACCGGATCTCTTGCGTCCGCCTCCGCCGTGCGACCTCCGCATTCTCCCGCGCCGCGCCGGATTTTGGGTACAAATGATCCCAGCAACTTGTA
+
C@CFFFFFHHHHHJJJJJJJJJJJJJJJJJJJJJJJJGIIJIHHFFFDDDDDDEDDDDDDDDDDDDDDDBDDDDDDDDDDDDDDDDDDDDDDDDDDDDDCC
@HWI-ST279:219:D0RJNACXX:5:1103:19963:172219
AATCCGGCGCGGCGCGGGAGAATGCGGAGGTCGCACGGCGGAGGCGGACGCAAGAGATCCGGTGAATGAAACGAATCGGCCTCAACGGGGGTTTCACTCTG
+
CC@FFFF?HHHHFFHHIHECCECC;?BBBC@CCCBBBCBBB@BBBCB55<@B57<AC:@@BB&524@A@CACB;8?BABB<@BCC39>BBC0<04>C@CCC
@HWI-ST279:219:D0RJNACXX:5:1103:9355:172478
GGGTTTCACTTTGACGTTTCCAAGACTAAGCAAAGCATTTAATTGATACAAGTTGCTGGGATCATTTGTACCCAAAATCCGGCGCGGCGCGGGAGAATGCG
+
?@@DDDDDFHHHGIIIHIIIFHIIIIIHGIIEIIIIIIIHHIIIIIGHHGIIGHGGFHIGIFGGHIIIIIIIIIGCEHHHFFDDDD@BDBDDD>B9ADACB
@HWI-ST279:219:D0RJNACXX:5:1103:9790:172653
CATCTTCTCTCAAATGAAATCTTTTATGAAACAATCCCCACAGTGGAGGGGCTTCACTTTGACGTTTCCAAGACTAAGCAAAGCATTTAATTGATACAAGT
+
:;;?DA,A:D>?A@<?2C4ACFCEC,A,C:CFCF>@?ED9D8?*0:?;BDA'76=ACC@AEAE?;5==A>@ADAAAAAAAAAAAAAAADAA>>:>AAAA>:
@HWI-ST279:219:D0RJNACXX:5:1103:10650:172562
CAATCCCCACAGTGGAGGGGTTTCACTTTGACGTTTCCAAGACTAAGCAAAGCATTTAATTGATACAAGTTGCTGGGATCATTTGTACCCAAAATCCGGCG
+
CCCFFFFFHHHHFHJHIJJJFHIJJJJJJJJIJIJJJJJJIIJJJJJJJJJJIHJJJJJJHHHHHHHFFFFFFEEEDDDDDDEEEDEEDDDDDDDDDDDDB
@HWI-ST279:219:D0RJNACXX:5:1103:20436:174515
TAGGGGTAAGACTGAATAAAAAATGATTATTTGCATGAAATGGGGATGAGAGAGAAGGAAAGAGTTTCATCCTGGTGAAACTCGTCAGCGTCGTTTCCAAG
+
@@@FFF?DHDHGFGIGIIJEHIGIIGIJIJJJIIJIJGGGIJJIJGHGIIIGFHGIJJJIJJJHHHEEHHFFDDEC>@>CEDDDABBDCB?<9<BDDCDCC
@HWI-ST279:219:D0RJNACXX:5:1103:6019:174887
GGTACAAATGATCCCAGCAACTTGTATCAATTAAATGCTTTGCTTAGTCTTGGAAACGTCAAAGTGAAACCCCTCCACTGTGGGGATTGTTTCATAAAAGA
+
BC@DFFFFHHHHHJJJJJJJJJJJIGIJJJJJJJJJIJJJJIJJJJIFIIJIIJIJJJIIIJJJIIJIJJIJJJ@?EHHFBDFFDDDDDDDDDEEEDDDDD
@HWI-ST279:219:D0RJNACXX:5:1103:12096:174915
CGTCAAAGTGAAACCCCTCCACTGTGGGGATTGTTTCATAAAAGATTTCATTTGAGAGAAGATGGTATAATATTTTGGGTAGCCGTGCAATGACACTAGCC
+
CCCFFFFFHHGGGIJJJJJJIIJJHHIJJDHIIIIJIJJJJJJJHGIJJIJJIIIJGIHJIJJJJAEHHHHFHFFFFFDDEDDDDDDDDDDDDDDDDDDDD
@HWI-ST279:219:D0RJNACXX:5:1103:15286:174892
AATGAAATCTTTTATGAAACAATCCCCACAGTGGAGGGGTTTCACTTTGACGTTTCCAAGACTAAGCAAAGCATTTAATTGATACAAGTTGCTGGGATCAT
+
CCCFFFFFHHHHHJJJJJJJJJJJJJJJJIJEGIGHJJJHIJIJJJJJIJJJHIJJJJJJJHHHHHFFFFFCCEEEFEDEDDEEDDDCDDDDDDDDDDDDD
@HWI-ST279:219:D0RJNACXX:5:1103:10457:175457
GCTGGGATCATTTGTACCCAAAATCCGGCGCGGCGCGGGAGAATGCGGAGGTCGCACGGCGGAGGCGGACGCAAGAGATCCGGTGAATGAAACGAATCGGC
+
CCCFFFFFHHHHHJIJJJJJJJJJJJIJJJJJJJHFDDDBBDDDDDDDDDD?CDDDDDDDDDDDDDDDDDDDDDDCDCDDDDD<BDDEDDDDDDDDDDDDD
@HWI-ST279:219:D0RJNACXX:5:1103:4010:175577
GCTTTGCTTAGTCTTGGAAACGTCAAAGTGAAACCCCTCCACTGTGGGGATTGTTTCATAAAAGATTTCATTTGAGAGAAGATGGTATAATATTTTGGGTA
+
@@@FFFFD?D>ABGHEIEBIB@CEFEE<+<9CFGG??FFG@BGG??9@H=FF=8CFAFHCG@GHGAEC:?ACBCFF=C?6>CCCC-;3;@>DFDE>@;:85
@HWI-ST279:219:D0RJNACXX:5:1103:7357:175661
AACGACGCTGACGAGTTTCACCAGGATGAAACTCTTTCCTTCTCTCTCATCCCCATTTCATGCAAATAATCATTTTTTATTCAGTCTTACCCCTATTAAAT
+
@@@DD:DAF?FHABD??E?CBDGHG?FDCGIGHEHIIGHGEA<@B=B>FGGGIIIC>CG?AHF?EDECCDCD;>@D@BBC@@@:@ACDACC:5<8AC>C@C
@HWI-ST279:219:D0RJNACXX:5:1103:17356:175718
CGGCGGAGGCGGACGCAAGAGATCCGGTGAATGAAACGAATCGGCCTCAACGGGGGTTTCACTCTGTTACCGAGGACTTGGAAACGACGCTGACGAGTTTC
+
CCCFFFDFHHHHHJGIJJHHHHHFFFF>CBDEDDDDDDDDDDDDDDDDDDDDDDDD07BCDDDDDDDDDDDDDDDCBDDDDCDDCDDDDDDDBDDBB8@CD
@HWI-ST279:219:D0RJNACXX:5:1103:7367:176770
GAAGTTGTGTAAGTTTGTGTGACGCCTGGCTACAGGATTTTGGGTACAAATGATCCCAGCAACTTGTATCAATTAAATGCTTTGCTTAGTCTTGGAAACGT
+
B@BFFFFFHHHHHIJJJGHHIJJJJJJJJJJJJIJJHIJJJJJJHIJJJJIIIIJJJJJJJIJJJJIHHHHHHHFFFFFFFEEEEEEDDDDEEDDDDDDDB
@HWI-ST279:219:D0RJNACXX:5:1103:20459:177092
CCGCTCCGCCGCGCCGGATTTTGGGTACAAATGATCCCAGCAACTTGTATCAATTAAATGCTTTGCTTAGTCTTGGAAACGTCAAAGTGAAACCCCTCCAC
+
@@@;DADFFFDAFHBGHGEHGIHGGHEHIDEHGHDEHFHGGCFFFFE;CDBD@CECDDCDDADCCCDDDDAC>@@@CACCDBBDD>A>ACDCCA@>@BD9A
@HWI-ST279:219:D0RJNACXX:5:1103:15103:177748
TGGCTAGTGTCATTGCACGGCTACCCAAAATATTATACCATCTTCTCTCAAATGAAATCTTTTATGAAACAATCCCCACAGTGGAGGGGTTTCACTTTGAC
+
@@@DFFFDHDBFHIIIIIJJJJJJJJJJJJJIJJJIJFIJIIJJIJJIJIJJIJJJJIJJJJJJJJJJJJJJJHHHCHFEFEEDDDDDD8=BCDDDDDDDC
@HWI-ST279:219:D0RJNACXX:5:1103:5627:178280
AATGGGGATGAGAGAGAAGGAAAGAGTTTCATCCTGGTGAAACTCGTCAGCGTCGTTTCCAAGTCCTCGGTAACAGAGTGAAACCCCCGTTGAGGCCGATT
+
CCCFFFFFHGHHHJIJJJJJJJIJJJHIJJIJJJJJJDHIIIJJJJIIIIIJIJIEHHHHHHFFFFFFDCADDDDDDDCCCDDDDDDDD>@DDDDDDDDDB
@HWI-ST279:219:D0RJNACXX:5:1103:11253:178568
AATGCGGAGGTCGCACGGCGGAGGCGGACGCAAGAGATCCGGTGAATGAAACGAATCGGCCTCAACGGGGGTTTCACTCTGTTACCGAGGACTTGGAAACG
+
CCCFFFFFHHHHHIJJJJIJJJJHHDDDDDDDDDDDDDDDDD:BDDEDDDDDDDDDDDDDDDDDDDDDDDD5>DDDCDDDDDDDDDDDDDDDDDDDDDDDB
@HWI-ST279:219:D0RJNACXX:5:1103:4222:179239
CAGTCACAATGGGGGTTTCACTGGTGTGTCATGCACATTTAATAGGGGTAAGACTGAATAAAAAATGATTATTTGCATGAAATGGGGATGAGAGAGAAGGA
+
:=?DDDDD<DDDD@82<CBE?CED9?1?BDDDDAADDD<DDADABC@A@AA@)@AEICIDDDDD@AAAADAAA>>>>>>AA:>A>97<?24:AA2<099<<
@HWI-ST279:219:D0RJNACXX:5:1103:13432:179736
GGGTTTCACTTTGACGTTTCCAAGACTAAGCAAAGCATTTAATTGATACAAGTTGCTGGGATCATTTGTACCCAAAATCCGGCGCGGCGCGGGAGAATGCG
+
CCCDDFFFHHHHHJJJIJJJIJJJJJJJJJJJJJIHIJJJJJJJJJJJJJJJIIJJJJJJJJJJJJJJJJJJJJJGHHHHFFDDDDDDDDDDDDDBDDDDD
@HWI-ST279:219:D0RJNACXX:5:1103:4466:179771
GAGATCCGGTGAATGAAACGAATCGGCCTCAACGGGGGTTTCACTCTGTTACCGAGGACTTGGAAACGACGCTGACGAGTTTCACCAGGATGAAACTCTTT
+
@CCFFFFFHCFHHJIJJJGGIJJJJJJJJIJIJJJJJJ<DDEEEEEDDCDDDDDDDDDDCDDDDDDDDBDDDBDDCDBB8@CEEDDCADBDCDDC>CCDDC
@HWI-ST279:219:D0RJNACXX:5:1103:7463:179948
CATTTAATTGATACAAGTTGCTGGGATCATTTGTACCCAAAATCCGGCGCGGCGCGGGAGAATGCGGAGGTCGCACGGCGGAGGCGGACGCAAGAGATCCG
+
@CCFFFFFHHHGHIJJCCHEHHIGIHEGGGGIGCGIHIJJIGIIJGIGIIJJFDDBDD;<BDDCDBB>@B@CBDB>@@BDB@BDDDDB@B>BBDC?CCAAA
@HWI-ST279:219:D0RJNACXX:5:1103:7155:180208
GTTACCGAGGACTTGGAAACGACGCTGACGAGTTTCACCAGGATGAAACTCTTTCCTTCTCTCTCATCCCCATTTCATGCAAATAATCATTTTTTATTCAG
+
@@CFFFFFGDHHHJFJFHJIJJIJIIIIEGDAGHGEIIEIJJEEHGJHGHHFHFFDEFDECEEDEE@C;AB?CC>>ADDDDCCDDDDCDCDDEDDDDDDD<
@HWI-ST279:219:D0RJNACXX:5:1103:8036:180426
CGAGGACTTGGAAACGACGCTGACGAGTTTCACCAGGATGAAACTCTTTCCTTCTCTCTCATCCCCATTTCATGCAAATAATCATTTTTTATTCAGTCTTA
+
CCCFFFFFHHHHHJJIIJJJJJJJJIJJIJJJJJJJJHIJJJJIJJIIIJJJJJIHHHHHHFFFFFCEEEEEEDDDDDDDDEDDDEFEDDDDDEDDEDDEC
@HWI-ST279:219:D0RJNACXX:5:1103:11989:180408
GAATGCGGAGGTCGCACGGCGGAGGCGGACGCAAGAGATCCGGTGAATGAAACGAATCGGCCTCAACGGGGGTTTCACTCTGTTACCGAGGACTTGGAAAC
+
CCCFFFFFGHHDFHIJJJJJJJIIHFDDDDDDDDDDDDDDDDD7BBDEDDDDCDDDDDDDDDBDCDDDDDDD;BBCDDDDDDDDDDDDDDDDDDDDDDDDA
@HWI-ST279:219:D0RJNACXX:5:1103:15079:180264
GAGTGAAACCCCCGTTGAGGCCGATTCGTTTCATTCACCGGATCTCTTGCGTCCGCCTCCGCCGTGCGACCTCCGCATTCTCCCGCGCCGCGCCGGATTTT
+
CCCFFFFFHHHHHJJJJJJJJJJJJJJJHIJJJIJJIJJJJIJJJJIJJIHHFFDDDBDDDDDDBDDDDDDDDDDDDDDDEDDDDDBDDDDBDDDD9<BDC
@HWI-ST279:219:D0RJNACXX:5:1103:8719:180746
GGGTTTCACTTTGACGTTTCCAAGACTAAGCAAAGCATTTAATTGATACAAGTTGCTGGGATCATTTGTACCCAAAATCCGGCGCGGCGCGGGAGAATGCG
+
CCCDFFFFHHHHHIJIHIJJJJJJIJIJJJJJJIIJIJJIJJJJJIJJJJJJIHJJJJJJJJJJJJJJIJJIJJJHHHHHFFDDDDDDDDDDDDDDDDDDD
@HWI-ST279:219:D0RJNACXX:5:1103:12099:180695
GTTTCATTCACCGGATCTCTTGCGTCCGCCTCCGCCGTGCGACCTCCGCATTCTCCCGCGCCGCGCCGGATTTTGGGTACAAATGATCCCAGCAACTTGTA
+
@?@DFFFFGHHFHDBDEIIJJJIJJJJGIJIJIJJIIFFFHHHHFFFDD>BD@CCCCDDBD7@D@BDBB>BBDCCBB2@CCCDDDDDDDDCDDCDDDDDCC
@HWI-ST279:219:D0RJNACXX:5:1103:12422:180564
CAGTGGAGGGGTTTCACTTTGACGTTTCCAAGACTAAGCAAAGCATTTAATTGATACAAGTTGCTGGGATCATTTGTACCCAAAATCCGGCGCGGCGCGGG
+
@@BDDFFFHHHFHJJIJJJJJJJJIJJJJJJJJJJJIJJJJIJIIJJJJJJJJHJJJJJIGHIJJHHHHFFFFFEEEEEEEDDDDDDDDDDDDDDDDDDDD
@HWI-ST279:219:D0RJNACXX:5:1103:12038:180874
CAATCCCCACAGTGGAGGGGTTTCACTTTGACGTTTCCAAGACTAAGCAAAGCATTTAATTGATACAAGTTGCTGGGATCATTTGTACCCAAAATCCGGCG
+
@CCFFFFFHHHHFHIEHHJJHHIJIJIJJIGIIHIJIJIIJJJJJJIIJIJJJJIJGJIJHHHHHHHFFFFFFEECCDDDDDDEEEEEDDDDDDDDDDDD>
@HWI-ST279:219:D0RJNACXX:5:1103:6415:181467
TTAGGCCAGTCACAATGGCTAGTGTCATTGCACGGCTACCCAAAATATTATACCATCTTCTCTCAAATGAAATCTTTTATGAAACAATCCCCACAGTGGAG
+
@@@DFFFFHHHFHJJJJJIJIJEHHIIGIGIJJIJJGIIJIJJIGHICIEGGIBFGIIJJGGIGIGIJJEHHHHE?EFEFFFFFEDDCCDCDDDBB5@CCB
@HWI-ST279:219:D0RJNACXX:5:1103:5732:181534
TGCTGGGATCATTTGTACCCAAAATCCGGCGCGGCGCGGGAGAATGCGGAGGTCGCACGGCGGAGGCGGACGCAAGAGATCCGGTGAATGAAACGAATCGG
+
@@BDFFFFHHHHHJJIIIJJJJJJJJJJJJJJJJIGFDDDBDDDDDDDDBDD?CDBDDBDDDD@DDDDBBBBDBD@CDDDDDDD<BDDDDDDDDDDDDDD@
@HWI-ST279:219:D0RJNACXX:5:1103:14013:181642
GTTCTTGTTATAAGGCCAGTCACAATGGAGGTTTCACTGGTGTGTCATGCACATTTAATAGGGGTAAGACTGAATAAAAAATGATTATTTGCATGAAATGG
+
@??DDDDDHDHDDB?CCFA?GHHEBFBFGG?1?CGIIHG9FB:BFAFH@FGHEHIEB??GEECGGHADAEC>CCE7;AB@ACCCCDC@C@@ADCCA:>@AC
@HWI-ST279:219:D0RJNACXX:5:1103:8090:182321
CATTCACCGGATCTCTTGCGTCCGCCTCCGCCGTGCGACCTCCGCATTCTCCCGCGCCGCGCCGGATTTTGGGTACAAATGATCCCAGCAACTTGTATCAA
+
@CCFFFFFHHHHHJJJJIIJIHGIJJJJJJIJIGIIJJIHFHFFFDDDDEDDDBDDDDDDDDDDDDB>CDDBB?CDCCCDDDDDDDCCDDDBCCDCDEEEC
@HWI-ST279:219:D0RJNACXX:5:1103:3132:182740
GGCCTCAACGGGGGTTTCACTCTGTTACCGAGGACTTGGAAACGACGCTGACGAGTTTCACCAGGATGAAACTCTTTCCTTCTCT
+
?<?DDDDDD@DA6A?DD<09DDEEEDB=8<@@'@2??CDDDD>,3=;6;82588<?8A:>3+>=??::3:+4>>A:>((4:>AAA
@HWI-ST279:219:D0RJNACXX:5:1103:4224:182711
TGAAACAATCCCCACAGTGGAGGGGTTTCACTTTGACGTTTCCAAGACTAAGCAAAGCATTTAATTGATACAAGTTGCTGGGATCATTTGTACCCAAAATC
+
<@@DDDABHDHBDGABGAEGCIIII?C@GGGIIHGGGI@FFBF9@FFCCGGCGEIIIIEFHF>?HCDED37;(6>;;>;CCBBCB9ADD@@CC@@@BB<>C
@HWI-ST279:219:D0RJNACXX:5:1103:20340:182827
GGTACAAATGATCCCAGCAACTTGTATCAATTAAATGCTTTGCTTAGTCTTGGAAACGTCAAAGTGAAACCCCTCCACTGTGGGGATTGTTTCATAAAAGA
+
@BBDDFFFHHFFHJJJJIGGGIIJJIIIIJIIIGJIIGIJIJJJIIIDEIIIHIIIJG?FGIJI=FHGIIAGAEEEEEFFBDFFDDDDDAAACDEDCDDDD
@HWI-ST279:219:D0RJNACXX:5:1103:17967:183672
GGAGAATGCGGAGGTCGCACGGCGGAGGCGGACGCAAGAGATCCGGTGAATGAAACGAATCGGCCTCAACGGGGGTTTCACTCTGTTACCGAGGACTTGGA
+
@@@DDFDEHHFHDEEFGIEFDEBGHGHEDDDDDBBDDDCDDCCDBD5<?DEDDDDDDDBBBBBDDB@CCDD9;BD59?CDDDDD<>C@AC5<>BDDCCDDC
@HWI-ST279:219:D0RJNACXX:5:1103:18029:183817
ATGAAACGAATCGGCCTCAACGGGGGTTTCACTCTGTTACCGAGGACTTGGAAACGACGCTGACGAGTTTCACCAGGATGAAACTCTTTCCTTCTCTCTCA
+
CCCFFFFFHHHHGIJIJJIJIIJJJJAHIJIJJJFEEEHHHDBCDDDCDDDCCDC@BBBDDDDDDDD2<CEEDDDDBACDDDDC@CCDDCCCCACDDDDCA
@HWI-ST279:219:D0RJNACXX:5:1103:6084:184139
ACTGGTGTGTCATGCACATTTAATAGGGGTAAGACTGAATAAAAAATGATTATTTGCATGAAATGGGGATGAGAGAGAAGGAAAGAGTTTCATCCTGGTGA
+
BCCFFDEDHHHHHJJJJJJJJJJJJJJJJGHIJJJJJIJIJJIJJJIJJJJJJJJJJJJJIIJJJJJJIHHHHFFFFDDEEEDDDDD@CDEEEEDCCDDDD
@HWI-ST279:219:D0RJNACXX:5:1103:13064:184317
CCTCCGCATTCTCCCGCGCCGCGCCGGATTTTGGGTACAAATGATCCCAGCAACTTGTATCAATTAAATGCTTTGCTTAGTCTTGGAAACGTCAAAGTGAA
+
@@CFFFFFHHDHHIIIIJJJIJIJJJJBFEEHHFF=CEEECDCDDDDDCDDDDDDDD>CCCCDDEDDDEDDDEDDDDCDDACDEDCCCCDDDDDDDDCCCD
@HWI-ST279:219:D0RJNACXX:5:1103:11900:184801
TGGGATCATTTGTACCCAAAATCCGGCGCGGCGCGGGAGAATGCGGAGGTCGCACGGCGGAGGCGGACGCAAGAGATCCGGTGAATGAAACGAATCGGCC
+
CC@FFFFFHHGDFGHJBHIIJGIIIIJJJJIIIGFDBDBBDCDDBDBDD?CDBBDBDBDD@B@BBD@>@BDBB?BDDCDBDBBBCDDDDDCDDBA?BB7@
@HWI-ST279:219:D0RJNACXX:5:1103:14022:184857
CGAATCGGCCTCAACGGGGGTTTCACTCTGTTACCGAGGACTTGGAAACGACGCTGACGAGTTTCACCAGGATGAAACTCTTTCCTTCTCTCTCATCCCCA
+
CCCFFFFFHHHHHJJJJJJJDGIJJJJJIJJJJJJJHHFBCEEDEEDDDDDDDDDDDDDDD?BDEEDDCDDDDDDDDDDDDDDDDDDDDDDDDDDEDDDD@
@HWI-ST279:219:D0RJNACXX:5:1103:13445:185483
AAATGATCCCAGCAACTTGTATCAATTAAATGCTTTGCTTAGTCTTGGAAACGTCAAAGTGAAACCCCTCCACTGTGGGGATTGTTTCATAAAAGATTTCA
+
CCCFFFFFHHHHHJJJJJJIIJJJJJJJJJJJJJJJJJJJJJHIJJJJJJJJJJJJJJJHIIIIJJJJJJJJJHHHHHFDDDEDCDDDFEEDDDDDDDDDC
@HWI-ST279:219:D0RJNACXX:5:1103:20681:186179
GGAAAGAGTTTCATCCTGGTGAAACTCGTCAGCGTCGTTTCCAAGTCCTCGGTAACAGAGTGAAACCCCCGTTGAGGCCGATTCGTTTCATTCACCGGATC
+
B@@FFFFFDFHHHJIJJJJGGIIJJJJJGJJIGHHHHHGIIIJIIFHIGIIIFGGGHHGH?EEEHEDDFDD@BDDCCBDDBDDDDCCDCDEEEDDDDDDD>
@HWI-ST279:219:D0RJNACXX:5:1103:5129:186380
AATCCGGCGCGGCGCGGGAGAATGCGGAGGTCGCACGGCGGAGGCGGACGCAAGAGATCCGGTGAATGAAACGAATCGGCCTCAACGGGGGTTTCACTCTG
+
CCCFFFFFHGHHHJJJJHFDDEDDDDDDDD?CDDDDDDDDDBBDDDDBDDBBDDDDDCDDDD;BDDEDDDDDDDDDDDDDDBDCDDDCDDD59@DDDDCDC
@HWI-ST279:219:D0RJNACXX:5:1103:3920:186611
AGGGGTAAGACTGAATAAAAAATGATTATTTGCATGAAATGGGGATGAGAGAGAAGGAAAGAGTTTCATCCTGGTGAAACTCGTCAGCGTCGTTTCCAAGT
+
=?@DD=@DF8DCFF<E@BF?E?FCHFFDF?FFFFICEFIIIFCB@GD?F9B6B7=FCFEIEEIE=>EF7=CED9?;@AABCCB?BBB<@58><BBBBA:AA
@HWI-ST279:219:D0RJNACXX:5:1103:10583:186769
AATGATTATTTGCATGAAATGGGGATGAGAGAGAAGGAAAGAGTTTCATCCTGGTGAAACTCGTCAGCGTCGTTTCCAAGTCCTCGGTAACAGAGTGAAAC
+
CCCFFFFFHHHHHJJJJJJJJJJJJJJIJJJIIJIJIJIIHHIGIJJJJJJJJJGIGIJJJJJIJJJJHHHFCDDEDEDDDDDDDDDDDDDDDDDCCCDDD
@HWI-ST279:219:D0RJNACXX:5:1103:3977:188139
GAAACCCCCGTTGAGGCCGATTCGTTTCATTCACCGGATCTCTTGCGTCCGCCTCCGCCGTGCGACCTCCGCATTCTCCCGCGCCGCGCCGGATTTTGGGT
+
CCCFFFFFHHHGHJJJJAHHIJJJIJJJIJJIIJJIJJIIIEFHIJIHHE>DDDDDBDDD?BDDDDDDDDDDDDDDDDCCDDDDDDDDDDDDDDDDDDDD?
@HWI-ST279:219:D0RJNACXX:5:1103:20624:188188
GGGGATGAGAGAGAAGGAAAGAGTTTCATCCTGGTGAAACTCGTCAGCGTCGTTTCCAAGTCCTCGGTAACAGAGTGAAACCCCCGTTGAGGCCGATTCGT
+
@BCFDDDDHFHDHGIIJIGGIGIHIJHGII>GHI9CGEHBGGHCHIG>G;<;AHIDHIJFHHEFHFFADDCECCCA>;@A>A?BBDBBBDDD@BDBB?><?
@HWI-ST279:219:D0RJNACXX:5:1103:5523:188405
GTTGCTGGGATCATTTGTACCCAAAATCCGGCGCGGCGCGGGAGAATGCGGAGGTCGCACGGCGGAGGCGGACGCAAGAGATCCGGTGAATGAAACGAATC
+
CCCFFFFFHHHHHJJJJHGJJJJJJJIJJJJIJJJJJHFDDDBBDDDDDDDDDD<CBDDDDDDDD;BDBDDBBDDBDBDDDDDDDD9@DDEDDDDDDDBB<
@HWI-ST279:219:D0RJNACXX:5:1103:9170:188558
GAAAGAGTTTCATCCTGGTGAAACTCGTCAGCGTCGTTTCCAAGTCCTCGGTAACAGAGTGAAACCCCCGTTGAGGCCGATTCGTTTCATTCACCGGATCT
+
CCCFFFFFGHHHFIJIIIHIHHIJJJJGIGIGIFHFFHIJJJIGHIIJIGGFHGEGGII=@?HHHEDEDCBBDDCCDDD@DDDDCC@CDEEEEDCBDBDDC
@HWI-ST279:219:D0RJNACXX:5:1103:18306:189098
CCCCGTTGAGGCCGATTCGTTTCATTCACCGGATCTCTTGCGTCCGCCTCCGCCGTGCGACCTCCGCATTCTCCCGCGCCGCGCCGGATTTTGGGTACAAA
+
CCCFFFFFHHHHHJIJJJJJJJJJJJJJJJJJIIIIJIIGIJHIJJIJHHHFFFDBBDDBDDDDDDDDDDDEDDDBBDDBBDDDDDD<BDDDDBB8ACDDD
@HWI-ST279:219:D0RJNACXX:5:1103:11282:190236
AATACAATGAGCTTAAAAGTATTTCAGAGCGAAATAGTTCAGATGGTTTCGATGCTTGTAGGAGTAAAAAAAATAAAATAGTAAAAATGATTATTTTTCTT
+
CCCFFFFFHHHHHJJJJJJIHIJJJJJIJIJIJJJIIIIJJJIJJJHIJJJIJJJJJIHJIJIJGHJJJJHFDDDDDDEDDCFDDDDDDDDEEDEEEDDDD
@HWI-ST279:219:D0RJNACXX:5:1103:13287:190279
CTGGGATCATTTGTACCCAAAATCCGGCGCGGCGCGGGAGAATGCGGAGGTCGCACGGCGGAGGCGGACGCAAGAGATCCGGTGAATGAAACGAATCGGCC
+
C@CFFFFFHHHHHHIJJJIJJJJJJJJJJJJJJJHFDD=BBDDDDDDDDD?CDDDDDDDDD;BDDDDDDDDDDDCBDDDDDD9BDDEDDDDCDDDDDDDDD
@HWI-ST279:219:D0RJNACXX:5:1103:4433:190507
TTTCACTGGTGTGTCATGCACATTTAATAGGGGTAAGACTGAATAAAAAATGATTATTTGCATGAAATGGGGATGAGAGAGAAGGAAAGAGTTTCATCCTG
+
@@CFDFFFHHFHBHGIIJIGHIJIIJGIIIJJIFGIIIHIIE@BFHIJIICHHGIJJJIIIIJI@4=D@GHHEBDCDFFBDACCDDDCBDC:@CD@DD@CD
@HWI-ST279:219:D0RJNACXX:5:1103:8609:190511
GCGACCTCCGCATTCTCCCGCGCCGCGCCGGATTTTGGGTACAAATGATCCCAGCAACTTGTATCAATTAAATGCTTTGCTTAGTCTTGGAAACGTCAAAG
+
CCCFFFFFHGHHHJIJIIIIIIJJIJIIJIHEFFEEEDD?CDDDDDDDDDDDDDDDDBDDDCDE@DDDDDDDEDCCDDDDDDDDDDEEDDCDDDDDDDDDC
@HWI-ST279:219:D0RJNACXX:5:1103:11063:191242
CCTCCGCCGTGCGACCTCCGCATTCTCCCGCGCCGCGCCGGATTTTGGGTACAAATGATCCCAGCAACTTGTATCAATTAAATGCTTTGCTTAGTCTTGGA
+
CCCFFFFFHHHHHJJJJJJJJJJJJJJJJIJIJJHFDDDDDDDDDDDDD?CDDDDDDDDDDDDDDDDDDDDDDEEDDDEDDDEEDDEDDDDDDDDDEEDDD
@HWI-ST279:219:D0RJNACXX:5:1103:6487:191765
GGGGGTTTCACTCTGTTACCGAGGACTTGGAAACGACGCTGACGAGTTTCACCAGGATGAAACTCTTTCCTTCTCTCTCATCCCCATTTCATGCAAATAAT
+
@<@DDDDDHADHABHGBGIHHIIIGHBECHIIGGIIIGIFEEAGEA5;@D@;CCABBCCCC>CCCCCCCCCCCCCACCCAD::?BCC>AA>C@::4@AACC
@HWI-ST279:219:D0RJNACXX:5:1103:16899:191914
CGTTTCCAAGACTAAGCAAAGCATTTAATTGATACAAGTTGCTGGGATCATTTGTACCCAAAATCCGGCGCGGCGCGGGAGAATGCGGAGGTCGCACGGCG
+
CC?DFFFFHGHHHJIJJIJJJGIJJJJJJJJJJJJJJJHIHIHIIJJJJJJJJJFGIJJIIGIJJJJJJHFDDDDBDDDDDDDDDDDDDDD?CBDDDDDDB
@HWI-ST279:219:D0RJNACXX:5:1103:5193:192466
TGAAATGGGGATGAGAGAGAAGGAAAGAGTTTCATCCTGGTGAAACTCTTTCCTTCTCTCTCATCCCCATTTCATGCAAATAATCATTTTTTATTCA
+
@@<DDBD:ADFADGIFG@GEGAEDFE>GFCFFGFIEAFEC:D@EFGDFADFDFIGF<FACFD>C@FECEEFFFFEEEB?>@?DD;>;@BDABBBA>A
@HWI-ST279:219:D0RJNACXX:5:1103:9635:193071
AATGCGGAGGTCGCACGGCGGAGGCGGACGCAAGAGATCCGGTGAATGAAACGAATCGGCCTCAACGGGGGTTTCACTCTGTTACCGAGGACTTGGAAACG
+
BCCFFFFFHHFHHJIJJJJJJHIHHDDDDDDDDBDDCDDDDD6:BDEDDDDDDBDDDDDBDBDDDDDDDDD59?CCCCDDDDDDDDD@DDDDDDDDDDDDB
@HWI-ST279:219:D0RJNACXX:5:1103:14179:193205
GATCCCAGCAACTTGTATCAATTAAATGCTTTGCTTAGTCTTGGAAACGTCAAAGTGAAACCCCTCCACTGTGGGGATTGTTTCATAAAAGATTTCATTTG
+
CCCFFFFFHHHHHJJJJJJJJJJJJJJJJJJJJJJJJJHIJJIJIJJJJHIJJJJF4?FIJGJJJJJJJJJHIHHFFDEECEEDEEEDDDDDDDDDEEFFE
@HWI-ST279:219:D0RJNACXX:5:1103:18462:193645
GCGGACGCAAGAGATCCGGTGAATGAAACGAATCGGCCTCAACGGGGGTTTCACTCTGTTACCGAGGACTTGGAAACGACGCTGACGAGTTTCACCAGGA
+
??8DDDDDAD6DDEIBEEACDD9D@<DDDCADDCDDDDDDIEDIDD?:'0<>A>3>AAAAAA>;>>7>>AAAAAA>A<0559>9>?;>5(2>>>AAA8<8
@HWI-ST279:219:D0RJNACXX:5:1103:8434:193752
AGGGGTAAGACTGAATAAAAAATGATTATTTGCATGAAATGGGGATGAGAGAGAAGGAAAGAGTTTCATCCTGGTGAAACTCGTCAGCGTCGTTTCCAAGT
+
CCCFFDDFHHHGDIIJJJJJIJJJJJIJJJIJIIJJIJJJIGIJJIJJ<DHGIIJIJJJIJIJHGHGHGHHHFF?@CEEEEEDDDDDDD@BBBDDDDEDDD
@HWI-ST279:219:D0RJNACXX:5:1103:16300:193814
CAGGATGAAACTCTTTCCTTCTCTCTCATCCCCATTTCATGCAAATAATCATTTTTTATTCAGTCTTACCCCTATTAAATGTGCATGACACACCAGTAAAA
+
BCCFFFFFHHHHHJJJJIJJIIJJJJIIJJJJJIIJJJJJIJJJJJJJJIIIJJJJJJJJGGEGHJJIIGJJJJH?EHGHHFFFFFFFDEEDBBD@CCDCD
@HWI-ST279:219:D0RJNACXX:5:1103:4292:195134
GGGTAATAAGGCCAGTCACAATGGCTAGTGTCATTGCACGGCTACCCAAAATATTATACCATCTTCTCTCAAATGAAATCTTTTATGAAACAATCCCCACA
+
@@@BDDDAF?AF?GEFGDH:AFGEIIG><AFGHCHA<BFB@G:BBHI9?BH9FHIIIIACGIIDE;DEE;7AACCABEECBDE;;C@A>CCCBCC=@?CBB
@HWI-ST279:219:D0RJNACXX:5:1103:16997:195439
ATTATTTGCATGAAATGGGGATGAGAGAGAAGGAAAGAGTTTCATCCTGGTGAAACTCGTCAGCGTCGTTTCCAAGTCCTCGGTAACAGAGTGAAACCCCC
+
CCCDFFFFHGHGHJJIJJJJJJGIJIIGJJJJIIIIGHIIJIJJJJJJIJDHHIJIIIJBFGHGICHFDFDCCECEDCDCCDD?BDDDDDC4@ACDCBDDD
@HWI-ST279:219:D0RJNACXX:5:1103:10022:195649
GATGGCCTAAGGCCAGTCACAATGGGGGTTTCACTGGTGTGTCATGCACATTTAATAGGGGTAAGACTGAATAAAAAATGATTATTTGCATGAAATGGGGA
+
CCCFFFFFHHHHHJJJIJJJJJIJJJIJHIJJIJJJJDGDFGHIJJJJJJJIJIJJJJJHH:BDFFFEECCEEDDDDDDDDDEEDEEEDEEDDDDDDDDD?
@HWI-ST279:219:D0RJNACXX:5:1103:7009:195900
ATTAGGCCAGTCACAATGGGGGTTTCACTGGTGTGTCATGCACATTTAATAGGGGTAAGACTGAATAAAAAATGATTATTTGCATGAAATGGGGATGAGAG
+
CCCFFFFFHHHHHJJJJJIJJJHIJJJJJJJGHGHFIJJJJJJJJJJIJJJJJJJBHHHGHHHFFFFFFDEDDDDDFEDEEFDEEDCDDDDDDDDDDDDDD
@HWI-ST279:219:D0RJNACXX:5:1103:14368:196480
AAGGAAAGAGTTTCATCCTGGTGAAACTCGTCAGCGTCGTTTCCAAGTCCTCGGTAACATAGCGAAACCCCCGTTGAGGCCGATTCGTTTCATTCACCGGA
+
@CCFFFFFHHFHHIJJJJJIJGHIJJJJJJIIIJI0DHIIJJJIIJJHIIJJJJCDHIJJHH3BEFDDEDDDDBDBDCDDDD>BDDD?CDDEEEDDDDBDD
@HWI-ST279:219:D0RJNACXX:5:1103:15678:196739
AATGAAATCTTTTATGAAACAATCCCCACAGTGGAGGGGTTTCACTTTGACGTTTCCAAGACTAAGCAAAGCATTTAATTGATACAAGTTGCTGGGATCAT
+
CCCFFFFFHHHHHJJJJJJJJJJJJJJJJHIEGIHIIJJFGHIIJJJJJJJJHIJIJJJIIHHHHHFFFFFEEEEEEEDECDEEDDDDDDDDDDDDDDDDC
@HWI-ST279:219:D0RJNACXX:5:1103:11161:197088
GAGAGAGAAGGAAAGAGTTTCATCCTGGTGAAACTCGTCAGCGTCGTTTCCAAGTCCTCGGTAACAGAGTGAAACCCCCGTTGAGGCCGATTCGTTTCATT
+
@@@DDDDDHDFHHDBFA?FEHHHGIIEHAEBHGIIIDIEIGIIDGEHIAFDAAHCGH@DHE?EDEEEDC6;@CCC??@BBBB<?CC?@><<@C<?>8>:::
@HWI-ST279:219:D0RJNACXX:5:1103:4205:197647
GAGATCCGGTGAATGAAACGAATCGGCCTCAACGGGGGGTTCACTCTGTTACCGAGGACTTGGAAACGACGCTGACGA
+
?@?BDBDDF0@DA,<CGCHGICEGFIBACF<B)?DEEE-078@B>A>>((9995@/9-+3@:@>@A>?@B9BB3<?9?
@HWI-ST279:219:D0RJNACXX:5:1103:11741:198259
GGCTACCCAAAATATTATACCATCTTCTCTCAAATGAAATCTTTTATGAAACAATCCCCACAGTGGAGGGGTTTCACTTTGACGTTTCCAAGACTAAGCAA
+
?@@DFDDFHHFHHJGIJIJIEHIIGDHHGIGIIEHIGGIDDGIIIJGIJJJIIGGBDHIIIFGIIIEHIIG:>?DDCEEDDCCB=@CCDCCCDDDDDDDDD
@HWI-ST279:219:D0RJNACXX:5:1103:16931:198346
AATCCGGCGCGGCGCGGGAGAATGCAGAGGTCGCACGGCGGAGGCGGACGCAAGAGATCCGGTGAATGAAACGAATCGGCCTCAACGGGGGTTTCACTCTG
+
@@@D?DADH>?CA6@AFE<>';>CCCC;58>9?/3:37@B3091(5<57-785:C@9@ACBB)5?A>>::AC@BB?<29<BBBCCC>5<>5)023::>A3>
@HWI-ST279:219:D0RJNACXX:5:1103:17857:198486
GGTGAATGAAACGAATCGGCCTCAACGGGGGTTTCACTCTGTTACCGAGGACTAGGAAACGACGCTGACGAGTTTCACCAGGATGAAACTCTTTCCTTCTC
+
BCBDFFFFHHHHHJJJJJJJJJJJJIJJJJJAHIHHHHHHFFFFFFDDDDDDD:CDDDDDDDDDDDDDDDDDBDDCDDDDDDBDDDCDDDDDDDDDDDDDC
@HWI-ST279:219:D0RJNACXX:5:1103:12106:199000
CCGCCGTGCGACCTCCGCATTCTCCCGCGCCGCGCCGGATTTTGGGTACAAATGATCCCAGCAACTTGTATCAATTAAATGCTTTGCTTAGTCTTGGAAAC
+
CCCFFFDFHHHHHJJJJJJJJJJJJJIIGJJIJEFDDD?BDDDDDD?CDDDDDDDDDDDDDDCCDDDDCDEEECDDDDDEEDDEDDDDDDDDCEEDDDDDC
@HWI-ST279:219:D0RJNACXX:5:1103:14234:199621
GTTTCACTGGTGTGTCATGCACATTTAATAGGGGTAAGACTGAATAAAAAATGATTATTTGCATGAAATGGGGATGAGAGAGAAGGAAAGAGTTTCATCCT
+
@@@FFFFFHHHHDGHIJJJJJJIJGIJIJJIIJJEHIIHJIIHIJIIJJJJIJJIIJIJGJIJJJGGIIIIJHHHBBEDDBCACCDDDDDDD:@CDEEEDD
@HWI-ST279:219:D0RJNACXX:5:1103:18223:199539
ATTTGTACCCAAAATCCGGCGCGGCGCGGGAGAATGCGGAGGTCGCACGGCGGAGGCGGACGCAAGAGATCCGGTGAATGAAACGAATCGGCCTCAACGGG
+
@@@ADBADFFFHHIEEHIFIHGGGHGBHFD8@;<@CDD6:BB8ABDDDDDDDD5@DDDDD37;BDDDDACCDBB008CCCDDDABDDD(29>BBBCDDDB<
@HWI-ST279:219:D0RJNACXX:5:1103:11163:200493
AATGAAATCTTTTATGAAACAATCCCCACAGTGGAGGGGTTTCACTTTGACGTTTCCAAGACTAAGCAAAGCATTTAATTGATACAAGTTGCTGGGATCAT
+
CCCFFFFFHHHHHJJJIJJJJJJJJJJJJJJEFHGGIJJFHIIJJJJJJJIJHGIJJJJJJHHHHHFFFFFCCEEEEEDEDDEEDDDDDDDDDDDDDDDDC
@HWI-ST279:219:D0RJNACXX:5:1103:9926:200584
TTTCACCAGGATGAAACTCTTTCCTTCTCTCTCATCCCCATTTCATGCAAATAATCATTTTTTATTCAGTCTTACCCCTATTAAATGTGCATGACACACCA
+
CCCFFFFFHHHHHJJJJJJJJJJJJJJJJJJJJJIJJJJIJJJJJJJJHJJJJJJJJJIJJJJJJJJJJIJJJJIGHHHFFFFFFEEEEEEEDDDDDDDDB
@HWI-ST279:219:D0RJNACXX:5:1104:4555:2994
ATTCGTTTCATTCACCGGATCTCTTGCGTCCGCCTCCGCCGTGCGACCTCCGCATTCTCCCGCGCCGCGCCGGATTTTGGGTACAAATGATCCCAGCAACT
+
@@@BBBBD?DBA<FFHB<CGGEHIIIIGFGHGH=FDGIBEH;@@BADE<9A88;:'>>>CC?@B@@75>@55>9>9CC>B3<4>:>CAC>CC@?>:<++8C
@HWI-ST279:219:D0RJNACXX:5:1104:6979:3181
GAGATCCGGTGAATGAAACGAATCGGCCTCAACGGGGGTTTCACTCTGTTACCGAGGACTTGGAAACGACGCTGACGAGTTTCACCAGGATGAAACTCTTT
+
@@@FFFFFH?FFFHIJIIIIGIJHIJJJIIGIEHJJJI9BCEEDEEDD@CCCCB@BDBDDCCDCDDDDDDDDDDDDD@B8?CCDDC@BBBDDCDDDDDDDC
@HWI-ST279:219:D0RJNACXX:5:1104:17465:3265
GGGGTTTCACTTTGACGTTTCCAAGACTAAGCAAAGCATTTAATTGATACAAGTTGCTGGGATCATTTGTACCCAAAATCCGGCGCGGCGCGGGAGAATGC
+
@CCFDFFFGHHHHJIJJHJJJJJJJJJJJJJJJJJIIJJJIJJJJJJJJJJJJIIIIIGJJJIJJJJJJIJJJHHHHGFFFFDDDDDDDDDDDDBDDDDDC
@HWI-ST279:219:D0RJNACXX:5:1104:8975:3598
CATTCACCGGATCTCTTGCGTCCGCCTCCGCCGTGCGACCTCCGCATTCTCCCGCGCCGCGCCGGATTTTGGGTACAAATGATCCCAGCAACTTGTATCAA
+
CCCFFFFFHHHHHJJJJJJJJJJJJJJJJIJIIGHIJIJHGHFFFDDDDEDDDDDDDDDDDDDDDDDDDDDDDBDCCDDDDDDDDDDDDDDDDDD@CDEEC
@HWI-ST279:219:D0RJNACXX:5:1104:13471:3654
CTCCCGCGCCGCGCCGGATTTTGGGTACAAATGATCCCAGCAACTTGTATCAATTAAATGCTTTGCTTAGTCTTGGAAACGTCAAAGTGAAACCCCTCCAC
+
CCCFFFFFHHHHHJJJJIJJJJJJJEHJJHHHHHHHFFFFFEEEEEDDDEEEDDEDDDEEDDEDDDDDDDCDEEDDDDDDDDDDDDDCDDEDDDDDDDDDC
@HWI-ST279:219:D0RJNACXX:5:1104:17107:3873
AGTGGAGGGGTTTCACTTTGACGTTTCCAAGACTAAGCAAAGCATTTAATTGATACAAGTTGCTGGGATCATTTGTACCCAAAATCC
+
===77?AAAA?AABA+<?+?A>8?;7=>>ABBBBBB9>BBB3>;?AAB>B>B48>ABBA>AAB)..;9.;@@37>;6;>>>==9;;?
@HWI-ST279:219:D0RJNACXX:5:1104:12472:4063
TTCTCCCGCGCCGCGCCGGATTTTGGGTACAAATGATCCCAGCAACTTGTATCAATTAAATGCTTTGCTTAGTCTTGGAAACGTCAAAGTGAAACCCCTCC
+
CCCFFFFFHHHHHJJJJJJIJJJJJJJEHHHHHHHFFFFFFEEEEEDDDCDEEEDDEDDDEEDDEDDDDDDDDDEDDDDCDDDDDBDDDCDDEDDDDDDDD
@HWI-ST279:219:D0RJNACXX:5:1104:14908:4307
CAGTCACAATGGCTAGTGTCATTGCACGGCTACCCAAAATATTATACCCTCTTCTCTCAAATGAAATCTTTTATG
+
>>><=?@=7<?<7A7CC@,@3@C<+A=<04=:::):?5:74??99?=7*9ABAB<8A>).=)/>;AB==ABBA>A
@HWI-ST279:219:D0RJNACXX:5:1104:8712:4967
CGTCCGCCTCCGCCGTGCGACCTCCGCATTCTCCCGCGCCGCGCCGGATTTTGGGTACAAATGATCCCAGCAACTTGTATCAATTAAATGCTTTGCTTAG
+
?@@DDDDDFDFHAHG:CGHGIIGHC@HIIGGCHIIGI>EB8?BBB-5<BBCC>8@<@CCCCCCCCCCCCCBCCCCCC>>@DECCECCADEC@CCCC@CC>
@HWI-ST279:219:D0RJNACXX:5:1104:8547:5266
GTTTCACTCTGTTACCGAGGACTTGGAAACGACGCTGACGAGTTTCACCAGGATGAAACTCTTTCCTTCTCTCTCATCCCCATTTCATGCAAATAATCATT
+
C@CFFFFFHHHHGJJJJJIJJJJJJJJJJJGBHGIIJIJJIIGGJJJJJJHHHFFFFFFFEEEEEEEDDDDDDDDDEDDDDDDDEECCDDDCDDDDEDCDE
@HWI-ST279:219:D0RJNACXX:5:1104:10726:6547
CGTACGCGCGGAAATCGAAACAAACTCACTCACTTTCTTTAGCTGCCGAACGCAGCCTAAATGTTTACATAAGGCCAGTCACAATGGGGGTTTTACTGGTG
+
CC@FFFFFHHHHHJJJJJJJIIJJJJJGIGIGIJJJJIJJJJHHHHHFFDDDDBDBDDDDDDEEEEDDDEEDDDCBBDDDDDDDDDDDDD<>BDDDDDDCC
@HWI-ST279:219:D0RJNACXX:5:1104:13805:7012
CTAGTGTCATTGCACGGCTACCCAAAATATTATACCATCTTCTCTCAAATGAAATCTTTTATGAAACAATCCCCACAGTGGAGGGGTTTCACTTTGACGTT
+
@@@FDFDFFFFAFEHIIIIHIGIJJIIIEIJJIIIIHIIJJIGIIGGGIJJJIIJGEGHIIGHIIGHIJIIGIFHHFF;@D@ADDD;;?>BCDDDDDDB?B
@HWI-ST279:219:D0RJNACXX:5:1104:21366:7377
NAACGACGCTGACGAGTTTCACCAGGATGAAACTCTTTCCTTCTCTCTCATCTCCATTTCATGCAAATAATC
+
#1:ADDDDFHAFHGEEHGHHCFFBHG<?3?GGEF*BDD48?DFG=F8BFGH=).=7CDH@=C777.7;7;B?
@HWI-ST279:219:D0RJNACXX:5:1104:14576:7806
GATTCGTTTCATTCACCGGATCTCTTGCGTCCGCCTCCGCCGTGCGACCTCCGCATTCTCCCGCGCCGCGCCGGATTTTGGGTACAAATGATCCCAGCAAC
+
CCCFFFDFHHHHHJJJJJJJJJJJJJJJJIJJJJJJJJJJJJEIJHHFDDEDDDDDDDEDDDDDDDDDDDDDDD<@BDDDDD@CDDDDDDDDDDDDDDDDD
@HWI-ST279:219:D0RJNACXX:5:1104:12736:8049
TGCATGAAATGGGGATGAGAGAGAAGGAAAGAGTTTCATCCTGGTGAAACTCGTCAGCGTCGTTTCCAAGTCCTCGGTAACAGAGTGAAACCCCCGTTGAG
+
CCCFFFFFHHHHHJJJJIJJJIJJJJIJJJIJJIJJJJJJJIJJGHIJJJJJJJJJJGIEHHEEFFFFFEEEEEEBDDDDDDDDDACDEDDBDDDD@DDDD
@HWI-ST279:219:D0RJNACXX:5:1104:12758:8738
GCGCCGGATTTTGGGTACAAATGATCCCAGCAACTTGTATCAATTAAATGCTTTGCTTAGTCTTGGAAACGTCAAAGTGAAACCCCTCCACTGTGGGGATT
+
CCCFFFFFHHHHHJJGHIJJJJJJJJJJJJJJJJJJJFGIIIIJJJJJJJJJJJIJJJJJJJJHHHHFHFFFFDDECEDDEDDDDDDDDDDDDCCDDDDDD
@HWI-ST279:219:D0RJNACXX:5:1104:4545:8847
GATCCCAGCAACTTGTATCAATTAAATGCTTTGCTTAGTCTTGGAAACGTCAAAGTGAAACCCCTCCACTGTGGGGATTGTTTCATAAAAGATTTCATTTG
+
@@<DDDB?FHBD+AFGIBH@DDFHHGFGCFDH<CGGGE4CHH@D@FGH;DBFHIIHB>BD=F@ACGC=DD=@@CHBE@CC(;.;B@>A>A>?:@;:5>CC@
@HWI-ST279:219:D0RJNACXX:5:1104:10137:8799
GAGTGATCGTGGTCAAGGGGCTTCAACATTCGGCTACATCAAAGGGCGATTTGGCCGTAATCAACAGAGCAGTGCACAATGTTGAGGCCGAACCGCATGAC
+
@CCFFFFFHFHHHIJJJJJJJIJJJJJJJJJJJJJIJJJJJJJGGHHIIJJJJJJHHEFFFEEEEEDDDDDDCCDDDDDDDDEDDDDDDDDDDDDDDDDDD
@HWI-ST279:219:D0RJNACXX:5:1104:4482:9181
ATAAAAAATGATTATTTGCATGAAATGGGGATGAGAGAGAAGGAAAGAGTTTCATCCTGGTGAAACTCGTCAGCGTCGTTTCCAAGTCCTCG
+
@@@FFFFFFHHDA@EGGHHHIFIFIHGHIF;EEEHEEGGGEG;D9DBFH<B=8BFD@@GH37CG>7;=;C;?<?AAC8;;8:>>@>@ACCCB
@HWI-ST279:219:D0RJNACXX:5:1104:12917:9600
ACGGAGTGAAACCCCCGTTGAGGCCGATTCGTTTCATTCACCGGATCTCTTGCGTCCGCCTCCGCCGTGCGACCTCCGCATTCACAGGATTTTGGGTACAA
+
@C@FFFDDHHGHHIIEGIJJJJIIJBHEIIHFHHIGCGGHGGCHBBGEHHGGHFBCDDDDDDDBDDDDDDBDDDBCABDDDBDDCCAABDDDDC@>?CCCA
@HWI-ST279:219:D0RJNACXX:5:1104:10873:9958
GGCCAGTCACAATGGCTAGTGTCATTGCACGGCTACCCAAAATATTATACCATCTTCTCTCAAATGAAATCTTTTATGAAACAATCCCCACAGTGGAGGGG
+
CCCFFFFFHHHHHJJJJJJFHHIJJJJIIJJJJJJJJJJJJJIJJJJJIIIIJJJJJJIIIJIJJJJJJJJJHHHHHHFFFFFFDDEEDDDDDCCDDDDDC
@HWI-ST279:219:D0RJNACXX:5:1104:13147:10146
CGTCGTTTCCAAGTCCTCGGTAACAGAGTGAAACCCCCGTTGAGGCCGATTCGTTTCATTCACCGGATCTCTTGCGTCCGCCTCCGCCGTGCGACCTCCGC
+
@CCFFDFFDDHHHJIGIIGGJIJJIHII9CFGGIJJJJGFHIHIIGHIJJIIF?AE@CFCE>CCCC>?BDDACCDBBBDDDDDDBBDDB@DDD@BBBDBBB
@HWI-ST279:219:D0RJNACXX:5:1104:10164:10813
CAGTCACAATGGCTAGTGTCATTGCACGGCTACCCAAAATATTATACCATCTTCTCTCAAATGAAATCTTTTATGAAACAATCCCCACAGTGGAGGGGTTT
+
@CCDFFFFHGHGGJFIFGIHDDHCHIFEEIJGIIJJJIIIEIIIJCE*BGIIIIGIGEGIJIJIEGHEIIJIGHEHEHHFFD>@CCCDDD@CDCD?BD09?
@HWI-ST279:219:D0RJNACXX:5:1104:15692:11232
GAGGACTTGGAAACGACGCTGACGAGTTTCACCAGGATGAAACTCTTTCCTTCTCTCTCATCCCCATTTCATGCAAATAATCATTTTTTATTCAGTCTTAC
+
CCCFFFFFGHGGHJJJJJIJIIJDHGG:DEIGIIJJ?G@BCCGIHGHIGIIIIIJEEHFHFFHFFDCCEEEDCE@@CCDDECDDEEEDDDDDEEDCDDEDD
@HWI-ST279:219:D0RJNACXX:5:1104:17081:11299
ACGGACAGTAAGGCCAGTCACAATGGAGGTTTCACTGGTGTGTCATGCACATTTAATAGGGGTAAGACTGAATAAAAAATGATTATTTGCATGAAATGGGG
+
@@CFFFDDDFFHHGIIIHHIJJJJIIIGGHHIIEIIIGBFGFDGIJJIEHIIIJIHIGEIGI;BHHGHFHFEHFFFEDDDDCDDEDFEEDDEDCACDDDDB
@HWI-ST279:219:D0RJNACXX:5:1104:6165:11544
GGGTTTCACTTTGACGTTTCCAAGACTAAGCAAAGCATTTAATTGATACAAGTTGCTGGGATCATTTGTACCCAAAATCCGGCGCGGCGCGGGAGAATGCG
+
@CCDDDFFHHHHHJJIGIJJJJJJJJJJJJJJJJJJJJJJIJIJJIJJJJIJIJJJJHIJIJJIJJJJIJJGIJJGHHHHFFDDDBDDDDDDDDDBDCDDD
@HWI-ST279:219:D0RJNACXX:5:1104:17494:11584
GTTTGTGTGACGCCTGGCTACAGGATTTTGGGTACAAATGATCCCAGCAACTTGTATCAATTAAATGCTTTGCTTAGTCTTGGAAACGTCAAAGTGAAACC
+
@B@FFFFFHHHGHIJGIJJJJJJIHIFIJGJIGHJJJJJGFHIJJIIJIJJJIIEHGHGIJJIIJJIJHHHHHHHFFFEFFEEEEEEDDDBBCDCDCED:A
@HWI-ST279:219:D0RJNACXX:5:1104:10974:11980
GGATCATTTGTACCCAAAATCCGGCGCGGCGCGGGAGAATGCGGAGGTCGCACGGCGGAGGCGGACGCAAGAGATCCGGTGAATGAAACGAATCGGCCTCA
+
CCCFFFFFHHHHHIJJJJJJJJJJJJJJJJIHFFDDDDDDDDDDDDD<CBBBDDDDBD;BDDDDDDDBBDDDDDDCCBD>BBDEDDDDDDDDDDDDDDBDD
@HWI-ST279:219:D0RJNACXX:5:1104:14883:12142
GTGTCATGCACATTTAATAGGGGTAAGACTGAATAAAAAATGATTATTTGCATGAAATGGGGATGAGAGAGAAGGAAAGAGTTTCATCCTGGTGAAACTCG
+
@@@FDBDFGFHFHIJE@GFEDGH@DHGEGHEGCFIIIEGGGGAGGDGIIIGGDEHGIIGGGG=FECHCDAE=ECD@@;>CC;@CA>C;AAAA:<ACCCCC@
@HWI-ST279:219:D0RJNACXX:5:1104:15242:12260
GTACCCAAAATCCGGCGCGGCGCGGGAGAATGCGGAGGTCGCACGGCGGAGGCGGACGCAAGAGATCCGGTGAATGAAACGAATCGGCCTCAACGGGGGGT
+
CCCFFFFFHFHHHJIJJIIIJJFIHDBDDBDDCDD6BD<C9@BDDDDDD<BDDDD85@B@D<CDCCDDDB9>BC@@CCD@@BDBBDDDDDDCDDDDDDD09
@HWI-ST279:219:D0RJNACXX:5:1104:19473:12429
GAAAGAGTTTCATCCTGGTGAAACTCGTCAGCGTCGTTTCCAAGTCCTCGGTAACAGAGTGAAACCCCCGTTGAGGCCGATTCGTTTCATTCACCGGATCT
+
@CCFFFFDHHHHHJJJJJFHIIIJJJIFEHIIJGIIGIJJIIJJGHJJJIIHGIJJJJJCHHGHFHFFDD?BDDDDDDBDDDDB?CDDEDDEEDABDBDDD
@HWI-ST279:219:D0RJNACXX:5:1104:15506:12657
AGTGAAACCCCCGTTGAGGCCGATTCGTTTCATTCACCGGATCTCTTGCGTCCGCCTCCGCCGTGCGACCTCCGCATTCTCCCGCGCCGCGCCGG
+
@@?DDFFFGHHHGFGIIJJJJIGHIJGEGHIIIGEGIGIBBGGGGII@EAA89B<=ABDDDBB87B7;BB@CD@@B@>>A@C?9>BB<<BBB<5@
@HWI-ST279:219:D0RJNACXX:5:1104:17416:12621
CGTCAGCGTCGTTTCCAAGTCCTCGGTAACAGAGTGAAACCCCCGTTGAGGCCGATTCGTTTCATTCACCGGATCTCTTGCGTCCGCCTCCGCCGTGCGAC
+
?@@DDDFFFHHDFGGEGGCFFFHGFB881BGCHHB@DGEDHGGG@;=1@EGAEEBBBAAC>BCCCDDCCCB8;@BCDAC@CB><BDDDDBD>@B>BBBB@<
@HWI-ST279:219:D0RJNACXX:5:1104:3682:13808
GGTCGCACGGCGGAGGCGGACGCAAGAGATCCGGTGAATGAAACGAATCGGCCTCAACGGGGGTTTCACTCTGTTACCGAGGACTTGGAAACGACGCTGAC
+
BCBFFFFFHHHHHHIJJIJFFDDDDD?ACDDDDD:BDDDDDDDDDDDDDDDBDDDDDDDDDDD7BBCDCCDCDCDCCDDDDDDDCCCD@CDDDDDBDDDDC
@HWI-ST279:219:D0RJNACXX:5:1104:7810:13920
ATCTTCTCTCAAATGAAATCTTTTATGAAACAATCCCCACAGTGGAGGGGTTTCACTTTGACGTTTCCAAGACTAAGCAAAGCATTTAATTGATACAAGTT
+
@@@FFDDEGFHFHI@FHGJJJGCGGGBHGIGGIIGGGG@GAFDFGBGEGD:AHGHIIIIIIBAEHEEED@D>CEE@CEEDDCDDDDDDDDEDDEEDDACDC
@HWI-ST279:219:D0RJNACXX:5:1104:13080:14075
AGTGAAACCCCCGTTGAGGCCGATTCGTTTCATTCACCGGATCTCTTGCGTCCGCCTCCGCCGTGCGACCTCCGCATTCTCCCGCGCCGCGCCGGATTTTG
+
CCBFFFFFHHHHHIJJJJJJIJIJJIIJJJJJJJIJJJJJGIJIIJJIJGEHFFDDDDDBDDDBBDBBDDDDDDDBDDDDDDDDDDDDDBBDDD@<@BDDD
@HWI-ST279:219:D0RJNACXX:5:1104:12471:14346
ACATTTAATAGGGGTAAGACTGAATAAAAAATGATTATTTGCATGAAATGGGGATGAGAGAGAAGGAAAGAGTTTCATCCTGGTGAAACTCGTCAGCGTCG
+
CCCFFFFFHHHHHJHIJJJJJJJIJJJJJJJJJJJJJJJJJJJJJIJJJJJJJJIJJIGIIJJJJJHHHHFFDEFFCEEEEEECDDDDDDDDBDDDDDBDB
@HWI-ST279:219:D0RJNACXX:5:1104:19603:14404
AACGAATCGGCCTCAACGGGGGTTTCACTCTGTTACCGAGGACTTGGGAACGACGCTGACGAGGTTCACCAGGATGAAACTCTTTCCTTCTCTCTCATCCC
+
@@@DDDDDDD>AHIIB+2<CDG7;CAECF7@EA@CHIH8B/3?;@AC(5>?B/8/79@035?;-8?CCCCCB?<>:>((+:CC:>4>C@::ACC:@>@:>A
@HWI-ST279:219:D0RJNACXX:5:1104:17223:14599
CATTTAATTGATACAAGTTGCTGGGATCATTTGTACCCAAAATCCGGCGCGGCGCGGGAGAATGCGGAGGTCGCACGGCGGAGGCGGACGCAAGAGATC
+
<@@DFFFFDHDDFGEEFEDIBFG>FHCB@HGGHFHIIIGEEGGFDGBHH>AB4;BBDDBDB?CCC;>085<?@@B055<<959)299>9><><53?ACC
@HWI-ST279:219:D0RJNACXX:5:1104:6138:15591
ACTAAGCAAAGCATTTAATTGATACAAGTTGCTGGGATCATTTGTACCCAAAATCCGGCGCGGCGCGGGAGAATGCAGAGGTCGCACGGCGGAGGCGGACG
+
BC@FFFFFHHHHFIIJJJJIJIIJJJGJJJJJJJIJIIIJJJJIIGJJJJJJIJJJJJGIHHFDDDDDBDDDDDDCDDDBD:?BDDDBDDDD<<B@BB<>9
@HWI-ST279:219:D0RJNACXX:5:1104:19518:16007
AAGACTGAATAAAAAATGATTATTTGCATGAAATGGGGATGAGAGAGAAGGAAAGAGTTTCATCCTG
+
<@<D=:BDD?FBFHGD<D@9:C<CAFE9EB<C9?FHEEF@)9:?9BGED828CFEHG=C=)@C.77@
@HWI-ST279:219:D0RJNACXX:5:1104:7392:16421
TGGTGTGTCATGCACATTTAATAGGGGTAAGACTGAATAAAAAATGATTATTTGCATGAAATGGGGATGAGAGAGAAGGAAAGAGTTTCATCCTGGTGAAA
+
BCCDDDFDHHHHHJJJJJJJJIIJJJIFGIIIIJIIIJJIJJJJJJJJJJJJJJJJJJJJIIJJIIJJHHHFHFFFFEDEEDDCD@DCEEEEDDDCDCDDD
@HWI-ST279:219:D0RJNACXX:5:1104:9680:16501
GTTTCATCCTGGTGAAACTCGTCAGCGTCGTTTCCAAGTCCTCGGTAACAGAGTGAAACCCCCGTTGAGGCCGATTCGTTTCATTCACCGGATCTCTTGCG
+
CBCFFFFFHHHHHHIJJJJJJIIJJIIHGGHHJJJJJJHIJJJIJFHIIJJJJFHIJJJIHHFFCEDDDDDDDBDBDBCDDDEEEDEDDDDDCDDDEDDDD
@HWI-ST279:219:D0RJNACXX:5:1104:4832:16947
GGAAACGACGCTGACGAGTTTCACCAGGATGAAACTCTTTCCTTCTCTCTCATCCCCATTTCATGCAAATAATCATTTTTTATTCAGTCTTACCCCTATTA
+
@@@DBD;D?<FDAFC@B?:CDDFGEHIBFHDB??BHHEGG>BHGGEGF@C;CEGH(@;AEFE??7@@@>>ACDCC@CCDC=?CCD;>BCCDECCC<@@CCC
@HWI-ST279:219:D0RJNACXX:5:1104:10306:16973
AAGAGATCCGGTGAATGAAACGAATCGGCCTCAACGGGGGTTTCACTCTGTTACCGAGGACTTGGAAACGACGCTGACGAGTTTCACCAGGATGAAACTCT
+
CCCFFFFFHHHFHIJJJJJIJJJJJJJJIJJJJJIJJJJH9ADEEEDDDDCDDDDDDDDDDCDDDDDDDDDDDDDBDDDDDBDDEEDDCDDDDDDDDDDDD
@HWI-ST279:219:D0RJNACXX:5:1104:13024:17589
GGGGGTTTCACTGGTGTGTCATGCACATTTAATAGGGGTAAGACTGAATAAAAAATGATTATTTGCATGAAATGGGGATGAGAGAGAAGGAAAGAGTTTCA
+
@@CFF?DFHHHHFJAFCFDHHIIJJJIIJJJIIJJJJJ@HIJJJJJJIIJFIJJJIJIIJHHHHHHFFFEDEFEECDDDDDDDDDDDDDDDDDDDD4>@CD
@HWI-ST279:219:D0RJNACXX:5:1104:5025:17761
GGTACAAATGATCCCAGCAACTTGTATCAATTAAATGCTTTGCTTAGTCTTGGAAACGTCAAAGTGAAACCCCTCCACTGTGGGGATTGTTTCATAAAAGA
+
?@1BDEFFHDHHHJEG@BHGIGIIHIIGIIIJFJGGGIGIIGIJIGJFFIIIIJIEICDGIDEICEBHFC=5A=EAAEFFBD?BABDDD@CDDFEEDDDDD
@HWI-ST279:219:D0RJNACXX:5:1104:19294:18210
AAGAGTTTCATCCTGGTGAAACTCGTCAGCGTCGTTTCCAAGTCCTCGGTAACAGAGTGAAACCCCCGTTGAGGCCGATTCGTTTCATTCACCGGATCTCT
+
@BCFF?DFHHGHHIJIDGHHIJIJJJJIIIIGHIHGIJGIIFBFHHIJJAGHIJIGICHIHFCAABED=ADDDDDDBDDBDDCDDDEDEEEDDDDDDDDDE
@HWI-ST279:219:D0RJNACXX:5:1104:16068:18359
CAAAGCATTTAATTGATACAAGTTGCTGGGATCATTTGTACCCAAAATCCGGCGCGGCGCGGGAGAATGCGGAGGTCGCACGGCGGAGGCGGACGCAAGAG
+
C@CFFFFFHHHHHJJJIJJJJJJJJJJJJJIIJJJJJIIGIJJJJJJIJJJJJJIJHFDDDDDDDBDCDDDDBDDDCBDDDDDDDD>BDDDD@@BBDD<C?
@HWI-ST279:219:D0RJNACXX:5:1104:16688:18419
GTTTCATTCACCGGATCTCTTGCGTCCGCCTCCGCCGTGCGACCTCCGCATTCTCCCGCGCCGCGCCGGATTTTGGGTACAAATGATCCCAGCAACTTGTA
+
C@BFFFFFHHHHHJJJJJJJJJJJIJJJJJJJJJJJJBHIIIHHFFFDDDDDDEDDDDDDDDDDDDDDDBBDDDDDDBDDDDDDDDDDDDDDDDDDDDD@A
@HWI-ST279:219:D0RJNACXX:5:1104:19607:18809
CGGATTTTGGGTACAAATGATCCCAGCAACTTGTATCAATTAAATGCTTTGCTTAGTCTTGGAAACGTCAAAGTGAAACCCCTCCACTGTGGGGATTGTTT
+
CCCFFFFFHHHADHIJJJIGIIJJJJIJJJIJJGHIJIJJJJJJJJIJJJJJJIJJHHIJIIJJJJJHIJJJJGHEEHHGFFFDDECCD>CDDDDDDDA:?
@HWI-ST279:219:D0RJNACXX:5:1104:7412:19068
AATGGGGATGAGAGAGAAGGAAAGAGTTTCATCCTGGTGAAACTCGTCAGCGTCGTTTCCAAGTCCTCGGTAACAGAGTGAAACCCCCGTTGAGGCCGATT
+
CCCFFFFFHHHGHJJJJIJJJJJJGJHIJJIJJJIJJFHIJJJJJJIIJJJJIJJEHHHHHHFDFFFFDDDDDDDDDD@CDEDDDDDDDBDDDDDDDDDDB
@HWI-ST279:219:D0RJNACXX:5:1104:18803:19801
AATAAAAAATGATTATTTGCATGAAATGGGGATGAGAGAGAAGGAAAGAGTTTCATCCTGGTGAAACTCGTCAGCGTCGTTTCCAAGTCCTCGGTAACAGA
+
CCCFFFFFHHHHHJJJJJJJJJJIIJJJJJJIJJIJIIHIIJJIIJJIIIBFHIIJJJJJJFHIJJJHHHHFFFFCDDDBDDDDEDDDDDDDDDDDDDDDC
@HWI-ST279:219:D0RJNACXX:5:1104:20066:20215
TGTCATTGCACGGCTACCCAAAATATTATACCATCTTCTCTCAAATGAAATCTTTTATGAAACAATCCCCACAGTGGAGGGGTTTCACTTTGACGTTTCCA
+
@@@FDDDFFHHFFIJIJJEIGJJGHGGGGGDGGGIGEGEGGIJGIJFHIIFH@GIJIGIIJGIICHDDHIIHEE7;?:?BAB'2<:>AC@CDCDB?BDCDD
@HWI-ST279:219:D0RJNACXX:5:1104:5298:20652
AGGGGTAAGACTGAATAAAAAATGATTATTTGCATGAAATGGGGATGAGAGAGAAGGAAAGAGTTTCATCCTGGTGAAACTCGTCAGCGTCGTTTCCAAGT
+
BCCFFDDDHHHHHJJJJJJJJJJJJJJJJJJJJJIJJJJJJJJJIJJJJIJJJJJJJIIJJIJGIHHHHHHHFFFBDEEEEDDDDDDDDBDDDDDDDDDD>
@HWI-ST279:219:D0RJNACXX:5:1104:20147:20775
CGAATCGGCCTCAACGGGGGTTTCACTCTGTTACCGAGGACTTGGAAACGACGCTGACGAGTTTCACCAGGATGAAACTCTTTCCTTCTCTCTCATCCCC
+
CCCFAFFFHHHGHJJJIJJIDGHIJJJHJGHIJJJIFHFDCCDEEECCC?@?BDDDDCDDDBBCDEDDDDBDCDDCCC:(:CDDDDD@ACC@ACCEDCAB
@HWI-ST279:219:D0RJNACXX:5:1104:8019:21207
CGTTTCCAAGACTAAGCAAAGCATTTAATTGATACAAGTTGCTGGGATCATTTGTACCCAAAATCCGGCGCGGCGCGGGAGAATGCAGAGGTCGCACGGCG
+
CCBFFFFFHHHHHJJJJJJJJJJJJJJJJJJJJJJJJIJJJJIJJJJJJJJJJJIJJJJJJJJJJJJJJHFDDDDBDDDDDDDDDDDDDDD>CDDDDDDDD
@HWI-ST279:219:D0RJNACXX:5:1104:9777:21248
CGAATCGGCCTCAACGGGGGTTTCACTCTGTTACCGAGGACTTGGAAACGACGCTGACGAGTTTCACCAGGATGAAACTCTTTCCTTCTCTCTCATCCCCA
+
CCCFFFFFHHHHHJJJJJIJFHJIIJJJJJJJJJJIHHFBDEEEEEDDDDDDDDDDDDDDD?BDEEDDDDDDDCDDDCDDC@CCDDDDDDDDDDDEDDDDC
@HWI-ST279:219:D0RJNACXX:5:1104:16541:21572
AAGAGTTTCATCCTGGTGAAACTCGTCAGCGTCGTTTCCAAGTCCTCGGTAACAGAGTGAAACCCCCGTTGAGGCCGATTCGTTTCATTCACCGGATCTCT
+
@@@FFBDFHDHHGGGGFGIIJIIJJDHHEHEGEHDEHIIJIIGII@EGIFHIJEIGG@DGHEHCHFFD9?@DDDD?@?BBDD9CBDEEECDDDD@@BDDDE
@HWI-ST279:219:D0RJNACXX:5:1104:13974:22715
GGGTAAGACTGAATAAAAAATGATTATTTGCATGAAATGGGGATTAGAGAGAAGGAAAGAGTTTCATCCTGGTGAAACTCGTCAGCGTCGTTTCCAAGTCC
+
BCCDDEFFHHHHHJJJJJJIJJJJJJJJJJJJJJJJJIJJJJIJJJIJJJJJJJJIJJIJIGIIJJJJJHHHHHHFFFFFDDDDDDDDDDDDDDDEDDCDD
@HWI-ST279:219:D0RJNACXX:5:1104:8616:22996
ATAAAAAATGATTATTTGCATGAAATGGGGATGAGAGAGAAGGAAAGAGTTTCATCCTGGTGAAACTCGTCAGCGTCGTTTCCAAGTCCTCGGTAACAGAG
+
@@@DDAA@AC<CFHIIIGICHIBGDHGDAB8ED>F?C?BGHHIE;BFHGHHI<BF4CGIG@@HIIGCHBHFEE>ACA@?BBCCD>C>CCCCBB8ABCCCCC
@HWI-ST279:219:D0RJNACXX:5:1104:7849:23153
AATGGCTAGTGTCATTGCACGGCTACCCAAAATATTATACCATCTTCTCTCAAATGAAATCTTTTATGAAACAATCCCCACAGTGGAGGGGTTTCACTTTG
+
CCCFFFFFHFHDHJJJIHIJIJIJJJJJJJJIIGIIHHIJGGIIIIGHHIIGIJIGCIJIIIJJJHGGEEHIJHHHHHFFFDEEEEEDDDD8?@CCACDDD
@HWI-ST279:219:D0RJNACXX:5:1104:5913:23289
AGGGGTAAGACTGAATAAAAAATGATTATTTGCATGAAATGGGGATGAGAGAGAAGGAAAGAGTTTCATCCTGGTGAAACTCGTCAGCGTCGTTTCCAAGT
+
BCCFFDFFHHHHHIJJJJJJJJIJJJJJJJJJIJJJJJJIJJJJJIIIJJIJJJJJJJJJIJJIIHFHHGHHFFFBEEEEEEDDDDDCDDDDBDDCDEDD@
@HWI-ST279:219:D0RJNACXX:5:1104:20330:23303
TGTGGCATGCACATTTAATAGGGGTAAGACTGAATAAAAAATGATTATTTGCATGAAATGGGGATGAGAGAGAAGGAAAGAGTTTCATCCTGGTGAAACTC
+
?<?D7:ADFD8DFFDFIBCAH<FG<CFG<CA?EEFIFIIGFDFEEFEFE8?44D.=F=B<CF@(;;;77?AC=?BD@ACCCB>A@A;@AAB:A(5>:AA:@
@HWI-ST279:219:D0RJNACXX:5:1104:18946:24020
ATACCATCTTCTCTCAAATGAAATCTTTTATGAAACAATCCCCACAGTGGAGGGGTTTCACTTTGACGTTTCCAAGACTAAGCAAAGCATTTAATTGATAC
+
@@CDADFFHHHHHIIGGBDFHIHGGGHIIHIIIIIGGHEBDDHBGEH4?BFDCHF6@FA;@CHGIHFE;BDC>);>>>C@CDCDDDD?CACDDEDDDCCDC
@HWI-ST279:219:D0RJNACXX:5:1104:9681:24395
GGTACAAATGATCCCAGCAACTTGTATCAATTAAATGCTTTGCTTAGTCTTGGAAACGTCAAAGTGAAACCCCTCCACTGTGGGGATTGTTTCATAAAAGA
+
@CBDFDFFHHHHGJIJIJIIJJIJFHHEIIJJIJIIJIIJIJIGIIIFHHIJGIIIIJGHHIGIEGHIJIEGHJJHHHFEBDFFDDDDDCDDDEEEDDDDB
@HWI-ST279:219:D0RJNACXX:5:1104:14048:24296
GAGGGGTTTCACTTTGACGTTTCCAAGACTAAGCAAAGCATTTAATTGATACAAGTTGCTGGGATCATTTGTACCCAAAATCCGGCGCGGCGCGGGAGAAT
+
CCCFFFDDHHHHHJJJJJJHIJJJJJJJJJJJJIJJJIHIJJJJJIJJJJIJJJJHIJJJJIJJJJJHHHHGHHFFEFDDEEEDDDDDDDDDDDDDBDDB@
@HWI-ST279:219:D0RJNACXX:5:1104:14656:25066
TCATTGCACGGCTACCCAAAATATTATACCATCTTCTCTCAAATGAAATCTTTTATGAAACAATCCCCACAGTGGAGGGGTTTCACTTTGACGTTTCCAAG
+
CCCFFFFFHHGHHJJJJJJJJJJIIJJJJIJJJJIIJJIJGJJJJJJJJJJJJJJJJJJJJJJJJIJJJJHHEHHFFFDD>BDDEDDDDDDDD@BDDDEDD
@HWI-ST279:219:D0RJNACXX:5:1104:8136:25371
GTTTCACTGGTGTGTCATGCACATTTAATAGGGGTAAGACTGAATAAAAAATGATTATTTGCATGAAATGGGGATGAGAGAGAAGGAAAGAGTTTCATCCT
+
@@@DADDBH?=CDF2ACF@HHHGIIII>HFEBGGIBCD<9?FDGB@@DBHBGCHEHIIIGHICHEA@EGG:CA=BB@?CB;;BCCBBCCBCC5;@CC@ACC
@HWI-ST279:219:D0RJNACXX:5:1104:4150:25675
GACTTGGAAACGACGCTGACGAGTTTCACCAGGATGAAACTCTTTCCTTCTCTCTCATCCCCATTTCATGCAAATAATCATTTTTTATTCAGTCTTACCCC
+
@@@DFFFFBFDFHIBDGAGFBFF?DBF>FCGGG@G>9?4CH=CFG>FH=CFHEHG>;CEHEHFDDFEF<>ACEDCCCDA5;>@@CBDD@@@@CAC@4@CAA
@HWI-ST279:219:D0RJNACXX:5:1104:12352:26381
GAGTTTCATCCTGGTGAAACTCGTCAGCGTCGTTTCCAAGTCCTCGGTAACAGAGTGAAACCCCCGTTGAGGCCGATTCGTTTCATTCACCGGATCTCTTG
+
CCCDFFFFHHHHHJGHJIJJJJJJJJJJJIIIHJJJJJJJIIJJJJJFHIJJIIJDHIIJJHHHFDDDDDDDDDDDDDDDCDDDEEEEEDDDDDDDDDEDC
@HWI-ST279:219:D0RJNACXX:5:1104:8546:26703
CGGTAACAGAGTGAAACCCCCGTTGAGGCCGATTCGTTTCATTCACCGGATCTCTTGCGTCCGCCTCCGCCGTGCGACCTCCGCATTCTCCCGCGCCGCGC
+
@CCDDFFFHFFDHHGHHIJIJJIIJIJIIIJGHIGIHIJJJJJJJGCEGGIHHGHHFFFBABDDBBDDBDBB>;BBBBBDDDDDDBDCDDDDDBDDDBDBB
@HWI-ST279:219:D0RJNACXX:5:1104:20192:27260
CACGGCTACCCAAAATATTATACCATCTTCTCTCAAATGAAATCTTTTATGAAACAATCCCCACAGTGGAGGGGTTTCACTTTGACGTTTCCAAGACTAAG
+
CC@FDFFFHHHHHJJJJJDGIJJJJJJJIJJIIIJIJJJGIIJJJJJJIIIGIIIJJIJIIJJJJI@EHIJHFF,3;;C@>CCDCCB??CDDDDDDDDDDD
@HWI-ST279:219:D0RJNACXX:5:1104:10482:27884
GAAACGACGCTGACGAGTTTCACCAGGATGAAACTCTTTCCTTCTCTCTCATCCCCATTTCATGCAAATAATCATTTTTTATTCAGTCTTACCCCTATTAA
+
CCCFFFFFHHHHHJJGIGIIJIJJJJIGIJJJJIGIJJJIJJJJJJJIIHJIJJJJJHHHHHGFFFFFFDDEECEEEDDDDDDEEDFDDEEDDDDDBDDEE
@HWI-ST279:219:D0RJNACXX:5:1104:6065:28233
GTTTCCAAGACTAAGCAAAGCATTTAATTGATACAAGTTGCTGGGATCATTTGTACCCAAAATCCGGCGCGGCGCGGGAGAATGCGGAGGTCGCACGGCGG
+
C@@FFFFFHHHHHJJJIHJJJJJJJJJIJHIJJIJJJIGHIJJIIIJJHHIJJIJJJJJJIJJIJJIJGFDDDDDDDDDDDBDDDDDBDD8<BDBDDDDDD
@HWI-ST279:219:D0RJNACXX:5:1104:17693:28007
AAGAGTTTCATCCTGGTGAAACTCGTCAGCGTCGTTTCCAAGTCCTCGGTAACAGAGTGAAACCCCCGTTGAGGCCGATTCGTTTCATTCACCGGATCTCT
+
@@@FFBADHHFFFHEGAFEGIJJJIG8BEGBEFH@GGHGDAE9?DFHGF7CFIEGCH7C7CAAAHB>B9?BDCC(,888?:?D?<CDDDC:ACDDB3@:@C
@HWI-ST279:219:D0RJNACXX:5:1104:20176:28486
CTAAGCAAAGCATTTAATTGATACAAGTTGCTGGGATCATTTGTACCCAAAATCCGGCGCGGCGCGGGAGAATGCGGAGGTCGCACGGCGGAGGCGGACGC
+
[truncated: 11,089,309 more chars]
