# Supplementary material for: The Use of RelocaTE and Unassembled Short Reads to Produce High-Resolution Snapshots of Transposable Element Generated Diversity in Rice
Source: G3 (Bethesda). 2013 Jun 1;3(6):949–57. doi: 10.1534/g3.112.005348 (PMC3689806; doi:10.1534/g3.112.005348)
Supplement: Supporting Information [file supp_g3.112.005348_FileS2.zip › srobb1-RelocaTE-6c1cb50/sample_relocaTE_run/data/fq/sample_p2.fq]

@HWI-ST279:219:D0RJNACXX:5:1101:7830:2967
GAGGCGGACGCAAGAGATCCGGTGAATGAAACGAATCGGCCTCAACGGGGGTTTCACTCTGTTACCGAGGACTTGGAAACGACGCTGACGAGTTTCACCAG
+
CCCFFFFFHFHGHIIGGIJJJIAGHIIIJJJJJEHFHHFFDDCECDDDDDB0:@@CDDCCCCD@CDB;@DBDDDDDDDDDDDBBBDBDCDDDBBDCCDDDD
@HWI-ST279:219:D0RJNACXX:5:1101:9036:3684
ACTCTGTTACCGAGGACTTGGAAACGACGCTGACGAGTTTCACCAGGATGAAACTCTTTCCTTCTCTCTCATCCCCATTTCATGCAAATAATCATTTTTTA
+
CCCFFFFFHHHHHJJJJJJJJIJJJIJJJJJJJJJJJHIIIIJJJJJIHHHHHHFFFFFFEEEEEEEDDDDEDDDDDDDEEEEDDDCDDDDEDDDEEEDD?
@HWI-ST279:219:D0RJNACXX:5:1101:17892:3575
GAATCGGCCTCAACGGGGGTTTCACTCTGTTACCGAGGACTTGGAAACGACGCTGACGAGTTTCACCAGGATGAAACTCTTTCCTTCTCTCTCATCCCCAT
+
CCCFFFFFHHHHHJJJJJJDHIJJJJJJIJJJJJJIHFEFFEEEEEEDDDBBDDDDDDBD@DDEEDDCDDDDDDDDDDDDDDDDDDDDDDDCDCEDDDDCD
@HWI-ST279:219:D0RJNACXX:5:1101:15698:3899
GTCATGCACATTTAATAGGGGTAAGACTGAATAAAAAATGATTATTTGCATGAAATGGGGATGAGAGAGAAGGAAAGAGTTTCATCCTGGTGAAACTCGTC
+
CBCFFFFFHHHHHJJJJJJJJEFGJJJJJJJJIJJJJJJJJJJJJJJJJJGHIJJJJJJJGIJJJJJJHHHHFFFFEEE@CEDDEEDDDDCDDDDDDDDDD
@HWI-ST279:219:D0RJNACXX:5:1101:3443:4094
CGCGGCGCGGGAGAATGCGGAGGTCGCACGGCGGAGGCGGACGCAAGAGATCCGGTGAATGAAACGAATCGGCCTCAACGGGGGTTTCACTCTGTTACCGA
+
@@BDFFDDFHHHHJJII@GHEEB@BDBBDDD@BB9BB7:BBDBBB85CBCCDCBB07?CDD@CD@?>D??@B>;@ACCCBDDDB09?>CCCCDDCC@CDB9
@HWI-ST279:219:D0RJNACXX:5:1101:5462:4048
AATGGGGATGAGAGAGAAGGAAAGAGTTTCATCCTGGTGAAACTCGTCAGCGTCGTTTCCAAGTCCTCGGTAACAGAGTGAAACCCCCGAGATCGGAAGAG
+
?BBFDD?D@B<C4C7?;AEEHC9@E@GHH>9H>9?D;?BGDBG?F;9D8?B@--;5A?;).77B?@;;>AD=5;3>((,:5;(,5<=@@B<98:(5?B<8<
@HWI-ST279:219:D0RJNACXX:5:1101:8626:4143
GTGTGTCATGCACATTTAATAGGGGTAAGACTGAATAAAAAATGATTATTTGCATGAAATGGGGATGAGAGAGAAGGAAAGAGTTTCATCCTGGTGAAACT
+
B@BDFFFFHHHHHJJJJJJJJJJJJHGIJJJJJJJIJJJJJJJJJIJJJJIIJJJJIJJJJJJIGIJJJHHHHFFFFEEEDEDCDDEFEEDDDDCCDDDDD
@HWI-ST279:219:D0RJNACXX:5:1101:20358:4287
TATGTCTCATGCAAGATATTGTTTCCTTCTCTTTTCTTATTTATTTACTTACCACATCATTTTTTATCTTAGGTGGTAGATTATTTAATGCTAAAGA
+
@@@DF:=D<FDDH9+2A4AFCFF@BJFH:9+AFHG9EHHGIG9DFCFFHIDCDBDBH*0?DFHHJ2==;C7))..;5@C).=77;@BEBD;AE@CEE
@HWI-ST279:219:D0RJNACXX:5:1101:19160:4623
TGTGTCATGCACATTTAATAGGGGTAAGACTGAATAAAAAATGATTATTTGCATGAAATGGGGATGAGAGAGAAGGAAAGAGTTTCATCCTGGTGAAACTC
+
@CBFDEFFHHHHHJIJJJIJJJJJCGHIJJJJJIJJJJIJJIJIJJJJJJGIJJJIJIGIJJJIGIIIIHGHHFFFDFECEC6>CCDDDDCDDCDDDDCDD
@HWI-ST279:219:D0RJNACXX:5:1101:13542:5483
TCACCGGATCTCTTGCGTCCGCCTCCGCCGTGCGACCTCCGCATTCTCCCGCGCCGCGCCGGATTTTGGGTACAAATGATCCCAGCAACTTGTATCAATTA
+
@CCDDFFFHDDHDGHIGHIGGHJGHGGIIGDHII6;BEHG>DBCBC@CACB@=BB8BB@BBD3<BAC@;>8@CCDDDD@CCCDC@BDCBACC@CA@A>CA>
@HWI-ST279:219:D0RJNACXX:5:1101:20819:5253
CTTGACCAACTGAAAAGCCAATCCGTATCATCTCAATTACTACTCCTTAGGCCAGTCACAATGGCTAGTGTCATTGCACGGGTACCCAAAATATTATACCA
+
?@BFFF?DFB?+2+<E;3:F>?FFBGCEBHC<DCDFCD>?B4:B<BGG?GD3B=GB384BCFIEG9;;))77).=3.7;;8'33;AAC(555@B@(;;5@:
@HWI-ST279:219:D0RJNACXX:5:1101:6702:5712
CGTTTCCAAGACTAAGCAAAGCATTTAATTGATACAAGTTGCTGGGATCATTTGTACCCAAAATCCGGCGCGGCGCGGGAGAATGCGGA
+
?=:DBBBDDHHABFBDEHHEB:;FCBAHD@?CHEE@FHEGEDDDDAF@?FDGB?9BDHHCECHIJD;5@ABC??<@B<@@B><CC@>>D
@HWI-ST279:219:D0RJNACXX:5:1101:10166:5819
GTGTCATTGCACGGCTACCCAAAATATTATACCATCTTCTCTCAAATGAAATCTTTTATGAAACAATCCCCACAGTGGAGGGGTTTCACTTTGACGTTTCC
+
=:?=BDBDFADFAA1@CFEHI=F?BAHIGFICDHIIIII@G@BDGAHGEHDFHGHIJEGFBDGHIGE;=DDEHF;A>@D?A<??BB>B;>A@5@CB<8?>:
@HWI-ST279:219:D0RJNACXX:5:1101:4322:6183
TTTGGGTACAAATGATCCCAGCAACTTGTATCAATTAAATGCTTTGCTTAGTCTTGGAAACGTCAAAGTGAAACCCCTCCACTGTGGGGATTGTTTCATAA
+
CCCFFFDEHGHHHJJJJJJJJIIJJJIJIEFIHIJJJJIJJJJJJJJJIJHIIIIIJJJJJIHIJJIJIJIIIGJHHHFFFFFE>CCCDDDDDCDDDEEED
@HWI-ST279:219:D0RJNACXX:5:1101:8876:6094
GGACGCAAGAGATCCGGTGAATGAAACGAATCGGCCTCAACGGGGGTTTCACTCTGTTACCGAGGACTTGGAAACGACGCTGACGAGTTTCACCAGGATGA
+
CCCFFFFFHGHHHJGHJEGIJJJJJJJJJIJJJJIJJJJJJJJJJD9@BDBCDDDDDDDDDDBDD@BDDDDDDDDDDDDDDDBDDDDBBDEDCDDDDDDDC
@HWI-ST279:219:D0RJNACXX:5:1101:10639:6138
TAAGGCCAGTCACAATGGCTAGTGTCATTGCACGGCTACCCAAAATATTATACCATCTTCTCTCAAATGAAATCTTTTATGAAACAATCCCCACAGTGGAG
+
CCCFFFFFHHHHHIGIIJJJIJAFHIIIJIIIJJIIJJIIJJIIJIIJIIGHIIIGGGGGFHIIGJJJJGHHFHGHHFFFFFFEDEDEEDDD?BBB>ACCA
@HWI-ST279:219:D0RJNACXX:5:1101:6116:6305
TGAAACCCCCGTTGAGGCCGATTCGTTTCATTCACCGGATCTCTTGCGTCCGCCTCCGCCGTGCGACCTCCGCATTCTCCCGCGCCGCGCCGGATTTTGGG
+
@@@FDEFDHGHFFGGJEGGGBEHIIHGDHIGGEGHIE@FBHCGICHID<A=<ACCDDBBD/,35>;;B;CBBDBDBDDDDC9BBBB<B>BD<<55BCCCDB
@HWI-ST279:219:D0RJNACXX:5:1101:4897:7248
GAGGACTTGGAAACGACGCTGACGAGTTTCACCAGGATGAAACTCTTTCCTTCTCTCTCATCCCCATTTCATGCAAATAATCATTTTTTATTCAGTCTTAC
+
CCCFFFFFHHHHHJJJJJJJJJIJIJJJJJJJJJJJIJIJJJJIJJJJJJHHIIIIJHHHHHHFFFFEEEEEEEDDDDDDEDDDEFEDDDDDEECEDDEED
@HWI-ST279:219:D0RJNACXX:5:1101:3046:7430
CATTGCAAGGCTACCCAAAATATTATACCATCTTCTCTCAAATGAAATCTTTTATGAAACAATACCCACAGTGGAGGGGTTTCACTTTGACGTTT
+
:?@:A?:,2=+<ACA<::F+A+AEE?C9+<C9C41:**??CCFIIGG<9?9BGHJGADF?D;.)88BFG@=.=C;@ADECAB(>;55>;A:=8<?
@HWI-ST279:219:D0RJNACXX:5:1101:7243:7536
CCGGTGAATGAAACGAATCGGCCTCAACGGGGGTTTCACTCTGTTACCGAGGACTTGGAAAAGACGCTGACGAGTTTCACCAGGATGAAACTCTTTCCTTC
+
CCCFDDFFHHHHGJJJJJJJJJJIJJJJJJJJJBHHHFFFFFFFECCEDD?BBBDDDDDDDDDDCDDDDDDDDD?BDDEDDDDDDDDDDDDDDDDDDDDDC
@HWI-ST279:219:D0RJNACXX:5:1101:10307:7593
GTTGCTGGGATCATTTGTACCCAAAATCCGGCGCGGCGCGGGAGAATGCGGAGGTCGCACGGCGGAGGCGGACGCAAGAGATCCGGTGAATGAAACGAATC
+
C@@DFFFFFDDDBEHGIDJJIIIIJJJIGIIGIIIFGHDDDD@B5BDDDDB5BDBC@@BD@DDDDBDDBBB9;B@BDDDD<>CCBD<@?CCCCDDC@<?<?
@HWI-ST279:219:D0RJNACXX:5:1101:15315:7506
CGTCCGCCTCCGCCGTGCGACCTCCGCATTCTCCCGCGCCGCGCCGGATTTTGGGTACAAATGATCCCAGCAACTTGTATCAATTAAATGCTTTGCTTAGT
+
CC@FFFFFHGHHAGGHGGHHGIIJIJGGEGDHHHGGJGHD88?BBDBBBDACCDB2>:@ACCDDDCDDDCD?CBCDDDC>CDDDDDDDDCCC>@ACDDDDC
@HWI-ST279:219:D0RJNACXX:5:1101:17453:7721
CGTCGTTTCCAAGTCCTCGGTAACAGAGTGAAACCCCCGTTGAGGCCGATTCGTTTCATTCACCGGATCTCTTGCGTCCGCCTCCGCC
+
@@?DDFFFHHHB<F4AFFEHBEGHDHIH:C<EFHGDFGH??(8=>@BG@A@CEHHDCC@CDDEEACB;@CCCA@A8'5<55?BDD99@
@HWI-ST279:219:D0RJNACXX:5:1101:8300:7922
TGAATAAAAAATGATTATTTGCATGAAATGGGGATGAGAGAGAAGGAAAGAGTTTCATCCTGGTGAAACTCGTCAGCGTCGTTTCCAAGTCCTCGGTAACA
+
CCCFFFFFGHHHHJJJJJIJJIJJJJIJJJJIJEHIIJIEBHGIIIJJJHHJGFIIJIJJIHICGGIJHHHHDFFDEDABB@DDDDECCADDDDDB<BBCC
@HWI-ST279:219:D0RJNACXX:5:1101:4625:8708
AAAATGATTATTTGCATGAAATGGGGATGAGAGAGAAGGAAAGAGTTTCATCCTGGTGAAACTCGTCAGCGTCGTTTCCAAGTCCTCGGTAACAGAGTGAA
+
@@@FFFD;FFHHHJIIIIGIGGGGCGEEEHGCH)CBHGIJIIIGIBAGIIBBFEGECGCHIEIAFFEGEGE=BBDDDACCA>CCC@CB68A@CCDDC:@CD
@HWI-ST279:219:D0RJNACXX:5:1101:11093:8505
GGCGGAGGCGGACGCAAGAGATCCGGTGAATGAAACGAATCGGCCTCAACGGGGGTTTCACTCTGTTACCGAGGACTTGGAAACGACGCTGACGAGTTTCA
+
CCCFFFFFHHHHHJIJJIIJJIJJJJBHHHHFFFFFDDDDDDDDDBDDDDDDDDD59B:BCDDDCCDDDDDDDDDDDDDDCDDDDDDDDD<BDBBB<@CCB
@HWI-ST279:219:D0RJNACXX:5:1101:20209:8706
GAGATTTTGATATTTTGCTTGTATGTTTAACACAAATATTAGATCATTCATGCAAATAATTGTGTCACGATTATTTTACTATTTTTTTATTAAATTATGAA
+
@B@D:ADDBD:CCH>GGFHIJIIGHJFHGG+<FHIIIECFDG>DCGGFGGGGGIGIHCGIIIGIIJJJ;FHIIAC)@;@DHCEHHGFCD@C@@CDDCDC@C
@HWI-ST279:219:D0RJNACXX:5:1101:6101:8801
GAAAGAGTTTCATCCTGGTGAAACTCGTCAGCGTCGTTTCCAAGTCCTCGGTAACAGAGTGAAACCCCCGTTGAGGCCGATTCGTTTCATTCACCGGATCT
+
BCCFFFFDHHHHHJJJJJEHIHGJIJHHIIGEIDHIGIJJJIIIHIIIJIGGHIJJJIJCHFHHFHFFDD@BDDDDDDDDDDDDCCDDEEEEEDDDDDBDC
@HWI-ST279:219:D0RJNACXX:5:1101:16382:10174
GGAAAGAGTTTCATCCTGGTGAAACTCGTCAGCGTCGTTTCCAAGTCCTCGGTAACAGAGTGAAACCCCCGTTGAGGCCGATTCGTTTCATTCACCGG
+
BCCFFFFFFHHHHJJJIJJFHIIIJJIJGIIIFIFHIHIIIIIJIHGIJJHHAGHIGIGI?EHHHHFFFDD@BDDDDCDDDBDDDCDDDEEEDDDDDD
@HWI-ST279:219:D0RJNACXX:5:1101:10577:10496
GGGGGTTTCACTCTGTTACCGAGGACTTGGAAACGACGCTGACGAGTTTCACCAGGATGAAACTCTTTCCTTCTCTCTCATCCCCATTTCATGCAAATAAT
+
@CCFFDDFHGHGHJJJJIJHIFHGIIIJGIJIIJIJIFIIIGGGEFBBDDDFEEDD?ADCDDCDCDDDDDDDDCDDDDDCDDDDD9?CAACDCDCCDCDDC
@HWI-ST279:219:D0RJNACXX:5:1101:10758:11155
GGGTAAGACTGAATAAAAAATGATTATTTGCATGAAATGGGGATGAGAGAGAAGGAAAGAGTTTCATCCTGGTGAAACTCGTCAGCGTCGTTTCCAAGTCC
+
BCCDDFFFHHHHHJJJJJJJJJJJJJJJJJJIIJIJJJJJJJHIJIJIIGFHIJJJJJIIJCHIJJJJHHHHHFFFFFFEDEDDDDDDDDDDDDDEDDCDC
@HWI-ST279:219:D0RJNACXX:5:1101:16563:11064
AAGGCCAGTCACAATGGCTAGTGTCATTGCACGGCTACCCAAAATATTATACCATCTTCTCTCAAATGAAATCTTTTATGAAACAATCCCCACAGTGGAGG
+
CCCDFFFFHHHHHGIJJJIJIHHCHGIIJJIJJJJDHIJIJJJJIIJJJJ@FFHIJJJHIHIJJJJIJIIH>CHHHHFFFFFFFCDEACDDDDDB:ACCDB
@HWI-ST279:219:D0RJNACXX:5:1101:12195:11349
TAGGCCAGTCACAATGGCTAGTGTCATTGCACGGCTACCCAAAATATTATACCATCTTCTCTCAAATGAAATCTTTTATGAAACAATCCCCACAGTGGAGG
+
CCCFFFFFHHHHHJJJJJJJJEHHIJJJIJJJJJIJJJJJJJJJJJJJIJHHIIJJJJJJJJIIGIGGJGJHHHHHHHFFFFFFEDEEEDDDD?B@CDDDD
@HWI-ST279:219:D0RJNACXX:5:1101:16395:11474
GTTTCCAAGACTAAGCAAAGCATTTAATTGATACAAGTTGCTGGGATCATTTGTACCCAAAATCCGGCGCGGCGCGGGAGAATGCGGAGGTCGCACGGCGG
+
BBBFFFFFHHHHHJJJJJJJJIJJJJJJJJJJJJJJJIIJJHJJJIJJIJGIJGIJJJJJJJJJJIJIHFDDDDDDDDDDDDDDDDDBDD?CDDDDDDDDD
@HWI-ST279:219:D0RJNACXX:5:1101:14008:11835
GATCATTTGTACCCAAAATCCGGCGCGGCGCGGGAGAATGCGGAGGTCGCACGGCGGAGGCGGACGCAAGAGATCCGGTGAATGAAACGAATCGGCCTCAA
+
@@@ABDFFHHFFHJJJGIIJJJJIIGIGDHGFFDBDDDCDCDBBBDBC<B@5:BDDD5<BBBDBDDBDDDDDDDDDDD@B?CDCCCDDDBDBBDDD@<ACC
@HWI-ST279:219:D0RJNACXX:5:1101:3335:12163
GGCATCGAGGGAGGAGTGATCCTCTCTCCCCCATCTTCTCTCCCAAGGATTCAAGCTTGGGCTCTCTCCCACGGAGGAGGGGGGCCCTTGCCATGCATGTT
+
@C<DFFFFHGHDFIGIDEE@?9EHHGHGICHIBGHII4DGGGJJJGIJGIGDHIBCGHCEE=A?CDEDEEC@@D?DD@BDDBDD93<ACCCDAACDCCACC
@HWI-ST279:219:D0RJNACXX:5:1101:13772:12614
GGTTTCACTCTGTTACCGAGGACTTGGAAACGACGCTGACGAGTTTCACCAGGATGAAACTCTTTCCTTCTCTCTCATCCCCATTTCATGCAAATAATCAT
+
C@BFFFFFHHHHHIGIJJIIJIIJJJBGIJJIJJJJJIJJIIJCEHIJJJHHHGHFFDFFEECEEEEDDCDDDDDDCDDDDD?CDEEDEDCACCDDDDDDD
@HWI-ST279:219:D0RJNACXX:5:1101:9519:13228
GCCGTGCGACCTCCGCATTCTCCCGCGCCGCGCCGGATTTTGGGTACAAATGATCCCAGCAACTTGTATCAATTAAATGCTTTGCTTAGTCTTGGAAACGT
+
@BCFD?DDHF?DBHG@GGECGGGAF@DHHJIDHEFD8>BCCCDD8@ACCA>>3>CCDCC?9<ACCCC>C>@>@>>ACD@CCCCCCDC@@CCDEDCC>CCBA
@HWI-ST279:219:D0RJNACXX:5:1101:7795:13430
AAGACTGAATAAAAAATGATTATTTGCATGAAATGGGGATGAGAGAGAAGGAAAGAGTTTCATCCTGGTGAAACTCGTCAGCGTCGTTTCCAAGTCCTCGG
+
?@@=BDFDBD?D?@<EDE@HIFEIGICIFH@DFCFGGIB6HDGFHGAFGHFHHGHIG8CGCGGHEHE97?EE>CC@D6?CCCBBBDDBBCA>44>@>@:59
@HWI-ST279:219:D0RJNACXX:5:1101:14359:13292
CCGGTGAATGAAACGAATCGGCCTCAACGGGGGTTTCACTCTGTTACCGAGGACTTGGAAACGACGCTGACGAGTTTCACCAGGATGAAACTCTTTCCTTC
+
@CCFDFFFHHHHHJIJIJJJIJJJIJJJIJJJJBEHHFFFFEFFEEEED?9@@BDDDDCCDCDDBDDDDBDDBD@DDEEDDDDDDDDDDDACDDDDCDCDA
@HWI-ST279:219:D0RJNACXX:5:1101:18928:13365
GGTTTCACTCTGTTACCGAGGACTTGGAAACGACGCTGACGAGTTTCACCAGGATGAAACTCTTTCCTTCTCTCTCATCCCCATTTCATGCAAATAATCAT
+
BCBFFFFFHHHHHJGJJJGIJBIHJJJJIJJJFIJJJJIIJEHGGIGIJJIHHFHFFFFFEEEEEEEDDDDDDDDDDEDDDDCCDEEDEDDDDACCDEDDD
@HWI-ST279:219:D0RJNACXX:5:1101:4036:14080
AGCAAAGCATTTAATTGATACAAGTTGCTGGGATCATTTGTACCCAAAATCCGGCGCGGCGCGGGAGAATGCGGAGGTCGCACGGCGGA
+
??<DDD?:CFADFGGGEAC,CEGHFGEEHBCDB<EBDFC>?B@>C<DACGCDB@.;8EDADDBDBBB>BCCA@><@<<9@55<>>>B<@
@HWI-ST279:219:D0RJNACXX:5:1101:9288:14144
ACTTGGAAACGACGCTGACGAGTTTCACCAGGATGAAACTCTTTCCTTCTCTCTCATCCCCATTTCATGCAAATAATCATTTTTTATTCAGTCTTACCCCT
+
CCCFFFFFHHHHHJIJJGHIJJHIJIGIGGIJHJIJIIJJGHIJGHJJJIHIJJEHJIHHHFFFFFFFFDCEEEEDEDCDEFEDDDDDDCCDDDDEC?CDD
@HWI-ST279:219:D0RJNACXX:5:1101:4973:14642
TTTGCATGAAATGGGGATGAGAGAGAAGGAAAGAGTTTCATCCTGGTGAAACTCGTCAGCGTCGTTTCCAAGTCCTCGGTAACAGAGTGAAACCCCCGTTG
+
CC@FFFFFGHHHHJJIGGIEIIIIIJJIJJIIEIIDGIJJJJJJJJFHHIHIJJJIJJJJIIJGDFFFEECCCEEDDDDDDDDDDDDCCDEDDBDDD<5A<
@HWI-ST279:219:D0RJNACXX:5:1101:6508:15159
GAGGGGTTTCACTTTGACGTTTCCAAGACTAAGCAAAGCATTTAATTGATACAAGTTGCTGGGATCATTTGTACCCAAAATCCTGTAGCCAGGCGTCACAC
+
B@BFFFDDHHHHHJJJJJJIJJJJJJJJJJJJJJJJIHIIJJJJJIJIJJHIJJJHIJJJIJJJJJJHHHHHHHFFFFFDDEEEEDDDDDDDDDDDDDDCC
@HWI-ST279:219:D0RJNACXX:5:1101:15480:15247
GGGGTTTCACTGGTGTGTCATGCACATTTAATAGGGGTAAGACTGAATAAAAAATGATTATTTGCATGAAATGGGGATGAGAGAGAAGGAAAGAGTTTCAT
+
B@CFDDFFGHHHHFHFGEHIIJIIIIJJJIIJJJJJJ?DHIJJJJJJJIJHIJJJJJJJJJJJIJJJJJHHHHHHFFFDEDEEDDDDDDDDDDDD:ACDEE
@HWI-ST279:219:D0RJNACXX:5:1101:14457:15824
GACGCCTGGCTACAGGATTTTGGGTACAAATGATCCCAGCAACTTGTATCAATTAAATGCTTTGCTTAGTCTTGGAAACGTCAAAGTGAAACCCCTCCACT
+
CCCFFFFFHHHHHJJJIJJJJJJJCGIIJJJJJJJJJJJJJJJJJJHIIJIJJJJJJJJIJIJJJJJJJIJJJHHHHHFFFFDDEECDDEDDDDDDDDDDD
@HWI-ST279:219:D0RJNACXX:5:1101:9661:16378
GGATCATTTGTACCCAAAATCCGGCGCGGCGCGGGAGAATGCGGAGGTCGCACGGCGGAGGCGGACGCAAGAGATCCGGTGAATGAAACGAATCGGCCTCA
+
@CCFFFFFHGFHHIJJJJJJJJJIGGII@FGFFFDDDDDCDCDD@DD?CB8<BBDDDD@DDDDD;@B@D9>?DDDDDBD09BCDDDDDDDDB?BDDDD<BC
@HWI-ST279:219:D0RJNACXX:5:1101:8108:17215
AGTTTCATCCTGGTGAAACTCGTCAGCGTCGTTTCCAAGTCCTCGGTAACAGAGTGAAACCCCCGTTGAGGCCGATTCGTTTCATTCACCGGATCTCTTGC
+
BCBFFFFFHHHHHJJJJJJJJJJJJJJJHIIHIJJIIJJJJJJJJJIIIIGIJJFHIJJHIHHFBAEDBDDDDDDDDDDCDDDEEEEEDCBDDDDDDEDDC
@HWI-ST279:219:D0RJNACXX:5:1101:9834:17684
AAGGAAAGAGTTTCATCCTGGTGAAACTCGTCAGCGTCGTTTCCAAGTCCTCGGTAACAGAGTGAAACCCCCGTTGAGGCCGATTCGTTTCATTCACCGGA
+
CCCFFFFFHHHHHJJJJJJJJEHHJJJJJJJJIJIJGIJJJJJJJJJIJJHHIJGIJJJJHH?EHHFEDFDDDBDDDDDDDDDDDDDCDDDEEEEEDDDDB
@HWI-ST279:219:D0RJNACXX:5:1101:5955:18149
CATTGCACGGCTACCCAAAATATTATACCATCTTCTCTCAAATGAAATCTTTTATGAAACAATCCCCACAGTGGAGGGGTTTCACTTTGACGTTTCCAAGA
+
CCCFFFFFHHHHHJJJJJJJJJJJJJJIFIJJJJJJJIJJJJJJIIIJJJGHJIIGIIJJJJJIIJJIJHGEEEEFFDD?BDCEDDDDDDDDDDDDDEDD?
@HWI-ST279:219:D0RJNACXX:5:1101:13078:18540
CAGTGCTTTACCCCTAGATGTCCAGTCACAATGGGGGTTTCACTGGTGTGTCATGCACATTTAATAGGGGTAAGACTGAATAAAAAATGATTATTTGCATG
+
@CCFFDFFHHHHHIJIJIIJHIIIJHHIJJJJJJJJIGHIJDIJIJGHDHEFIIIJJJIJJHFGHHGHFF?ACEEEDDDDDDDDDDDDDDDEECDEEDEDD
@HWI-ST279:219:D0RJNACXX:5:1101:3240:18933
AATCCGGCGCGGCGCGGGAGAATGCAGAGGTCGCACGGCGGAGGCGGACGCAAGAGATCCGGTGAATGAAACGAATCGGCCTCAACGGGGGTTTCACTCTG
+
<@@FDFFDFDHH6FFFGHEDCECCCCCAB@>CD6?9:B9BB1B@0:@5BB88B@C@CC@CAD75<CCC@C@4?@78@DD95>ADDC@DBBB05?CDDCCA>
@HWI-ST279:219:D0RJNACXX:5:1101:17325:18986
AGCGTCGTTTCCAAGTCCTCGGTAACAGAGTGAAACCCCCGTTGAGGCCGATTCGTTTCATTCACCGGATCTCTTGCGTCCGCCTCCGCCGTGCGACCTCC
+
@CCFDFFFHHHHHJJIIJGHJJGIJJJJCICGHIJJJJJJJGIIJJJJJJFHFFFCFDEFEEEEDDDDDDDDDEDDDBBDDDDDDBDDBDB5@>BDDDDDA
@HWI-ST279:219:D0RJNACXX:5:1101:12055:19768
GCGACCTCCGCATTCTCCCGCGCCGCGCCGGATTTTGGGTACAAATGATCCCAGCAACTTGTATCAATTAAATGCTTTGCTTAGTCTTGGAAACGTCAAAG
+
?<?DD:DDHAFCDHHGGBHEHEIGBIEIA@AB6BCEEDD,>5;CC3:CAC@C:@B?9?>AC3>@CD>:::>:>A:4@:A@ACCC@C>>CC3>CCBB829@C
@HWI-ST279:219:D0RJNACXX:5:1101:10832:20309
GTTTCACTGGTGTGTCATGCACATTTAATAGGGGTAAGACTGAATAAAAAATGATTATTTGCATGAAATGGGGATGAGAGAGAAGGAAAGAGTTTCATCCT
+
CBCFFFFFHHFHHHGHJJJIIJJJJJGJIJJJJJCGHIIJJJIJJJIJJJIJJJJJJJJJJJJJJIJJJJJJHHHFFFFFDDDDDDDDDDDDCDCEEEEDD
@HWI-ST279:219:D0RJNACXX:5:1101:12175:20272
GGGTTTCACTTTGACGTTTCCAAGACTAAGCAAAGCATTTAATTGATACAAGTTGCTGGGATCATTTGTACCCAAAATCCGGCGCGGCGCGGGAGAATGCG
+
CCCDDFFFHHHHHJJJHIJJJJJJJJJJJJIJJJIIJJJJJJJJJJJJJJHIHIIIIJJJJJJJJJJJIJJJJJJHHHHHFFDDDDDDDDDDDDDDDDDDD
@HWI-ST279:219:D0RJNACXX:5:1101:17521:20619
TGGAGGGGTTTCACTTTGACGTTTCCAAGACTAAGCAAAGCATTTAATTGATACAAGTTGCTGGGATCATTTGTACCCAAAATCCGGCGCGGCGCGGGAGA
+
@C@ADFFFFHHHHIIJIEGGGGGJJIJG<GHIIJFJIIJIJFIIJFHIJGBFGIIIICGHIIIJGHGHHEFFFBEFEEEDEDD@CBBBDDD59BBBDBDBB
@HWI-ST279:219:D0RJNACXX:5:1101:3190:20991
AGTGAAACCCCCGTTGAGGCCGATTCGTTTCATTCACCGGATCTCTTGCGTCCGCCTCCGCCGTGCGACCTCCGCATTCTCCCGCGCCGCGCCGGATTTTG
+
???BDFFDFAFFHHIIDHJJIGIJGGGDG7FIGGIGJIIIGHJJGGIJIGEHBFDDDDDDDDD@BBDB@DDDDDB@BDDDDDDDDDDDB7<BBDB>BBDDC
@HWI-ST279:219:D0RJNACXX:5:1101:8976:21329
GGTACAAATGATCCCAGCAACTTGTATCAATTAAATGCTTTGCTTAGTCTTGGAAACGTCAAAGTGAAACCCCTCCACTGTGGGGATTGTTTCATAAAAGA
+
CCBDFFFFHHHHHJJJJJJJJJJJHGIJJJJJJJJJJJJJJJJJJJJIJJGIJJGIJJIIJJJIGIJJGGIJJJJHHHHF@DFFDDDDDCDDDFEEDDDDB
@HWI-ST279:219:D0RJNACXX:5:1101:12010:22833
AAGATTTCATTTGAGAGAAGATGGTATAATATTTTGGGTAGCCGTGCAATGACACTAGCCATTGTGACTGGCCTCACAATGGGGGTTTCACTGGTGTGTCA
+
@?@DDDFDDHFDFIIBHGEHAGG@HHI@HIHHGIEIIF:CBDFDGDHIGIFDDHAAGGAEEGIJF>EGC7@?CEHDBC@@CC@?@?BB>:>C@84<??A>:
@HWI-ST279:219:D0RJNACXX:5:1101:15351:22755
AACCCCCGTTGAGGCCGATTCGTTTCATTCACCGGATCTCTTGCGTCCGCCTCAGCCGTGCGACCTCCGCATTCTCCCGCGCC
+
@B@FFFDF?;BFFGIGH:CFGICEEGGGCIEHIHIEGBBFCC;CHBA:AD?><3>:;;,,;?/8@0>A@>;9;@@@:9>@BDB
@HWI-ST279:219:D0RJNACXX:5:1101:5128:23078
CGCCGCGCCGGATTTTGGGTACAAATGATCCCAGCAACTTGTATCAATTAAATGCTTTGCTTAGTCTTGGAAACGTCAAAGTGAAACCCCTCCACTGTGGG
+
@@@FFFADHFHGHJJJIJIIIJIIJJGIJGIJJJJJEGIIICHHHIFHEHCHHFFFFFFEEDCEEEEEDDDDCDBBBBBCDACDDDDDDDDDDDDDC>@CB
@HWI-ST279:219:D0RJNACXX:5:1101:7011:23090
TCTCCCGCGCCGCGCCGGATTTTGGGTACAAATGATCCCAGCAACTTGTATCAATTAAATGCTTTGCTTAGTCTTGGAAACGTCAAAGTGAAACCCCTCCA
+
CCCFFFFFHHHHHJIJIJHIIJJJIJEHIGHHHHHFFFFFFDEEEDDDCDADDDDEDDDEDDDDDDDDDDDDDEEDDDDDDDDDDDDD>CDEDDDDDDDDC
@HWI-ST279:219:D0RJNACXX:5:1101:2500:23523
AAGGAAAGAGTTTCATCCTGGTGAAACTCGTCAGCGTCGTTTCCAAGTCCTCGGTAACAGAGTGAAACACCCGTTGAGGCCGATTCGTTTCATTCACCGGA
+
?;@DDFFDHA<ABGAFGIIDE3A<DH?CFBGEFHCHGC@?FGGGGHE<CCHFAFCEGEEEHF)7=EDC);AC89;?BAC<<?@@?>?>?BDECD(4>CBDB
@HWI-ST279:219:D0RJNACXX:5:1101:2996:23577
AAACGACTCTCTAAGGCCAGTCACAATGGGGGTTTCACTGGTGTGTCATGCACATTTTATAGGGGTAAGACTGAATAAAAAATGATTATTTGCATGAAATG
+
+:=BDD?DHD+<<EDGEGIJAED@HEIIJ9?@?DHE@?)BC.=.;=FHIGEHGGEHH)??=@C@?,3@@CCDDCDD@>CC@?@CA::CCBCDCEDDDCD@A
@HWI-ST279:219:D0RJNACXX:5:1101:17887:23716
GATCATTTGTACCCAAAATCCGGCGCGGCGCGGGAGAATGCGGAGGTCGCACGGCGGAGGCGGACGCAAGAGATCCGGTGAATGAAACGAATCGGCCTCAA
+
CCCFFFFFHHGHHJJJJJJIJJJIIJJIJJIHFDBDDDDDDDDDDB<CBDBBDBDBBBDDBBD@B@7@BBDDDCDDDDBDBCDDCDDCDDBA?BBBB.<CC
@HWI-ST279:219:D0RJNACXX:5:1101:7323:23925
GAGGCGTGGCGCGGCGCGGCGCGGGAGAATGCGGAGGTCGCACGGCGGAGGCGGACGCAAGAGATCCGGTGAATGAAACGAATCGGCCTCAACGGGGGTTT
+
CCCFFFFFHHHHGJJJIJJHDDDDDBDDDCDCDD6BD?CDD@DDDDDD@D9BDD8BBBBDDCAA@CDBD>B?CDDCDDDDDDDDDDBDBDDCDDDDDB&5?
@HWI-ST279:219:D0RJNACXX:5:1101:17619:23822
CTTTGACGTTTCCAAGACTAAGCAAAGCATTTAATTGATACAAGTTGCTGGGATCATTTGTACCCAAAATCCGGCGCGGCGCGGGAGAATGCGGAGGTCGC
+
BCCFFFFACHHHHJIJJGGHJIGGIGIEHIJGHIJGHEFHIEBFDFFGFH<BBGHEGIGGFHIJJJJGIGHGGGHDBBBDBBDDB0<><>@A><9><BDD>
@HWI-ST279:219:D0RJNACXX:5:1101:3842:24082
CGGCTACCCAAAATATTATACCATCTTCTCTCAAATGAAATCTTTTATGAAACAATCCCCACAGTGGAGGGGTTTCACTTTGACGTTTCCAAGACTAAGCA
+
@@CFFFFFHFHHBHIIJJJJIIIHJJJJJJIJIIJJIJJGIJIJJJJI<GBFHGHJIJHHGHFGCFHHIHHH9BCEEEEEEDDDDDDDDACC@BDDDDCDD
@HWI-ST279:219:D0RJNACXX:5:1101:16958:25902
CGTCGTTTCCAAGTCCTCGGTAACAGAGTGAAACCCCCGTTGAGGCCGATTCGTTTCATTCACCGGATCTCTTGCGTCCGCCTCCGCCGTGCGACCTCCGC
+
CC@FFFFDHHHHHIIJJJJIHHJJJGGI?BGIIIIJJGIFHIGGIIIJFIDGHHHHCDFDCFEECC>@BDDCCDCDBBBDBD>BB@DD959@<>BDBCD7@
@HWI-ST279:219:D0RJNACXX:5:1101:19966:25994
GTTTCACTGGTGTGTCATGCACATTTAATAGGGGTAAGACTGAATAAAAAATGATTATTTGCATGGAATGGGGGTGAG
+
?B<B=BDBFDF;++<<CHH9<<<CHF,+9AFHEF)1?FH><?G4:?@<?@?DBF@C@C@@;47)=(.7CD3;A'395?
@HWI-ST279:219:D0RJNACXX:5:1101:9327:26066
TCTCTCAAATGAAATCTTTTATGAAACAATCCCCACAGTGGAGGGGTTTCACTTTGACGTTTCCAAGACTAAGCAAAGCATTTAATTGATACAAGTTGCTG
+
CCCFFFFFHHHHHJJJIJJJJJJJJJJJIJJJJJJJIJFHIGHJJJ@GIIFHIIJJJJJGHJHHHHHFFFFFFEEEEECDDDDEEDECDEEDDDDDDDDDD
@HWI-ST279:219:D0RJNACXX:5:1101:11410:26627
CAAATGAAATCTTTTATGAAACAATCCCCACAGTGGAGGGGTTTCACTTTGACGTTTCCAAGACTAAGCAAAGCATTTAATTGATACAAGTTGCTGGGATC
+
CCCFFFFFHHHHHJJJJJJJJJJJJJJJJJJJJFHJFHIJJGGJJJJJJJIJJJGIJJJJJJHHHHHFFFFFEEEEEEFEDEDDEEDDDDCDDDDDDDDDD
@HWI-ST279:219:D0RJNACXX:5:1101:18356:27190
CAAATGAAATCTTTTATGAAACAATCCCCACAGTGGAGGGGTTTCACTTTGACGTTTCCAAGACTAAGCAAAGCATTTAATTGATACAAGTTGCTGGGATC
+
C@@FFFFFGHGHHJJGIIHIGHHGIJIGGHHGHC?ECFHII:DHG@BGGIHEHI-;EHIHIIHGEHFBD@DFEEEE>CFDCDCADDCCCCACCCC>@??@B
@HWI-ST279:219:D0RJNACXX:5:1101:5975:27417
GGTCGCACGGCGGAGGCGGACGCAAGAGATCCGGTGAATGAAACGAATCGGCCTCAACGGGGGTTTCACTCTGTTACCGAGGACTTGGAAACGACGCTGAC
+
CCCFFFFFHGHHHJJJJJJHFDDDDDDDDDDDDB@DDDEDDDDDDBBBBB:BDDDDDDDDDDD5;BD@CCDCDDDDDDDDDDDDDDDDDDDDDBBDBDDB?
@HWI-ST279:219:D0RJNACXX:5:1101:20911:27674
TCTCCCGCGCCGCGCCGGATTTTGGGTACAAATGATCCCAGCAACTTGTATCAATTAAATGCTTTGCTTAGTCTTGGAAACGTCAAAGTGAAACCCCTCCA
+
B@CDFDADDHHA??C?DEFEGIIIJEHGIE@ACCEFFFFF><3;;?CDAC9;;CDDCDC@@>CDC@ACC::::CD(4:@@C?BA@B@C:>ACC>829@B<?
@HWI-ST279:219:D0RJNACXX:5:1101:4000:27808
CCGTGCGACCTCCGCATTCTCCCGCGCCGCGCCGGATTTTGGGTACAAATGATCCCAGCAACTTGTATCAATTAAATGCTTTGCTTAGTCTTGGAAACGTC
+
;?;=;?DDDHHHHJEDHHGIIEG0@G>DGEBBEBC>BDCDDBB5>@CCCC9>>AACCAB?<<AAC>AADCCDDCAAC@CCCCCD@C:@A@CACCCCDDDBB
@HWI-ST279:219:D0RJNACXX:5:1101:12223:28939
GGGGGTTTCACTGGTGTGTCATGCACATTTAATAGGGGTAAGACTGAATAAAAAATGATTATTTGCATGAAATGGGGATGAGAGAGAAGGAAAGAGTTTCA
+
@@@ADDD=DHFHFGACFHGHIIIGEFHIGIIIHFDHHI@FHC8?DEGIGGCFGIGEHIIJHGHEGFFFFFDDEAEEB;?@CC(:8<?CCDDAC?CDCDDAC
@HWI-ST279:219:D0RJNACXX:5:1101:9673:29101
CGGTGAATGAAACGAATCGGCCTCAACGGGGGTTTCACTCTGTTACCGAGGACTTGGAAACGACGCTGACGAGTTTCACCAGGATGAAACTCTTTC
+
<<;=BDDBHF<CFAGG?CDFHJ8GF>F@GG>B-;5AEEHAD@C>CCC>39>=?CCCA@@@?@5;B7>70(0(0+8:(:@AC8?BCC3::>A:>ACC
@HWI-ST279:219:D0RJNACXX:5:1101:13354:29086
GGGTAAGACTGAATAAAAAATGATTATTTGCATGAAATGGGGATGAGAGAGAAGGAAAGAGTTTCATCCTGGTGAAACTCGTCAGCGTCGTTTCC
+
B@@===B4C>CFF><E9F?C;B2A?C@HHHHAFG>DAFGGGI1?BFFHG7?F@CCBDHFHG@C:=CC==A==?B;;C7?AA;A23;>B1;39@CA
@HWI-ST279:219:D0RJNACXX:5:1101:2744:29475
GCTAGTGTCATTGCACGGCTACCCAAAATATTATACCATCTTCTCTCAAATGAAATCTTTTATGAAACAATCCCCACAGTGGAGGGGTTTCACTTTGACGT
+
???DD=BBFHH>FHH<FE:@DFGHEAHEEHGGG<DFAHFDH9DGIIIHGGDCHIJDHIIJJC=@F@FGGH=@CDAEHEFDF@CCDB?38?@CCCDDCC35?
@HWI-ST279:219:D0RJNACXX:5:1101:7381:30224
TAAGCAAAGCATTTAATTGATACAAGTTGCTGGGATCATTTGTACCCAAAATCCGGCGCGGCGCGGGAGAATGCGGAGGTCGCACGGCGGAGGCGGACGCA
+
CCCFFFFFHFHHHJJIJJJJJJJJJJHHJJJJJJIJJJJJJJDHIIIIJJHIJJIJJJJHFDDDDDDDDBDDDDDDDDD@CDDDBBDDDDBDDD@B@BDDD
@HWI-ST279:219:D0RJNACXX:5:1101:11083:30230
CCCCACAGTGGAGGGGTTTCACTTTGACGTTTCCAAGACTAAGCAAAGCATTTAATTGATACAAGTTGCTGGGATCATTTGTACCCAAAATCCGGCGCGGC
+
CCCFFFFFFHHHHJJJGHJIIJJJJJJJJJJJJJJJJJJJIJGJIJJHHGCHIIJJJIJJJJHHFEHFFFFFFEEDEEEEEDEEDDDDDDDDDDDDDDDDC
@HWI-ST279:219:D0RJNACXX:5:1101:13431:31053
GGATCATTTGTACCCAAAATCCGGCGCGGCGCGGGAGAATGCGGAGGTCGCACGGCGGAGGCGGACGCAAGAGATCCGGTGAATGAAACGAATCGGCCTCA
+
B@@AD?DDFGHBFHHGIJEFDEFBGADDBEB>DE?@?6A>:3:95<B0375<@@@BB837@?@B085575@9893>CBD-9<A::AAA:<9B18A99>9AA
@HWI-ST279:219:D0RJNACXX:5:1101:19258:31231
CAATTAAATGCTTTGCTTAGTCTTGGAAACGTCAAAGTGAAACCCCTCCACTGTGGGGATTGTTTCATAAAAGATTTCATTTGAGAGAAGATGGGATAATA
+
CCCDFFFFHHGHHJJIGHIGHEHIJJJIJJJHHIIJICFHGC3;FGGIIG??F?BFFGC;EHCHGE7?H@HHCDDFFFDEC;>;A;;@AACC>A9A@AC;>
@HWI-ST279:219:D0RJNACXX:5:1101:3385:31606
GGCTACCCAAAATATTATACCATCTTCTCTCAAATGAAATCTTTTATGAAACAATCCCCATAGTGGAGGGGTTTCACTTTGACGTTTCCAAGACTAAGCAA
+
@@@FDFFFDFH;?AEFBH>C<CHGHIFHDH<FBFHIIGCFEHGIIHIJGCE@9?G@DHCGD8BF@E@F<EE=BE;ACDEECCED5=ACCDCDDDDDDD?CC
@HWI-ST279:219:D0RJNACXX:5:1101:5458:32020
AAATGATCCCAGCAACTTGTATCAATTAAATGCTTTGCTTAGTCTTGGAAACGTCAAAGTGAAACCCCTCCACTGTGGGGATTGTTTCATAAAAGATTTCA
+
CCCFFFFFHHHHHIJJJJJHJJJIJJJJJJJJJJJJIJJJJJIIJJJJJJIJJJJJJJJJJIJJIJJJJJJJJHHHHHFDDDEDDDDDEEEDDDDDDDDDC
@HWI-ST279:219:D0RJNACXX:5:1101:9024:32249
ACTAAGCAAAGCATTTAATTGATACAAGTTGCTGGGATCATTTGTACCCAAAATCCGGCGCGGCGCGGGAGAATGCGGAGGTCGCACGGCGGAGGCGGACG
+
CCCFFFFFHHHHHJJJJJIJJIJIIJJJHGJJJJJJJJJJJIJJIIIIJJGIIJIJIJIJHHFDDDBDDDDBBCDDDDBDD8?BDBDDDDDDBBDBDD<99
@HWI-ST279:219:D0RJNACXX:5:1101:2447:32527
TGGTTTATTAGGCCAGTCACAATGGCTAGTGTCATTGCACGGCTACCCAAAATATTATACCATCTTCTCTCAAATGAAATCTTTTATGAAACAATCACCAC
+
BCCDDFFFHGHHHIIJJIJJJJJJJIJIICHCGHGIGDHIIIIHJIJJJJHIEIIJJJJJFAGHIJJJHIHHHHHHHFEFFFFEEEDCCEDDDDDDDDDDB
@HWI-ST279:219:D0RJNACXX:5:1101:14823:33038
CAAGAGATCCGGTGAATGAAACGAATCGGCCTCAACGGGGGTTTCACTCTGTTACCGAGGACTTGGAAACGACGCTGACGAGTTTCACCAGGATGAAACTC
+
CCCFFFDFHHHHFHIJJJJJJJIJJJJJJJJIJJIJJJJJHBBCDEDDDDDDCDDDBBBDBDDDDDDDDDDDDDDDDDDDDDDDDCDDDCDDACDCACDDC
@HWI-ST279:219:D0RJNACXX:5:1101:17443:33570
CTTTTCCTCTCTCTCAATCTCCTCTTAAAGCAACGGTCATATTTTCTTTCTAGTCCTCATAAAAAAAGAAAGAAAAAACCTTTCCTTCTCTCTCACTCTCC
+
@@CFFF8DHHFFHIJJJIJJJJIJJJIJJIJIIJJGHIJJJIJJJCGGJJGGIGGIIGGIHIIIJJDFFFFFFEDEEDDD?>C>CCDDDCD@:>ACDDDDA
@HWI-ST279:219:D0RJNACXX:5:1101:15811:34240
GTGTCATGCACATTTAATAGGGGTAAGACTGAATAAAAAATGATTATTTGCATGAAATGGGGATGAGAGAGAAGGAAAGAGTTTCATCCTGGTGAAACTCG
+
B=BDDFDFHHHHHJJJJJJJJJIBFHHJIJJJJJIIJJJJIIIJJJJJJIGIJJJJJIJIIJHIGIIFJHHHHFFDFEEEE>;@DDDEDD@>:9ACADDD?
@HWI-ST279:219:D0RJNACXX:5:1101:5787:34367
GGGGGTTTCACTGGTGTGTCATGCACATTTAATAGGGGTAAGACTGAATAAAAAATGATTATTTGCATGAAATGGGGATGAGAGAGAAGGAAAGAGTTTCA
+
CCCFFDFFHHHHHJGHFHHIJJJJJJJIJJJJJJJJJJDGIJJJJJJJJJHIJJJJJJJJHHHHHHHFFFFFFEEEDDDDDDDDDDDDDDDDDDDDACDEE
@HWI-ST279:219:D0RJNACXX:5:1101:14158:34664
GGGGTAAGACTGAATAAAAAATGATTATTTGCATGAAATGGGGATGAGAGAGAAGGAAAGAGTTTCATCCTGGTGAAACTC
+
?<<=BDBADFHF?GHGGIIIJEAHHG@GIEHJIIG<DHHIIGIGGIB>FDGHGHAAECGCHG77CE>?HFEH>BC:@CE>A
@HWI-ST279:219:D0RJNACXX:5:1101:5993:35080
TGAAATCTTTTATGAAACAATCCCCACAGTGGAGGGGTTTCACTTTGACGTTTCCAAGACTAAGCAAAGCATTTAATTGATACAAGTTGCTGGGATCATTT
+
CCCFFFFFHHHHHJJJJJJIJJJJJGJIJHHIIIIJJGHIHGJJJJJJJJIHHIJJIJJJJHHHHFFFFFFEEEFEEEEDEEDDDDDDDDDDDDDDDDDEE
@HWI-ST279:219:D0RJNACXX:5:1101:12242:35287
CAGAGTGAAACCCCCGTTGAGGCCGATTCGTTTCATTCACCGGATCTCTTGCGTCCGCCTCCGCCGTGCGACCTCCGCATTCTCC
+
@@B7?=BDHHDFHGGG<CEGHC?GIA):BFDCGC>FIGECAH64;BHEG)==A<<B39?;?B;6?2)0;B9>9@C80<B0<C>4@
@HWI-ST279:219:D0RJNACXX:5:1101:19042:35569
AATCCGGCGCGGCGCGGGAGAATGCGGAGGTCGCACGGCGGAGGCGGACGCAAGAGATCCGGTGAATGAAACGAATCGGCCTCAACGGGGGTTTCACTCTG
+
@B@FFFF<FHHHDIJJJHFCDD>@CDDDDD<CB661BDDDD-:BBBD8B55@B@CB<@C@?B5;?CACDCDABDD?BDB@9-<CACBDBDD))+4>C@C@:
@HWI-ST279:219:D0RJNACXX:5:1101:4076:36188
GGGATGAGAGAGAAGGAAAGAGTTTCATCCTGGTGAAACTCGTCAGCGTCGTTTCCAAGTCCTCGGTAACAGAGTGAAACCCCCGTTGAGGCCGATTCGTT
+
B@CDDDFFFHFHHJIJIGIIIIJJJJJJJIJJJCFHIJJJJIIJJJJJJJABGIGIGGHGHHGGHFBEDEEEDD>CCEDCDDDDD9BDDDCBDB@DDDDCC
@HWI-ST279:219:D0RJNACXX:5:1101:7875:36496
GAGAATGCAGAGGTCGCACGGCGGAGGCGGACGCAAGAGATCCGGTGAATGAAACGAATCGGCCTCAACGGGGGTTTCACTCTGTTACCGAGGACTTGGAA
+
CCCFFFFFHHHHHIJJJJJJJJIJJJJIHDDDDDDDDDDCDDDDD5@BDECDDDDDDDDDDDDDDDDDDDDDDD59BADDDDDDDDCCDD>DDDBDDDDCD
@HWI-ST279:219:D0RJNACXX:5:1101:12375:36809
GGGGGTTTCACTCTGTTACCGAGGACTTGGAAACGACGCTGACGAGTTTCACCAGGATGAAACTCTTTCCTTCTCTCTCATCCCCATTTCATGCAAATAAT
+
BCCFFDDFHHHHHJJJJJJJJHHJGHJJJJIJIJJJIGIJIJIJHHEFFFFFEEDDBDDDDD@CDDDDDDDDDDDDDDDDEDDDDCDDDEDEDDCDCCDDE
@HWI-ST279:219:D0RJNACXX:5:1101:19926:37161
TTTTCAGGCGTTCACGCGCGCAGTCACCGGGAAAGATTTTTCACTCGCGCGCTGCTAAGGCCAGTCACAATGGAGGTTTCACTGGTGTGTCATGCACATTT
+
@CCFFFFFGHFFFIJHGJJJBHDHIJ4?DGGGIJJHGEHHHFEBDEECBDD?BBDDDDDD98A?:C@CD:(>@@AB8AAC:>>+84<<?ACCD@@CD@A@@
@HWI-ST279:219:D0RJNACXX:5:1101:12905:37395
CTTGTATCAATTAAATGCTTTGCTTAGTCTTGGAAACGTCAAAGTGAAACCCCTCCACTGTGGGGA
+
7?@FFDEFGBH<:CA::ABEAA+CABBACF>B@FE99C1?CAE9*?9B<<@?0)(/)=B38BBFAC
@HWI-ST279:219:D0RJNACXX:5:1101:19631:37633
AGTGGAGGGGTTTCACTTTGACGTTTCCAAGACTAAGCAAAGCATTTAATTGATACAAGTTGCTGGGATCATTTGTACCCAAAATCCGGCGCGGCGCG
+
+=:BBDDDHH1<?BDEDFIAC<8:CB*?HHHFCGGGB@GHJFD3BFHHI9ECCG;CDCC=C@CHH7?(?=;)).;>;@CA;;?;@CA=@:95)9><>@
@HWI-ST279:219:D0RJNACXX:5:1101:4791:37793
GCATTCTCCCGCGCCGCGCCGGATTTTGGGTACAAATGATCCCAGCAACTTGTATCAATTAAATGCTTTGCTTAGTCTTGGAAACGTCAAAGTGAAACCCC
+
CCCFFFFFHHHHHIJJJJJJJJIJJJJJJJACHHHFFFFFFFEEEDDDDDCCDDEEEDDEDDDEEDDEDDDDDDDDDEEDDDDDDDDDDDDDCDCEDDDDD
@HWI-ST279:219:D0RJNACXX:5:1101:7484:37981
CATGCACATTTAATAGGGGTAAGACTGAATAAAAAATGATTATTTGCATGAAATGGGGATGAGAGAGAAGGAAAGAGTTTCATCCTGGTGAAACTCGTCAG
+
@CBFFFDFHHGFHJIJJJI@FHIJJJJIIJJJJJJJJJJJJIJJJJJJJJIJIIJJJJCGHIIGIHGHHHHFEFEFE>CEEEEEDCDDDDDDDDCDDBDDD
@HWI-ST279:219:D0RJNACXX:5:1101:16768:37962
GAAACGAATCGGCCTCAACGGGGGTTTCACTCTGTTACCGAGGACTTGGAAACGACGCTGACGAGTTACACCAGGATGAAACTCTTTCCTTCTCTCTCATC
+
;?BADD<DHDC8FFGB@GGGIJGF;A@ADEAG>>CECHHBBED?BCCDD@@CCDD@BDB@@CBD5(((+44>AD?84::>A:@CD3:::AC>A(::A::@>
@HWI-ST279:219:D0RJNACXX:5:1101:14184:38036
CCGGTGAATGAAACGAATCGGCCTCAACGGGGGTTTCACTCTGTTACCGAGGACTTGGAAACGACGCTGACGAGTTTCACCAGGATGAAACTCTTTCCTTC
+
B@CFDDDFHHGHHIJIJJJJJIJIJJIJIJJJJABEHFFFFFFFEEEEDD?B@BCDDDDCDDBDB@DDDD?BDD<BCCDDDDDDBCCCDDDCCDCCDDDDC
@HWI-ST279:219:D0RJNACXX:5:1101:12995:39308
AGAGAAGGAAAGAGTTTCATCCTGGTGAAACTCGTCAGCGTCGTTTCCAAGTCCTCGGTAACAGAGTGAAACCCCCGTTGAGGCCGATTCGTTTCATTCAC
+
@B@FDFEFHHHHHIGHIJJJJJGIJFHIIJJIIJGGGHEIHGIFHIFHIFGGGHHJJIGGHHHHDF?>CBEEEDDDD?B@ACDD?@>BBAB9><CDDECDD
@HWI-ST279:219:D0RJNACXX:5:1101:13546:39888
CAGTCACAATGGGGGTTTCACTGGTGTGTCATGCACATTTAATAGGGGTAAGACTGAATAAAAAATGATTATTTGCATGAAATGGGGATGAGAGAGAAGGA
+
CCCDFFFFHHHHHJJGIJJJJJJJCGCFFHIJJJGJJJJJJJJJJJJJ;FFHIIJJIJJHHHHHFEDEEEEDEEFDEEDDDDDDDDDDDDDDDDDDDDDDB
@HWI-ST279:219:D0RJNACXX:5:1101:15236:39757
ATATTATACCATCTTCTCTCAAATGAAATCTTTTATGAAACAATCCCCACAGTGGAGGGGTTTCACTTTGACGTTTCCAAGACTAAGCAAAGCATTTAATT
+
CCCFFFFFHHHFHIJ<EHJJIJJJJJJJJJJJJJJJJJJJJJJIJJJJJJJJJIJIJJJJ@EIDHIHHGHHEEBFDEEEDEBDCCDDDDDDDCDDDDDECC
@HWI-ST279:219:D0RJNACXX:5:1101:15378:40187
GGGGTAAGACTGAATAAAAAATGATTATTTGCATGAAATGGGGATGAGAGAGAAGGAAAGAGTTTCATCCTGGTGAAACTCGTCAGCGTCGTTTCCAAGTC
+
@BCFADDFHHHHGJJIIJIJJIIGIIIJJJJJIJJIJDHIJIGEAHGIIIEHACHHJIJJIJ4@EGE>EHDHFEFFFFEEE?@@DDDDBDB>@BC@DC>>A
@HWI-ST279:219:D0RJNACXX:5:1101:11264:41091
GATCATTTGTACCCAAAATCCGGCGCGGCGCGGGAGAATGCGGAGGTCGCACGGCGGAGGCGGACGCAAGAGATCCGGTGAATGAAACGAATCGGCCTCAA
+
B@CFFFFFGFHHHJIJIJIIJJIJJJIJIIJHFDDBDDCDDDD59B<CB8@<BDDDD@DDBDDDDDDDDDDDCCCDBD9@@CCCCDDAB9BDBBDDDBDCC
@HWI-ST279:219:D0RJNACXX:5:1101:14841:42157
GGGTAAGACTGAATAAAAAATGATTATTTGCATGAAATGGGGATGAGAGAGAAGGAAAGAGTTTCATCCTGGTGAAACTCGTCAGCGTCGTTTCCAAGTCC
+
BBCADDDDHFHGFIIIJIJJIJIIJJEIJJIIGIJJJJIJJJDGHGGDHC?DGGIGIIJGG=DHIEGHHGHH=?DDDDFEDCDBBDD?<B@B?>@CCCCCC
@HWI-ST279:219:D0RJNACXX:5:1101:9033:42426
AGGGGTAAGACTGAATAAAAAATGATTATTTGCATGAAATGGGGATGAGAGAGAAGGAAAGAGTTTCATCCTGGTGAAACTCGTCAGCGTCGTTTCCAAGT
+
@CCFFDDFHHHHHJJJJJJJJJJJJJJJJJJJJJIJJJJJJJJJGHIIJIFGHIIJJIJJJJJCHHHHHHHHFFEFFEEEEEDBDDDDDBDDBDDDDEDDC
@HWI-ST279:219:D0RJNACXX:5:1101:11989:42251
CTCTTAGGCCAGTCACAATGGCTAGTGTCATTGCACGGCTACCCAAAATATTATACCATCTTCTCTCAAATGAAATCTTTTATGAAACAATCCCCACAGTG
+
CCCFFFFFHHHHHJIJIJJJIJJJJCHHIIJJJJIJJJIIJJJJGIJJIJDHIIJIJIIIIJIJJIJJIIJHGGGHHFFFFFFFEEEEEDDDCDDDDDDCC
@HWI-ST279:219:D0RJNACXX:5:1101:13882:42673
ATTGACGTTGTTTGTGTGCACCTTTTGTCAGTTAGCCAGTTACGGCTGGAAGTTGTGTAAGTTTGTGTGACGCCTGGCTACAGGATTTTGGGTACAAATGA
+
BCCFFFFDHHGFHJHHHJJJJIJJJJIHJJJJJJJJJJJIJJJJJJJJJ=EF=FG@FCEHH@EHG6?=A>@DBCADDBCCDDDD9>CDDCDD8>>ACDACC
@HWI-ST279:219:D0RJNACXX:5:1101:9711:43348
TTTGACGTTTCCAAGACTAAGCAAAGCATTTAATTGATACAAGTTGCTGGGATCATTTGTACCCAAAATCCGGCGCGGCGCGGGAGAATGCGGAGGTCGCA
+
CCCFFFFDHHHHHJJJJJJJJJJJJIGHJJJJJJJJJJJJJJJIJJJIJJGHIJJJJJJIJJJJJJJJJJJJHHDDDDDDDDDDDDDDDDDDDDDDBDDB5
@HWI-ST279:219:D0RJNACXX:5:1101:13256:43953
GTTTCATTCACCGGATCTCTTGCGTCCGCCTCCGCCGTGCGACCTCCGCATTCTCCCGCGCCGCGCCGGATTTTGGGTACAAATGATCCCAGCAACTTGTA
+
@@BFFFFFHHHHHJIJJJJJJJJJIIJJJJHIJIJJJAHGIEHHFFFDDDDBDEDDDDDDDDDDDDD>B>>BDDDDD?CDDDDDDCDDDDDDDCDDDDDCD
@HWI-ST279:219:D0RJNACXX:5:1101:6924:44829
TGAAACTCGTCAGCGTCGTTTCCAAGTCCTCGGTAACAGAGTGAAACCCCCGTTGAGGCCGATTCGTTTCATTCACCGGATCTCTTGCGTCCGCCTCCGCC
+
@CCFFFFEHHHBHIJFGHFGIJJJJIJJJGIJIHIIJJJCIFHHJJJJJGFHBHHDFFFDDBBBCD>CDDCDFCDDD?BDDBCDECC@9@DDBDDDBD9@?
@HWI-ST279:219:D0RJNACXX:5:1101:11301:44897
AAACAATCCCCACAGTGGAGGGGTTTCACTTTGACGTTTCCAAGACTAAGCAAAGCATTTAATTGATACAAGTTGCTGGGATCATTTGTACCCAAAATCCG
+
@CCFFFFFHHHHHIJCFHGHIJJHIJIJIJI3DHHJJJJJJJJJJJJIJIIIIJHGIIHHHHHGHDFFFFFFEDEEDEDDBDDDDEEEADEDDDDDDDDDD
@HWI-ST279:219:D0RJNACXX:5:1101:16666:45217
AAGGCCAGTCACAATGGGGGTTTCACTGGTGTGTCATGCACATTTAATAGGGGTAAGACTGAATAAAAAATGATTATTTGCATGAAATGGGGATGAGAGAG
+
CCCFFFFFHHHHHJIJJJJJGIJJJJIJJBFDGDHIIJIGJGIJGGIJJJFHI5@HIHHHHHHFFFFFFDDDDDEEDFEEDEEDDDDDDDDDDDDDDDDDB
@HWI-ST279:219:D0RJNACXX:5:1101:8363:45492
AAGGCCAGTCACAATGGCTAGTGTCATTGCACGGCTACCCAAAATATTATACCATCTTCTCTCAAATGAAATCTTTTATGAAACAATCCCCACAGTGGAGG
+
CCCFFFFFHHHHHJJIJJJJJEHHIIJJIIIJJIJIIHIJIGIIJJGIHEFHHDGGGIJCGGGGIIIGEHGEHFFHHFFFFEFECB>CCCDDDDB>CDDDD
@HWI-ST279:219:D0RJNACXX:5:1101:6666:45737
AATGCGGAGGTCGCACGGCGGAGGCGGACGCAAGAGATCCGGTGAATGAAACGAATCGGCCTCAACGGGGGTTTCACTCTGTTACCGAGGACTTGGAAACG
+
BCCFFFFFHHHHHJJJJJJJJIJHHDDDDDDDDDDDCDDDDD<BDDEDDDCDDDDDDDDDD<BDDDDDDDD5;BCDDDDDCDDCDDDBDDBBDDDDCDDCB
@HWI-ST279:219:D0RJNACXX:5:1101:8404:45574
TTTCATTCACCGGATCTCTTGCGTCCGCCTCCGCCGTGCGACCTCCGCATTCTCCCGCGCCGCGCCGGATTTTGGGTACAAATGATCCCAGCAACTTGTAT
+
@@@FFFFFHGH=DFHGGGI@HCFFHG>GG0DDGII@-;@AG<BFFFFDC>>>CCCC/=;B77<<@B;@>9@>>:9@8:@@CDCACC>CC@CDC?BCCC44>
@HWI-ST279:219:D0RJNACXX:5:1101:4523:46222
GATCTCTTGCGTCCGCCTCCGCCGTGCGACCTCTGCATTCTCCCGCGCCGCGCCGGATTTTGGGTACAAATGATCCCAGCAACTTGTATCAATTAAATGCT
+
CC@FFDFFHHHHHJJGHIIJIJJJHIIGIIIJIG@F7@F7CHHGFGDACD?BBD@507@CDDDD2>@@CDDDCACDCCDDDDBCCCCDCADCCDDDDEEDD
@HWI-ST279:219:D0RJNACXX:5:1101:17201:46476
TGATACAAGTTGCTGGGATCATTTGTACCCAAAATCCTGTAGCCAGGCGTCACACAAACTTACACAACTTCCAGCCGTAACTGGCTAACTGACAAAAGGTG
+
@BCFFFFFHDFFFGHJFIJJIJJIJHFIHHHJGIJJJJIIIGIIHHIIJ@DFDHGIIJGGIHIIIEFHHEHFDCDEDCBDDA@CBA:>CCACDDDCBC?@>
@HWI-ST279:219:D0RJNACXX:5:1101:18682:46727
CAATCCCCACAGTGGAGGGGTTTCACTTTGACGTTTCCAAGACTAAGCAAAGCATTTAATTGATACAAGTTGCTGGGATCATTTGTACCCAAAATCCGGCG
+
B@@FFADDDDH?F?FGFBBHGBGGGGDHI@DAHDEFGG>DHGHGHGFH;F@@)7@>GHJEEECHHE7?;7?@B@CEDBDD;A;@AC>@CC5<BBCCC<BBD
@HWI-ST279:219:D0RJNACXX:5:1101:7911:47387
GGGGTTTCACTGGTGTGTCATGCACATTTAATAGGGGTAAGACTGAATAAAAAATGATTATTTGCATGAAATGGGGATGAGAGAGAAGGAAAGAGTTTCAT
+
CCCFDFFFHHHHHEHGHHIJJJJJJJJJJJJJIJJJJCGHJJJJJJJJJJHJJJJJJJJJJJJJJJJJIHHHHHHFFFDEEEEDDDDDDDDDDDD@DDEEE
@HWI-ST279:219:D0RJNACXX:5:1101:20498:47294
AATCTTTTATGAAACAATCCCCACAGTGGAGGGGTTTCACTTTGACGTTTCCAAGACTAAGCAAAGCATTTAATTGATACAAGTTGCTGGGATCATTTGTA
+
CCCFFFFFHHHGHIIJJJJJIHIJIJ?CFEHGIJ@AHFIJJJJIIGIIIJFF>CC;@GGCHEEHHF3;;?DD;AEEAEDCCDCDCDDDCCB?A<ACDDDDA
@HWI-ST279:219:D0RJNACXX:5:1101:4963:47940
CGACCTCCGCATTCTCCCGCGCCGCGCCGGATTTTGGGTACAAATGATCCCAGCAACTTGTATCAATTAAATGCTTTGCTTAGTCTTGGAAACGTCAAAGT
+
CCCFFFFFHHHHHJJIJIJIJJIIIJJJJIHEFFFFDD?CDCCDCDDDDD<CCDDDDDDDCDEEEDDEDCDEEDDEDDDDDDD>CDDDDDDCDDABBDDD>
@HWI-ST279:219:D0RJNACXX:5:1101:16558:47970
CCTTCTTCAGTGGACTATTTTCAGTGGTAATACACCCTCGTTTCACTGATTTGTTATTCGTTGTGTATCTATGCAATGAGATGTCCACTGGTGTGTCATCA
+
BCCFFFFFBDHFGDHIIGIJJJGGCHH<CHGIIIJJJGGHHIIJIJAHEHFHGBDCIIIE8BF;C=CFGGHG@GGHHEEFFHFEF@@DDA@;;;?=@CCCC
@HWI-ST279:219:D0RJNACXX:5:1101:19193:48498
AAGTTGCTGGGATCATTTGTACCCAAAATCCGGCGCGGCGCGGGAGAATGCGGAGGTCGCACGGCG
+
?@@+4A>+C+CAFDEHGBF,<CEEBEFAHCH:?@A6@GIDCC>=B55AC@995<8<8C;0;<B7B@
@HWI-ST279:219:D0RJNACXX:5:1101:10926:48622
GAGGCGGACGCAAGAGATCCGGTGAATGAAACGAATCGGCCTCAACGGGGGTTTCACTCTGTTACCGAGGACTTGGAAACGACGCTGACGAGTTTCACCAG
+
@@@FBDA?FDHHDHIEFGFHHI6@CHGD@FAEHIHCCHFDDABCCD8?B;:)&8>BC>C>>>CDDCD>BD;?CCCDCDCC?959>0<@C>05(<@>>CDCA
@HWI-ST279:219:D0RJNACXX:5:1101:6519:49560
ACTAAGCAAAGCATTTAATTGATACAAGTTGCTGGGATCATTTGTACCCAAAATCCGGCGCGGCGCGGGAGAATGCGGAGGTCGCACGGCGGAGGCGGACG
+
@@@FFDEFHHHDHGIIGGGGBA9FHJJEAFBDHGBE>GG;FGB@?BFGGGDF;BDGDGHBEB9??BBDBB@BAC>@@<9>9235<>BB<B@<5><8<BDBB
@HWI-ST279:219:D0RJNACXX:5:1101:19570:49722
TTAGGCCAGTCACAATGGGGGTTTCACTGGTGTGTCATGCACATTTAATAGGGGTAAGACTGAATAAAAAATGATTATTTGCATGAAATGGGGATGAGAGA
+
BCCDFFFFGHGHHIIJGBHIDIHIJJJIJI?B?D?FGHGIIH@FIJIIIACEIJA@GHA;?E=B@CFFDCD?>CDDDDCDFDEEDDDDDDCDDD@BCCCC<
@HWI-ST279:219:D0RJNACXX:5:1101:16302:49828
GTGGAGCTTAGGCCAGTCACAATGGGGGTTTCACTGGTGTGTCATGCACATTTAATAGGGGTAAGACTGAATAAAAAATGATTATTTGCATGAAATGGGG
+
@:BD1ADDFD<+AAGHJGIIEGGAHHI<FGE9?D?@;B/BFFEHI<@F;@=@C=DEGEGIGBDC;);@;@A@CCD@@?B:@CDCCDEECDD@::@A@ABB
@HWI-ST279:219:D0RJNACXX:5:1101:20183:50611
CTCATCATCAAAGTCAAATGGAACATCCTTAGCTAGCAAAGTAGTTAGGGGGCTAGCGAGTTTGGAGAAATCTTTTATGAAGCGCCTG
+
@<@DAB:BFHBFCGGGEFHG>FHGIJJIJ4F+<CE*?FFEHGGI?CFHGIG(--@F@GB':EHF7>?@2>>@6@CDDACDDDDBB@BD
@HWI-ST279:219:D0RJNACXX:5:1101:14755:52238
AAATCTTTTATGAAACAATCCCCACAGTGGAGGGGTTTCACTTTGACGTTTCCAAGACTAAGCAAAGCATTTAATTGATACAAGTTGCTGGGATCATTTGT
+
@@@FFFDFHHH<FHGGIIJJJIICGGI?FHGHGIJ?FHEEGHGHGGGGCFCFGEIGGIJGGCEEFF@@?3?ACECDCEEEDDDD>CCCC@C@?@@BDEAC@
@HWI-ST279:219:D0RJNACXX:5:1101:9427:52459
AGGACTTGGAAACGACGCTGACGAGTTTCACCAGGATGAAACTCTTTCCTTCTCTCTCATCCCCATTTCATGCAAATAATCATTTTTTATTCAGTCTTACC
+
@@CDFFFFHHHHHJJJJJJJJJIGIIHIJJJJJGIGGIIJIIIJIJJJJJ@DEIIJJHEHFHHFDEFFEEEEEEEDDDDEDCDDDEDD@CDDCD@CCDDDD
@HWI-ST279:219:D0RJNACXX:5:1101:15204:52937
AATGCTTTGCTTAGTCTTGGAAACGTCAAAGTGAAACCCCTCCACTGTGGGGATTGTTTCATAAAAGATTTCATTTGAGAGAAGATGGTATAATATTTTGG
+
CCCFFFFFHHHHHJHHIJJJJJJJIHJJJGIHIJJJJJJIGJJIJJIFHHGH@FIIHIJJIIJIIJGEHHHFFFFFFEDCEBCCCDCD>@CDDEDDEEEDD
@HWI-ST279:219:D0RJNACXX:5:1101:19194:53376
CGTCGTTTCCAAGTCCTCGGTAACAGAGTGAAACCCCCGTTGAGGCCGATTCGTTTCATTCACCGGATCTCTTGAGTCCGCCTCCGCCGTGCGACATCCGC
+
@@@DFDDFDBF?FEFHGGIJEHIIJJJG?BGGIGEHHGHDFFGIIFIAB/;==7=?BADB@>@C(3>??@C>CD(:@CCB@BDDD9BB50595953<CCDB
@HWI-ST279:219:D0RJNACXX:5:1101:16252:53572
GAGAGAAGGAAAGAGTTTCATCCTGGTGAAACTCGTCAGCGTCGTTTCCAAGTCCTCGGTAACAGAGTGAAACCCCCGTTGAGGCCGATTCGTTTCATTCA
+
B=@:A?=B???F?:EHHGJEHEGGG@?FFGIEIGGCDHGGGFHHGGIBGB8=F@@CGHGA?AEC:;?;?;AE>@A?@DDDD9>CB@BBDBCB99?CCDDCD
@HWI-ST279:219:D0RJNACXX:5:1101:17028:53676
GAATCGGCCTCAACGGGGGTTTCACTCTGTTACCGAGGACTTGGAAACGACGCTGACGAGTTTCACCAGGATGAAACTCTTTCCTTCTCTCTCATCCCCAT
+
CCCFFFFFHHHHGJJJJIJ?DHHEHIJJJ7CCHIGGHFFFFDDEEEDCBB?BBBDDCDDD8?CDCCDCBD?ACDDDDDDDCCCDDDDDDCCDDCDDDDBC9
@HWI-ST279:219:D0RJNACXX:5:1101:5409:53837
TGATTATTTGCATGAAATGGGGATGAGAGAGAAGGAAAGAGTTTCATCCTGGTGAAACTCGTCAGCGTCGTTTCCAATTCCTCGGTAACAGAGTGAAACCC
+
@CCFFFFFHHHHHJIJIIIIIIDFGHHFHEHIJIIGHIEHCFGGIJIGHHBGDHGIIJIIJGGHGIG;EDFABEDEC(5@CCDDDD<@CCCDD:AADD:??
@HWI-ST279:219:D0RJNACXX:5:1101:12223:53915
AGAGGTGTGAGGATCTGGCGTAGTGGCTCTTAAATCACTTAAGATTCGGCTCTGTTACCGAGGCCCATGATTGCACCCTAGCTAGTATAATTAATACATTC
+
BCCFFDDDHHHHHJJJJJJJHIJHIJJJJIJIJJJJJJJJJJJJJJJJJJIHIJIIIJJIJHHFFDDEEDDEDDDDDD@CDDDEDCDEEEEEEDDEDDEED
@HWI-ST279:219:D0RJNACXX:5:1101:16487:53997
GTCATGCACATTTAATAGGGGTAAGACTGAATAAAAAATGATTATTTGCATGAAATGGGGATGAGAGAGAAGGAAAGAGTTTCATCCTGGTGAAACTCGTC
+
CBCFFFFFHHHHHJJJJJJJJFGIJJJJJIJIJJJIJJJJIJJJJJJJJJIHHIIJIJJJFFHHIGIGHHHHFFFFEEECEEDEEEDDDCCCDDDDDDBB?
@HWI-ST279:219:D0RJNACXX:5:1101:3294:54708
GAGATCCGGTGAATGAAACGAATCGGCCTCAACGGGGGTTTCACTCTGTTACCGAGGACTTGGAAACGACGCTGACGAGTTTCACCAGGATGAAACTCTTT
+
@CCFFFFFHFHHGJJJIJHGHIJJIJIJJJJJJIIJJJ9BDEFDEEDDDDDDDD@DD=BDDDDDDDDDBDDDDDDC@BD<@CEEDDDDDDDDDDD@CCCDC
@HWI-ST279:219:D0RJNACXX:5:1101:4254:54665
AATGATCCCAGCAACTTGTATCAATTAAATGCTTTGCTTAGTCTTGGAAACGTCAAAGTGAAACCCCTCCACTGTGGGGATTGTTTCATAAAAGATTTCAT
+
CCCFFFFFHHHHHJJJJJIIJJJJJJJJJJJJJJJJIJJJJHIIIJJJIIHHFHIJIIFHIJJJJJJIJJJJJHAHHFF?AEE@CDDEDEDDDDDDDDDED
@HWI-ST279:219:D0RJNACXX:5:1101:5303:54548
AGGCCAGTCACAATGGGGGTTTCACTGGTGTGTCATGCACATTTAATAGGGGTAAGACTGAATAAAAAATGATTATTTGCATGAAATGGGGATGAGAGAGA
+
@@@FFFFFHHHHHJIJJJJIJIFIIJJJHGGGIJIJIIGICHEIHGGEGIGH@BHIGIGHHHHFFFFFDEDDDFEDEEEDEEDDCCDDDDD?BBDDCDBDB
@HWI-ST279:219:D0RJNACXX:5:1101:8971:54507
GGGGTAAGACTGAATAAAAAATGATTATTTGCATGAAATGGGGATGAGAGAGAAGGAAAGAGTTTCATCCTGGTGAAACTCGTCAGCGTCGTTTCCAAGTC
+
@@@F=?BDDFDHHGIJIEBFEDDEHGIEFGGEGIIGIEIGIJI@@FFGHGGFHGIIIGIIGI7CHGGHHHHHFFFFFFEEECEDDDDDB@@@BD@CEDDCC
@HWI-ST279:219:D0RJNACXX:5:1101:18508:54719
GAAACAATCCCCACAGTGGAGGGGTTTCACTTTGACGTTTCCAAGACTAAGCAAAGCATTTAATTGATACAAGTTGCTGGGATCATTTGTACCCAAAATC
+
B@@DF?DFHFHDHGGIEGH>GGBHHHDIC>FH@G?DHIEGGICHJFIEIDFAFHD7=CEAEEHFF3;??@CECCAA@CDDDB:??CCDC@@ADDDDDDCD
@HWI-ST279:219:D0RJNACXX:5:1101:5588:55227
CTTGCGTCCGCCTCCGCCGTGCGACCTCCGCATTCTCCCGCGCCGCGCCGGATTTTGGGTACAAATGATCCCAGCAACTTGTATCAATTAAATGCTTTGCT
+
@@CDDFDDHGGHFIJEEGGGGGHGGIJJJGGGIIIGGIGHFDCDBDBDDD:<DBCCCBD?CCDDDDDDDCDDDDDCDBDDCCDEDDDDEDDDEEDDDDDDD
@HWI-ST279:219:D0RJNACXX:5:1101:9563:55150
GGGACAAACGTATAGGAGTTATAAGGCCAGTCACAATGGGGGTTTCACTGGTGGGTCATGCACATTTAATAGGGGTAAGACTGAATAAAAAATGATTATT
+
??@???BAFFFB:EFD4C3A:FHCCC9A?111CBC<??:::8.-B=8@@FB/7(--.?;;3?DEEECE3.6>553;8?C::5@CDDAC@4@B84>4@D>:
@HWI-ST279:219:D0RJNACXX:5:1101:11994:55137
ATTATACCATCTTCTCTCAAATGAAATCTTTTATGAAACAATCCCCATAGTGGAGGGGTTTCACTTTGACGTTTCCAAGACTAAGCAAAGCATTTAATTGA
+
@@CFFFFDHHHGHGJJJJJIHGIIJIIJJIIIJJJJJJJJJJIJJJFHGHGHHGGHJJ4BHDEGIIIHHEH??CCEFCCCEEDDCDDDDCC?CDCC>CDAA
@HWI-ST279:219:D0RJNACXX:5:1101:8239:55562
CGTCCGCCTCCGCCGTGCGACCTCCGCATTCTCCCGCGCCGCGCCGGATTTTGGGTACAAATGATCCCAGCAACTTGTATCAATTAAATGCTTTGCTTAGT
+
CCCFFFFFHHHHHJJIJIJJJJJJJJJJJIJJJJJIIHHFDDDDDDDBBDACCDD8CCCDDDDCCDDDCDDDDDDDDCDEEEDDEDDDDEDDEDDDDDDDD
@HWI-ST279:219:D0RJNACXX:5:1101:10431:55658
ATGAAATCTTTTATGAAACAATCCCCACAGTGGAGGGGTTTCACTTTGACGGTTCCAAGACTAAGCAAAGCATTTAATTGATACAAGTTGCTGGGATCATT
+
@@?DDFFAFGHHBHGIIEHIGI@GHJGGBHEHFCFGGIDGHHHIIEHGCHB';;C3CAHCEEA?77@D>@@@CCECDCDCCCDCCCCCCC:>C@B8>88@C
@HWI-ST279:219:D0RJNACXX:5:1101:10198:56293
ACTGGTGTGTCATGCACATTTAATAGGGGTAAGACTGAATAAAAAATGATTATTTGCATGAAATGGGGATGAGAGAGAAGGAAAGAGTTTCATCCTGGTGA
+
@@@DFFFDFHDHHIJIIHJIJIJJGGJJJ@EHGIJJJJJIIJJJIIJIJGFFHIJIIJIECHGIIEGJDHHFHCDFFDDEEEDDDDD>CCEEEEDDDD>CC
@HWI-ST279:219:D0RJNACXX:5:1101:5655:57529
CATCTTCTCTCAAATGAAATCTTTTATGAAACAATCCCCACAGTGGAGGGGTTTCACTTTGACGTTTCCAAGACTAAGCAAAGCATTTAATTGATACAAGT
+
CCCFFFFFHHHHHJJJJJJJJJJJJJJJJJJJJJJJJJJJJIJFHIIJJJHFGGHIJJIJJJJJEHHHFFFFFFDEEEEDDDCDACDDEEDEDDEEDDDDD
@HWI-ST279:219:D0RJNACXX:5:1101:19878:57617
CCCCCATCATCTGCACTCCTCCCTCTGCGTGCGCCCACAACGAAATTGGAGAGAAAGATGAGAGAAGGAAACAGAGCCGAGAGAACG
+
?=1ADDFAHHFF??D@?CFH3CECA+2<E11)?DHE<??F;<6;52@FC).=;A;7?D7).7;(5;@A=5?;A=>9:<?B<@<@CC@
@HWI-ST279:219:D0RJNACXX:5:1101:6503:57847
GGGGGTTTCACTCTGTTACCGAGGACTTGGAAACGACGCTGACGAGTTTCACCAGGATGAAACTCTTTCCTTCTCTCTCATCCCCATTTCATGCAAATAAT
+
CCCFFDDFHHHHHJJJJJJJJIJJHIJJJJJIJIJJJJIIJJJJHHFFFFFFEEDDDDDDDDDDDDDDDDDDDDDDDDDDEDDDDDDDEEDEDDDCDDDDE
@HWI-ST279:219:D0RJNACXX:5:1101:11126:57784
GCTACCCAAAATATTATACCATCTTCTCTCAAATGAAATCTTTTATGAAACAATCCCCACAGTGGAGGGGTTTCACTTTGACGTTTCCAAGACTAAGCAAA
+
CCCFFFFFHHHHHJJJJJJJJJJJJJJJJJJJJJJJJJJJJJJJIJJJJJJIJJJJJJJIIIGHIHIJJHBFFFFFEEEEEEDDDDDDEDDDDDDDDDDDD
@HWI-ST279:219:D0RJNACXX:5:1101:8003:58314
GCGCCGGATTTTGGGTACAAATGATCCCAGCAACTTGTATCAATTAAATGCTTTGCTTAGTCTTGGAAACGTCAAAGTGAAACCCCTCCACTGTGGGGATT
+
CCCFFFFDHHHHHJJHJJJJJJJJJJJJJJIJIJJJJGGIIJJJJJJIJJHIJJJJJJIJHIJHHHEHHFFEFDDEEEDCDDDDDDDDDDDDDCDDDD?BC
@HWI-ST279:219:D0RJNACXX:5:1101:3633:58524
TCTCAAATGAAATCTTTTATGAAACAATCCCCACAGTGGAGGGGTTTCACTTTGACGTTTCCCAGACTAAGCAAAGCATTTAATTGATACACGTTGCTGGG
+
@BCDFFFFHHGHHIIIJJIJJJFJAHJJIJJJJJIIGHIEHGIJ@GHHGGEGHGIJIGGJGJ;EHFBCDFFFECEE;;@CDEEDECDEEDD(85<B>CACD
@HWI-ST279:219:D0RJNACXX:5:1101:12264:58818
CCCCACAGTGGAGGGGTTTCACTTTGACGTTTCCAAGACTAAGCAAAGCATTTAATTGATACAAGTTGCTGGGATCATTTGTACCCAAAATCCGGCGCGGC
+
@@@FFFFFCFHHHJIJEGIHFHIJJIJIIGIJIJJJIGIJIJIIJIJGFFFGHIJIJGIIJJHHHHHHFEEFFEEDEEEEECCDDDDBDBCDDDDDDDDDB
@HWI-ST279:219:D0RJNACXX:5:1101:14768:58773
ACTGAATAAAAAATGATTATTTGCATGAAATGGGGATGAGAGAGAAGGAAAGAGTTTCATCCTGGTGAAACTCGTCAGCGTCGTTTCCAAGTCCTCGGTAA
+
CCCFFFFFHHHHHJJJJJJJJJJJJJJJJJJJJJJFHJGIIJIJJJJJJJHJJJHIJIIJJJJIJCHIHHHHHFFFFDEDDDDDDDDDEDDCDDDDDDDDD
@HWI-ST279:219:D0RJNACXX:5:1101:5598:59212
TTGACGTTTCCAAGACTAAGCAAAGCATTTAATTGATACAAGTTGCTGGGATCATTTGTACCCAAAATCCGGCGCGGCGCGGGAGAATGCAGAGGTCGCAC
+
CCCFFFFFHHHHHJJJJJJJJJJJJIJJJJJJJJIJJJJIJJIGGIJJIJJIJJJJJJJJJJJJJJJJIJJHGFDDDDDDDDDDDBDDDDDDDDDCCDDD<
@HWI-ST279:219:D0RJNACXX:5:1101:8166:59302
CAAGTCCTCGGTAACAGAGTGAAACCCCCGTTGAGGCCGATTCGTTTCATTCACCGGATCTCTTGCGTCCGCCTCCGCCGTGCGACCTCCGCATTCTCCCG
+
CCCFDEFFHGHHGIJJIJIAHHIJJJJJJJHIJJJJJIJIJJJJFHIGGIGGJJHHHDFDCEEEDDDDDDDDDBDDDDDD>BBDBDDDDDDD<@BDDCCC>
@HWI-ST279:219:D0RJNACXX:5:1101:14998:59320
AGGCCGATTCGTTTCATTCACCGGATCTCTTGCGTCCGCCTCCGCCGTGCGACCTCCGCATTCTCCCGCGCCGCGCCGGATTTTGGGTACAAATGATCCCA
+
CCCFFFFFHHHFHJJJJJJJJJJJJJIJJIJGIJIGJIEIGGJJIIHBFFABDDDDDDDBBBCCDCDDD;@BBDDDDBB-5<ACCDD@CDDDDDDD@CCDD
@HWI-ST279:219:D0RJNACXX:5:1101:19343:59277
CGGCGGAGGCGGACGCAAGAGATCCGGTGAATGAAACGAATCGGCCTCAACGGGGGTTTCACTCTGTTACCGAGGACTTGGAAACGACGCTGACGAGTTTC
+
C@@FFFFFHHHGHJGIJEHEEEHFFFF6A=A;>ACCC@DDDDDDDDBDDDABDDDD56?:>C>A33>CCDDB@DDBBDDDDDDCDBDDDDBBB9>@B2<AA
@HWI-ST279:219:D0RJNACXX:5:1101:20465:59577
AATCCCAGTCTCTTAGGCCAGTCACAATGGCTAGTGTCATTGCACGGCTACCCAAAATATTATACAATCATCTCTCAAATGAAATCTTTTATGAAACAATC
+
@??DDDFFHDF<F@HDGHG?+AEHEDEHG3EEBE?CDFFEDD@GGHH:AF;FFF=>DGGDHACG4)=DD)=??EC.;??).7>;.;3>ACC@CA@A>:<@?
@HWI-ST279:219:D0RJNACXX:5:1101:6547:60093
AAACGAATCGGCCTCAACGGGGGTTTCACTCTGTTACCGCGGACTTGGAAACG
+
;?@DBD1+A3?A:CBE<AFE:EE7A;C)=D>7@@DCEHA'998;@A3>CCCA?
@HWI-ST279:219:D0RJNACXX:5:1101:2847:60799
TAGGGGTAAGACTGAATAAAAAATGATTATTTGCATGAAATGGGGATGAGAGAGAAGGAAAGAGTTTCATCCTGGTGAAACTCGTCAGCGTCGTTTCCAAG
+
@@@DDFDDBH4ADG3AAFHGGDGHIGGICHGGIGGGCGGHHGGID?6F@G4C6;@FHBDGIGJFEHFHEHDDBDEFEECA>CDDA?A@ABB<>@BDA:>CC
@HWI-ST279:219:D0RJNACXX:5:1101:17015:61074
AGGTCGCACGGCGGAGGCGGACGCAAGAGATCCGGTGAATGAAACGAATCGGCCTCAACGGGGGTTTCACTCTGTTACCGAGGACTTGGAAACGACGCAG
+
@@BDDDFDHDHHHIIGI<GB?DA?BB6C?C>>CBBBBDD>@CCDDDBBBB<B@BD<ACC3<BB@;-?>C>CA@CC@3:@>B<><<>44@:@CA<&9>B<B
@HWI-ST279:219:D0RJNACXX:5:1101:5749:62031
GGCTACCCAAAATATTATACCATCTTCTCTCAAATGAAATCTTTTATGAAACAATCCCCACAGTGGAGGGGTTTCACTTTGACGTTTCCAAGACTAAGCAA
+
CCCFFFFFHHHHHJJJJJJJJJJJJJJJJJJJJJJJJJJJJJJJJJJJJJHIJJJJJJJJJJJFHJJJJJHBDFFEEEEEEEDDDDDDDEDDDDDDDDDDD
@HWI-ST279:219:D0RJNACXX:5:1101:11739:62609
GAATCGGCCTCAACGGGGGTTTCACTCTGTTACCGAGGACTTGGAAACGACGCTGACGAGTTTCACCAGGATGAAACTCTTTCCTTCTCTCTCATCCCCAT
+
CCCFFFFFHHHHHJJJJJIFHIJJJJJIJJJJJJJEHFBEFDDEEEEDDB@BDDDDDDDDBDDEEDDDDDDDDDDDDDCCDDDDDDDDDDDDDDEDDDD?C
@HWI-ST279:219:D0RJNACXX:5:1101:12243:62727
GAGAATGCGGAGGTCGCACGGCGGAGGCGGACGCAAGAGATCCGGTGAATGAAACGAATCGGCCTCAACGGGGGTTTCACTCTGTTACCGAGGACTTGGAA
+
CCCFFFFFHHHHHHIJJJJJJJJJIHFFDDDDDDDDBCBDDCDDD:BDDECDDDDDDDDDDDDDBBCDDDDDDD5<BCDDDDDDDDDDDBBDDBBDDDDDD
@HWI-ST279:219:D0RJNACXX:5:1101:7270:62976
AGTTGCGGATGAGTTCTTGCGAACAGCTAAGATAGGGGCCATTTTTGTAAATATTTTAGATGGTATAATATTTTGGATGCGCATACCTTGCCGCCCTCTAC
+
@CCFFFFFHGFHHHGHJIIJJIJIJJGIGGIEHEIJJJIJIIHIIJIHGHGHHHGGHCDBDEFBECDEEEEFFDCDCCCDBDDDBDDDDDDDDDDDDDDCD
@HWI-ST279:219:D0RJNACXX:5:1101:12628:63887
CAAAGCATTTAATTGATACAAGTTGCTGGGATCATTTGTACCCAAAATCCGGCGCGGCGCGGGAGAATGCGGAGGTCGCACGGCGGAGGCGGACGCAAGAG
+
@@CFFDFFHHGHGJIJIJJIIIIIIIJIIIJGHHJJJJCFIJJJJJJIJJGHIIJJHFDDDDDDDDDDDCDBDDD@CDDDDD@BDDDDDBBBDDDD<BBDD
@HWI-ST279:219:D0RJNACXX:5:1101:14312:64183
GGATCATTTGTACCCAAAATCCGGCGCGGCGGGGGAGAATGCGGAGGTCGCACGGCGGAGGCGGACGCAAGAGATCCGGTGAATGAAACGAATCGGCCTCA
+
<?<?D>DBBHC?FHGGGDFI>F?CEFG<GBB'37:3@788>>:5<BD8(0&59@<85B55;8;<>;;>B9@9<94>@A@B9@DCDCDCCD5??78<5>BBD
@HWI-ST279:219:D0RJNACXX:5:1101:15517:64254
CTCGTCAGCGTCGTTTCCAAGTCCTCGGTAACAGAGTGAAACCCCCGTTGAGGCCGATTCGTTTCATTCACCGGATCTCTTGCGTCCGCCTCCGCCGTGCG
+
CCCFFFFFHHHHHHJJJIJJJJJJJJJJHIJJJIJJGIJIJIJJJJJEGIHHHHGFDDDEDCCDDEEFEEDDDDDDDDDEDDDDDDDDDDDDDBDDB5@DD
@HWI-ST279:219:D0RJNACXX:5:1101:13143:64706
GAGGTCGCACGGCGGAGGCGGACGCAAGAGATCCGGTGAATGAAACGAATCGGCCTCAACGGGGGTTTCACTCTGTTACCGAGGACTTGGAAACGACGCTG
+
CCCFFFFFHHHHHJJJJJJJHFDDDDDDDDDDDDDD9BBDEDDDDDDDDDBDBDDDDDDDDDDDD08BCDDDDDDDDDDDDDDDDDDDDDDDDDBBBDDDD
@HWI-ST279:219:D0RJNACXX:5:1101:7322:65118
CATTCTCCCGCGCCGCGCCGGATTTTGGGTACAAATGATCCCAGCAACTTGTATCAATTAAATGCTTTGCTTAGTCTTGGAAACGTCAAAGTGAAACCCCT
+
@@CFFFFFHHGHHIJJIIJIIGHGIJJJIAEHEHHDDCDFFEEDDCDBDDA@CDEEDDEDDDEEDCDDDDDDDDDDEEDDDDCDDABBDDDACCEDABDDB
@HWI-ST279:219:D0RJNACXX:5:1101:8350:66199
TCCGCATTCTCCCGCGCCGCGCCGGATTTTGGGTACAAATGATCCCAGCAACTTGTATCAATTAAATGCTTTGCTTAGTATTGGAAACGTCAAAGTGAAAC
+
CCCFFFFFHHHHHJJJJJJJJJJJJIIJJHHHH?DFFFEEEEEEDDDDDDDDDDDDDEEEDDEDDDEEDDEDDDDDDDDEEEDDDDDDDDDDDDDCDDEDD
@HWI-ST279:219:D0RJNACXX:5:1101:20516:66321
CTATTAGGCCAGTCACAATGGCTAGTGTCATTGCACGGCTACCCAAAATATTATACCATCTTCTCTCAAATGAAATCTTTTATGAAACAATCCCCACAG
+
C@@FFFFFFHHHHJIJJEIIJJJJF9A+AEFICBA??D:@1BDHHGGCGIBGHGHG@GH@GHIGGIGGJIJEBHEEHEF@D@C>ADC;CBC(5>;C;@@
@HWI-ST279:219:D0RJNACXX:5:1101:12731:66965
GGTTTCACTGGTGTGTCATGCACATTTAATAGGGGTAAGACTGAATAAAAAATGAGTATTTGCATGAAATGGGGATGAGAGAGAAGGAAAGAGTTTCATCC
+
?:BDBDD;,=C2AC@?CFGH@:4AC>HHGG9C>BA):??49B9:DFCHGC?DG@))8)B@CHGGGC=47@GG>;CDBD@36;,5>AB;9?BD?:>>5>@CA
@HWI-ST279:219:D0RJNACXX:5:1101:14880:67010
GACCTCCGCATTCTCCCGCGCCGCGCCGGATTTTGGGTACAAATGATCCCAGCAACTTGTATCAATTAAATGCTTTGCTTAGTCTTGGAAACGTCAAAGTG
+
CCCFFFFFHHHHHJJJJJIJJJJIGJJJJHFHFFFFDACEEDDDDDDDDDCDDCDDDDDDDEEEDDEDDDEEDDEDDDDDDDDDDEDDCDDDDDDDDDC@@
@HWI-ST279:219:D0RJNACXX:5:1101:19697:67408
CTTCTCTCTCATCCCCATTTCATGCAAATAATCATTTTTTATTCAGTCTTACCCCTATTAAATGTGCATGACACACCAGTGAAACCCCCATTGTGACT
+
:?@AABB2AFHHBGFEEHGGEEFHDEAFGFG9<:*:9BBBBFB9BD?BBFACGHB17=D<CH=4//=CHC=@CE@<EE?7;?@;;;599;35:;@>@A
@HWI-ST279:219:D0RJNACXX:5:1101:13518:67615
CCAGCAACTTGTATCAATTAAATGCTTTGCTTAGTCTTGGAAACGTCAAAGTGAAACCCCTCCACTGTGGGGATTGTTTCATAAAAGATTTCATTTGAGAG
+
@@@DDFFFFHGDFHEHGGGIHGIIIJJJGGEF<CAEDBFGIGGIJGH?HIDDGG?BDFDGCGGGIDCFHIIHA<BEFFECCCEEEDC=@ACDDADDCA825
@HWI-ST279:219:D0RJNACXX:5:1101:8602:68500
TTGAGGCCGATTCGTTTCATTCACCGGATCTCTTGCGTCCGCCTCCGCCGTGCGACCTCTGCATTCTCCCGCGCCGCGCAGGATTTTGGGTACAAATGATC
+
CCCFFFFFHHHHHJIIJJJJJJJJJJJJJJJJJJJJJJJJJJJJJJJHHFFCDDDDDDDDDDDDEDEDDDDDDDDDDDDDDDDDDDDDDD?CDDDDDDDDD
@HWI-ST279:219:D0RJNACXX:5:1101:11718:68904
GGATTTTGGGTACAAATGATCCCAGCAACTTGTATCAATTAAATGCTTTGCTTAGTCTTGGAAACGTCAAAGTGAAACCCCTCCACTGTGGGGATTGTTTC
+
BC@FFFFFHHFHHJJJJJIJJJJJJIJJJJJJGIJJJJJJJJJJJJJJJJIJJIJIIJJJJJJJJJJJJJJJIIJHHHHHFFFDDEEECDDDDBDDDCDDD
@HWI-ST279:219:D0RJNACXX:5:1101:20389:68901
GATCATTTGTACCCAAAATCCGGCGCGGCGCGGGAGAATGCGGAGGTCGCACGGCGGAGGCGGACGCAAGAGATCCGGTAAATGAAACGAATCGGCCTCAA
+
B@@FF;DFHHHFHJJJIJIJJJJJJGGGGIIHFB@BBDDDCBD@BD?87B<@BBDB88BBBBD<BBB@>;?A<CCDDB>5?CCDDDCDBDDD?AB595?C:
@HWI-ST279:219:D0RJNACXX:5:1101:13979:69352
CTTTTGTCAGTTAGCCAGTTACGGCTGGAAGTTGTGTAAGTTTGTGTGACGCCTGGCTACAGGATTTTGGGTACAAATGATCCCAGCAACTTGTATCAATT
+
CCCFFFDFHHHHHJJJIJIJFJJJJJJJGIJFHEFHFEHGFHIGBFFIIJG@GG?FGACHIII==CHHDFF;>CEEEDDDDDDDACB?CDDDD@CCCCCCD
@HWI-ST279:219:D0RJNACXX:5:1101:12192:70807
TTCACTGGTGTGTCATGCACATTTAATAGGGGTAAGACTGAATAAAAAATGATTATTTGCATGAAATGGGGATGAGAGAGAAGGAAAGAGTTTCATCCTGG
+
BCCFFFFFFHFHHIJJJJJJJJJJJJJJJJJJCHHIIJJJJJJJJJJJJJHJJJJJJJJJJJJJJJJJJJHHHHFFFFDDDEEDDD>ADDADDEFEEDDDD
@HWI-ST279:219:D0RJNACXX:5:1101:19361:70811
ACAAATGATCCCAGCAACTTGTATCAATTAAATGCTTTGCTTAGTCTTGGAAACGTCAAAGTGAAACCCCTCCACTGTGGGGATTGTTTCATAAAA
+
@@?DD?DFHFDFDFEHIGFID<AF@FHIJEFH<9:HECFECD@GCHFB@D0?FGEIGHHE=)/BF<8.5;DGGHEH=)7?9A;>CDCCDC>@CDD@
@HWI-ST279:219:D0RJNACXX:5:1101:9142:71380
GCTCCAAGACGGCCAATTAGTTAGCTCCACGTCAAAGTTGTCAAAATCCGGCGCGGAGCAAGCAAGCAAACTCCAAGATCGGAAGAGCGTCGTGTAGGGAA
+
B@CFDFFFFFHDHIHJJJIGJJGJJCHHGIJFGDGGGHEG9DHGGIECHI@@@EEC@BDBCCBBDDDDDDBDCDDDDBDDBDDDD?B?@9?><B8(>CB9<
@HWI-ST279:219:D0RJNACXX:5:1101:20884:71258
GTTACCGAGGACTTGGAAACGACGCTGACGAGTTTCACCAGGATGAAACTCTTTCCTTCGCTCTCATCCCCATTTCATGCAAATAATCATTTT
+
@?@DDD<?FAFH:EFBHJIJIG>FD:::DDG<B-)/)/8=CG?@G@9??E;A?C3.;CB(3=?A@;CC@283ACCDD@55>4:ACC@443>BD
@HWI-ST279:219:D0RJNACXX:5:1101:19890:71679
TGAAACTCGTCAGCGTCGTTTCCAAGTCCTCGGTAACAGAGTGAAACCCCCGTTGAGGCCGATTCGTTTCATTCACCGGATCTCTTGCGTCCGCCTCCGCC
+
CCCFFFFFHHHHHJJHJIHIJJJJJJHIIGJJJFGIGJJCHBGGIJGGGIFEAEHFFFFDD?BBDDCCDDFEEEDDDDD@DDDDDCCCDDDDDD@@BDDD?
@HWI-ST279:219:D0RJNACXX:5:1101:20895:71610
AAATGATTATTTGCATGAAATGGGGATGAGAGAGAAGGAAAGAGTTTCATCCTGGTGAAACTCGTCAGCGTCGTTTCCAAGTCCTCGGTAACAGAGGGAAA
+
<B@FFDDFFHHHFIJJJIIIIIJIJ:EGGHAGBCEHBEHGHIIIIGEBGI?DGHI<CFDFHIGIGGGHHEEHECBD@ADACA>CCCDD8A?CCDCC(99?A
@HWI-ST279:219:D0RJNACXX:5:1101:16285:72476
GGGTTTCACTCTGTTACCGAGGACTTGGAAACGACGCTGACGAGTTTCACCAGGATGAAACTCTTTCCTTCTCTCTCATCCCCATTTCATGCAAATAATCA
+
CCCDFFFFHHHHHJJJJJJIJJJJJJJJJJJJJJJJJIJJJJIJGIJIJJHHHHFFFFFEEEEEEEDDDDDDDDDDDDEDDDDCDDEEDEDDDDDDDDEDC
@HWI-ST279:219:D0RJNACXX:5:1101:11116:73653
AATCCGGCGCGGCGCGGGAGAATGCGGAGGTCGCACGGCGGAGGCGGACGCAAGAGATCCGGTGAATGAAACGAATCGGCCTCAACGGGGGTTTCACTCTG
+
@@@FFFFFHGHGHJJJJHFDDEDDCDDDDD?CDDDDDDDDDBDDDDDDDD<BBBCDDDDDDD;@BDEDDDDDDDDDDDDDDDDCDDDDDDD5>@@CDDDC@
@HWI-ST279:219:D0RJNACXX:5:1101:8206:74780
GGGGGTTTCACTGGTGTGTCATGCACATTTAATAGGGGTAAGACTGAATAAAAAATGATTATTTGCATGAAATGGGGATGAGAGAGAAGGAAAGAGTTTCA
+
CCCFFFFFHHHHHJGHHHHIJJJJJJJJJJJJJJJJJJDGIJJJJJJJJIHJIJJJJJIJHHHHHHHFFFFFFEEEDDDDDDDDDDDDDDDDDDDDCCDEE
@HWI-ST279:219:D0RJNACXX:5:1101:20255:75491
GTACAAATGATCCCAGCAACTTGTATCAATTAAATGCTTTGCTTAGTCTTGGAAACGTCAAAGTGAAACCCCTCCACTGTGGGGATTGTTTCATAAAAGAT
+
B?@DFFFFH?FHFIGIIIJJIJJEH@BFEHIJJGBIGIG4CDFGHIDGHEGGGGIJIHGGGIICGCHICHIJJJHHHHH;BCFC;??C>CCCAC:ACDDBC
@HWI-ST279:219:D0RJNACXX:5:1101:20358:76434
GGGTAAGACTGAATAAAAAATGATTATTTGCATGAAATGGGGATGAGAGAGAAGGAAAGAGTTTCATCCTGGTGAAACTCGTCAGCGTCGTTTCCAAGTCC
+
@BCADDDFHFGHFIIIJEIIDCHGI?FIJIJJIJFC*CHFGHDFGGEEHHDHCHGF@FAGG7CHIIJIHHHHCDEBDF@CC@CBBDDDBBB@(:4@@ACCC
@HWI-ST279:219:D0RJNACXX:5:1101:11282:76678
CTCTAAGGCCAGTCACAATGGGGGTTTCACTGGTGTGTCATGCACATTTAATAGGGGTAAGACTGAATAAAAAATGATTATTTGCATGAAATGGGGATGAG
+
CCCFFFFFHHHHFIIJJJJJJJJJHHIJJJIJIDHDFFIIJJJIJJJJJIJHGJJJJ@EHHHHFFFFFFEEEEDDDDDFEDEEFDEEDDDDDDDDDDDBCC
@HWI-ST279:219:D0RJNACXX:5:1101:14815:76637
GTTTCACTCTGTTACCGAGGACTTGGAAACGACGCTGACGAGTTTCACCAGGATGAAACTCTTTCCTTCTCTCTCATCCCCATTTCATGCAAATAATCATT
+
@BCFFFFFHHHHHJJJJIJJJJJJJJIHJJJGIIJJJJJJIJJJIIJJJIEHHHFFFFFFEEEEEEEDDDDDDDDDEDDDDDCDEEDEDDDC>CDCEDDDE
@HWI-ST279:219:D0RJNACXX:5:1101:10509:77116
ATAGCAAGGAACAATCCTAGCCATTGAAATGAGGAAGTAAAATACAATGAGAGAGAAGGAACAGTCAGGGTTAAACTTTTCGATTTCAAGCTACTCATTGC
+
CCCFFFFFHHHHHJJJJJJJJJJJJJJIJJJIIIJJJDFHIJIJJJJJIIGGIIJJJJJJJJJJHIJJJJEHHGHHFFFFFDDEEDDEDDDDCDDDDDEDD
@HWI-ST279:219:D0RJNACXX:5:1101:13768:77138
AATGATTATTTGCATGAAATGGGGATGAGAGAGAAGGAAAGAGTTTCATCCTGGTGAAACTCGTCAGCGTCGTTTCCAAGTCCTCGGTAACAGAGTGAAAC
+
@CCFFFDFGGHHDEGIJIJIGGGIIBGGHIGGH;;BFFHIFBF:BECGIGBFHIDHGHE:CC5=FGIJGCHE>AACDD@>>CDCDDDB<@CC>?>C@A>AC
@HWI-ST279:219:D0RJNACXX:5:1101:8295:77972
CACTGGTGTGTCATGCACATTTAATAGGGGTAAGACTGAATAAAAAATGATTATTTGCATGAAATGGGGATGAGAGAGAAGGAAAGAGTTTAATCCTGGTG
+
BCCFFFDEHHHHHJJJIJJJJJJJJJJJJJCGHIIJJJJIJJJJJJJJJJHIIJJJIJJJJIIJJJJJJEHHHFFFFDDEEEDDDDDD>CDEDDDDDDCCC
@HWI-ST279:219:D0RJNACXX:5:1101:13637:78343
GGTTTCACTTTGACGTTTCCAAGACTAAGCAAAGCATTTAATTGATACAAGTTGCTGGGATCATTTGTACCCAAAATCCGGCGCGGCGCGGGAGAATGCGG
+
@CBFFFFFHHHHHJJGIJJJJJJJJJJJJIJIJGGGIJJJIJJGIJIJJJJJHIIIIIJCHIIIJJJGIJJJJJJHHHHFFFDDDDDDDDDBBBDDDDDDD
@HWI-ST279:219:D0RJNACXX:5:1101:5230:79137
AATGCGGAGGTCGCACGGCGGAGGCGGACGCAAGAGATCCGGTGAATGAAACGAATCGGCCTCAACGGGGGTTTCACTCTGTTACCGAGGACTTGGAAACG
+
BCCFFFFFHHHHHJJJJJJJJJJHHDDBDDDDDDDDDDDDDD<BDDEDDDCCDDDDDBDDDDDDDDDDDDD9@BCDDDDDDDDDDDDBDDBDDDDCC@CDB
@HWI-ST279:219:D0RJNACXX:5:1101:17673:79013
CATCTTCTCTCAAATGAAATCTTTTATGAAACAATCCCCACAGTGGAGGGGTTTCACTTTGACGTTTCCAAGACTAAGCAAAGCATTTAATTGATACAA
+
@@@DFDFFHDFHDGIGGIGHGHHJIGJJIIIFIGGIIEHEIGIGHF3DGIG;@@FGHGEEGH@B?EHFEDDDEECEECDDDDCCCCCDDDDCCC:@CDD
@HWI-ST279:219:D0RJNACXX:5:1101:6682:79369
TATTTGCATGAAATGGGGATGAGAGAGAAGGAAAGAGTTTCATCCTGGTGAAACTCGTCAGCGTCGTTTCCAAGTCCTCGGTAACAGAGTGAAACCCCCGT
+
CCCFFFFFHHHHHJJJJJHIJHHHIGIIJJJIJJIGIIJJJJJIJJIJGHDGIJJIIGGGIIIAGH?DEEEEEEEDDDDDD@DDDDDDD>CCEDDDDDDDD
@HWI-ST279:219:D0RJNACXX:5:1101:5524:79986
CGCGCCGGATTTTGGGTACAAATGATCCCAGCAACTTGTATCAATTAAATGCTTTGCTTAGTCTTGGAAACGTCAAAGTGAAACCCCTCCACTGTGGGGAT
+
BC@FFFFFFHHHHJJIGHIIJJJIJJJJJIJJIJJJJJHIJJIJJJIIJJIIJJJJJJJHHHHGHHGEFFFFEDDDDDDDDEDDDDDDDDCDDCACDDD@B
@HWI-ST279:219:D0RJNACXX:5:1101:15967:81095
GTCACAATGGCTAGTGTCATTGCACGGCTACCCAAAATATTATACCATCTTCTCTCAAATGAAATCTTTTATGAAACAATCCCCACAGTGGAGGGGTTTCA
+
@CCFFDEDHHHFDGHHGHGGGCIJJIJJJGGGHJJICBEFIEFDGFHGFGEFGCGDGIJIDHGIG>FDEHGC@EHHHHHFCDFCCD=AACDC?<@B398:>
@HWI-ST279:219:D0RJNACXX:5:1101:18786:81066
CAAAGCATTTAATTGATACAAGTTGCTGGGATCATTTGTACCCAAAATCCGGCGCGGCGCGGGAGAATGCGGAGGTCGCACGGCGGAGGCGGACGCAAGAG
+
@B@DFFFDHGHGHJJJJJJIGIIJIJJJJJHIJJIJJGEHIJJJJJIJIJGHBHIJHFDDDDDBDBDCDDDDBDD@DDDDBDDDDD5@D@DB@BDDDDDDB
@HWI-ST279:219:D0RJNACXX:5:1101:14559:81277
TGGGGATGAGAGAGAAGGAAAGAGTTTCATCCTGGTGAAACTCGTCAGCGTCGTTTCCAAGTCCTCGGTAACAGAGTGAAACCCCCGTTGAGGC
+
??BFD?@BHDABHDACBGEDFGIE???:?CEHEEDDGGHIB?BBGF27<@C;@;BGDEAHA=A?B@BB5??CCAD?-;ADDC<8=?B5<<A@<?
@HWI-ST279:219:D0RJNACXX:5:1101:16777:82986
TTGTACCCAAAATCCGGCGCGGCGCGGGAGAATGCGGAGGTCGCACGGCGGAGGCGGACGCAAGAGATCCGGTGAATGAAACGAATCGGCCTCAACGGGGG
+
CCCDDFFFHHHHDIJJJJJJJJJJJJHD/;@DDDDDD@DD8ABDDDDDDDD8BDDDD@DBBDDBCDCCCDDD@BBDEDDDDDDDDDDDDBD>B@CDBBDDD
@HWI-ST279:219:D0RJNACXX:5:1101:14943:83032
CCCCACAGTGGAGGGGTTTCACTTTGACGTTTCCAAGACTAAGCAAAGCATTTAATTGATACAAGTTGCTGGGATCATTTGTACCCAAAATCCGGCGCGGC
+
BCCFFFFF?FHFHJJJIJIIHIIJJIIJJHJJJJIJIJJIIIJIIIIHGGGFIGIIJIIIJJHHHHHGFEFFFDDDEEEEEDDEDDDDDDDDDDDDDDDD<
@HWI-ST279:219:D0RJNACXX:5:1101:12783:83255
AATTATATGTATAGATTTGTCTTGAAAAATACTTTCATAAAAGTATAAATATATCACTTTTCAATAAATATTTTTATAGAAACAAGAAGTCAAAGTTGTGT
+
CCCFFFFFHHHHHJJJJJJHIJJJJJJJJJIJJJJJIJJJJJJDHIJJJJGIJJJIJJJJJJJJJJJJJJJJJJJJJJJJJIJJJJJJHEHHHHFDFFFFE
@HWI-ST279:219:D0RJNACXX:5:1101:19678:83572
GGTCGCACGGCGGAGGCGGACGCAAGAGATCCGGTGAATGAAACGAATCGGCCTCAACGGGGGTTTCGCTCTGTTACCGAGGACTTGGAAA
+
?@:+BDDDDDFF6?GG=F66'3;@DDC@?CCCDD&68@@CDDD(27?288557&2:A?BDBDD-5@A@BDDBDAC@AC<&5@BDDD>C:@C
@HWI-ST279:219:D0RJNACXX:5:1101:9135:83965
CGTCGTTTCCAAGTCCTCGGTAACAGAGTGAAACCCCCGTTGAGGCCGATTCGTTTCATTCACCGGATCTCTTGCGTCCGCCTCCGCCGTGCGACCTCCGC
+
@@@FFDFFHFHHHJJJIJJJHIIJIJJJ?HHIJJJJJJJHIJGIJIIIGIDGHHHHFFFFEDEEDD;>BDDEDDDDDDBDDDDDDDDDB>BDBDBDDDDDB
@HWI-ST279:219:D0RJNACXX:5:1101:4791:84147
CGTCCGCCTCCGCCGTGCGACCTCCGCATTCTCCCGCGCCGCGCCGGATTTTGGGTACAAATGATCCCAGCAACTTGTATCAATTAAATGCTTTGCTTAGT
+
CCCFFFFFHHHHHJIHIJJIJJJJJJJJJIIJJJJJJGHFDDDDDDD@BDCCDDD?DDCDDDDDDDDDDDDDDDDDDCDEEEDDEDDDEEDDEDDDDDDDC
@HWI-ST279:219:D0RJNACXX:5:1101:4373:84977
AATGATTATTTGCATGAAATGGGGATGAGAGAGAAGGAAAGAGTTTCATCCTGGTGAAACTCGTCAGCGTCGTTTCCAAGTCCTCGGTAACAGAGTGAAAC
+
C@CFFFFFHHHHHJJJJJJJJJJJHIJIJHIHIJJJIJJJHGIFIIJJJJGHIJFHJGIJJJJJJGJJHHHFDDDEDEDDDDDDDDDBDDDDDDDCDDEDD
@HWI-ST279:219:D0RJNACXX:5:1101:11419:84846
GAGAATGCGGAGGTCGCACGGCGGAGGCGGACGCAAGAGATCCGGTGAATGAAACGAATCGGCCTCAACGGGGGTTTCACTCTGTTACCGAGGACTTGGAA
+
CCCFFFFFHHHHHGHIJJIIJJJJIHFFDDDBDDDDDDDDDDDDD9BBDECCDDDDDDDDDDDDBDCDDDDDDD09@CDDDDDDDDDDDDBDDD?CCDD@C
@HWI-ST279:219:D0RJNACXX:5:1101:17045:84823
GACTTGGAAACGACGCTGACGAGTTTCACCAGGATGAAACTCTTTCCTTCTCTCTCATCCCCATTTCATGCAAATAATCATTTTTTATTCAGTCTTACCCC
+
@@CFFFF?FHHHDGGHDHGCG=FHCH@?FHAHIJBDFHIGGIIDHGADF@CEEGEGGE;AEH37;;BCCCCEEEEDDECCDDEECDDDA@CC@C@:>ACDD
@HWI-ST279:219:D0RJNACXX:5:1101:16316:85663
CCGCCTCCGCCGTGCGACCTCCGCATTCTCCCGCGCCGCGCCGGATTTTGGGTACAAATGATCCCAGCAACTTGTATCAATTAAATGCTTTGCTTAGTCTT
+
CCCFFFFFHHHHHJJJJJJJJJJJIJJJJJJJJJIJHFFDDDDDBDDDDDBD@CDDDDDDDDDDDDDDDDDDDDDDEEEDDEDDDEEDDEDDDDDDDDDEE
@HWI-ST279:219:D0RJNACXX:5:1101:10061:85893
GCCGATTCGTTTCATTCACCGGATCTCTTGCGTCCGCCTCCGCCGTGCGACCTCCGCATTCTCCCGCGCCGCGCCGGATTTTGGGTACAAATGATCCCAGC
+
CCCFFFFFHHHHHJJJJJJJJJIJJJJIJJJIJJIJJJJJJIIJJEHHFFDDDDDDDDDDDEDDDDDDDDDDDDDDD<>BDDDDD?CDDCDDDDDDDDDDD
@HWI-ST279:219:D0RJNACXX:5:1101:6061:86315
GGGATGAGAGAGAAGGAAAGAGTTTCATCCTGGTGAAACTCGTCAGCGTCGTTTCCAAGTCCTCGGTAACAGAGTGAAACCCCCGTTGAGGCCGATTCGTT
+
CCCFFFFFHHHHHJJJJJJIIJIIJJJJJJJJJGIHHIJJJJIJGJIJJJFHIJJJIJHIHHHHHFDFDEEDEDCDCEDCDDDDDBDDDDCDBD@DDDD??
@HWI-ST279:219:D0RJNACXX:5:1101:6521:86483
GTTTCCAAGACTAAGCAAAGCATTTAATTGATACAAGTTGCTGGGATCATTTGTACCCAAAATCCGGCGCGGCGCGGGAGAATGCGGAGGTCGCACGGCGG
+
C@@FFFFFHHHHHJJJJJJJIJJJJJJJJJIJJJJJJJJJJJJJJJJJJIHIJIJJJJJIJIJJIIJJHFDDDDDDDDDDDDDDDDDBDD?CDDDDDDDDD
@HWI-ST279:219:D0RJNACXX:5:1101:14068:86568
CAAGTCCTCGGTAACAGAGTGAAACCCCCGTTGAGGCCGATTCGTTTCATTCACCGGATCTCTTGCGTCCGCCTCCGCCGTGCGACCTCCGCATTCTCCCG
+
CCCFFFFFHHHHHJJJJJJEHHIJJJJJJIFIJGIIIJJGIJJJHIJJJJHGGGHHHDBCEEEEDDDDDDDDDDDDDDD@>BBDDDDDDDDDDDDDCDCC<
@HWI-ST279:219:D0RJNACXX:5:1101:16537:87131
CGCGCCGCGCCGGATTTTGGGTACAAATGATCCCAGCAACTTGTATCAATTAAATGCTTTGCTTAGTCTTGGAAACGTCAAAGTGAAACCCCTCCACTGTG
+
??@7=D1D8?)???FGEHE@@0?BF><BAFGHIGGI=3=E>)=)73?BDFFB;@C:@>6@ADCCCDCC3;>>CCCC?BD?B:>:4:>AC<?52<?CDAC:@
@HWI-ST279:219:D0RJNACXX:5:1101:18158:87480
CAATCCCCACAGTGGAGGGGTTTCACTTTGACGTTTCCAAGACTAAGCAAAGCATTTAATTGATACAAGTTGCTGGGATCATTTGTACCCAAAATCCGGCG
+
@CC=DEFFHHAHHII<EAHGIIGGIIIJJGAFGGHGG>GCCHGG<DHEGIFGEHIIIJGEEFHHBHC@BBCDFEEC7A>BDDDEEA>CACC@9<A>>BDD>
@HWI-ST279:219:D0RJNACXX:5:1101:8520:87873
GTTTCATTCACCGGATCTCTTGCGTCCGCCTCCGCCGTGCGACCTCCGCATTCTCCCGCGCCGCGCCGGATTTTGGGTACAAATGATCCCAGCAACTTGTA
+
CBCFFFFFHHHHHJIJJIJJJIJIJJJJJJIJJIIJIGIGJJHHFFFDDDBDDCCDD?;3<;00)88;50;BDCDDB8@CCCCC::>ADC@48A(8CAC::
@HWI-ST279:219:D0RJNACXX:5:1101:12745:88186
CAATCCCCACAGTGGAGGGGTTTCACTTTGACGTTTCCAAGACTAAGCAAAGCATTTAATTGATACAAGTTGCTGGGATCATTTGTACCCAAAATCCGGCG
+
@CCFFFFFHHDHDGIEHGIJHGGIJJJJJIIJIIIJJJIJIIIJJJIIJICGFHIIIIJHHGHHEFHFDCEFFEEEDDDDDDEDDEEEDDDDDDDDDB@DB
@HWI-ST279:219:D0RJNACXX:5:1101:6402:88865
ATTCACCGGATCTCTTGCGTCCGCCTCCGCCGTGCGACCTCCGCATTCTCCCGCGCCGCGCCGGATTTTGGGTACAAATGATCCCAGCAACTTGTATCAAT
+
@CCFFFFFHHHHHJJJJJJJJJJJJJJJJJJJHIJJJJHHHFFFDDDDEDDDDDDDDDDDDDDD;BDDDDDD?CDDDDDDDDDDDDDDDDDDDDCDEEEDD
@HWI-ST279:219:D0RJNACXX:5:1101:6986:88858
CTGGTGAAACTCGTCAGCGTCGTTTCCAAGTCCTCGGTAACAGAGTGAAACCCCCGTTGAGGCCGATTCGTTTCATTCACCGGATCTCTTGCGTCCGCCTC
+
BCCFDEEFGHHHHJJJIIJGGHGIHIIIJJGIJIIIJJIIJIIJJCHGIJEHHIJGEFFFEEACB:?BCBCDDCCDEEEDDDD@BBDDDDDDBBD@@<BDD
@HWI-ST279:219:D0RJNACXX:5:1101:5502:89113
GGGTAAGACTGAATAAAAAATGATTATTTGCATGAAATGGGGATGAGAGAGAAGGAAAGAGTTTCATCCTGGTGAAACTCGTCAGCGTCGTTTCCAAGTCC
+
@CCDDFFFHHHHGJJJJJJJJJJJJJJJJJJJIJJJJJJJJJHGIJJIIIGHIIJJJJJJJEHHIJJJHHHHHFFFFFFEDEDDDDDDDDDDDDDEDDDDD
@HWI-ST279:219:D0RJNACXX:5:1101:13398:89183
CAACTTGTATCAATTAAATGCTTTGCTTAGTCTTGGAAACGTCAAAGTGAAACCCCTCCACTGTGGGGATTGTTTCATAAAAGATTTCATTTGAGAGAAGA
+
@CCFFFFDFHHGHJJJIIJJJJJJJJJJJJHHIIJJGIIJJGHEHJHGHIHHJIJIIJEGIGHHHIII5=EHCDFFFFFEEEEDEDDDEEEEED?AC?CDD
@HWI-ST279:219:D0RJNACXX:5:1101:8991:90147
AAAAGATTTCATTTGAGAGAAGATGGTATAATATTTTGGGTAGCCGTGCAATGACACTAGCCATTGTGACTGGCCTCACAATGGGGGTTTCACTGGTGTGT
+
CCCFFFFFHHHHHJJJJIJJJJJJJJCHHJJJJJJJJJJJCFGHJJHHIJHJJJJJJJJJIJIJJJIJJJHHHHHFFFFFEEEEEDD8=BDEDDDDCDAB?
@HWI-ST279:219:D0RJNACXX:5:1101:15511:90225
TCACTCTGTTACCGAGGACTTGGAAACGACGCTGACGAGTTTCACCAGGATGAAACTCTTTCCTTCTCTCTCATCCCCATTTCATGCAAATAATCATTTTT
+
@CCFFFFFFHHHHIJJJIJJIIJIJJIIIGJGIJJGBEGGEHJAGGIGIA?E??DD@DBDEAC@ECCC>@CCCDCCDBCCCDDCDDDDDDDDDEDDCEEED
@HWI-ST279:219:D0RJNACXX:5:1101:12376:90333
CAGAGTGAAACCCCCGTTGAGGCCGATTCGTTTCATTCACCGGATCTCTTGCGTCCGCCTCCGCCGTGCGACCTCCGCATTCTCCCGCGCCGCGCCGGATT
+
B@B?DBDBFFDFDHGJABHHIGJJFFGGIDGBHBHHIJGIJJJ@FHIJHGAEHF>BAB?@>BDDD?>BDDDDBBDDDD3<BDDCCC>BBDB>B>BD<B>9<
@HWI-ST279:219:D0RJNACXX:5:1101:15314:90278
TAATATCTCATGAAACCATGTCACTCTAATTATTTCTACCCTTAGATAATAGATCCATGGCATAAATTGTCTCTTTTTCCTTCTCTCAAAATTTATAAATA
+
B;BF;:BDBCFHHAAAF;:A<,,<3A?EH99A?AH<:*@CGHA*????B?0?0B?99?B3???*9B====BB@=@@CFD=@@DHCCAAHCD37@?B;@3;@
@HWI-ST279:219:D0RJNACXX:5:1101:8083:90508
CGTTTAATAAGGCCAGTCACAATGGCTAGTGTCATTGCACGGCTACCCAAAATATTATACCATCTTCTCTCAAATGAAATCTTTTATGAAACAATCCCCAC
+
CC@FFFFFHHHHHJJJJJJJJJJJJJJJIEGFIIIJJIIIIJJ>HHIJEHHIIIJJIJGGGAGGIJJJJJHHHHHHFFFFFFEEEEEEDEDDDDDDDDDDD
@HWI-ST279:219:D0RJNACXX:5:1101:8765:91683
GGTCGCACGGCGGAGGCGGACGCAAGAGGTCCGGTGAATGAAACGAATCGGCCTCAACGGGGGTTTCACTCTGTTACCGAGGACTTGGAAACGACGCTGAC
+
CC@FFFFFHHHHHJJJJIJHFDDDDDDD(:ACDD7@BDEDDDDDDDDDDD:BDD(>CDBDDDD08@CCDDDDCDDDDDDDDDBDDDDDCCDDDBDDD@BDC
@HWI-ST279:219:D0RJNACXX:5:1101:8038:93305
GAAACCCCCGTTGAGGCCGATTCGTTTCATTCACCGGATCTCTTGCGTCCGCCTCCGCCGTGCGACCTCCGCATTCTCCCGCGCCGCGCCGGATTTTGGGT
+
CCCFFFFFHHHHHJJJJIJIJIJJJJJJJJJJJJJJJIJIJJJJIJJHHHFFDDDDDDDDBDDDBDDDDDDDBDDDEDDDDDDDDDDDDDDB>BDDDDDD@
@HWI-ST279:219:D0RJNACXX:5:1101:19861:94532
CAAGTATAAGGCCAGTCACAATGGGGGTTTCACTGGTGTGTCATGCACATTTAATAGGGGTAAGACTGAATAAAAAATGATTATTTGCATGAAATGGGGAT
+
@@@FDDEFHHHGHJJGIJJJJIJJIJJIGGIJJJJJ9B?DBFGIIJHJJGHHIGJJJJJJ:BHFDDFFFEDEEEEEDDDDDEEDEEEDDEDDDDDDDDDDD
@HWI-ST279:219:D0RJNACXX:5:1101:4696:95143
AATCCGGCGCGGCGCGGGAGAATGCGGAGGTCGCACGGCGGAGGCGGACGCAAGAGATCCGGTGAATGAAACGAATCGGCCTCAACGGGGGTTTCACTCTG
+
CCCFFFFFGHHHHJJJJHFDDEDDDDDDDD?CDDBDDDDBDBBDDDD@BD<BDDDDDDDDDD;BBDEDDDDDB>BDDDDDDDDDDDDDDDD5>BDEDDDDC
@HWI-ST279:219:D0RJNACXX:5:1101:11517:96239
ATGAAACGAATCGGCCTCAACGGGGGTTTCACTCTGTTACCGAGGACTTGGAAACGACGCTGACGAGTTTCACCAGGATGAAACTCTTTCCTTCTCTCTCA
+
CCCFFFFFHHHHHJJJJJIJJIIJJJAHIJJJJJHHHHHHHFFDDBDDDDA@CDDD@DDDDDDDBB;8@CDEDDDDDDDDDDDCDACCDDDDDDDDCDDD<
@HWI-ST279:219:D0RJNACXX:5:1101:7226:96393
GTTTCACTTTGACGTTTCCAAGACTAAGCAAAGCATTTAATTGATACAAGTTGCTGGGATCATTTGTACCCAAAATCCTGTAGCCAGGCGTCACACAAACT
+
CBCFFFFFHHHHHJHIJJJJJJJJJJJJJJJIHHIJJJIJJJJJJGJJJJJHIJJJJJJJJJJJJJGGIJJJJJJHHHHHHFFFFFEDDDDDDDDDDDDDD
@HWI-ST279:219:D0RJNACXX:5:1101:15090:96981
GGGGTTTCACTCTGTTACCGAGGACTTGGAAACGACGCTGACGAGTTTCACCAGGATGAAACTCTTTCCTTCTCTCTCATCCCCATTTCATGCAAATAATC
+
BC@FBDFFHHHHHJIIIJJJGHJGHIJJJJJIGIIIIIJIIJIJJGGHHEAHHFFEEEEEEEEDDDDDDDDDDDDDDDDEDDDDDCDEEDEDCDDDDDDED
@HWI-ST279:219:D0RJNACXX:5:1101:7183:97178
GGCGGAGGCGGACGCAAGAGATCCGGTGAATGAAACGAATCGGCCTCAACGGGGGTTTCACTCTGTTACCGAGGACTTGGAAACGACGCTGACGAGTTTCA
+
@<BDBFDD?FHHFHAGG<@CGGIAHGABEHFFCDE@ABCABB@DDDDDCC85<8<&5?>>>CACCCCACDD7>B<8>A>@CA@?@<>B>-9@?B8@@<ADC
@HWI-ST279:219:D0RJNACXX:5:1101:18798:97686
GCTACCCAAAATATTATACCATCTTCTCTCAAATGAAATCTTTTATGAAACAATCCCCACAGTGGAGGGGTTTCACTTTGACGTTTCCAAGACTAAGCAAA
+
@@@FFDDFHHHHHIGGHHJJJJJBHJIIJIIGIJJIGAFHHIJJIIIEIIEHGABHHHGGGGCFH@GIIGHBEFFFEEECECDDDDDD:>CBDCCCDDDDC
@HWI-ST279:219:D0RJNACXX:5:1101:16276:97994
TGAATAAAAAATGATTATTTGCATGAAATGGGGATGAGAGAGAAGGAAAGAGTTTCATCCTGGTGAAACTCGTCAGCGTCGTTTCCAAGTCCTCGGTAACA
+
CCCFFFFFHHHHHJJJJJJJJJJIJJJJJJJJJFHIJJIIIIJIIGIJJGGHHHIIJJJJIJJEHIJJHHHHFFFDEDDDDDDDDDEDDDDDDDDDDDDDD
@HWI-ST279:219:D0RJNACXX:5:1101:4490:98157
CGAGGACTTGGAAACGACGCTGACGAGTTTCACCAGGATGAAACTCTTTCCTTCTCTCTCATCCCCATTTCATGCAAATAATCATTTTTTATTCAGTCTTA
+
CC@FFFFFHHHHHJJJJJJJJJIJJJJIJJJJJJJJJJJJIIIHJJJJJJHJJJJHHHHHHFFFFFCEEEEEEDDDDDDDDEDDDEEEDDDDDEEDDDDEE
@HWI-ST279:219:D0RJNACXX:5:1101:17535:98844
GATTAGGCCAGTCACAATGGCTAGTGTCATTGCACGGCTACCCAAAATATTATACCATCTTCTCTCAAATGAAATCTTTTATGAAACAATCCCCACAGTGG
+
<?==DDDFHHHFH@BB??HHIA?CAFHGGIIHG<F;?@@@FGG>DFG<@*0=@B>FGBGEGEHGHGHGGGFHGHH>EDEFFFFEDCDCBDDCCBDD?<5>C
@HWI-ST279:219:D0RJNACXX:5:1101:9587:99208
GATGAGAGAGAAGGAAAGAGTTTCATCCTGGTGAAACTCGTCAGCGTCGTTTCCAAGTCCTCGGTAACAGAGTGAAACCCCCGTTGAGGCCGATTCGTTTC
+
=+1AB?BDFHADBE>FH:CA<<C>HHC@>GCEEEH<?9?DF?DGI<DG:<;@37=C77=CGEAE;;;@>6>@@CCAC5,=;;@32?8@(289552@@>><:
@HWI-ST279:219:D0RJNACXX:5:1101:8231:99818
GGCGGAGGCGGACGCAAGAGATCCGGTGAATGAAACGAATCGGCCTCAACGGGGGTTTCACTCTGTTACCGAGGACTTGGAAACGACGCTGACGAGTTTCA
+
CCCFFFFFGHHHHIIJJIGIIJIJII@EEFHFFFFDDDDDDDDDDDBCDDBBDDD7BBCDDDDDDDDDDDD;BD@BDDDDCDDDDDDDDDDDDDBD@<CCC
@HWI-ST279:219:D0RJNACXX:5:1101:10160:100104
GAGGGGTTTCACTTTGACGTTTCCAAGACTAAGCAAAGCATTTAATTGATACAAGTTGCTGGGATCATTTGTACCCAAAATCCGGCGCGGCGCGGGAGAAT
+
@@@FDDFDFFHDDDHEEEACF;BFGCGEG<FGCHHIJI;GAFFEGAFGHEBFCFHB=BFGGIJJIIIFCCEHFEBCDFBCCEE;8?B@BDBDB@BD@@BDC
@HWI-ST279:219:D0RJNACXX:5:1101:13758:100048
GCGGACGCAAGAGATCCGGTGAATGAAACGAATCGGCCTCAACGGGGGTTTCACTCTGTTACCGAGGACTTGGAAACGACGCTGACGAGTTTCACCAGGAT
+
CCCFFFFFHHHHHJJJJJJGIJJJJJJIJIJJJJJJIIAHHIJIHHFD8<<CDCDDCDDDDDDD@DD@BDDDDDDDDDDDDDDDDDDDBBDDEEDDDDDDC
@HWI-ST279:219:D0RJNACXX:5:1101:17584:100213
AATCCGGCGCGGCGCGGGAGAATGCGGAGGTCGCACGGCGGAGGCGGACGCAAGAGATCCGGTGAATGAAACGAATCGGCCTCAACGGGGGTTTCACTCTG
+
@@CFFDDF?FFFAGBHIHFDDECCDDDDDDBCBBB@19BDD0:3?@B5@@5:B5AA9>ADBB77@DCCD:@:<BDDDB@DD5AD@C9@<>959?CDDDC@C
@HWI-ST279:219:D0RJNACXX:5:1101:20661:100280
CGCGCCGCGCCGGATTTTGGGTACAAATGATCCCAGCAACTTGTATCAATTAAATGCTTTGCTTAGTCTTGGAAACGTCAAAGTGAAACCCCTCCACTGTG
+
BCCFFFFFHHHHHIJJJFIJJDHEFGIJJFIJJJJJIIDHGGHCHDFFFC@DEEEDEEEDDDDDDD>CDEDCDDDDDDDDDDCCCCEC3?29@BB<CCDDC
@HWI-ST279:219:D0RJNACXX:5:1101:20703:101081
GAAACGACGCTGACGAGTTTCACCAGGATGAAACTATTTCCTTCTCTCTCATCCCCATTTCATGCAAATAATCATTTTTTATTCAGTCTTACCCCTATTAA
+
?=B?BDDDHHDFAGGHICFDH@DBGFF?FDCDDGG*9<BDIHEII@F9CF@FHADGEEEEECHHFDEEDFEECACDDEDD?CD>;CDDCD:CCCBDDDDCD
@HWI-ST279:219:D0RJNACXX:5:1101:18618:101651
AAAGCATTTAATTGATACAAGTTGCTGGGATCATTTGTACCCAAAATCCTGTGAATGCGGAGGTCGCACGGCGGAGGCGGACGCAAGAGATCCGGTGAATG
+
@CCFDDFFHHGHHJJJJJJIIHIJJJJJIIJ;FGIJIGIJJJJJJJJJJJHIIJJJJJJJFIJHIHHBEDDDDDBDDDDDBDDDDDDDBACDDDD>BBCDC
@HWI-ST279:219:D0RJNACXX:5:1101:7027:102006
GTCGCACGGCGGAGGCGGACGCAAGAGATCCGGTGAATGAAACGAATCGGCCTCAACGGGGGTTTCACTCTGTTACCGAGGACTTGGAAACGACGCTGACG
+
@@@FFFFFHGHHHIIJIIFHFDDDDDDC@AC?B;3?CDCDDDCDBDDDDDBDBBDCDDDBDD0;BCDD@@CDDDDDDDDDDDDDDDDCDD?B@B<<<BDD@
@HWI-ST279:219:D0RJNACXX:5:1101:8846:102085
CATCTTCTCTCAAATGAAATCTTTTATGAAACAATCCCCACAGTGGAGGGGTTTCACTTTGACGTTTCCAAGACTAAGCAAAGCATTTAATTGATACAAGT
+
C@CFFFFFHHHHHIJJJIJJJJJJJJJIJJJJJJJJIJJIIIIDGGFHIJHFHHGGHIIJGGHIFFHHDFFFFFEEEDEDDDDCCDDDFEDEDDDEDDDDD
@HWI-ST279:219:D0RJNACXX:5:1101:13554:102333
ACAGAGTGAAACCCCCGTTGAGGCCGATTCGTTTCATTCACCGGATCTCTTGCGTCCGCCTCCGCCGTGCGACCTCCGCATTCTCCC
+
??@?;BADBHF?FHIJBEFFEGFHG<@DDDH??FFBGG98BF;;@<A>E7=3?4@<ACDD/9?=BD?000995;<C@>@559CD:@?
@HWI-ST279:219:D0RJNACXX:5:1101:7818:102511
TTTGCATGAAATGGGGATGAGAGAGAAGGAAAGAGTTTCATCCTGGTGAAACTCGTCAGCGTCGTTTCCAAGTCCTCGGTAACAGAGTGAAACCCCCGTTG
+
CCCFFFFFHHHHHJJJIJJJJIIIJJJJJJJJJJJGIIJJJJJJJJFHIJIJJJJIJJJJJHIHBDFFFDEEEEEDDDDBDDDDDDD@CDEDDDDDDB9BD
@HWI-ST279:219:D0RJNACXX:5:1101:13615:103070
TGAAACGAATCGGCCTCAACGGGGGTTTCACTCTGTTACCGAGGACTTGGAAACGACGCTGACGAGTTTCACCAGGATGAAACTCTTTCCTTCTCTCTCAT
+
@@@FF?DDHGHHGIGHHEEGID@DHFFFACHGIGGHG@EHFBBA>?A@@@>@AA?=@@@707C5?52<@DCCDCDBA>@@CC3>ACCDCD>@CCDCC>C@:
@HWI-ST279:219:D0RJNACXX:5:1101:13250:104418
GGAGGGGTTTCACTTTGACGTTTCCAAGACTAAGCAAAGCATTTAATTGATACAAGTTGCTGGGATCATTTGTACCCAAAATCC
+
8=;?ADDDHFABDGIICB?@21?9C<D*?@BFHIHDGG>FBBHIJGI>B=BBCEHGCH@FHEGCB?EHEEFC7;@B;>A;=;@C
@HWI-ST279:219:D0RJNACXX:5:1101:16733:104392
GGTACAAATGATCCCAGCAACTTGTATCAATTAAATGCTTTGCTTAGTCTTGGAAACGTCAAAGTGAAACCCCTCCACTGTGGGGATTGTTTCATAAAAGA
+
BCBDFFFFHHGHHJIIIJJJJJJJAHHIJJJJJJJGIGIJJJJGIIJDGIFHIJJJIJGHIJEHGHIIIIJJJIJFHECC;CFBC@BDDCCCDDEECDDDB
@HWI-ST279:219:D0RJNACXX:5:1101:19462:104727
CAATTAAATGCTTTGCTTAGTCTTGGAAACGTCAAAGTGAAACCCCTCCACTGTGGGGATTGTTTCATAAAAGATTTCATTTGAGAGAAGATGGTATAATA
+
8?BDDFFDHGDHDHDGIGID@FBFFGIGEGH@FFHGIFHHHC<DFGGIIIFFG9BFHHH;DEEHIGFEACAEDFEFEFDDAD;>ADDDD??CD>5;CCD>>
@HWI-ST279:219:D0RJNACXX:5:1101:13012:104871
GTTTCATCCTGGTGAAACTCGTCAGCGTCGTTTCCAAGTCCTCGGTAACAGAGTGAAACCCCCGTTGAGGCCGATTCGTTTCATTCACCGGATCTCTTGCG
+
CCCFFFFFHHHHHIJIIJJJJHIIIJJHIJHIIJJGIHGIJJJGIDHIJJHIJ@FHGGGIHHFFAEDDDDDDDDDDDD(>@CDEEEEDDBDBBDDD@CDDB
@HWI-ST279:219:D0RJNACXX:5:1101:7617:105346
GAGATCCGGTGAATGAAACGAATCGGCCTCAACGGGGGTTTCACTCTGTTACCGAGGACTTGGAAACGACGCTGACGAGTTTCACCAGGATGAAACTCTTT
+
CCCFFFFFHHHHHJJJJJJJJJJJJJJJGJJIJJJIJJBFDCEEEEDDDDCDDD@BD?DCDDDDDDD8;BBDDDDDDDBBBDDDDDDBBBDDDDDDDDDDC
@HWI-ST279:219:D0RJNACXX:5:1101:12825:105467
GAGGTCGCACGGCGGAGGCGGACGCAAGAGATCCGGTGAATGAAACGAATCGGCCTCAACGGGGGTTTCACTCTGTTACCGAGGACTTGGAAACGACGCTG
+
BCCFFFFFHHHHGJJJJIIJHFDDDDDDDDCDDDDD:BDDEDDDDDDDDDBDDDDDDDDDDDDDD)5?CDDDDDDDDDDDDBDDBDDDDDCDCDDDDDDDD
@HWI-ST279:219:D0RJNACXX:5:1101:9893:105654
CAAGACTAAGCAAAGCATTTAATTGATACAAGTTGCTGGGATCATTTGTACCCAAAATCCGGCGCGGCGCGGGAGAATGCGGAGGTCGCACGGCGGAGGCG
+
CCCFFFFFHHGHHJIJJJJJJJJJJJHHJJJJHIIJJJJJIJJJJJIJJJIIIJJGJJJJIIGIGFDDDDDDDDDDDDDDDD9BD?CDDDDDDDDD<BDDB
@HWI-ST279:219:D0RJNACXX:5:1101:20813:105539
GTCGCACGGCGGGGGCGGACGCAAGAGATCCGGTGAATGAAACGAATCGGCCTCAACGGGGGGTTCACTCTGTTACCGAGGACTTG
+
1:;;+@DDHHAD(-9;BD6BB3@6-8AC>@C8707<@8@@CDCBBB<8?<-90<@CD@;<BD&5;8CCD:@>AC@:A@BB79?A>@
@HWI-ST279:219:D0RJNACXX:5:1101:7475:106487
CGGGGGTTTCACTCTGTTACCGAGGACTTGGAAACGACGCTGACGAGTTTCACCAGGATGAAACTCTTTCCTTCTCTCTCATCCCCATTTCATGCAAATAA
+
@B@FFFDDHHGHHIIIIIJIJJAGGEHIJJJGIGGGAHHEBBCCBDD?BDCCCDCBBBDDCCDDDDDDDDDDDDCDDDDDDEDDDDDDDDDDDDDCCDCDC
@HWI-ST279:219:D0RJNACXX:5:1101:15150:106625
CGTCCGCCTCCGCCGTGCGACCTCCGCATTCTCCCGCGCCGCGCCGGATTTTGGGTACAAATGATCCCAGCAACTTGTATCAATTAAATGCTTTGCTTAGT
+
@BCFFFFFHHHHDIJHIIIIJJJJJJJJJJJIJJJIBABBA>=BDBDDDBACCDD<@CCCDDDCDDDDDDDCDDDDDDDEEEDDEDDDDDDDEDDDDDCAC
@HWI-ST279:219:D0RJNACXX:5:1101:19028:107209
AATCTTTTATGAAACAATCCCCACAGTGGAGGGGTTTCACTTTGACGTTTCCAAGACTAAGCAAAGCATTTAATTGATACAAGTTGCTGGGATCATTTGTA
+
CCCFFFFFHHHHHJJJJJJJJJIHEICHIGIJJJHIJJJJJJJJJJJFHJIJECGECHHIHHHHGEDDFFFEEEEECDCCCCC@CDDDDDDDDDDDEEEEC
@HWI-ST279:219:D0RJNACXX:5:1101:10190:108615
GTTTCATCCTGGTGAAACTCGTCAGCGTCGTTTCCAAGTCCTCGGTAACAGAGTGAAACCCCCGTTGAGGCCGATTCGTTTCATTCACCGGATCTCTTGCG
+
CCCFFFFFHHHHFIIIIJJJJJJJJIJIIIHIJJJJJJHIJJJJJHIJJJGGHCHHGIGHHHFDAADDDDDDDDDDDDDDDDEEEEEDD@BBDDDDEDDDD
@HWI-ST279:219:D0RJNACXX:5:1101:5012:110014
CCATCTTCTCTCAAATGAAATCTTTTATGAAACAATCCCCACAGTGGAGGGGTTTCACTTTGACGTTTCCAAGACTAAGCAAAGCATTTAATTGATACAAG
+
CCCFFFFFHHHHHJJJJJJJJJJJJJJJJJJJJJJJJJJJIJJJDGIIIJGIAHIHIJJJJIJJHEHHFFFFFFEEEEEDDDDDDDDDDEEDECDEEDDDC
@HWI-ST279:219:D0RJNACXX:5:1101:4050:110620
TGAAACTCGTCAGCGTCGTTTCCAAGTCCTCGGTAACAGAGTGAAACCCCCGTTGAGGCCGATTCGTTTCATTCACCGGATCTCTTGCGTCCGCCTCCGCC
+
CCCFFFFFHHHGGJJHIJHJIJJJJJIIIJJIJHIJJJJIJDHHFG<FIHHIHHGFFFFDDBDDDDCCDDFEEEEDDDDBDDDDEDDDDDDDDDDDDDBDD
@HWI-ST279:219:D0RJNACXX:5:1101:4493:110856
GAGTTTCATCCTGGTGAAACTCGTCAGCGTCGTTTCCAAGTCCTCGGTAACAGAGTGAAACCCCCGTTGAGGCCGATTCGTTTCATTCACCGGATCTCTTG
+
CCCFFFFFHHHHHIHIJJIJGJGGHGGGIEGHAHIJJJEHHGIDCDBBFHDHHII@GGIIAHHHFC8@?BDDDDD?@DDD?C@CECDEDDDBDDBDDDEDD
@HWI-ST279:219:D0RJNACXX:5:1101:5337:111433
AGTTTCATCCTGGTGAAACTCGTCAGCGTCGTTTCCAAGTCCTCGGTAACAGAGTGAAACCCCCGTTGAGGCCGATTCGTTTCATTCACCGGATCTCTTGC
+
CC@FFFFFHHGHHHIIJJJJJIGJJIIJHJIGIJJJIJHIIJJIJIFHIIGHIICGHHGGIHHFD=ADDDDDDDDDDDDDDDDEEEEEDDDD>BBDDECCC
@HWI-ST279:219:D0RJNACXX:5:1101:10945:111260
TCTTGCGTCCGCCTCCGCCGTGCGACCTCCGCATTCACAGGATTTTGGGTACAAATGATCCCAGCAACTTGTATCAATTAAATGCTTTGCTTAGTCTTGGA
+
CCCFFFFFHHHHHJJJJJJIGIIJIJJEIJEGBHEHIGEHHHHFFFFDD=>CCCDDDDDDDDDDDDDDDDDCDEEEDDEDDDEEDDEDDDDDDDDDEEDDD
@HWI-ST279:219:D0RJNACXX:5:1101:13310:111449
GAAACAATCCCCACAGTGGAGGGGTTTCACTTTGACGTTTCCAAGACTAAGCAAAGCATTTAATTGATACAAGTTGCTGGGATCATTTGTACCCAAAATCC
+
CCCFFFFFHHHHHJIJFHIHIJJJHIJJJJJJJJJIJIJJJJJIJJJJJIIHJIJHGIHHHHHGHFFFFFFEEEEEEEDDDDDDDDEFEDDEDDDDDDDDD
@HWI-ST279:219:D0RJNACXX:5:1101:14885:112962
GCCAGTCACAATGGCTAGTGTCATTGCACGGCTACCCAAAATATTATACCATCTTCTCTCAAATGAAATCTTTTATGAAACAATCCCCACAGTGGAGGGGT
+
@CCFFDADHHHHHIJJIJEHHIGIJGGIFIIIGCHGIEHIIIJJJJJIJIDFHIJJGGGIBHIIACGHDHGIIHHHHHHFCFEFCEDDCDBD>CC>A@BD9
@HWI-ST279:219:D0RJNACXX:5:1101:15764:113680
GTTACCGAGGACTTGGAAACGACGCTGACGAGTTTCACCAGGATGAAACTCTTTCCTTCTCTCTCATCCCCATTTCATGCAAATAATCATTTTTTATTCAG
+
CBCFFFFDHHHHHJJJJIJIJIIJJJJJIJJJJJJHIJJIIJJJJJGHHHHEHFFFFFFFDEEEEEEDDDDDDDEEEEDDDDDDDDEDDDEEEDDBDDDDA
@HWI-ST279:219:D0RJNACXX:5:1101:8711:113886
GGGTAAGACTGAATAAAAAATGATTATTTGCATGAAATGGGGATGAGAGAGAAGGAAAGAGTTTCATCCTGGTGAAACTCGTCAGCGTCGTTTCCAAGTCC
+
CCCDFDFFGGHHGJIJJJIJJJIJJEIIJIJIJJJIIIJJIJHJJJJIII?BFHJJJJGII=DHGIJIHHHHHFDDFFFEDEDDDDDBDD@BBDDCDDDDD
@HWI-ST279:219:D0RJNACXX:5:1101:21000:113857
GAGGCCGATTCGTTTCATTCACCGGATCTCTTGCGTCCGCCTCCGCCGGGCGACCTCCGCATTCTCCCGCGCCGCGCCGGATTTTGGGTACAAA
+
??@DDB?DFDFFHGGGIGICHIJJI8C<DDGBHCED?DBHCG;GGAHB''383;@7><;-55<>@CC?;B>;>B599>9<><<CD@@304+4>A
@HWI-ST279:219:D0RJNACXX:5:1101:5850:114212
AATGATTATTTGCATGAAATGGGGATGAGAGAGAAGGAAAGAGTTTCATCCTGGTGAAACTCGTCAGCGTCGTTTCCAAGTCCTCGGTAACAGAGTGAAAC
+
CCCFFFFFHHHHHJIJJJJJJJJJGGIHIGGGIJJJIJIJGIIHGJIIJJGHIJHIIIJJJJFGIGGGHHHFCDDDDEDDCDDDDBD?A@DDDDD>CCDDD
@HWI-ST279:219:D0RJNACXX:5:1101:11682:114679
TGGGGATGAGAGAGAAGGAAAGAGTTTCATCCTGGTGAAACTCGTCAGCGTCGTTTCCAAGTCCTCGGTAACAGAGTGAAACCCCCGTTGAGGCCGATTCG
+
CCCFFFFFGHHHHJIJJJJJJIIJHIIJJJJIJJIFHIIIJJIIIJJJJJJIIIJJJHFHHHHHFFFFDDDEDDDD@CDEDDDDDDDBDDDDDDDD>BDDB
@HWI-ST279:219:D0RJNACXX:5:1101:9359:116723
CCGGTGAATGAAACGAATCGGCCTCAACGGGGGTTTCACTCTGTTACCGAGGACTTGGAAACGACGCTGACGAGTTTCACCAGGATGAAACTCTTTCCTTC
+
CCCFDFFFHHHHHJJJJJJJJIJJJJJJJJJJJ@EHHFFFFFFFEEEED??B@DDDDDDDDDDDDDDDDDDDDD@DDEEDDDDDBDDDCDCDDDDDDDDDC
@HWI-ST279:219:D0RJNACXX:5:1101:5525:116862
GAAACAATCCCCACAGTGGAGGGGTTTCACTTTGACGTTTCCAAGACTAAGCAAAGCATTTAATTGATACAAGTTGCTGGGATCATTTGTACCCAAAATCC
+
CCCFFFFFHHHHHJIIEGHDGIJJFHIIJJJIJIIJJFHIIJIJIJJIJJGHJJJHCGFHHGHHHFFFFFFEEEDEEEDDDDCDDDEEEDDEDDDDBDDDD
@HWI-ST279:219:D0RJNACXX:5:1101:18331:116934
GGGTTTCACTTTGACGTTTCCAAGACTAAGCAAAGCATTTAATTGATACAAGTTGCTGGGATCATTTGTACCCAAAATCCGGCGCGGCGCGGGAGAATGCG
+
CCCDFFFFHHHHHJJIIIJJJJJJJJIJJJJJJJJJJIJJJJJJJGJCHGGHFHGIIJJJGIJIIJJIJJJJJJJEHHHHFFDDDDDDDDDDDDD@BDDDB
@HWI-ST279:219:D0RJNACXX:5:1101:10770:117569
TGGCTAGTGTCATTGCACGGCTACCCAAAATATTATACCATCTTCTCTCAAATGAAATCTTTTATGAAACAATCCCCACAGTGGAGGGGTTTCACTTTGAC
+
BCCFFFFDHHHHHJJJIJJJJJJJJJJIJJJJJJJJJJJIIJJJJJJJJHGIJJJJJJJJJJJJJJJJJJJIJHHHHHFFFCEEEDDDD;@BCEDDDDDDC
@HWI-ST279:219:D0RJNACXX:5:1101:15625:117539
AAGCAAAGCATTTAATTGATACAAGTTGCTGGGATCATTTGTACCCAAAATCCGGCGCGGCGCGGGAGAATGCGGAGGTCGCACGGCGGAGGCGGACGC
+
CCCFFFFFHHGHHIJJJJJJJJJJJJJJJGIJJJJIIIJJJIIJJJJJJJHIJIJJJJHFDDDDDDDDBDCCDDDDDD8ABDBDDDDDDBBDDDD<9@@
@HWI-ST279:219:D0RJNACXX:5:1101:5638:117854
CATGCACATTTAATAGGGGTAAGACTGAATAAAAAATGATTATTTGCATGAAATGGGGATGAGAGAGAAGGAAAGAGTTTCATCCTGGTGAAACTCGTCAG
+
CCCFFFFFHHHHHJJJJJJCHHIJJJJIJJJJJJJIJJJJJJJJJJJIIJJJJJJJJJGJJJJJJJJHHHHFFFFFEADDEFEEDDDDCDDDDDDDDDDDD
@HWI-ST279:219:D0RJNACXX:5:1101:19866:117850
GGGGGTTTCACTGGTGTGTCATGCACATTTAATAGGGGTAAGACTGAATAAAAAATGATTATTTGCATGAAATGGGGATGAGAGAGAAGGAAAGAGTTTCA
+
@CCFFDFFHHHHHJFHHHBHIJIJIJIGGIIGGAHIIG0@FHGIJJ@FHGFGHIJIJJIEEEH>EEFDFFEFFEDED@?BDDDD@BBCDBDDDDDD(:@AD
@HWI-ST279:219:D0RJNACXX:5:1101:20199:118044
CATCTTCTCTCAAATGAAATCTTTTATGAAACAATCCCCACAGTGGAGGGGTTTCACTTTGACGTTTCCAAGACTAAGCAAAGCATTTAATTGATACAAGT
+
CCCFFFFFGHHHDIIJIIEIJIIJIIJIIJGJIIGGIIJAHD>?DF<D;D@@FEDHGGG<DCHIFHG=;BBDB@CEDCCDCCCCCCDD>C:@:@DCC@A>>
@HWI-ST279:219:D0RJNACXX:5:1101:18445:119407
CAGTGGAGGGGTTTCACTTTGACGTTTCCAAGACTAAGCAAAGCATTTAATTGATACAAGTTGCTGGGATCATTTGTACCCAAAATCCGGCGCGGCGCGGG
+
BB@DDDEFHHHFHIJJJJJJIHIIIJJJJJIJIJJJJJIJJIFEHIJJIJFHHHIJJJJDCEIIIHHFCEDFFFFEEEECEDDD?CDC?BBDDDDBDDDD>
@HWI-ST279:219:D0RJNACXX:5:1101:6833:120214
GGGGGTTTCACTCTGTTACCGAGGACTTGGAAACGACGCTGACGAGTTTCACCAGGATGAAACTCTTTCCTTCTCTCTCATCCCCATTTCATGCAAATAAT
+
BCCFFDDFHHHHHJJJJJJJJIJJIJJJJJJJJIJJJJJJJIJJHHBFFFFFEEDDDDDDDDDDDDDDDDDDDDDDDDDDEDDDDDDDEEEEDDCDDDDDE
@HWI-ST279:219:D0RJNACXX:5:1101:18431:121709
ACTGAATAAAAAATGATTATTTGCATGAAATGGGGATGAGAGAGAAGGAAAGAGTTTCATCCTGGTGAAACTCGTCAGCGTCGTTTCCAAGTCCTCGGTAA
+
CCCFFFFFHHHHHJJHIJHIJJJJJJJIJJJJJJJFHHFHCGDHEHJJJIFHHIGIIIJHIIIJJHIGHHFHHFBEEDEDBDDBBDDDCCCDDDCCDD<<?
@HWI-ST279:219:D0RJNACXX:5:1101:10585:123044
CTGGTGTGTCATGCACATTTAATAGGGGTAAGACTGAATAAAAAATGATTATTTGCATGAAATGGGGATGAGAGAGAAGGAAAGAGTTTCATCCTGGTGAA
+
BB@D=DDDFHGHHJJIJJJJIIHIIJJJ<CGGHJIJI@DGHGGJIJJJ@HIIJJIJJJIIJJJJIGIEEHEHEE?DFDEDCEDDDD3>CDDCDDDDDCCDC
@HWI-ST279:219:D0RJNACXX:5:1101:14651:123281
GGAGGTCGCACGGCGGAGGCGGACGCAAGAGATCCGGTGAATGAAACGAATCGGCCTCAACGGGGGTTTCACTCTGTTACCGAGGACTTGGAAACGACGCT
+
BCCFFDFFHHHHHJJJIJJJJHFDDDDDDDDDDDDDD9BBDDDDDDDDBDBDDDDD@DDDDDBDDD77@CDDDDCDDDDDDDBDDBBCDDDCCDDDDDBD>
@HWI-ST279:219:D0RJNACXX:5:1101:3599:123576
TTATTTGCATGAAATGGGGATGAGAGAGAAGGAAAGAGTTTCATCCTGGTGAAACTCGTCAGCGTCGTTTCCAAGTCCTCGGTAACAGAGTGAAACCCCCG
+
BB@DFDFFGHHHGIJJJJJGIIGHGHGHGGIIIJIIGJHIJJJJJJJJJE?FGIIJJJHJIJJJGHHBFDEEEEEEDDDDDDDDDDDDDDACDCCCBDDDD
@HWI-ST279:219:D0RJNACXX:5:1101:11373:124175
TGTCATTGCACGGCTACCCAAAATATTATACCATCTTCTCTCAAATGAAATCTTTTATGAAACAATCCCCACAGTGGAGGGGTTTCACTTTGACGTTTCCA
+
CCCFFFFFHHHHHJJJJJJJJJJIJJIIJIJJJJJJIJJIJJGJJJJJJJHIJJJJJJJJJJJJIIJJJJJHHHECFFFFDD;@DDEDDDDDDDDDDDDDE
@HWI-ST279:219:D0RJNACXX:5:1101:9278:124545
AGGCCGATTCGTTTCATTCACCGGATCTCTTGCGTCCGCCTCCGCCGTGCGACCTCCGCATTCTCCCGCGCCGCGCCGGATTTTGGGTACAAATGATCCC
+
??<DDDDD=??A?C<:CD9@<F=<AFEFGBDG*@@60DFC;AE@/@ABD9>>>?@CABD/0;CA>49@;5555;9<BBB5&5@CA9>2::(>44:@A>39
@HWI-ST279:219:D0RJNACXX:5:1101:3377:124889
CGGGGGTTTCACTCTGTTACCGAGGACTTGGAAACGACGCTGACGAGTTTCACCAGGATGAAACTCTTTCCTTCTCTCTCATCCCCATTTCATGCAA
+
+1??7DD?F<F>D?1?C@BFGG@FG?FGGBC7=@;55;:9BA'>6(,8?@,;3>:9<?:@3AC:A:@>A@CA(:>A@CCCADC>AB9?:AD>C>:4@
@HWI-ST279:219:D0RJNACXX:5:1101:6340:125274
AAACCCCCGTTGAGGCCGATTCGTTTCATTCACCGGATCTCTTGCGTCCGCCTCCGCCGTGCGACCTCTGCATTCTCCCGCGCCGCGCCGGATTTTGGGTA
+
C@CFFFFFHHHHGJJIIIFIJJJIJJJIIJJIFIJJIJIGIIJJJJGHHFFEDDDDDDD@BDBBDD>CDDCCDDDDDDDDDDDDDDDDDDB>@BDDDDD@C
@HWI-ST279:219:D0RJNACXX:5:1101:18000:125294
TTCTTCTTAGGCCAGTCACAATGGGGGTTTCACTGGTGTGTCATGCACATTTAATAGGGGTAAGACTGAATAAAAAATGATTATTTGCATGAAATGGGGA
+
@@?DDEFBDFHBDHGFHEIGEHDCHHID@FGGGIGI??B?FDHIJGCF@==@@FAHE:@8'-7=>DDFF>6>ACA:?<CCCCD>BDDCC@@AA@CDCBBD
@HWI-ST279:219:D0RJNACXX:5:1101:16959:125645
GGGGGTTTCACTGGTGTGTCATGCACATTTAATAGGGGTAAGACTGAATAAAAAATGATTATTTGCATGAAATGGGGATGAGAGAGAAGGAAAGAGTTTCA
+
C@CFFFFFHGHHHJFGGHHIIGIJJJGIJJJGIHIJJJ?FGIIJJJHIJJFGIJJIJIGIHHHHEFFFED@DFEEEDBDDDCCDDDBDAABDDBCC>CCDE
@HWI-ST279:219:D0RJNACXX:5:1101:16777:125660
GCGCGGGAGAATGCGGAGGTCGCACGGCGGAGGCGGACGCAAGAGATCCGGTGAATGAAACGAATCGGCCTCAACGGGGGTTTCACTCTGTTACCGAGGAC
+
CCCFFFFFHHHHHJJJGGIBGHIIJJIJFDBDDBDDDDDBDDBCBDCDDDD9@DDEDDDDDBBD8?BB@BDDDCCBDDDD55@>CDDDDDCCDDDD9>D>B
@HWI-ST279:219:D0RJNACXX:5:1101:12699:126412
ATCTTCTCTCAAATGAAATCTTTTATGAAACAATCCCCACAGTGGAGGGGTTTCACTTTGACGTTTCCAAGACTAAGCAAAGCATTTAATTGATACAAGTT
+
@@@FFFFFHHGHGJIJEIGIIIJJFGHHIJJIIGIGHHGIGGHGGBFEGIH@FHEIIJJJIIGCHHHHDEFDFFCCEEEDDDDCDCDDEDECCEDCDDDDC
@HWI-ST279:219:D0RJNACXX:5:1101:16636:127580
CATTCACCGGATCTCTTGCGTCCGCCTCCGCCGTGCGACCTCCGCATTCTCCCGCGCCGCGCCGGATTTTGGGTACAAATGATCCCAGCAACTTGTATCAA
+
BC@FFFFFHHHHHIJIJJJJJJJJJJIIIIJJJ@AEHG>EEHFFFACDDECDDDDDDDBDBDDBD7;BDDDDD8>CCCDDDDDDDDDDDDDDCDDDDEDEC
@HWI-ST279:219:D0RJNACXX:5:1101:20889:127815
AGTCACAATGGAGGTTTCACTGGTGTGTCATGCACATTTAATAGGGGGAAGACTGAATAAAAAATGATTATTTGCATGAAATGGGGATGAGAGAGAAGGAA
+
@@@DDDDE?FFDHIACGDA?FFG<C2A2<?FGGGHGIGI@4C>@GHI(7;<>CHIEA:DDECED>??>BC;BCECEDC@>>3@CBD(,83>:@2<8ACBAC
@HWI-ST279:219:D0RJNACXX:5:1101:7809:128561
AGCATTTAATTGATACAAGTTGCTGGGATCATTTGTACCCAAAATCCGGCGCGGCGCGGGAGAATGCGGAGGTCGCACGGCGGAGGCGGACGCAAGAGATC
+
CCCFFFFFHHHHHJJJJIIJJJJJJJJJJJJJJJJIIJJJJJJJJJJJIIFHIHFDDDDDDDDDDDDDDBDDBDDDDDDDDDDBDDDDDBDDDDDDDDCCC
@HWI-ST279:219:D0RJNACXX:5:1101:15992:129869
TGAAACCCCCGTTGAGGCCGATTCGTTTCATTCACCGGATCTCTTGCGTCCGCCTCCGCCGTGCGACCTCCGCATTCTCCCGCGCCGCGCCGGATTTTGG
+
@@@ADDEFHGHHHIGIIGHEEDGCGGG@DIII@FHGIGEGHCHHIIJIHGD>CA>CDBBD?8;;>35@BC@@DD3>C@CAC539@>9>-5@<-9@@CC:<
@HWI-ST279:219:D0RJNACXX:5:1101:7321:130095
AATCCCCACAGTGGAGGGGTTTCACTTTGACGTTTCCAAGACTAAGCAAAGCATTTAATTGATACAAGTTGCTGGGATCATTTGTACCCAAAATCCGGCGC
+
CCCFFFFFHHHFHJIJJJJHIJJJIJJJIJJJIJJJJJJIJJJJJDHIJIGIGIJJJJIJGHHGHHHFDFFFFEEDEEDDDEFEEEEDDDDDDDDDDDDDB
@HWI-ST279:219:D0RJNACXX:5:1101:9909:130553
CTAGTGTCATTGCACGGCTACCCAAAATATTATACCATCTTCTCTCAAATGAAATCTTTTATGAAACAATCCCCACAGTGGAGGGGTTTCACTTTGACGTT
+
B@@FDDADHHHHHJJJJJJJJJJIJJJJJJJJJJJGIJGIIIJJGGIJJJIIIJJJJJJJJJJJJIHIJJJJJHHHFFCEFFDDDD=@BDEDDDDDDDDDD
@HWI-ST279:219:D0RJNACXX:5:1101:5188:130846
GGGGTAAGACTGAATAAAAAATGATTATTTGCATGAAATGGGGATGAGAGAGAAGGAAAGAGTTTCATCCTGGTGAAACTCGTCAGCGTCGTTTCCAAGTC
+
BCCFDDFFHHHHHJJJJJJJJJJJJJJJJJJJJJJJJJJJJJJGIIIIIJJIIIJJJJIIJJ@EHJHHHHHHFEFFFFEEEDEDDDDDDDDDDDDDEDDDD
@HWI-ST279:219:D0RJNACXX:5:1101:10520:130769
GGGTTTCACTCTGTTACCGAGGACTTGGAAACGACGCTGACGAGTTTCACCAGGATGAAACTCTTTCCTTCTCTCTCATCCCCATTTCATGCAAATAATCA
+
@CCDDDDDHHHHHIJJJJJGIJJJJIJJEIGIIJGIIGGIGIJJCEHJJIHHFHFFFFFECEACCE@CDDDCDCCDDDEDCBDDDDDEEEDD@CDDDCCC@
@HWI-ST279:219:D0RJNACXX:5:1101:12464:131185
GGGTTTCACTGGTGTGTCATGCACATTTAATAGGGGTAAGACTGAATAAAAAATGATTATTTGCATGAAATGGGGATGAGAGAGAAGGAAAGAGTTTCATC
+
@@CDDDFFHFHHCFEFEFBJIJIIJJJJDIIIJJJJDGGIIJIJ@GIJJJGGHGHGGGIIJJIGHIGIJJJHHHHDDFFEEEDD?CDDDDDDDD5@CCAAC
@HWI-ST279:219:D0RJNACXX:5:1101:17131:131450
AAGGCCAGTCACAATGGGGGTTTCACTGGTGTGTCATGCACATTTAATAGGGGTAAGACTGAATAAAAAATGATTATTTGCATGAAATGGGGATGAGAGAG
+
CCCFFFFFHHHHHJJJJJJJHHIJJJIJJBFDGGIIIJIGHIJIJJJJIJHIJ@EIIHHHHHHFFFFFFDDDDDFEDEEEDEEDDDDDDDDDDBDCDDCDD
@HWI-ST279:219:D0RJNACXX:5:1101:10668:131852
CAAAGCATTTAATTGATACAAGTTGCTGGGATCATTTGTACCCAAAATCCGGCGCGGCGCGGGAGAATGCGGAGGTCGCACGGCGGAGGCGGACGCAAGAG
+
CCCFFFFFHHHHHJJJJJJJIJIJJJJJJJIJJJJJJJIIIJJJJJJJJJJIJJJJHFDDDDDDDBDDDDDDDDDBDDDDDDDDDDBDDBDDBDDDDDDDA
@HWI-ST279:219:D0RJNACXX:5:1101:11090:131844
TCACCGGATCTCTTGCGTCCGCCTCCGCCGTGCGACCTCCGCATTCTCCCGCGCCGCGCCGGATTTTGGGTACAAATGATCCCAGCAACTTGTATCAATTA
+
CCCFFFFFHHHHHIJJJIJJJJJJJJJJJIGHIIGIJHHHFFFDDEEEDDDDDDDDDDDDBD7@BDDDBD<ACDDDDDDDDDDDDDDDDDDDCDDEEDDED
@HWI-ST279:219:D0RJNACXX:5:1101:7298:132372
AGATCCGGTGAATGAAACGAATCGGCCTCAACGGGGGTTTCACTCTGTTACCGAGGACTTGGAAACGACGCTGACGAGTTTCACCAGGATGAAACTCTTTC
+
CCCFFFFFHHHHHJIJJJJJJJJJJJJIIJJJJJJJJ<BDEFEEEEDDDDDDDDDDBDDDCDCDDDDDDDDDDDDDDD8?DDEDDCDDBCDDDDCDDDDDD
@HWI-ST279:219:D0RJNACXX:5:1101:9319:132674
CATTCACCGGATCTCTTGCGTCCGCCTCCGCCGTGCGACCTCCGCATTCTCCCGCGCCGCGCCGGATTTTGGGTACAAATGATCCCAGCAACTTGTATCAA
+
CCCFFFFFHHHHHJIJJJJJJJIJJJJIIJJJJHIJIIIHGHFFFDDDDECDDDDDDDDDDDDDD78>CDCDD8ACDCDDDDDDDDDDDDDDDDDACEEED
@HWI-ST279:219:D0RJNACXX:5:1101:18716:132633
GTCATGCACATTTAATAGGGGTAAGACTGAATAAAAAATGATTATTTGCATGAAATGGGGATGAGAGAGAAGGAAAGAGTTTCATCCTGGTGAAACT
+
@@@FFFFDFFHFF>AF?A+A@)3CHF@HIAGGIIEEHEFB<9BBBFGIGGDFFBEHGCGHCF?.=)=@EAEE>.7;A3;>AE@BD>>>CC@95>@:C
@HWI-ST279:219:D0RJNACXX:5:1101:10392:133930
GGGGGTTTCACTCTGTTACCGAGGACTTGGAAACGACGCTGACGAGTTTCACCAGGATGAAACTCTTTCCTTCTCTCTCATCCCCATTTCATGCAAATAAT
+
CCCFFDFFHHHHHJJJJJJJJJJJJJJJJJJJJJJJJJJJJJJJHHDFFFFFEEDDDDDDDDCDDDDDDDDDDDDDDDDCEDDDDDDDEEEEDDDDDDDDE
@HWI-ST279:219:D0RJNACXX:5:1101:15006:133886
CAAAGCATTTAATTGATACAAGTTGCTGGGATCATTTGTACCCAAAATCCGGCGCGGCGCGGGAGAATGCGGAGGTCGCACGGCGGAGGCGGACGCAAG
+
@@@DDBDEHDHDDGDHGHEEHEHHJIBHHHCFFCCEG<:@FHGGCGCHIGGFE;AAEBBDBBB5808CD>>B;B52<9>@B@B-99<<@29<>B<&09@
@HWI-ST279:219:D0RJNACXX:5:1101:19374:133925
AGAGAAGGAAAGAGTTTCATCCTGGTGAAACTCGTCAGCGTCGTTTCCAAGTCCTCGGTAACAGAGTGAAACCCCCGTTGAGGCCGATTCGTTTCATTCAC
+
CC@FFFFFHDHHHDCGHHIIJIIJJ@GIIIJJJJDHGGCGGDHHHJJJIJJCGIGJJJGHH@HEFF7@CEFCECBBB??BDDD@BB39?CB9?BDE3:ADD
@HWI-ST279:219:D0RJNACXX:5:1101:20527:133906
GTCAGCGTCGTTTCCAAGTCCTCGGTAACAGAGTGAAACCCCCGTTGAGGCCGATTCGTTTCATTCACCGGATCTCTTGCGTCCGCCTCCGCCGTGCGACC
+
CCCFFFFFHHHHHJJJJJIJJJJJJIJJJIGGIFHIIIJJJJJIHIJJJIJHEBFFEDEEDDEEFDDDDDDBDDDDEDDDDDDB<@DDDDBDDDB@BD9<>
@HWI-ST279:219:D0RJNACXX:5:1101:9386:134447
TGGTGAAACTCGTCAGCGTCGTTTCCAAGTCCTCGGTAACAGAGTGAAACCCCCGTTGAGGCCGATTCGTTTCATTCACCGGATCTCTTGCG
+
@@CDDFDDFHBHFHGECIFGBHFHIIIJ@CDFEHHGGGD?F@@FBFEGHCFFGGA4@=;B>=AB>BB@BCC?>@@@;@@C?B-9>@CCDA@B
@HWI-ST279:219:D0RJNACXX:5:1101:4618:134522
GGTACAAATGATCCCAGCAACTTGTATCAATTAAATGCTTTGCTTAGTCTTGGAAACGTCAAAGTGAAACCCCTCCACTGTGGGGATTGTTTCATAAAAGA
+
CC@FFFFFHHHHHJJJJJJJJJJJHIJJJJJJJJJJJJJJJJJJJIJJIJGIJJJJJJHIJJJJFHJJJJIJJJJHHHHFEFFFDDDDDCDDDEEEDDDDB
@HWI-ST279:219:D0RJNACXX:5:1101:12274:134513
GAAACCCCCGTTGAGGCCGATTCGTTTCATTCACCGGATCTCTTGCGTCCGCCTCCGCCGTGCGACCTCCGCATTCTCCCGCGCCGCGCCGGATTTTGGG
+
BCCFFFFFHAFHHGGIIJJIIJJJHHIGIIJBHIIJIJGIGIIGIGJHFHFBCBCDDDDD@BDDBBB7CBDDBBDDDDCC>@DDD@B>BDBB>&0>CABB
@HWI-ST279:219:D0RJNACXX:5:1101:9832:134786
GAGGCCGATTCGTTTCATTCACCGGATCTCTTGCGTCCGCCTCCGCCGTGCGACCTCCGCATTCTCCCGCGCCGCGCCGGATTTTGGGGACAAATGATCCC
+
@C@DFDDADFFFDFHHIJJIJAFFHFG@BDGHIIIGDGGECEHGIIGHBB9A8;=BCBB;@;BDDACCBDBDDDD>9BB@<@DCCCBD-<>?<CCDDC@AA
@HWI-ST279:219:D0RJNACXX:5:1101:18675:134830
GAATCGGCCTCAACGGGGGTTTCACTCTGTTACCGAGGACTTGGAAACGACGCTGACGAGTTTCACCAGGATGAAACTCTTTCCTTCTCTCTCATCCCCAT
+
CCCFFFFFHHHHHJJJJJJDGIJIJJJJJJJIJJJBHFEFFEEEDEEDDDBBDDDDDDDD@BDDDDDADDDDDDDCDDDDDDDDDDDDDDDDDDEDDDDDD
@HWI-ST279:219:D0RJNACXX:5:1101:11245:135045
TCATTGCACGGCTACCCAAAATATTATACCATCTTCTCTCAAATGAAATCTTTTATGAAACAATCCCCACAGTGGAGGGGTTTCACTTTGACGTTTCCAAG
+
CCCFFFFFGHHHHIIJJJEIJJIJJJJJJJJJGIJJIJIJJJJJIDIIIIHHJJIIGIJJJJJIGGIHIJFHAHCFFFDD>?BADDDDDDCCDBDDDDEDD
@HWI-ST279:219:D0RJNACXX:5:1101:11254:135176
CATCCTGGTGAAACTCGTCAGCGTCGTTTCCAAGTCCTCGGTAACAGAGTGAAACCCCCGTTGAGGCCGATTCGTTTCATTCACCGGATCTCTTGCGTCC
+
CCCFFFFFHHHHHJIJJIIJJIJJJJJJJJJJJIHIIGIIIBFHIJIGI@FFHIIIJJHDBEDDCEBDDDDDDDDDDDEEEEEDDDDB9<>@DCA@55<<
@HWI-ST279:219:D0RJNACXX:5:1101:19697:135545
CATGCCCTAAGGCCAGTCACAATGGCTAGTGTCATTGCACGGCTACCCAAAATATTATACCATCTTCTCTCAAATGAAATCTTTTATGAAACAATCCCCAC
+
@B@FFFFFFHHHHJBHFEHIJIIIIGHGG?EFHFIIGIIIIHIABHIIIJGEFHIGECFFGIJE;=CGEEEEHHFDDEF>>CCEEDCE>CCACDC:9A?C@
@HWI-ST279:219:D0RJNACXX:5:1101:7216:138149
GGGGTTTCACTGGTGTGTCATGCACATTTAATAGGGGTAAGACTGAATAAAAAATGATTATTTGCATGAAATGGGGATGAGAGAGAAGGAAAGAGTTTCAT
+
CCCFFFFFHHHHHGHFHFHJJJJJJJJJJJJJJJJJJ?HGIJJJJJJJIJIJJJIJJJJJJIJJJIJJIHHHHHHFFFDEEEEDDDDDDDDDDDD:ADDEE
@HWI-ST279:219:D0RJNACXX:5:1101:17188:138195
GGATCATTTGTACCCAAAATCCGGCGCGGCGCGGGAGAATGCGGAGGTCGCACGGCGGAGGCGGACGCAAGAGATCCGGTGAATGAAACGAATCGGCCTCA
+
@@@FFFFFHHHHHJJJJIIIJIJJJEHIIJGGFFDD@DADCCBD5@BBCD@<B@BDDDDDDBBD>@5;>BDDDC@@C<B9@DCACCCCDDDDD?A@B&&2@
@HWI-ST279:219:D0RJNACXX:5:1101:8770:138272
ACTGGTGTGTCATGCACATTTAATAGGGGTAAGACTGAATAAAAAATGATTATTTGCATGAAATGGGGATGAGAGAGAAGGAAAGAGTTTCATCCTGGTGA
+
@@CFFDDDHHHHHJJIJJJJJJJJIJJJJBFHIJJJJJJIJJJJJJIJJIFIJJJJJJJJJJJJJJJJEHHHHFFFFDEEEEDDDDDCDDEEEEDDDDCDD
@HWI-ST279:219:D0RJNACXX:5:1101:14058:138985
GAATCATAGGCACTGAGCCACGGAGGACAATGGAATGTTGGTATCACCAAATCAATTAAATGCTTTAGGTACACCGTCCAAACAGTTTGAAATTTTGGAAT
+
CCCFFFFFHHHHHJJJJJJJJJJIJJJJJJJJJIJJJIJJJFFHIJJJJJHGIJJJJJJJIJJIJHHHHHHFFFFDDDDDDDDDDCDDDDDDDDDDDDDDD
@HWI-ST279:219:D0RJNACXX:5:1101:10032:139925
CAGAGTGAAACCCCCGTTGAGGCCGATTCGTTTCATTCACCGGATCTCTTGCGTCCGCCTCCGCCGTGCGACCTCCGCATTCTCCCGCGCCGCGCCGGATT
+
BCCFFDEFHHHHHJJJJJJJJJIJJIIJJJJJJJIJJJGIJJJIJIJJJJIHHFFFDDDDDDDDDD;BDDBDDDDDBDDDDDEDDDDDDDDDDDDDB@95<
@HWI-ST279:219:D0RJNACXX:5:1101:7500:141341
GATCCGGTGAATGAAACGAATCGGCCTCAACGGGGGTTTCACTCTGTTACCGAGGACTTGGAAACGACGCTGACGAGTTTCACCAGGATGAAACTCTTTCC
+
CCCFFFFDHHHHHIJIIJIIIIJJJJIJJJJJJJJJ=DFFEEEEEEEDDDCB@BD@BDDDDCDDDDBDDDDDCDDDD@BDEEDDDDDBDDDCDCCDDCDD>
@HWI-ST279:219:D0RJNACXX:5:1101:4635:141691
GGTGTGTCATGCACATTTAATAGGGGTAAGACTGAATAAAAAATGATTATTTGCATGAAATGGGGATGAGAGAGAAGGAAAGAGTTTCATCCTGGTGAAAC
+
@@BDABDEFHDHFHGDFBEHGGHJCHCDHEDGCEGHGGGHCGGGIGAFGHDGIIEFGCGHIGHGG@@@?CAECEEDFEDCEADDDACAD@CCCDCDDDDCC
@HWI-ST279:219:D0RJNACXX:5:1101:5532:143115
AATGATTATTTGCATGAAATGGGGATGAGAGAGAAGGAAAGAGTTTCATCCTGGTGAAACTCGTCAGCGTCGTTTCCAAGTCCTCGGTAACAGAGTGAAAC
+
CCCFFFFFHHHHHJJJJJJJJJJJIJJJJJJJJJJJJJJJJIJHIJJJJJGHIJHIIJJJJJJJJJJJHHHEDDDEDEDDDDDDDDDBDDDDDDDCDCEDD
@HWI-ST279:219:D0RJNACXX:5:1101:9728:143270
GAGGCGGACGCAAGAGATCCGGTGAATGAAACGAATCGGCCTCAACGGGGGGTTCACTCTGTTACCGAGGACTT
+
?@@D;?DDDAD??HIJD9?B=6A:;CFH9C@EG>E(5ABED3@;ACDBD?7&0:<ACCD@CCCCCC>-;;589C
@HWI-ST279:219:D0RJNACXX:5:1101:18684:143972
GGATCATTTGTACCCAAAATCCGGCGCGGCGCGGGAGAATGCGGAGGTCGCACGGCGGAGGCGGACGCAAGAGATCCGGTGAATGAAACGAAT
+
B??DFBDFHD?FDCFEHBHI>:@EGEHGEHHGFE>6;8?CCCDD-5<(+0)055-09<7;7277&0087-9C?9>(4<-)5<C>C3:@>?B7A
@HWI-ST279:219:D0RJNACXX:5:1101:4583:144440
AGTCCTCGGTAACAGAGTGAAACCCCCGTTGAGGCCGATTCGTTTCATTCACCGGATCTCTTGCGTCCGCCTCCGCCGTGCGACCTCCGCATTCTCCCGC
+
@B@FFFFFHHHHHJJJICHHIIJJJJJJFGGGGIGGIJJJEHFHIJIIGICGIJHFBEDEEDAEDDDDDDBBDDDDDDBBDDBDDBDDDDBBDDEDDDBD
@HWI-ST279:219:D0RJNACXX:5:1101:13717:144711
TAAGCAAAGCATTTAATTGATACAAGTTGCTGGGATCATTTGTACCCAAAATCCTGTGAATGCGGAGGTCGCACGGCGGAGGCGGACGCAAGAGATCCGGT
+
CCCFFFFFHHHHHJJJJJJJJJJJJJHIIJJJJJIJJIJJJJHIJJJJJJIJJJJJIJJJJJJJJIIH?HFFDDDDDDDDDDDDDDDDDDDBCDDDDDDD5
@HWI-ST279:219:D0RJNACXX:5:1101:15564:144691
CGTTTCCAAGTCCTCGGTAACAGAGTGAAACCCCCGTTGAGGCCGATTCGTTTCATTCACCGGATCTCTTGCGTCCGCCTCCGCCGTGCGACCTCCGCATT
+
B@@DFFFFGHFDHIIHIHIJGIIJIIIHFHGIJIJEFGFBGHCHGFEHGICEGHGHHHHGHFFAABCDEDDCDDB?59?<<B@BB5&0009BB3@?<5599
@HWI-ST279:219:D0RJNACXX:5:1101:16578:144678
CTCAAATGAAATCTTTTATGAAACAATCCCCACAGTGGAGGGGTTTCACTTTGACGTTTCCAAGACTAAGCAAAGCATTTAATTGATACAAGTTGCTGGGA
+
@CCDFDDDDHHGFGIIIJHIDHGIJIJIGGEFHGIFFH<?FGD0?DHGHJHBDFA@BGHIICCAHC?@DFFFEEE@>ACCDDCCCCCDCCA>AC@@C@ADB
@HWI-ST279:219:D0RJNACXX:5:1101:8119:145279
TGCATGAAATGGGGATGAGAGAGAAGGAAAGAGTTTCATCCTGGTGAAACTCGTCAGCGTCGTTTCCAAGTCCTCGGTAACAGAGTGAAACCCCCGTTGAG
+
@@CFFFDFHHHHFGGAGIGHIIIJJJIJJJGGHFFHGIEHIGGHIIIIJGIJJIIJJIGEHHHFFFFFFECEEEEDDDDDDDDDDCDDEDDDDDDD<ADDC
@HWI-ST279:219:D0RJNACXX:5:1101:20658:145544
GATCCGGTGAATGAAACGAATCGGCCTCAACGGGGGGTTCACTCTGTTACCGAGGACTTGGAAACGACGCTGACGAGTTTCACCAGGATGAAACTCTTTCC
+
@@@FDDD@DFFBAEHIBEHIG?EGGIJ@HIHIJIFI&7@(>>CCA@3@CDABBBD8ACCAA>CAC@7;7BBB3<>+5<?(+:>CDB8ACA3>4:4>(4:@:
@HWI-ST279:219:D0RJNACXX:5:1101:20088:145930
GAAACGACGCTGACGAGTTTCACCAGGATGAAACTCTTTCCTTCTCTCTCATCCCCATTTCATGCAAATAATCATTTTTTATTCAGTCTTACCCCTATTAA
+
CCCFFFFFHHHHHJJIJJJJJJJJJJJIJJJJJIJIJJJJIIJJJJJJJJIIJJIJGGHHHFHFFEFFFEEEEEEEEEDDDDDEEDFDDEEDCDDDDCDED
@HWI-ST279:219:D0RJNACXX:5:1101:15608:146273
CGTGCGACCTCCGCATTCTCCCGCGCCGCGCCGGATTTTGGGTACAAATGATCCCAGCAACTTGTATCAATTAAATGCTTTGCTTAGTCTTGGAAACGTCA
+
CC@FFFFFGHHHHIJJJIIJJJJJIJJIIIIHHDABDDDDDD5@CDDDDDDDDDDDDDDDDDDDCDEEDDDEDDDEEDDEDDDDDDDDDEEDDDDDDDDDD
@HWI-ST279:219:D0RJNACXX:5:1101:15954:146633
AATGATTATTTGCATGAAATGGGGATGAGAGAGAAGGAAAGAGTTTCATCCTGGTGAAACTCGTCAGCGTCGTTTCCAAGTCCTCGGTAACAGAGTGAAAC
+
@C@FFFFFHHHHHEIIGIEGGGHIHGGGIBGJC?@HFHIGGFGFFGCGIIEDCG?FHJJJJGHEH=AGHHHBDDDECDCDCDDDDB@@BBCDDDA:AA@C>
@HWI-ST279:219:D0RJNACXX:5:1101:5507:146990
GGGTTTCACTGGTGTGTCATGCACATTTAATAGGGGTAAGACTGAATAAAAAATGATTATTTGCATGAAATGGGGATGAGAGAGAAGGAAAGAGTTTCATC
+
CCCDFFFFHHHHFHGHIJJJJJJJIJJJIIHHHJJJDHIIIJJJIGHIJJIIJIJIJJIJJJIIJJIHHIJHHHHDFFFECCADBDDDDDDDDDDEDEFEE
@HWI-ST279:219:D0RJNACXX:5:1101:3233:147239
CCTCCGCATTCTCCCGCGCCGCGCCGGATTTTGGGTACAAATGATCCCAGCAACTTGTATCAATTAAATGCTTTGCTTAGTCTTGGAAACGTCAAAGTGAA
+
+=B;B@0?CFBFA?GH<E1)1?D::BBHE/?;A>?(;63;3;@C;5>5@CACCB?CC(5>@DDDE>>@CDD:@>>::@@::::@CDD:ACBBA?9:>:@>>
@HWI-ST279:219:D0RJNACXX:5:1101:13669:147002
TGGCTAGTGTCATTGCACGGCTACCCAAAATATTATACCATCTTCTCTCAAATGAAATCTTTTATGAAACAATCCCCACAGTGGAGGGGTTTCACTTTGAC
+
BCCFFFFDFHHHHJJIJJJJJJJJJJJJJJIGIIGIJIIIJJJJJJJJJIHIIIJJJIIJJJJGIIIJJJJJJHHHHHFFFCEECDDDD;@DDEDDDDDDD
@HWI-ST279:219:D0RJNACXX:5:1101:3581:147289
GGTACAAATGATCCCAGCAACTTGTATCAATTAAATGCTTTGCTTAGTCTTGGAAACGTCAAAGTGAAACCCCTCCACTGTGGGGATTGTTTCATAAAAGA
+
8?1==B;DABADF@?A::CAFGCCHH@DHII9EGI4?>@FBCBFG*?B<EBFB?BB96D?DGCGCF4@FH215;4;7=A@BEFE>??9;5@C@CDC>CCA?
@HWI-ST279:219:D0RJNACXX:5:1101:4277:147424
GAAATCTTTTATGAAACAATCCCCACAGTGGAGGGGTTTCACTTTGACGTTTCCAAGACTAAGCAAAGCATTTAATTGATACAAGTTGCTGGGATCATTTG
+
CCCFFFFFGHHHHJJJJJIIJIJIIJGI<CG>GIJJAFHIJJJJJJIIIFFHIJIIJIJIJHHHHHFDDFFEEEEEEEDEEDDCDCDDDDDCDDDDBDEEE
@HWI-ST279:219:D0RJNACXX:5:1101:8211:147713
GAAACGAATCGGCCTCAACGGGGGTTTCACTCTGTTACCGAGGACTTGGAAACGACGCTGACGAGTTTCACCAGGATGAAACTCTTTCCTTCTCTCTCATC
+
@@??DDDFGHADFHIGIIGEGEGH6@FGII>GDEEHCEEHBBC<;?CCCCACD<=@DB@@<CB?>80:>:AAC??B@CCCCDA4>>CCDDCCCCDDC>A>@
@HWI-ST279:219:D0RJNACXX:5:1101:5562:148002
ATTTCATGCAAATAATCATTTTTTATTCAGTCTTACCCCTATTAAATGTGCATGACACACCAGTAAAACCCCCATTGTGACTGGCCTAATTATTACTATAT
+
B@@FFFFDFHFDHIJHHEJIIJJJIJJIIJGGGHIJGIGJ=HHGIIIJGHGHEHIIJJJJIIGHHIJJGIGHHFFFEEFECACB?ACDCADEACDDDDDCE
@HWI-ST279:219:D0RJNACXX:5:1101:13301:148632
GGGATCATTTGTACCCAAAATCCGGCGCGGCGCGGGAGAATGCGGAGGTCGCACGGCGGAGGCGGACGCAAGAGATCCGGTGAATGAAACGAATCGGCCTC
+
CCCFFFFFHHHHHJJJJJJIJJIJJJJJJJIJHFDDBDBDDDCDDBDBBD<@BDDDDDDBDDBDD>BBBDDB?BCDDDDD9B<CDDDDDCDDDDDDDDDDB
@HWI-ST279:219:D0RJNACXX:5:1101:7648:148852
TTTGCATGAAATGGGGATGAGAGAGAAGGAAAGAGTTTCATCCTGGTGAAACTCGTCAGCGTCGTTTCCAAGTCCTCGGTAACAGAGTGAAACCCCCGTTG
+
@@@DFFFFHDHFHIGFHIC@FHHIGGFHEGGIHGGCFHBHIGHIAB0)0BBFDDFCC;4=55;5BD?;;>>>C>;A@?@=AB>>>>?,5:>@4<@>B<BA?
@HWI-ST279:219:D0RJNACXX:5:1101:18432:149122
GGGGTTTCACTCTGTTACCGAGGACTTGGAAACGACGCTGACGAGTTTCACCAGGATGAAACTCTTTCCTTCTCTCTCATCCCCATTTCATGCAAATAATC
+
BCCFDDFDHHHHHJIJJIJJGHIHIJJJJIIIJJJIIIJJGIIGGEGHFHEHEFFBEEEEEEEDDDDCDDDDDCCACDDEDDDD?CDEEDDDDDDCCDDDC
@HWI-ST279:219:D0RJNACXX:5:1101:15165:149410
GGGGGTTTCACTGGTGTGTCATGCACATTTAATAGGGGTAAGACTGAATAAAAAATGATTATTTGCATGAAATGGGGATGAGAGAGAAGGAAAGAGTTTCA
+
@CCFFDDFHHHHHJGHHHHIJJJJIJJJJJHHIHIJJJDHIJIJJJIJIJHIJJJJJJJJHHHHHGHFFFFFFEEEDBDDDDDDDDDDDDDDDDDD@CDEE
@HWI-ST279:219:D0RJNACXX:5:1101:7554:149984
GCATGAAATGGGGATGAGAGAGAAGGAAAGAGTTTCATCCTGGTGAAACTCGTCAGCGTCGTTTCCAAGTCCTCGGTAACAGAGTGAAACCCCCGTTGAGG
+
CCCFFFFFHHHHHGIIJJJJJIJJJIJJJJJIHIJJJJJJJJIDHIIJJJJIIJIJJJGIHEHFFFFFEEEEEEDDBDDDDDDDACDEDDDDDDD>BDDDC
@HWI-ST279:219:D0RJNACXX:5:1101:15376:150075
GCCAGTCACAATGGCTAGTGTCATTGCACGGCTACCCAAAATATTATACCATCTTCTCTCAAATGAAATCTTTTATGAAACAATCCCCACAGTGGAGGGGT
+
CCCFFFFFHHHHHJJJJJEHHHIJJJIIJJJJJJJJJJJJJIJIJJJJJJIHIJJIJJJJIJJIJJJJJJJJJHHHHHHFFFFFEEEDEDBDCCDDDDDD>
@HWI-ST279:219:D0RJNACXX:5:1101:2780:151409
TGGGGGTTTCACTGGTGTGTCATGCACATTTAATAGGGGTAAGACTGAATAAAAAATGATTATTTGCATGAAATGGGGATGAGAGAGAAGGAAAGAGTTTC
+
?B@ADD8D7A:CFGG?FHC8?G<HF<DHII*?FDGHII8@:DFFGIIGGG@FD>CEEHF7=;BDDF;?;AECEECCA?13<@CCC@BDDDBBDDDD?4>CD
@HWI-ST279:219:D0RJNACXX:5:1101:14629:151576
CCGGCGCGGCGCGGGAGAATGCGGAGGTCGCACGGCGGAGGCGGACGCAAGAGATCCGGTGAATGAAACGAATCGGCCTCAACGGGGGTTTCACTCTGTTA
+
@@@DFFDDHHHAFIIEHFDDC@ACB@B<AB68BDB-7<0<B@6:95@BDBBC<3@@AAB&5<CCA>CCD<&2(<85<B<A:ACDBBB>99?C:ACDDDDC@
@HWI-ST279:219:D0RJNACXX:5:1101:20891:152488
CAGTCACAATGGCTAGTGTCATTGCACGGCTACCCAAAATATTATACCATCTTCTCTCAAATGAAATCTTTTATGAAACAATCCCCACAGTGGAGGGGTTT
+
BCCDDFD?FFHHBGGIEFIJHCEIHGGFGHJBG@HCGAFH9HCBDH@<FCF*?DHCIEIGGGCGGEC.==DG;CH>A=).;?7);=CB?@;@C(9<;@)0?
@HWI-ST279:219:D0RJNACXX:5:1101:3757:152948
TGGGGGTTTCACTGGTGTGTCATGCACATTTAATAGGGGTAAGACTGAATAAAAAATGATTATTTGCATGAAATGGGGATGAGAGAGAAGGAAAGAGTTTC
+
@CCFFFFFHHHHHJJCGGHHIJJIIDHGIIIJGGHHJJI7DBFHIJJGJJJJJIJHHHHHHFFFFFFFEEEEEEDDDDBDDCDCDBD?CCDDDDDDDCDDE
@HWI-ST279:219:D0RJNACXX:5:1101:5805:152900
CGAGGACTTGGAAACGACGCTGACGAGTTTCACCAGGATGAAACTCTTTCCTTCTCTCTCATCCCCATTTCATGCAAATAATCATTTTTTATTCAGTCTTA
+
@@@D;DDFD?DHFGGGHIEDGIGEECGHGIAGGB?DGFG@B>HICCGHED7CEAGHHEEEEDEBBFEEDEECDDA@;>ACCDD@CDDDCDDCCDDCBCCCA
@HWI-ST279:219:D0RJNACXX:5:1101:4017:154976
GGTTTCACTGGTGTGTCATGCACATTTAATAGGGGTAAGACTGAATAAAAAATGATTATTTGCATGAAATGGGGATGAGAGAGAAGGAAAGAGTTTCATCC
+
CC@DFFFFHHHDDCECGHIJIJI@FHIIJIIIIJJ:@FDGHIIJGIJFIJIIJGIIGGEGIIIGIGGIGIJGHHFFF@DFEBCBCDDDDDDDD:@CDFDDC
@HWI-ST279:219:D0RJNACXX:5:1101:13529:155170
GAATGCGGAGGTCGCACGGCGGAGGCGGACGCAAGAGATCCGGTGAATGAAACGAATCGGCCTCAACGGGGGTTTCACTCTGTTACCGAGGACTTGGAAAC
+
CCCFFFFFHHHHHJJJJJJIJIJJHFDDDDDDDDDDDDDDDDD0@BDEDDCDDDDDDDDDDDDDDDDDDBDD5>BDEDDDDDDDDDDDBDD@BDDCDDDDA
@HWI-ST279:219:D0RJNACXX:5:1101:19080:155351
ATACCATCTTCTCTCAAATGAAATCTTTTATGAAACAATCCCCACAGTGGAGGGGTTTCACTTTGACGTTTCCAAGACTAAGCAAAGCATTTAATTGATAC
+
?@@F1=D:D<ACFBCEHIDIEEE:CB:A?FHICICD;?91)?CGD?BG?9B?BG@A8@;DC74@.?EA5(.?CF@3;@CC>55;>>,555;>;@>;>>>@@
@HWI-ST279:219:D0RJNACXX:5:1101:3892:156118
GGTAACAGAGTGAAACCCCCGTTGAGGCCGATTCGTTTAATTCACCGGATCTCTTGCGTCCGCCTCCGCCGTGCGACCTCCGCATTCTCCCGCGCCGCGCC
+
??1ABBDDHDHFAGH<?BEEHIIB)1:88:D?@??*??(?==<B==@F<@:CEHH:BB=A>@:?',98;?;BDD@D@@5:<)0-5<CD>CC9@<B>5>>95
@HWI-ST279:219:D0RJNACXX:5:1101:18153:156095
GCGCCGGATTTTGGGTACAAATGATCCCAGCAACTTGTATCAATTAAATGCTTTGCTTAGTCTTGGAAACGTCAAAGTGAAACCCCTCCACTGTGGGGATT
+
:=?=B@@:<@DCDA@??<*CC9D??C?;90??DHFHB//9B8?==8CHCHC4/@7=EH4C=@CC>C?=?7;??A9@@.;A>@>B@8??85<CCCC?@B80>
@HWI-ST279:219:D0RJNACXX:5:1101:17871:157086
GAGCAGAACAAGAACAGCTACTATTATACTCCAGTACAACACTTACACAGTTAGGCCAGTCACAATGGGGGTTTTACTGGTGTGTCATGCACATTTAATAG
+
CCCFFFFFHHHHGJJJJJJJJIJJJJJJJJJJJJGIIJEHGHIIIJIIFGHGGGIIJGIHGGHGIIIJJIH=BABDDDDDACABBDDEDDDCDCDEEEDED
@HWI-ST279:219:D0RJNACXX:5:1101:10590:157654
GATCATTTGTACCCAAAATCCGGCGCGGCGCGGGAGAATGCGGAGGTCGCACGGCGGAGGCGGACGCAAGAGATCCGGTGAATGAAACGAATCGGCCTCAA
+
CCCFFFFFHHHHHJJJJJJJJJJJJIJJJJIHFDDDDDDDDDDDDD@DDDBBDDDDDBDDDDD@BBBDDDDDDCDDDD@BBDEDCDDDDDDDDDDBD>BCC
@HWI-ST279:219:D0RJNACXX:5:1101:9126:157753
TGTTAGGCCAGTCACAATGGCTAGTGTCATTGCACGGCTACCCAAAATATTATACCATCTTCTCTCAAATGAAATCTTTTATGAAACAATCCCCACAGTGG
+
CCCFFFFFHHHHHJJJJJJJJJJJHHHIJJJJIEIJJJJJJJJHIIJJJJHIIIIIIIIJJJJJJIIJJJHHGHHHHFFFFFFEEEEEDDDDDDDDDD@CC
@HWI-ST279:219:D0RJNACXX:5:1101:20285:158408
GAGGGGTTTCACTTTGACGTTTCCAAGACTAAGCAAAGCATTTAATTGATACAAGTTGCTGGGATCATTTGTACCCAAAATCCGGCGCGGCGCGGGAGAAT
+
@BBFFFDDHHHHHJJJJJJJJJJIJCHIIIJJJJJJJGJGGIJIJJJJGIHCHHIIIGIIIHJGIGIHHFHHEHEFFEFDDDDDD;?BBBBBDBDD>B>BA
@HWI-ST279:219:D0RJNACXX:5:1101:4686:158852
CATTTAATTGATACAAGTTGCTGGGATCATTTGTACCCAAAATCCGGCGCGGCGCGGGAGAATGCGGAGGTCGCACGGCGGAGGCGGACGCAAGAGATCCG
+
CCCFFFFFHHHHHJJJJJJJJJJJJJJJJJJJJIJJJJJIJHJJJJJIIJHIFDDDDDDDDDDDDDDBDDBDDDDDDDDDDBDDCDD@DBDDBDDDDDDDD
@HWI-ST279:219:D0RJNACXX:5:1101:4609:158892
GTAAGACTGAATAAAAAATGATTATTTGCATGAAATGGGGATGAGAGAGAAGGAAAGAGTTTCATCCTGGTGAAACTCGTCAGCGTCGTTTCCAAGTCCTC
+
@@@FFFDFHFHHHJJJJJJJJJIEIJJJJJIJIGIJJJJJGGHGHGGEHCFGIIJJJII@FIHGIJIGHGEHHFFFFFDEDDDDDBDB?DDDDEDDDDCCA
@HWI-ST279:219:D0RJNACXX:5:1101:9330:158842
AGTTTCATCCTGGTGAAACTCGTCAGCGTCGTTTCCAAGTCCTCGGTAACAGAGTGAAACCCCCGTTGAGGCCGATTCGTTTCATTCACCGGATCTCTTGC
+
CCBFFFFFHHHHHHHIJJJJJJIJJJGJHJIHIJJJJJJGIJJJJJGHJIHHIIFHHIJHIHHFDCEDDDDDDDBDDDDCDDDEEEEDDDDDBDDDDCDD@
@HWI-ST279:219:D0RJNACXX:5:1101:19486:158989
GAGATCCGGTGAATGAAACGAATCGGCCTCAACGGGGGTTTCACTCTGTTACCGAGGACTTGGAAACGACGCTGACGAGTTTCACCAGGATGAAACTCTTT
+
B;BDDFDDFHHGD@@DHHGIJIHAF@EGDEHHIGIIGB',5>@ACEAC@CC>@BBBB@?CDCDCC:38;9959>@39@<+2>::(:>A8?:>@>@3(+4:A
@HWI-ST279:219:D0RJNACXX:5:1101:5498:159095
GCCAGTCACAATGGGGGTTTCACTGGTGTGTCATGCACATTTAATAGGGGTAAGACTGAATAAAAAATGATTATTTGCATGAAATGGGGATGAGAGAGAAG
+
BCCFFFFDHBHHHIJIIGHHGHGGICGEFHIIJJJJGIGHIJHJIIIIII;AGHEIJFEHHHEHHFDEEEEEEDFEEDEEDDCDDDCDDBBDCCDDBDDDD
@HWI-ST279:219:D0RJNACXX:5:1101:7362:159212
AGGTCGCACGGCGGAGGCGGACGCAAGAGATCCGGTGAATGAAACGAATCGGCCTCAACGGGGGTTTCACTCTGTTACCGAGGACTTGGAAACGACGCTGA
+
CCCFFFFFHHGHHJJJJJJHFFDDDDDDDDDDDDD:BBDEDDDDDDDDDDBBDDBDDDDDDDDD5>BCDDDDDDDDDDDDBDDBDDDDDCDDDDDDBD@D9
@HWI-ST279:219:D0RJNACXX:5:1101:13299:159254
TGGCTAGTGTCATTGCACGGCTACCCAAAATATTATACCATCTTCTCTCAAATGAAATCTTTTATGAAACAATCCCCACAGTGGAGGGGTTTCACTTTGAC
+
CCCFFFFFHHHHHJIJJJJJJJJJJJJJJJJIJJIIJJJJIJJJIJJJJJHIJJJJJIIJJJJJJIIJJJJIIFHHHHFFFCEEDDDDD8?BCDDDDDACD
@HWI-ST279:219:D0RJNACXX:5:1101:8157:160363
GGGGTTTCACTGGTGTGTCATGCACATTTAATAGGGGTAAGACTGAATAAAAAATGATTATTTGCATGAAATGGGGATGAGAGAGAAGGAAAGAGTTTCAT
+
CCCFFFFFHHHHHGHGHGHIIIHHJJJJJIIJIIJJJ?GHIIJJJGGGHIIJJJJJIJIHHIJJJIJJIHHHGHHFDFDEEEEBDDDDDDDDDDC>@CDDC
@HWI-ST279:219:D0RJNACXX:5:1101:3796:160877
GGCGGAGGCGGACGCAAGAGATCCGGTGAATGAAACGAATCGGCCTCAACGGGGGTTTCACTCTGTTACCGAGGACTTGGAAACGACGCTGACGAGTTTCA
+
CCCFBDFFGHHHGEHJIIHGCHEHEGAHHHHFFFFD?A?;@ABBDBB>AC=<BBBB8<:@CC3:>>CCCDBDD@<ACC::(+>?<0-9BB@BC@?@BBCC@
@HWI-ST279:219:D0RJNACXX:5:1101:16955:160856
GGGAGAATGCGGAGGTCGCACGGCGGAGGCGGACGCAAGAGATCCGGTGAATGAAACGAATCGGCCTCAACGGGGGTTTCACTCTGTTACCGAGGACTTGG
+
CCCFFFFFHHHHHJJIJJJJJJIIJIEHFFDDDD@DDDDDDDDDDDD8BDC@CDDDDDBDDDDDDDBDDDDDDDDD5<BDEDDDD@@CCDDDBDDDDDDDD
@HWI-ST279:219:D0RJNACXX:5:1101:7365:161052
GAAATGGGGATGAGAGAGAAGGAAAGAGTTTCATCCTGGTGAAACTCGTCAGCGTCGTTTCCAAGTCCTCGGTAACAGAGTGAAACCCCCGTTGAGGCCGA
+
CCCFFFFFHHHHGJJJIJJJJJJJJJIJHHJJJJJJJJJDHIJJJJJJHJHIIJJJIHHHHHFFFEFFEEDD@BDDDDDDCDDEDDDDDDDBDDDDDDDB9
@HWI-ST279:219:D0RJNACXX:5:1101:20099:161140
TTCCAAGTCCTCGGTAACAGAGTGAAACCCCCGTTGAGGCCGATTCGTTTCATTCACCGGATCTCTTGCGTCCGCCTCCGCCGTGCGACCTCTGCATTCTC
+
@@CFFFDDDFHHHJIII@CHCHHHGHHIJJGBGFGIDIGC?DF:@CFCHAADHHCEHHH>B>ACC:;;;>=??@92<@BBB?50009<BBBCA:>3(:C@C
@HWI-ST279:219:D0RJNACXX:5:1101:11859:161257
GGTTTCACTGGTGTGTCATGCACATTTAATAGGGGTAAGACTGAATAAAAAATGATTATTTGCATGAAATGGGGATGAGAGAGAAGGAAAGAGTTTCATCC
+
B@CFFFFFHHHCFEHFGHIJJEIGGIIJGIGIIJIAGGHGGJJJIJIJJIHIIIJJJIJJJJJJJJEHIJIIFGEEEFFDE@CDCD?ACCBDD>C@DADDC
@HWI-ST279:219:D0RJNACXX:5:1101:14995:161615
CGAGGACTTGGAAACGACGCTGACGAGTTTCACCAGGATGAAACTCTTTCCTTCTCTCTCATCCCCATTTCATGCAAATAATCATTTTTTATTCAGTCTTA
+
@@?DDADDFHHBHHIHGEHIJIIEDHGDD@<DHAGHGFE<CFGFDCAA=@=@=DEEHEFHGDFFEF;;@;@DEDCACCCCCDDDCCDECDBDDCDCDDCDA
@HWI-ST279:219:D0RJNACXX:5:1101:13783:161879
TTTCCAAGACTAAGCAAAGCATTTAATTGATACAAGTTGCTGGGATCATTTGTACCCAAAATCCGGCGCGGCGCGGGAGAATGCGGAGGTCGCACGGCGGA
+
@CCFFFFFHHGHHJJIJIIIDGIIJGGIGHDGGHGGGGGHIIJJIGHGHJBDBBFHIJDGEHHGBGIHEDDDBBB@DDDBBDDDBB@DBDDDB>B@559@9
@HWI-ST279:219:D0RJNACXX:5:1101:16315:161815
CAAATGAAATCTTTTATGAAACAATCCCCACAGTGGAGGGGTTTCACTTTGACGTTTCCAAGACTAAGCAAAGCATTTAATTGATACAAGTTGCTGGGATC
+
@@@FDDEFHHAHFHGGGBHCHDF;EFEEHIB?E:?CGDFDGFHH>DGGGG@FHG5;@EHIGCACEFEB@@;@>;66>CAAD@AD>>AD>>:53::>C@?A?
@HWI-ST279:219:D0RJNACXX:5:1101:17279:162752
CATGCACATTTAATAGGGGTAAGACTGAATAAAAAATGATTATTTGCATGAAATGGGGATGAGAGAGAAGGAAAGAGTTTCATCCTGGTGAAACTCGTCAG
+
CCCFFFFFHHHHHJJJJJJEHIJJIIJJJJJJJJJJJJFIJJJJJJJIJJJIJJJJJIGGJJJJJIJGHHHFFFFFECEEEEEEDDDDCCDDDDDDDBDDB
@HWI-ST279:219:D0RJNACXX:5:1101:14218:163136
CAAATGAAATCTTTTATGAAACAATCCCCACAGTGGAGGGGTTTCACTTTGACGTTTCCAAGACTAAGCAAAGCATTTAATTGATACAAGTTGCTGGGATC
+
C@@FFFFFHHHHHJJIJIJJJJJJJJJJJIIIJEGIGHJJJFHGGIJJJJIGIJIJJJJJIJHHHHHFFFFFEEEEEEFEDEDDEEDDDDDDDDDDDDDDB
@HWI-ST279:219:D0RJNACXX:5:1101:20729:163175
CCCCCGTTGAGGCCGATTCGTTTCATTCACCGGATCTCTTGCGTCCGCCTCCGCCGTGCGACCTCCGCATTCTCCCGCGCCGCGCCGGATTTTGGG
+
C@CFFFFFHHHHHJJHJJIJJIIHIII>FHGJJFIBFGGGGGIGHIJFHEBBBBCBBB@B=<B;CD;;>DD@CCDDBDDDD7959@-0&&04@@BD
@HWI-ST279:219:D0RJNACXX:5:1101:5660:163305
ACGACGCTGACGAGTTTCACCAGGATGAAACTCTTTCCTTCTCTCTCATCCCCATTTCATGCAAATAATCATTTTTTATTCAGTCTTACCCCTATTAAATG
+
@@?DDDDFHDFAHFHIHIEICFCGIJCGGDGCGGHGGGHGCH<FHIGHIICAA@F@GGGCGIEEC=?AC@B@>CDC>;@CAC:BCDE<@>C??BADC@@3>
@HWI-ST279:219:D0RJNACXX:5:1101:9443:163896
CTCGTCAGCGTCGTTTCCAAGTCCTCGGTAACAGAGTGAAACCCCCGTTGAGGCCGATTCGTTTCATTCACCGGATCTCTTGCGTCCGCCTCCGCCGTGCG
+
@CCFFFFFGGHFHGHEHIJJJGHGGGJFFEHEHCGI?DFDHIGIIIGGIFEEHHHF>CDEBCDDCDDEECCDDDBDDDCCCCD>BDDDDD<@BDDD>&5>B
@HWI-ST279:219:D0RJNACXX:5:1101:13783:163835
CGCGGGAGAATGCGGAGGTCGCACGGCGGAGGCGGACGCAAGAGATCCGGTGAATGAAACGAATCGGCCTCAACGGGGGTTTCACTCTGTTACCGAGGACT
+
B@@FFDFFHHHHGJIIJJIIJJJJJIJGDBDDBDDDD6BDDBCD<CCDDDDBDDEDCCDDDBD8?BDBDBBDCDDDDDD5<BCBACDCDDDDDDB5>B>BC
@HWI-ST279:219:D0RJNACXX:5:1101:21255:163872
CTGACGAGTTTCACCAGGATGAAAGTCTTTCCTTCTCTATCATGCCCATTTCATGCAAATAATCATTTTT
+
?<?DDFDBDHAABFG3E;:CAFE4+<<::FCB?DCF4C*:*00*0?BA?>?99??B9BFB@BCEGFGGEI
@HWI-ST279:219:D0RJNACXX:5:1101:8519:164421
CATTCACCGGATCTCTTGCGTCCGCCTCCGCCGTGCGACCTCCGCATTCTCCCGCGCCGCGCCGGATTTTGGGTACAAATGATCCCAGCAACTTGTATCAA
+
CCCFFFFFHHHHHJJIJJIJJJJJJJJJJIJJIHIIJIIHFHFFFDDDDEDDDDDDDDDDDDDDD;BBDDDDDBCDDDDDDDDDDDDDDCDDDCDCDEEED
@HWI-ST279:219:D0RJNACXX:5:1101:13794:164898
ACATACAAATATACTAAATTGCATCCATGGTATATAAATTTGGTAGGTACGTACGATCTAGTACAACAACTTAAAAAATGATTATTTAGATGCAACAACTT
+
C@BFFFFFGFHDHJIIGEHEEEHGIGJJIIHAHBEHGFGIGHJ?BFH9BGFHDFHGHHJJJCFGHIIJIGGHGIGIHFFFDFDEC@>BCCDCDDCDBDDDD
@HWI-ST279:219:D0RJNACXX:5:1101:10346:165025
CTCTTGCGTCCGCCTCCGCCGTGCGACCTCCGCATTCTCCCGCGCCGCGCCGGATTTTGGGTACAAATGATCCCAGCAACTTGTATCAATTAAATGCTTTG
+
CCCFFFFFHHHHHJJJJJJJJHIJJIJJJJJIJJJJIIHHHHFDDDDDDDBBD@BDDDDDD@DDDDDDDDDDDDDDDDDDDDDDDEEEDDEDDDEEDDEDC
@HWI-ST279:219:D0RJNACXX:5:1101:7249:165702
GGGTAAGACTGAATAAAAAATGATTATTTGCATGAAATGGGGATGAGAGAGAAGGAAAGAGTTTCATCCTGGTGAAACTCGTCAGCGTCGTTTCCAAGTCC
+
BCCBDFFFHHHHHJJJJJJJJJIJJJJJJIJJJJJJJJJJJJGIIGHGIHFHIJJJJJIJJDHIIJJJHHHHEFFFFFFEDEDDDDDDDD@BDDDEDDDDD
@HWI-ST279:219:D0RJNACXX:5:1101:8186:165985
CACTTAGGCCAGTCACAATGGCTAGTGTCATTGCACGGCTACCCAAAATATTATACCATCTTCTCTCAAATGAAATCTTTTATGAAACAATCCCCACAGTG
+
CCCFFFFFHHHHHJJJJJJJJJJJJHHHIIIJIIJJJJJJJJJJIJIJJJIHGIJIIGHIIJJJJIIEIJHHGHHHHFFFFFFDEEEEEDDDDDDDDDDCC
@HWI-ST279:219:D0RJNACXX:5:1101:4562:167937
TGTGTCATGCACATTTAATAGGGGTAAGACTGAATAAAAAATGATTATTTGCATGAAATGGGGATGAGAGAGAAGGAAAGAGTTTCATCCTGGTGAAACTC
+
@B?D;DDDDDFHHGGHIIJJIIJI@EA@HHIGGIIJIIFGIIIGCGHHGIEGIIIIGIIJJJIGBGG;CEHHGDDBDFCBCECDDEEEEDDDC>?@CCDDD
@HWI-ST279:219:D0RJNACXX:5:1101:3729:168237
GGCGGACGCAAGAGATCCGGTGAATGAAACGAATCGGCCTCAACGGGGGTTTCACTCTGTTACCGAGGACTTGGAAACGACGCTGACGAGTTTCACCAGGA
+
@@CF?:ADFGFHFGGHGIJIFF?DHEAHIIIJIIBFB@EGHCHHEFFDB05?>>CCCCAACD<>58@D@ACD@AC@CDD@>BBB<@C>058?A44>@CBB?
@HWI-ST279:219:D0RJNACXX:5:1101:8137:168089
AAGCATTTAATTGATACAAGTTGCTGGGATCATTTGTACCCAAAATCCGGCGCGGCGCGGGAGAATGCGGAGGTCGCACGGCGGAGGCGGACGCAAGAGAT
+
CCCFFFFFHHHHHJJJJJJJIJJJJJJJJJJJJJJJIJJJJJJJJJJJJJJIJJHFDDDDDDDDDDDDDDDDDBDDDDDDDDDDBDDDDDBDDDDDDDDC@
@HWI-ST279:219:D0RJNACXX:5:1101:10663:168587
GTGTCATGCACATTTAATAGGGGTAAGACTGAATAAAAAATGATTATTTGCATGAAATGGGGATGAGAGAGAAGGAAAGAGTTTCATCCTGGTGAAACTCG
+
CBCFFFFFHHHHHJJJJJJJJJJCGHJJJJJJJJJJJJJJJJJJJJJJJJIJJJJJJJJJJJGHJIJJJHHHHFFFFEDEEEDDEFEEDDDDCDDDDDDDD
@HWI-ST279:219:D0RJNACXX:5:1101:15753:168503
AGGGGTAAGACTGAATAAAAAATGATTATTTGCATGAAATGGGGATGAGAGAGAAGGAAAGAGTTTCATCCTGGTGAAACTCGTCAGCGTCGTTTCCAAG
+
@@BDFADDFHHFDIGIIIJJJJIIGIJBHGIHGIJJGEHIHIEGHBHGI@B@GGHJJIJJIGGEEHHHHHEHFFCDDEEEEDDABB?CB?BDBBBAC:@A
@HWI-ST279:219:D0RJNACXX:5:1101:6486:169954
CCAGTCACAATGGGGGTTTCACTGGTGTGTCATGCACATTTAATAGGGGTAAGACTGAATAAAAAATGATTATTTGCATGAAATGGGGATGAGAGAGAAGG
+
@@CFDDBDHHHHHJJJAGIDFGHIGC;BAGHHFFABFCDHIEHGIJIJJA@DGGHIDHHHHFHHHDCCEEDDDDEFCCCCCDCDCCDDDDDCDA>BDBDD?
@HWI-ST279:219:D0RJNACXX:5:1101:8268:170058
TTCACCGGATCTCTTGCGTCCGCCTCCGCCGTGCGACCTCCGCATTCACAGGATTTTGGGTACAAATGATCCCAGCAACTTGTATCAATTAAATGCTTTGC
+
CCCFFFFFHHHHHJJJJJJJJJJJJJJIJJJAFHIBHHFHHFF@DDEEDDCDDDDDDDDD<CDCDDDDCDDDDDDDDDDDDDDDEEEDDEDDDEEDDEDCC
@HWI-ST279:219:D0RJNACXX:5:1101:13253:170008
ACGGCGGAGGCGGACGCAAGAGATCCGGTGAATGAAACGAATCGGCCTCAACGGGGGTTTCACTCTGTTACCGAGGACTTGGAAACGACGCTGACGAGTTT
+
@@@BDDFFHHFAAFHE@EHDDFCEAAA?3><CDCDDCDDB??B<B9B@DCCDBBDDD0;B>>>CCDDCACDDD5059ACCACCA>CB9BB9@>>CB<<(8@
@HWI-ST279:219:D0RJNACXX:5:1101:16104:170162
GAGATCCGGTGAATGAAACGAATCGGCCTCAACGGGGGTTTCACTCTGTTACCGAGGACTTGGAAACGACGCTGACGAGTTTCACCAGGATGAAACTCTTT
+
B@?BDDFFHHHFDHFHAFHGIIJEHIGHIEGICHIIIJ@BBAB@CEDDCCACCB@BBDDACCDDDCDDBDDBBDDDDB@8?4:>ACDDDACCDDDDDDDDD
@HWI-ST279:219:D0RJNACXX:5:1101:12163:170949
CGTGCGACCTCCGCATTCTCCCGCGCCGCGCCGGATTTTGGGTACAAATGATCCCAGCAACTTGTATCAATTAAATGCTTTGCTTAGTCTTGGAAACGTCA
+
CC@FFFFFHHHHHJJJJJJJJJJJJJJJIJJHHDCDDDDDDD?CDDCDDDDDDDDDDDDDDDDDCDEEEDDEDDDEEDDEDDDDDDDDDEEDDDDDDDBDD
@HWI-ST279:219:D0RJNACXX:5:1101:14487:170868
GGTTTCACTCTGTTACCGAGGACTTGGAAACGACGCTGACGAGTTTCACCAGGATGAAACTCTTTCCTTCTCTCTCATCCCCATTTCATGCAAATAATCAT
+
CC@FFFFFHHHHHJJJJJIJJJIIIIJJJJJJJJIJIJIIGDICHIJJJJIFHGHFFFFFECEEEECDCDC@CCCDCDDDDDCCDDD:ACDDDDDDCDCCC
@HWI-ST279:219:D0RJNACXX:5:1101:20424:170784
CGCCGTGCGACCTCCGCATTCTCCCGCGCCGCGCCGGAGTTTGGGTACAAATGATCCCAGCAACTTGTATCAATTAAATGCTTTGCTTAGTCTTGGAAACG
+
;?1AD@DDFDDFHBGHGDHG9?D4DHIJJ:;@A:BCB3'8(:58;(3@@399ACCDCDDDD?CBDDDCDD@CCDDCCCEEDA::AACCA>:ACCCD:44>@
@HWI-ST279:219:D0RJNACXX:5:1101:7436:171612
GAAACTCTTTCCTTCTCTCTCATCCCCATTTCATGCAAATAATCATTTTTTATTCAGTCTTACCCCTATTAAATGTGCATGACACACCAGTGAAACCCCCA
+
CCCFFFFFHHHHHJJJJIJJJJJJJJJIJJIJJJJJJJJIIJJJJJJJJIHIJJJIJJJJJGJJJJJJJJJJIJJHHGHHHHFFFFDDDDCDDEDDBDDDD
@HWI-ST279:219:D0RJNACXX:5:1101:15670:172466
CGAGTTTCACCAGGATGAAACTCTTTCCTTCTCTCTCATCCCCATTTCATGCAAATAATCATTTTTTATTCAGTCTTACCCCTATTAAATGTGCATGACAC
+
?@;ADDFDFHHFFIHBBBDGGGDHEHG9FFCB<EBDEGGG<GG>DGIJDIFHECDCDGGA>FHGIIIJ>CE@CDHEHEEEFFEFEEEC@DA;>CDEDC;>C
@HWI-ST279:219:D0RJNACXX:5:1101:18010:173306
CGTCGTTTCCAAGTCCTCGGTAACAGAGTGAAACCCCCGTTGAGGCCGATTCGTTTCATTCACCGGATCTCTTGCGTCCGCCTCCGCCGTGCGACCTCCGC
+
@C@DFFFFHHHGFHIJJIJJFHIIIIIJEHHIGGIIJJBFFGHHIIJG<E@DE;CEFEFFFBEE?B>?BDDDDACDBDDDDDBDBBDDD<@BBBBDDDBB<
@HWI-ST279:219:D0RJNACXX:5:1101:19940:173412
CATGCACATTTAATAGGGGTAAGACTGAATAAAAAATGATTATTTGCATGAAATGGGGATGAGAGAGAAGGAAAGAGTTTCATCCTGGTGAAACTCGT
+
@@@FFFF:BFFH<CHGIII<CFEADFHAHBAHIGIEGI?B<@DBBFCIIHDGGGHHIICFHGH@DCDF;A?@@DDDC;AEDAADC>AC;?>@@CDDD?
@HWI-ST279:219:D0RJNACXX:5:1101:20779:173284
AAACCCCCGTTGAGGCCGATTCGTTTCATTCACCGGATCTCTTGCGTCCGCCTCCGCCGTGCGACCTCCGCATTCTCCCGCGCCGCGCCGGATTTTGGGTA
+
@@BDDFFDFFHHHJJ7CFGHCFG?FHIIJG@FHGHI<B'8/=@FAEBHEB<BDDDD:@@;?=@5;B7C8;59@BCDCDCDDB@@BBDDB>B599>AA><8:
@HWI-ST279:219:D0RJNACXX:5:1101:8190:173623
CGGGGGTTTCACTCTGTTACAGAGGACTTGGAAACGACGCTGACGAGTTTCACCAGGATGAAACTCTTTCCTTCTCTCTCATCCCCATTTCATGCAAATAA
+
@CCFFFDDHHHHHJJJJJJJJJJJJIGIJJJJJJIJJJGHGFFFFDDBBDEEDCDDDDCCCDDCDDDDDDDDDDDDDDDDDEDDDDDDDEEEEDCDDDDDD
@HWI-ST279:219:D0RJNACXX:5:1101:5638:174447
CGAATCGGCCTCAACGGGGGTTTCACTCTGTTACCGAGGACTTGGAAACGACGCTGACGAGTTTCACCAGGATGAAACTCTTTCCTTCTCTCTCATCCCCA
+
@<@DDFDDDHFHFGIJJIJI6BFCCEGGHIGHIJJJBEDBCCCCEACDC?8;;=98597@B<<A@@CCCBBBCDCAC:>>CCCCCCCCCDDCCCCDDCD??
@HWI-ST279:219:D0RJNACXX:5:1101:11281:174647
GGAGTGAAACCCCCGTTGAGGCCGATTCGTTTCATTCACCGGATCTCTTGCGTCCGCCTCCGCCGTGCGACCTCCGCATTCACAGGATTTTGGGTACAAAT
+
B@@FADDDH>;?DF@@FEHHHII@GABGIBCDBDGCHI>GABGGGGGAEGEEEFFDCC8>A8?B/08@59@BBCB>BD@>CCC4:?ACAC:@05?ACCCCD
@HWI-ST279:219:D0RJNACXX:5:1101:11698:174824
GAGGCCGATTCGTTTCATTCACCGGATCTCTTGCGTCCGCCTCCGCCGTGCGACCTCCGCATTCTCCCGCGCCGCGCCGGATTTTGGGTACAAATGATCCC
+
@@CDDDFDHHHHHJJIGGICHHGGII@GHGGIJFDH@@FG@FGDG<EEF?><;;?=CB===@B>>>CD;BBDDDBBBDD@9<5>CC>B<:>>ACCC@@>@?
@HWI-ST279:219:D0RJNACXX:5:1101:12935:175108
AAAATGATTATTTGCATGAAATGGGGATGAGAGAGAAGGAAAGAGTTTCATCCTGGTGAAACTCGTCAGCGTCGTTTCCAAGTCCTCGGTAACAGAGTGAA
+
CCCFFFFFHHHHHJJJJJJJIJJJJJFGHIIGIIIIJJJJJJJJJHIJIJGIIJJJHIJJJJJJJEHJJHHHFFDDDDDEDDDDDDDDDDDDDDDDDACCC
@HWI-ST279:219:D0RJNACXX:5:1101:8434:176132
AAAGCATTTAATTGATACAAGTTGCTGGGATCATTTGTACCCAAAATCCGGCGCGGCGCGGGAGAATGCGGAGGTCGCACGGCGGAGGCGGACGCAAGAGA
+
CCCFDFFFHHHHHJJJJJJJJJJJJIJJJJJJIJJJIIIJGIIIGGHIJIHIJJJHFDDDDDDDDDDDDDDDDD?CDDDDDBDDDBDD8@B3>BBBDDDDC
@HWI-ST279:219:D0RJNACXX:5:1101:9634:176125
TCCAAGTCCTCGGTAACAGAGTGAAACCCCCGTTGAGGCCGATTCGTTTCATTCACCGGATCTCTTGCGTCCGCCTCCGCCGTGCGACCTCCGCATTCTCC
+
@@<DDDBD>CF?:CHBFEEHHIFHHIEHIIB@)??FHGA?@0@EHEDHAC7@DC>EE=?'33(.-;;C88???BB@>8<>?9505><@@B@BD<559CCC@
@HWI-ST279:219:D0RJNACXX:5:1101:15197:176364
GGGGGTTTCACTGGTGTGTCATGCACATTTAATAGGGGTAAGACTGAATAAAAAATGATTATTTGCATGAAATGGGGATGAGAGAGAAGGAAAGAGTTTCA
+
?<?DDFFFBBFFFHAEGFAEHHHECCGEHGHEC@EBGI0?ADEDGHGGIGBBFGIIIJJICHFHHHHFE@BFFEEDDB>@CCACDD@CDDDDDDCD:43:@
@HWI-ST279:219:D0RJNACXX:5:1101:15936:176671
AATGCGGAGGTCGCACGGCGGAGGCGGACGCAAGAGATCCGGTGAATGAAACGAATCGGCCTCAACGGGGGTTTCACTCTGTTACCGAGGACTTGGAAACG
+
@CCFFFDFDHHHGJIIIAHGGGGEEABDDDBBD-88CAAC8<:B@CDCCCACB8BDBBD<B@B@CDBD@305;?>CCACC:AC@CD>9@BBACC:@@@4?@
@HWI-ST279:219:D0RJNACXX:5:1101:4492:177039
CAGAGTGAAACCCCCGTTGAGGCCGATTCGTTTCATTCACCGGATCTCTTGCGTCCGCCTCCGCCGTGCGACCTCCGCATTCTCCCGCGCCGCGCCGGATT
+
BCCFFDFFHHHGHJJJIJJJJIJJJGIIIIGIIJJJJJJJJJJHJJJJIJJHGFFFDDDDDDDDDB;@DD;BDDDDDDDDDDEDDDDDDDDDDDDDDD99@
@HWI-ST279:219:D0RJNACXX:5:1101:15086:177017
GGTACAAATGATCCCAGCAACTTGTATCAATTAAATGCTTTGCTTAGTCTTGGAAACGTCAAAGTGAAACCCCTCCACTGTGGGGATTGTTTCATAAAAGA
+
@BCFFFFFHHHHGJJJJJJJJJJIFHIGJIIJJJJIIIBHGDHHIJEGHIGEIFIJJJJJJIJJGGGIIGCHJIJHHHHFCDFDDBDDDDDDCDDDDCDDB
@HWI-ST279:219:D0RJNACXX:5:1101:13786:177576
ATCTTTTATGAAACAATCCCCACAGTGGAGGGGTTTCACTTTGACGTTTCCAAGACTAAGCAAAGCATTTAATTGATACAAGTTGCTGGGATCATTTGTAC
+
CCCFFFFFHHHHHJJJJJJJIJJGICHHHHIJJ?HHIFIGIJJJJIHIIJHGJJIIIJJIHHHHGEFFFFFEEEEEEEEDDDDDDDDDDDDDDDDDEEDDD
@HWI-ST279:219:D0RJNACXX:5:1101:19246:177734
GATGAAACTCTTTCCTTCTCTCTCATCCCCATTTCATGCAAATAATCATTTTTTATTCAGTCTTACCCCTATTAAATGTGCATGACACACCAGTGAAACCC
+
;??AD8DABDBBF?ECBGAHIFIICAH<GHGB99*C??E9:D<<:B:::BB@<FB?FG=C==DAHICEG;;DCHIEE?=??>;@C@DFCA=B;-->@CC98
@HWI-ST279:219:D0RJNACXX:5:1101:10519:177872
TGTCATTGCACGGCTACCCAAAATATTATACCATCTTCTCTCAAATGAAATCTTTTATGAAACAATCCCCACAGTGGAGGGGTTTCACTTTGACGTTTCCA
+
CCBFFFFFHHHHHJJJJJJJJJIJJJIJJJJIIIJJJJJJJJJJIJJJIJHIJJJJJJJJJJJJJJIIJJJHHHEFFFFFDD>BBCFDDDDDDDDBDDDDE
@HWI-ST279:219:D0RJNACXX:5:1101:8151:178083
GGACGCAAGAGATCCGGTGAATGAAACGAATCGGCCTCAACGGGGGTTTCACTCTGTTACCGAGGACTTGGAAACGACGCTGACGAGTTTCACCAGGATGA
+
CCCFFFFFHHHHHJJJJHHIJJJJJJJJJJJJJIJJJJJJJJJJJD9?BCCDDDDDDDDDDD;BD>BDDDDCCDDDDDDDBDDDDBDBBDEEDDDDDDDDD
@HWI-ST279:219:D0RJNACXX:5:1101:14227:180309
GGGGTTTCACTGGTGTGTCATGCACATTTAATAGGGGTAAGACTGAATAAAAAATGATTATTTGCATGAAATGGGGATGAGAGAGAAGGAAAGAGTTTCAT
+
@CCFFDFFHHHHGFHHHHIJJJJJJJJJJJJJJJJJJ?HHIFIJJJJJJJHJJJJIJJJJIJJIJJJJIHHHHGHFDEDEEEEBDDDDDDDDDDD@CDEDD
@HWI-ST279:219:D0RJNACXX:5:1101:15246:180350
GAATCGGCCTCAACGGGGGTTTCACTCTGTTACCGAGGACTTGGAAACGACGCTGACGAGTTTCACCAGGATGAAACTCTTTCCTTCTCTCTCATCCCCAT
+
CCCFFFFFHHHHGIJJJJJFHHIJJJJJJJJJJJJHHFEFFEDECEEDDBBBDBDBDBBD?BDDEDDDDDDDDDDDDDDDDDDDDDDDDDDCDCDDDDD?A
@HWI-ST279:219:D0RJNACXX:5:1101:19235:180746
GGTTTCACTGGTGTGTCATGCACATTTAATAGGGGTAAGACTGAATAAAAAATGATTATTTGCATGAAATGGGGATGAGAGAGAAGGAAAGAGTTTCATCC
+
?@@DFFFD8CHF>AFFGGDFFHIDGIJBI4<CGBF)?9*:9??<?BBGIIIA;CHCDHGEDFGGIIJIGGC@EHFFF@DDC@DDAC?=CC9CC5;A@BA:>
@HWI-ST279:219:D0RJNACXX:5:1101:7803:180895
CTTGCGTCCGCCTCCGCCGTGCGACCTCCGCATTCTCCCGCGCCGCGCCGGATTTTGGGTACAAATGATCCCAGCAACTTGTATCAATTAAATGCTTTGCT
+
@@@DFFFFHHGHHIIIIGGDEGBHIJIIIIG@AEA7CDEEDACDDDDDDB@&57ACABD<AA>CDCDDDDDCDCB?CBDDDCCDEDDDECDDDACCDDDDD
@HWI-ST279:219:D0RJNACXX:5:1101:13342:181114
GCAAGAGATCCGGTGAATGAAACGAATCGGCCTCAACGGGGGTTTCACTCTGTTACCGAGGACTTGGAAACGACGCTGACGAGTTTCACCAGGATGAAACT
+
CCCFFFFFHHHHHGHJJJJJJJJJJJJJJJJJIJJJIIJJJH9ADCEDDDDDDDDDDDBDDBDDDDDDDDDDDDDDDDDDDDD?BDDDDDDDDDDDDDDDD
@HWI-ST279:219:D0RJNACXX:5:1101:7160:181433
TTTCCAAGTCCTCGGTAACAGAGTGAAACCCCCGTTGAGGCCGATTCGTTTCATTCACCGGATCTCTTGCGTCCGCCTCCGCCGTGCGACCTCCGCATTCT
+
@@@DADEDDFBFDG@HHGBHHII<9BDHEBF>AF:88;?>=7F<F;@@8@5@GE=).=ACEBCDDAC;;>?8=@BB@@BBBBD7599<@><@CDBD5>94>
@HWI-ST279:219:D0RJNACXX:5:1101:19873:181811
GGGGTTTCACTCTGTTACCGAGGACTTGGAAACGACGCTGACGAGTTTCACCAGGATGAAACTCTTTCCTTCTCTCTCATCCCCATTTCATGCAAATAATC
+
@B@DADDEFHDHFEHIIJJJGIJBHIJIJIIIJIJJIJGHIJJJIGIHFFEHHFFFFECECEA(5@CCCACCDCCDCCCEDCDBCDDEE:@@CCDCCCCD@
@HWI-ST279:219:D0RJNACXX:5:1101:17522:182894
TGGAGTCTGACTCGGTTGGACCTGGGTCGGCAGGTGCGGCTGGGAGTTTGGATATTATAAGGCCAGTCACAATGGGGGGTTCACTGGTGTGTCA
+
@@@BDBDFBBDFDDHFFGI9EEGHI)CEFG66@D/9='/5-''5(,,7>616>@CD:@:;A@?B52:@@A3:@@CBBB&05((::@?CC8?8:@
@HWI-ST279:219:D0RJNACXX:5:1101:2339:183129
CGAGGACTTGGAAACGACGCTGACGAGTTTCACCAGGATGAAACTCTTTCCTTCTCTCTCATCCCCATTTCATGCAAATAATCATTTTTTATTCAGTCTTA
+
@?@D<ADDHFD3CCABE)B)CC8?)0?B)BB>DHF2B2CB=BF;C>FFF4;CD7B7?:;)=;;.;1>CE>AC3;@;;;(;:>:@>CD>@9<@C(:>4:AC>
@HWI-ST279:219:D0RJNACXX:5:1101:14034:183067
GAGTTTCATCCTGGTGAAACTCGTCAGCGTCGTTTCCAAGTCCTCGGTAACAGAGTGAAACCCCCGTTGAGGCCGATTCGTTTCATTCACCGGATCTCTTG
+
CCCFFFFFHHHHHJEHIIJJJJIIJJJJJGHDGGIJIJIIHIJIJJJFHIFHIIJEHIJJFHHHFDABBBDDDDDDDDDDCDDDEEEDEDDDDDDDDDCDC
@HWI-ST279:219:D0RJNACXX:5:1101:9541:183412
AATGAAATCTTTTATGAAACAATCCCCACAGTGGAGGGGTTTCACTTTGACGTTTCCAAGACTAAGCAAAGCATTTAATTGATACAAGTTGCTGGGATCAT
+
CCCFFFFFHHGHHIJJJJJJJIIJJJJIJGHIHI@GHIJGIEFHIGIJJJIHFGHGIJJJIHGGHHFFFFFCCCEEFEDEDCDEDDCCACDDDDDBDDDDC
@HWI-ST279:219:D0RJNACXX:5:1101:17473:183505
AAAATATTATACCATCTTCTCTCAAATGAAATCTTTTATGAAACAATCCCCACAGTGGAGGGGTTTCACTTTGACGTTTCCAAGACTAAGCAAAGCATTTA
+
CCCFFFFFHHHHHJJJJJJJJJJJJJJJJIJJJJJJJJIJJJJJJJJJJJHIIJJDGIFHJJIAGHHFHHFGFFFFDDEEEEDDDDDDDDDDDDDDDCDDE
@HWI-ST279:219:D0RJNACXX:5:1101:19852:183865
TTATACCATCTTCTCTCAAATGAAATCTTTTATGAAAGAATCCCCACAGTGGAGGGGTTTCACTTTGACGTTTC
+
+8=AD,,A,A8C<2ABDF<3:A<3<AFE<9<<2A@BB4EGB@@>DB?FH4?BBDH@A@/(.@@CCDEC>:B=;?
@HWI-ST279:219:D0RJNACXX:5:1101:3553:184267
GGACGCAAGAGATCCGGTGAATGAAACGAATCGGCCTCAACGGGGGTTTCACTCTGTTACCGAGGACTTGGAAACGACGCTGACGAGTTTCACCAGGATGA
+
CCCFFFFFHGH<<CBGIEFHH@EGIADGGIIIJIHDHIJGGIIGGD98155@3>AC;@A:CBBBB7<AACDCCDDDB95>BB995?B224>>CCDBDBCCD
@HWI-ST279:219:D0RJNACXX:5:1101:17959:186109
AGCAAAGCATTTAATTGATACAAGTTGCTGGGATCATTTGTACCCAAAATCCGGCGCGGCGCGGGAGAATGCGGAGGTCGCACGGCGGAGGCGGACGCAAG
+
@BCFFFFDDHHHHIJJJJJJIIGJHIJIIIIJJJJIJJIIFHIJJEIIJIGGGIIIIFFDDDBBDBBDDDDDDDBB@<CBDDDDDDDB>BB@BBBBDB<95
@HWI-ST279:219:D0RJNACXX:5:1101:16578:186629
ATGGGGATGAGAGAGAAGGAAAGAGTTTCATCCTGGTGAAACTCGTCAGCGTCGTTTCCAAGTCCTCGGTAACAGAGTGAAACCCCCGTTGAGGCCGATTC
+
CCCFFFFFHHHHHJJGJJIIIJIJIDHCGIFHIDIIFGHGIJJIIHHEIJHGHIGHJHHGFE)7?BDED?CDDDDDCACCDCDDDDDD@DD?CDDDDBDD@
@HWI-ST279:219:D0RJNACXX:5:1101:17876:187243
CGTCCGCCTCCGCCGTGCGACCTCCGCATTCTCCCGCGCCGCGCCGGATTTTGGGTACAAATGATCCCAGCAACTTGTATCAATTAAATGCTTTGCTTAGT
+
@@@DFFFFGHGFHIEIDHHBAFHJIAHHIGGGGJJIIBEFC>;@DDD-@@AA@@D<@CC@CDCC@@@?CDBAAB?CC>CDBACCCA>CDD>>CDCCDDCD>
@HWI-ST279:219:D0RJNACXX:5:1101:5783:187512
GTTTCACTTTGACGTTTCCAAGACTAAGCAAAGCATTTAATTGATACAAGTTGCTGGGATCATTTGTACCCAAAATCCGGCGCGGCGCGGGAGAATGCGGA
+
<?;BDEDFHFA>B?ACBFJIHIGGHIGECHGGGJ@DHGIHIIGHGGIJGIIGHGEIIJJJGCGGHFCFGGHIJJAEHHHFFDDDDDDDDBBDBBDDDCDD>
@HWI-ST279:219:D0RJNACXX:5:1101:15689:187959
CTTCTCTCAAATGAAATCTTTTATGAAACAATCCCCACAGTGGAGGGGTTTCACTTTGACGTTTCCAAGACTAAGCAAAGCATTTAATTGATACAAG
+
@;@DDFFDAFFHAGGG@GIGJCGIGCIHE;FEB;EDEHA>CDG3?DGG?;BBFGGGG;7C8-5==>37)6?BDE3>;@CD=CC>>B@AD@A(;@CC@
@HWI-ST279:219:D0RJNACXX:5:1101:19246:188239
TGATTATTTGCATGAAATGGGGATGAGAGAGAAGGAAAGAGTTTCATCCTGGTGAAACTCGTCAGCGTCGTTTCCAAGTCCTCGGTAACAGAGTGAAACCC
+
@C@FFFDFDHGHHJIJIJJJJJIJIJJGIIIJJJDHHIGJIDHIJJIIDGGHGGGGIJJJIHEEIJJEEFDDDECDCCACCDDDD8ABDCDDD@CDED@A?
@HWI-ST279:219:D0RJNACXX:5:1101:12462:188456
TTGCACGGCTACCCAAAATATTATACCATCTTCTCTCAAATGAAATCTTTTATGAAACAATCCCCACAGTGGAGGGGCTTCACTTTGA
+
11+4=22@F??<AFHBGD9+A??+AC9<?91::C>@?H>?B@9?BDFHGIBB>*0/8B888@@;@@<C@7=C?CEBC'9;5>:@A>:A
@HWI-ST279:219:D0RJNACXX:5:1101:12880:188721
GATTATTTGCATGAAATGGGGATGAGAGAGAAGGAAAGAGTTTCATCCTGGTGAAACTCGTCAGCGTCGTTTCCAAGTCCTCGGTAACAGAGTGAAACCCC
+
CCCFFFFFHHHHHJJJJJJJJJJJJJIJIJJJJJJJJJJJIJJJJJJJIJIHHIJJJJJJIJJJJJGHFFDDEEDEDDDDDDDDBDDDDDDDACDEDDDDB
@HWI-ST279:219:D0RJNACXX:5:1101:18910:188648
CAATTAAATGCTTTGCTTAGTCTTGGAAACGTCAAAGTGAAACCCCTCCACTGTGGGGATTGTTTCATAAAAGATTTCATTTGAGAGAAGATGGTATAATA
+
CCCFFFFFHGHHHJEIIJIGCHHIJIGIJJJJJJJJI>FHIGFHGIIJJGFGIGHIJI;GGH7CHEEH@CEGFFDEFFEEEECABDABDDDDCCACCDDE>
@HWI-ST279:219:D0RJNACXX:5:1101:9295:188906
AACCCCCGTTGAGGCCGATTCGTTTCATTCACCGGATCTCTTGCGTCCGCCTCCGCCGTGCGACCTCCGCATTCTCCCGCGCCGCGCCGGATTTTGGGTAC
+
CCCFFFFFHHHHHJJJJJJJJJIJJJJJJJIJJJJIJJJJJJJJJJJHHFBDDDDDDDBDDDBDDDDDDDDDDDEDDDBDDDDDDDBDBD9<BCDDDD<CA
@HWI-ST279:219:D0RJNACXX:5:1101:7452:189217
GGGTTTCACTTTGACGTTTCCAAGACTAAGCAAAGCATTTAATTGATACAAGTTGCTGGGATCATTTGTACCCAAAATCCGGCGCGGCGCGGGAGAATGCG
+
@@@BDFEFHHGHHJAGHIFJBGHDHGIIJJJJGGICCGEHJIIJIJJGIIGIIHIJJJIJIIECHHJGFGGEIIIHHHHGFFCDDDBDDDDDDBDDDDDCD
@HWI-ST279:219:D0RJNACXX:5:1101:15232:189260
GGGTAAGACTGAATAAAAAATGATTATTTGCATGAAATGGGGATGAGAGAGAAGGAAAGAGTTTCATCCTGGTGAAACTCGTCAGCGTCGTTTCCAAGTCC
+
@CCBDFFFHHHGHFFIIJJJJIIJJJJJJJJJJJIIIIIJJJJJJJIIIHGGHGIJJIIIJCHHGIJJHGHHEDFFFFFEDEDDB>9?@BBDBDDEDD@CC
@HWI-ST279:219:D0RJNACXX:5:1101:15214:189483
AGGTCGCACGGCGGAGGCGGACGCAAGAGATCCGGTGAATGAAACGAATCGGCCTCAACGGGGGTTTCACTCTGTTACCGAGGACTTGGAAACGACGCTGA
+
@C@DDFFFHHHHHJHIJJJHFFDBDDBDDCCDDDD<BBDEDCDDDDBDDDBBBDDDCDDDDDDD0;B@CDDDDD@CCDDDBBDBBCCCD@CDDDDBDDBDD
@HWI-ST279:219:D0RJNACXX:5:1101:19576:190690
CGAGTTCCCCACCCCCGATTCCATGGAGAAGAGAACTAGGAGTAAGGCCAGTCACAATGGCTAGGGTCATTGCACGGCTACCCAAAATATTATACCATCTT
+
?@@D=2BDFDHHDGGGI<CF@FDBHG3BBDDDGGIJIJG*9FBGEGGIHGCGHIH4CEAECC3?(;?@ACEDCDADDB@B?CB@BB?ACD3>3@@@@CCC>
@HWI-ST279:219:D0RJNACXX:5:1101:12630:191346
GCGGACGCAAGAGATCCGGTGAATGAAACGAATCGGCCTCAACGGGGGTTTCACTCTGTTACCGAGGACTTGGAAACGACGCTGACGAGTTTCACCAGGAT
+
CCCFFFFFHHHHGGIIJJJHIJJJIJIJJJJJJJIIIJIJJIIIHGFD3:<ADDDDDDCDDDDDBDD@DDDDDDDDDDDDDDBDDDDDDDBDEEDDDDDD=
@HWI-ST279:219:D0RJNACXX:5:1101:5321:192010
GGTACAAATGATCCCAGCAACTTGTATCAATTAAATGCTTTGCTTAGTCTTGGAAACGTCAAAGTGAAACCCCTCCACTGTGGGGATTGTTTCATAAAAGA
+
CC@FFFFFHHHHHJJJJJJJJJJJGIIIJJJJJJ@GIJJJJIJIJIJFHIGHIJJJJJIIJJJIHIJIJGIJJJJHHHHFDFFFDBDDDDDDDDDEDDDD@
@HWI-ST279:219:D0RJNACXX:5:1101:15761:192030
CACAATGGGGGTTTCACTGGTGTGTCATGCACATTTAATAGGGGTAAGACTGAATAAAAAATGATTATTTGCATGAAATGGGGATGAGAGAGAAGGAAAGA
+
@CCFDFFFFHHFHHJJJJJJ?GHGHIIJJJJJJIJJJGGIJJJJ<FGHIIHIJJJJJJJHFFFFFEDEFEEEEEDDDDDDDDDDDDDDDDBDDDDDDDCBC
@HWI-ST279:219:D0RJNACXX:5:1101:16851:192071
CAAGTCCTCGGTAACAGAGTGAAACCCCCGTTGAGGCCGATTCGTTTCATTCACCGGATCTCTTGCGTCCGCCTCCGCCGTGCGACCTCCGCATTCTCCCG
+
CCCFFFFFHHHHHJJJJJJHHIGJJJJJJJGHIGJIJJJHIJJJGIJJJJHIIJHHHFFDEEEEDDDDDDDDDDDDDDDD@BDD@DDDDDBDBDDDDDDD<
@HWI-ST279:219:D0RJNACXX:5:1101:6441:192448
CGTGCGACCTCCGCATTCTCCCGCGCCGCGCCGGATTTTGGGTACAAATGATCCCAGCAACTTGTATCAATTAAATGCTTTGCTTAGTCTTGGAAACGTCA
+
CCCFFFFFHHHHHJJJJJJJJJJJJJJIJJJHHDDDDDDDDC?CDDDDDDDDDDDDDDDDDDDDCCDEEDDEDDDEEDDEDDDDDDDDDEEDDDDDDBABD
@HWI-ST279:219:D0RJNACXX:5:1101:8267:192294
CAAAGCATTTAATTGATACAAGTTGCTGGGATCATTTGTACCCAAAATCCGGCGCGGCGCGGGAGAATGCGGAGGTCGCACGGCGGAGGCGGACGCAAGAG
+
@CCFDDDFHHHHGGDIJJIDEHAADGEIIJGI?EGGGI?FGGGIIJIEEHGGIGHJHFDBBDDBB@BDDCDDBBDDC>BBD>B>BDDDBBBB<BBBDD@C<
@HWI-ST279:219:D0RJNACXX:5:1101:15683:192481
GTATAAGGCCAGTCACAATGGCTAGTGTCATTGCACGGCTACCCAAAATATTATACCATCTTCTCTCAAATGAAATCTTTTATGAAACAATCCCCACAGTG
+
CBCFFFFFHHHHHJJJJJJJJJJJIHHEHGIJGIJJIJJJJJJJIJJJJJHHHJJJIGHIJJJIIGHGIJHGHGGGHFFFFFFDDEEEEDDDCDBDDBBCC
@HWI-ST279:219:D0RJNACXX:5:1101:20005:192728
AAGGCCAGTCACAATGGCTAGTGTCATTGCACGGCTACCCAAAATATTATACCATCTTCTCTCAAATGAAATCTTTTATGAAACAATCCCCACAGTGGAGG
+
CC@FFFFFHHHHHJJIJJJJF+AAFGIJIJGIJJIHIIJJJJJJJGIJIJIIGGIIIJIGIIIJJIIIGJHFFHHHHFFFDEFFEDCECDDDDDD:@CCDB
@HWI-ST279:219:D0RJNACXX:5:1101:14007:193628
GTAAGGCCAGTCACAATGGGGGTTTCACTGGTGTGTCATGCACATTTAATAGGGGTAAGACTGAATAAAAAATGATTATTTGCATGAAATGGGGATGAGAG
+
BBBFFFFFHHHHHJJJJJJJJJIIJJJJJJJBFDGFHIJJGGIIJJJJJJHHIJJ;BHHHHHFFFFFFFEEDDDDDEEDFEEDEEDDDDDDDDDDDDDDDD
@HWI-ST279:219:D0RJNACXX:5:1101:9965:194697
CCGCGCCGGATTTTGGGTACAAATGATCCCAGCAACTTGTATCAATTAAATGCTTTGCTTAGTCTTGGAAACGTCAAAGTGAAACCCCTCCACTGTGGGGA
+
CCCFFFFFHGHHHJJJJCFIJJJJGJJJJJJJJ@HIJJJFHIJIIJJJJJJJJJJJJHGHHHHHFFFFFFEEDEDDDDDACDECCBDDDDDDDDDACDDD?
@HWI-ST279:219:D0RJNACXX:5:1101:13969:194703
GGAAAGAGTTTCATCCTGGTGAAACTCGTCAGCGTCGTTTCCAAGTCCTCGGTAACAGAGTGAAACCCCCGTTGAGGCCGATTCGTTTCATTCACCGGATC
+
CCCFFFFFHHHHHJJJJJJGHIIIJJJIGIJGJJHIJJJIJJJJIHGHJJHIHIJJJIJI=EEHHEDFFDDBDDDDDDDDDDDDDDDDDEEEEEDDDB@DD
@HWI-ST279:219:D0RJNACXX:5:1101:17741:194679
GGCGCGGCGCGGGAGAATGCGGAGGTCGCACGGCGGAGGCGGACGCAAGAGATCCGGTGAATGAAACGAATCGGCCTCAACGGGGGTTTCACTCTGTTACC
+
CCCFFFFFHHHHHJJJJJJJJHHFD=CBBDDDDDDDDDD?BDDDDDDDBCBDDDDDD6@BDEDCDDCDDDDDDDCDBDDDDDDDDD09BCE@@C:ACCCDD
@HWI-ST279:219:D0RJNACXX:5:1101:5807:195106
GGGATGAGAGAGAAGGAAAGAGTTTCATCCTGGTGAAACTCGTCAGCGTCGTTTCCAAGTCCTCGGTAACAGAGTGAAACCCCCGTTGAGGCCGATTCGTT
+
@;?DADFFGHDDBHGHGGGFCHJIGGEFEHICA?CGIJJIJCBD@?FGDGFFAFEH@DDDHHCEEB??AECCED>(>;5>ABDDB9A?<CC?BBBB@C@CA
@HWI-ST279:219:D0RJNACXX:5:1101:5173:195406
CAATCCCCACAGTGGAGGGGTTTCACTTTGACGTTTCCAAGACTAAGCAAAGCATTTAATTGATACAAGTTGCTGGGATCATTTGTACCCAAAATCCGGCG
+
CCCFFFFFHHHHFGIGHJJJHHHHGIJJJJJJJIJJJJJJJGJIIIIJJJGHIGIJJJJIHHHHHHHFFEFFFEEEDDDDDDEFEEEEDDDDDDDDDDDDB
@HWI-ST279:219:D0RJNACXX:5:1101:21207:195440
GCCGCGCCGGATTTTGGGTACAAATGATCCCAGCAACTTGTATCAATTAAATGCTTTGCTTAGTCTTGGAAACGTCAAAGTGAAACCCCTCCACTGTGGGG
+
B@@FFFFFHH?FHIEHJJFGGIJJHCGIHIIIIJIGFHIGIGE@GGHGEHGCAEEHH@CBC?;?@>CACA>>CBDDDDCDACDED:,<9?<BCCDDDDCBB
@HWI-ST279:219:D0RJNACXX:5:1101:7785:196031
TCCTCGGTAACAGAGTGAAACCCCCGTTGAGGCCGATTCGTTTCATTCACCGGATCTCTTGCGTCCGCCTCCGCCGTGCGACCTCCGCATTCTCCCGCGCC
+
CCCFFFFDHHHHHJJIJIJJJJJJJJJIJJJIIJJFHHIIHIJJJJJJJJHIHHFFFEEEEEDDDDDDDDDDDDDDDDDDDDDDDDDDDDDDEDDDBDDDB
@HWI-ST279:219:D0RJNACXX:5:1101:15116:196521
GTGTCATTGCACGGCTACCCAAAATATTATACCATCTTCTCTCAAATGAAATCTTTTATGAAACAATCCCCACAGTGGAGGGGTTTCACTTTGACGTTTCC
+
@@@DFFDFGGHHHGIJJJJJJJJIFJJJJJIGGGIJJJJJJGIJJJIIIJHIJJJJJJIJJJIIIJGGIIJIHHG?DFDDDDD3=BCCDDCDDDDD@DDCC
@HWI-ST279:219:D0RJNACXX:5:1101:10829:197825
GTTTCATTCACCGGATCTCTTGCGTCCGCCTCCGCCGTGCGACCTCCGCATTCTCCCGCGCCGCGCCGGATTTTGGGTACAAATGATCCCAGCAACTTGT
+
@=BDDD>BFHDD?@CFCGFBDC@FHGG@FBFHEGGGG4;@@ABEB@?ABA>@;;@AC?B=BB;B5;;0509@>@C><+>CCDCCCCA:@<CA@?C<?CC>
@HWI-ST279:219:D0RJNACXX:5:1101:14456:198093
AATGCGGAGGTCGCACGGCGGAGGCGGACGCAAGAGATCCGGTGAATGAAACGAATCGGCCTCAACGGGGGTTTCACTCTGTTACCGAGGACTTGGAAACG
+
BCCFFFFDHHFHHJJJIJJJJJJHHDDDDDDDDDDDCDDDDD7BBDEDDDDDDDDDDDDDDBDDDDDDDDD9@DDEDDDDDDDDDDDDDDDDDDDDDDDD?
@HWI-ST279:219:D0RJNACXX:5:1101:7853:198422
GGGAGAATGCGGAGGTCGCACGGCGGAGGCGGACGCAAGAGATCCGGTGAATGAAACGAATCGGCCTCAACGGGGGTTTCACTCTGTTACCGAGGACTTGG
+
BCCFFFDFHHHHHIJEDHIJJJJIJJFHFEBD@DDDDBDDDDDDDDD9BDDDDCDDDBBDDDBD>BDDACDDDDDD<@DDDDDDDDCDCDDD9BB>BDDDD
@HWI-ST279:219:D0RJNACXX:5:1101:14506:198729
AGACTGAATAAAAAATGATTATTTGCATGAAATGGGGATGAGAGAGAAGGAAAGAGTTTCATCCTGGTGAAACTCGTCAGCGTCGTTTCCAAGTCCTCGGT
+
CCCFFFFFHHHHHJJJJJJJIJJJJJJJJJJJJJJJJHIIGIIIIJIJJJIIJJJJ@GHJJJJJJJJGHHHHHFFFFDDDEDDDDDDDDDEDDDDDDDDBB
@HWI-ST279:219:D0RJNACXX:5:1101:13021:198859
GAGGGGTTTCACTTTGACGTTTCCAAGACTAAGCAAAGCATTTAATTGATACAAGTTGCTGGGATCATTTGTACCCAAAATCCGGCGCGGCGCGGGAGAA
+
@B@FFFFFHFHHHBFHEGHFFGGGIGGJJIIJGIJJJHIGHIIJJHIJJGDGHIIBGGGGIIICIIIHHHGEHHFFFFBCCEEDDDDDDDBDDDDD<9@?
@HWI-ST279:219:D0RJNACXX:5:1101:15710:199147
GAGATCCGGTGAATGAAACGAATCGGCCTCAACGGGGGTTTCACTCTGTTACCGAGGACTTGGAAACGACGCTGACGAGTTTCACCAGGATGAAACTCTTT
+
@CCFFFFFHFHHGJJJIIJJJJIJJJJJIJJJJJJJIJ??CCEDEEDCCDCDDBBDD=BDDDDCCCCB@BBD;BDC>?BBBDDDDDDDDBCDCCDDDDCCD
@HWI-ST279:219:D0RJNACXX:5:1101:7558:199475
CGAATCGGCCTCAACGGGGGTTTCACTCTGTTACCGAGGACTTGGAAACGACGCTGACGAGTTTCACCAGGATGAAACTCTTTCCTTCTCTCTCATCCCCA
+
CCCFFFFFHHHHHJIJJJJJFGIIJJJJJIJIJJJJFHFEDEEEEEDDDDDDDDDDDDDBD?BDEEDDDDDDDDDDDDDDDDDDDDDDDDDDDDDEDDDD@
@HWI-ST279:219:D0RJNACXX:5:1101:18368:199814
GTTTCCAAGACTAAGCAAAGCATTTAATTGATACAAGTTGCTGGGATCATTTGTACCCAAAATCCGGCGCGGCGCGGGAGAATGCGGAGGGCGCACGGCGG
+
@@@DDFBDHH?FDHEGGGGFD;EHI<CH+2CF@EGGHEHG<:H>FHEFAEDGGHIIJG<DHD=<B;B8A<A??BD<<BDBDBDCD&599<-)99<BBDDDB
@HWI-ST279:219:D0RJNACXX:5:1101:14964:200370
CAAAATCCGGCGCGGCGCGGGAGAATGCGGAGGTCGCACGGCGGAGGCGGACGCAAGAGATCCGGTGAATGAAACGAATCGGCCTCAACGGGGGTTTCACT
+
CCCFFFFFHHHHHJJJJJJJFCDDDDDDDDBDD?CBDBDDDBDDBDDDDDDBBBDDDDD?CDDBD;BBDEDDDDDDDDDDDDDD@DDDDDDDDD59?CAC@
@HWI-ST279:219:D0RJNACXX:5:1101:15140:200450
GATCCCAGCAACTTGTATCAATTAAATGCTTTGCTTAGTCTTGGAAACGTCAAAGTGAAACCCCTCCACTGTGGGGATTGTTTCATAAAAGATTTCATTTG
+
CCCFFFFFHGHHHJIFHJJJJJJJJJIJJJJJJJJIIJHIJJJJJJJIJGDGIJIFHIEIIJJJIJJJJJJGHHHFDCEEEEEDFEDDDDDDDDDDEEFFE
@HWI-ST279:219:D0RJNACXX:5:1101:21005:200532
AATCCCCACAGTGGAGGGGTTTCACTTTGACGTTTCCAAGACTAAGCAAAGCATTTAATTGATACAAGTTGCTGGGATCATTTGTACCCAAAATCCGGCG
+
@@@DFDBFHDFCFGEHHJJFHHCGHGIJJ@DGBCH?FIIAGHHGJIGGIIC=FHIIIJJJGHFEEHFF@DD@CCCD;C=ACDFEDC;>ACBB?C@399>B
@HWI-ST279:219:D0RJNACXX:5:1102:4855:2176
CATTTAATTGATACAAGTTGCTGGGATCATTTGTACCCAAAATCCGGCGCGGCGCGGGAGAATGCGGAGGTCGCACGGCGGAGGCGGACGCAAGA
+
=@@DDDB??,:DBA<CCFF,:AI9CG>FBE@H?F:CBGDDGA99D@D)7@4/,9>/85<BD8@3>>>B5@BC5-055<BDDDDD80)&05<<@>C
@HWI-ST279:219:D0RJNACXX:5:1102:8047:2199
CCCAAAATATTATACCATCTTCTCTCAAATGAAATCTTTTATGAAACAATCCCCACAGTGGAGGGGTTTCACTTTGACGTTTCCAAGACTAAGCAAAGCAT
+
@@@FFFFFHGHHFIJGGGHIJJJJIJJJIJJJJGGEHIIIIIIGIJIIIJ@HHIIJJI<DH@FDHH;BEHGFFFFFFCA?ACCDEDDDDCDDCDDDDC?CA
@HWI-ST279:219:D0RJNACXX:5:1102:16858:2355
CATTTAATTGATACAAGTTGCTGGGATCATTTGTACCCAAAATCCGGCGCGGCGCGGGAGAATGCGGAGGTCGCACGGCGGAGGCGGACGCAAGAGATCCG
+
C@BFFFFFHHHHHJJJJHHIJJJJJJJJJJJJIGIJJJJJJJJJJJJIJJJJFDDDDDDDBDDDDDD>BD?CDDDDDDDDD<BDDDD@BBDDDD?BCACDA
@HWI-ST279:219:D0RJNACXX:5:1102:20478:2281
GTATAAGGCCAGTCACAATGGCTAGTGTCATTGCACGGCTACCCAAAATATTATACCATCTTCT
+
8:BDFDEBAFFHA?FGI<@F@<33<+2A2AF@9*??C6@DGBB@DDHC@@888=B)/=)8=CAF
@HWI-ST279:219:D0RJNACXX:5:1102:8561:3028
GCGGGAGAATGCGGAGGTCGCACGGCGGAGGCGGACGCAAGAGATCCGGTGAATGAAACGAATCGGCCTCAACGGGGGTTTCACTCTGTTACCGAGGACTT
+
CCCFFFFFHHHHHJGIJHIJIJJJJIJHFDDDDDBDDDDBB?BAACDDD@<BCEDCDDDDDDDDDDDDBDDDDDDDDD5>BCCCCDCCCDDDDDBBD<BDC
@HWI-ST279:219:D0RJNACXX:5:1102:20684:3165
TCAATTAAATGCTTTGCTTAGTCTTGGAAACGTCAAAGTGAAAGCCCTCCACTGTGGGGATTGTTTCATAAAAGATTTCATTTGAGAGAAGATG
+
@8;1BDBDHDHD<FBF<CF>D<BHFEHGDBFGFDCEHH9CFDF*:):D8?BDG88?DG<1;=@7=CAHH@7?>E?;@DD?CCE@C1=A=C?(;A
@HWI-ST279:219:D0RJNACXX:5:1102:4681:3260
CGAATCGGCCTCAACGGGGGTTTCACTCTGTTACCGAGGACTTGGAAACGACGCTGACGAGTTTCACCAGGATGAAACTCTTTCCTTCTCTCTCATCCCCA
+
CCCFDFFDHFHBFIGHGAGG@FHHGIGGGGGGGHGIFHFFDEEDCCA@CDBBB@@B<CBBD<?CA:@C@?@<CCCCCCDDDCDDDDDCDDDCCDCDDDDDC
@HWI-ST279:219:D0RJNACXX:5:1102:11561:3676
TTAGGCCAGTCACAATGGGGGTTTCACTGGTGTGTCATGCACATTTAATAGGGGTAAGACTGAATAAAAAATGATTATTTGCATGAAATGGGGATGAGAGA
+
CCCFFFFFHHHHHJJJJJJJJHIJJJJJJJGHGGHJJJIJIJJJJJIJJJGHJJ@GIHHHHHHFFFFFFEDDDDDEEDFEEDEEDDDDDDDDDBDDDDCD?
@HWI-ST279:219:D0RJNACXX:5:1102:11736:3753
TCTGTTACCGAGGACTTGGAAACGACGCTGACGAGTTTCACCAGGATGAAACTCTTTCCTTCTCTCTCATCCCCATTTCATGCAAATAATCATTTTTTATT
+
CCCFFFFFHHHHHHIJJJJJJJJJJIJJJJJJJIJJJJJJJJJJJIIJHHHFHHFFFFFFEEEEEEDDDEDDDDCDDEEEEDDDDDDDDEDDDEEEDDDDD
@HWI-ST279:219:D0RJNACXX:5:1102:15973:4236
CGTCCGCCTCCGCCGTGCGACCTCCGCATTCTCCCGCGCCGCGCCGGATTTTGGGTACAAATGATCCCAGCAACTTGTATCAATTAAATGCTTTGCTTAGT
+
CCCFFFFFHHHHHJJHIJJIJJJJJJJJJJIJJJJIIHHFDDDDDDD@BDACDDD?CDDDDDCDDDDDDDDDDDDDDDDEEEDDEDDDEEDDEDDDDDDDC
@HWI-ST279:219:D0RJNACXX:5:1102:13671:4291
GTTACCGAGGACTTGGAAACGACGCTGACGAGTTTCACCAGGATGAAACTCTTTCCTTCTCTCTCATCCCCATTTCATGCAAATAATCATTTTTTATTCAG
+
BB@DFFFDHDFHGJGIGIJJGFGGDGIIJIIGFHIGGHEDFI<EIIJHHHBEHFBCFFCFCEDEEE@CCDDDCCCCADAC@>>CCDCACCCADDDACDD@:
@HWI-ST279:219:D0RJNACXX:5:1102:14322:5401
GGCTACCCAAAATATTATACCATCTTCTCTCAAATGAAATCTTTTATGAAACAATCCCCACAGTGGAGGGGTTTCACTTTGACGTTTCCAAGACTAAGCAA
+
@@?DFFFFHFFHHJJJJIJJGGIJJIJJJJIJGGHGIGGIEHIJJJIIEIGHIIJIIJIHIGIEHICGIJH=?DFFEEEECEDD@DDDDEDDDDDDCDACD
@HWI-ST279:219:D0RJNACXX:5:1102:2893:5699
GAAACAATCCCCACAGTGGAGGGGTTTCACTTTGACGTTTCCAAGACTAAGCAAAGCATTTAATTGATACAAGTTGCTGGGATCATTTGTACCCAAAATCC
+
@@@F=DFADCFHHJIICDGAFCHH?FEHIG4?DGHCGDBHIBEGGIIIICCHHGEE@CC:CEH>A@BCCFFCC6;ACDDDDDA(<ACDEDCCCCDDBDCCC
@HWI-ST279:219:D0RJNACXX:5:1102:14756:5643
AGAGTTTCATCCTGGTGAAACTCGTCAGCGTCGTTTCCAAGTCCTCGGTAACAGAGTGAAACCCCCGTTGAGGCCGATTCGTTTCATT
+
;?@DB??AD:A?DD>B;F>AHCE?A1C)A?EH@HGIH9?F?G?BBF:6-=57@;;=C74@D=E=A>/,6;AC9;(3=B?4<AA7@>@A
@HWI-ST279:219:D0RJNACXX:5:1102:14118:5758
GCTGCTTAGGCCAGTCACAATGGCTAGTGTCATTGCACGGCTACCCAAAATATTATACCATCTTCTCTCAAATGAAATCTTTTATGAAACAATCCCCACAG
+
@CCFFFDDHDHHFEHGIGJJIJIJJGI2CFHCHIGJGIIIIIIIJJGJJJIIIIIGIIDEHIAHDHEDHGFFHHHHFDBEFFFCACCEEEDDDDDCDDB<<
@HWI-ST279:219:D0RJNACXX:5:1102:15288:5800
AATCCTAAGGCCAGTCACAATGGGGGTTTCACTGGTGTGTCATGCACATTTAATAGGGGTAAGACTGAATAAAAAATGATTATTTGCATGAAATGGGGATG
+
CCCFFFFFHHGHHJHIJJJJJJJJJJHIJJJJJJJBGFFDHIJJIJJIIJFHGIIJJJJ:EHFFFFFFEEEEEEEDDDDDFEDFEEDEEDDDDDDDDDDB@
@HWI-ST279:219:D0RJNACXX:5:1102:19113:5882
GGATCATTTGTACCCAAAATCCGGCGCGGCGCGGGAGAATGCGGAGGTCGCACGGCGGAGGCGGACGCAAGAGATCCGGAGAATGAAACGAATCGGCCTCA
+
@@<DDDFD?DFHDGGGHGIE+A@DHEFA@6@EB>B666<(:@:6<00(35795&&&0505<200;;-0855<AA@>>8<&09<AA>C@:?)<A8?>BB5A>
@HWI-ST279:219:D0RJNACXX:5:1102:14527:6516
CTCCGCCGTGCGACCTCCGCATTCTCCCGCGCCGCGCCGGATTTTGGGTACAAATGATCCCAGCAACTTGTATCAATTAAATGCTTTGCTTAGTCTTGGAA
+
CCCFFFFFHHHHHJJJJJJJJJJJJJJJJJJJJJGFDDDD@DDDDDDD<CCCDDDDDDDDDDDDDDDDDDDDEEEDDEDDDEEDDEDDDDDDDDDEEDDDD
@HWI-ST279:219:D0RJNACXX:5:1102:3273:7588
GCGGAGGCGGACGCAAGAGATCCGGTGAATGAAACGAATCGGCCTCAACGGGGGTTTCACTCTGTTACCGAGGACTTGGAAACGACGCTGACGAGTTTCAC
+
@@BFFFFFHHHHHIIIIIGFHJJHIAEGGHHFHHFFFFDDED8@DDDDDD@BDD5<BCDCCDDDDDCCCDBDDBDDDDDCCDC@BBBDDDDDD@BBBDDED
@HWI-ST279:219:D0RJNACXX:5:1102:10383:7900
AGGCCAGTCACAATGGGGGTTTCACTGGTGTGTCATGCACATTTAATAGGGGTAAGACTGAATAAAAAATGATTATTTGCATGAAATGGGGATGAGAGAGA
+
CCCFFFFFHHHHHJJJJJJGIIJJJIIJDHGHGIJJJIJJJJJJIJJIJJHI@EHJJJHHGHHFFFFFDEDDDEEDECDDEEDCDDDDDDDDDDDDDDDDD
@HWI-ST279:219:D0RJNACXX:5:1102:9136:8175
AAGTTGCTGGGATCATTTGTACCCAAAATCCGGCGCGGCGCGGGAGAATGCGGAGGTCGCACGGCGGAGGCGGACGCAAGAGATCCGGTGAATGAAACGAA
+
CCCFFFFFHHHHHJJJJJJJIJJJJJJJJJJJJIIJJJIGDDDDDDDDDDCBDBDD?CDDDDDDDDDBDDDDDBDDDDDDDDCCDDDD5>?CEDDDDDDDD
@HWI-ST279:219:D0RJNACXX:5:1102:14597:8210
GTTTCACTCTGTTACCGAGGACTTGGAAACGACGCTGACGAGTTTCACCAGGATGAAACTCTTTCCTTCTCTCTCATCCCCATTTCATGCAAATAATCATT
+
@@BFDFFDHFFHHIJJIFHGIIHHIIIIIGG@DADDHIGACE;FHGAGGIEEEEDCD@@@>CEDCEDDDCDCCDDDACCDD<CCDD>C>CACCCDDACDCA
@HWI-ST279:219:D0RJNACXX:5:1102:3755:8846
GGCGCGGGAGAATGCGGAGGTCGCACGGCGGAGGCGGACGCAAGAGATCCGGTGAATGAAACGAATCGGCCTCAACGGGGGTTTCACTCTGTTACCGAGG
+
BCCFFFFFHHFBFHIIJGIJIJIJBHEHEF?7?BBBD7BBDBBBCDCDDD<:7@@CEDCDDDD@BBDDDBBDDCDDDDDDD59?::@>CCDCD@ACB5<B
@HWI-ST279:219:D0RJNACXX:5:1102:12209:9085
TTGCGTCCGCCTCCGCCGTGCGACCTCCGCATTCTCCCGCGCCGCGCCGGATTTTGGGTACAAATGATCCCAGCAACTTGTATCAATTAAATGCTTTGCTT
+
CCCFFFFFHHHHHJJJJJHGIJIJJIJJIJJJJIIJJJGHFDDDDDDDDDBDDDDDDD<ACCDDDDDDDDDDDDDDDDDDCDDEEDCEDDDEEDDEDDDDD
@HWI-ST279:219:D0RJNACXX:5:1102:21129:9180
AACTCGTCAGCGTCGTTTCCAAGTCCTCGGTAACAGAGTGAAACCCCCGTTGAGGCCGATTCGTTTCATTCACCGGATCTCTTGCGTCCGCCTCCGCCGTG
+
@@@FDFDDHHHFHJIEGIIHIACFGFHIJICGIIJJGEBDGIJGIIJJJEBE?EE??B9>B@BCCDCCDE;>AAB@9@BCCEDACBDB@DDDDDDBDDB>@
@HWI-ST279:219:D0RJNACXX:5:1102:9810:9678
TGCACGGCTACCCAAAATATTATACCATCTTCTCTCAAATGAAATCTTTTATGAAACAATCCCCACAGTGGAGGGGTTTCACTTTGACGTTTCCAAGACTA
+
@B@BDDDDHF??BBGG;CDFEHHIE<E>FGIBBAHCGHEHHJEEAF>FHIFHJEEH:@BGGCFG>@;C.=?=?B8A9?B@BCC>C:;>?88?>>@AC@CCC
@HWI-ST279:219:D0RJNACXX:5:1102:13088:9598
CGGGGGTTTCACTCTGTTACCGAGGACTTGGAAACGACGCTGACGAGTTTCACCAGGATGAAACTCTTTCCTTCTCTCTCATCCCCATTTCATGCAAATAA
+
B@@FFFDFHHHHHJJJJJJJJJIIJIIJIJJJIJJJJJGFFCDDDDB@BDDFDDDDBDDDCDDDDDDDDDDDDDDCDDDDDEDD@@CDDEEDDDDCCDDDC
@HWI-ST279:219:D0RJNACXX:5:1102:11293:9848
CAACTTGTATCAATTAAATGCTTTGCTTAGTCTTGGAAACGTCAAAGTGAAACCCCTCCACTGTGGGGATTGTTTCATAAAAGATTTCATTTGAGAGAAGA
+
CCCFFFFDFHHHHIJJJJJJJJJJJJJJIJIJJIJJJJJJJHIJJJJFIJGHIIJIIJJJJGIFHIJJEHHGHFFFFFFEEEEDEDDDEEEFEEDDDDCDC
@HWI-ST279:219:D0RJNACXX:5:1102:5170:10322
CACGGCTACCCAAAATATTATACCATCTTCTCTCAAATGAAATCTTTTATGAAACAATCCCCACAGTGGAGGGGTTTCACTTTGACGTTTCCAAGACTAAG
+
@@CFFFFFHHHFHIIGIIJEIHHHEFGGIJGIGCHIIEDEGIGGIJIIHE9BGHGHHGHIIJAGEHHCEHCEBB9>@C3>CCC@CDD8??CCCAAAC>@C@
@HWI-ST279:219:D0RJNACXX:5:1102:9886:10727
CTGGTGTGTCATGCACATTTAATAGGGGTAAGACTGAATAAAAAATGATTATTTGCATGAAATGGGGATGAGAGAGAAGGAAAGAGTTTCATCCTGGTGAA
+
@BBFDEDDHHFHFGFHGGGJJEHDFEHIBFGECHIGJEIJGIHGGGGIGEGDHGIIJJA>=GHIIIIAEEHEAD?BBEEEDECBDC@;CDCDEDCCDDDDD
@HWI-ST279:219:D0RJNACXX:5:1102:3917:10801
GCGGACGCAAGAGATCCGGTGAATGAAACGAATCGGCCTCAACGGGGGTTTCACTCTGTTACCGAGGACTTGGAAACGACGCTGACGAGTTTCACCAG
+
@<@DDDD<FAF>>?2:C??1?HEGFH?DB;<DH(8;'@48=@=AEBB@8:?93>>@CC@C::@0-&88?CCDC>3:?8559<><<CBBD82>(+4:A?
@HWI-ST279:219:D0RJNACXX:5:1102:6572:10878
AATGATTATTTGCATGAAATGGGGATGAGAGAGAAGGAAAGAGTTTCATCCTGGTGAAACTCGTCAGCGTCGTTTCCAAGTCCTCGGTAACAGAGTGAAAC
+
CCCFFFFFHHHHHJJJJJJJJJJJIHIJIGGIIGIJGEGGDHIHIIJIJJHIJJBFGHIJJJIIJGIIFEHF>CC@CDDDACCDDDDDDDDCDCCCCCDDD
@HWI-ST279:219:D0RJNACXX:5:1102:11764:10857
TTTCATTCACCGGATCTCTTGCGTCCGCCTCCGCCGTGCGACCTCCGCATTCTCCCGCGCCGCGCCGGATTTTGGGTACAAATGATCCCAGCAACTTGTAT
+
CCCFFFFFHHHHHJJJJJJJJJJJJJJIJJJJIJJJFHIJIGHFFFFDDD@DDDDDDDDDDBDDDDDD@BDDDDDD<CDDDDDDDDDDDCDDDDDDDDCDD
@HWI-ST279:219:D0RJNACXX:5:1102:11645:12048
TAAGACTGAATAAAAAATGATTATTTGCATGAAATGGGGATGAGAGAGAAGGAAAGAGTTTCATCCTGGTGAAACTCGTCAGCGTCGTTTCCAAGTCCTCG
+
CCCFFFFFHHHHHJJJJJJIJJJJJJIIIIJJJIJJJJJFGIHJGIIJJIFGIIIJIICHIIJJJJFIHCHFHFFFFFEDDDDDBDD@BDDDEDDDDDCDD
@HWI-ST279:219:D0RJNACXX:5:1102:7001:12897
GTACCCAAAATCCGGCGCGGCGCGGGAGAATGCGGAGGTCGCACGGCGGAGGCGGACGCAAGAGATCCGGTGAATGAAACGAATCGGCCTCAACGGGGG
+
CB@FFFFFHHHHHJJJJJJIIJJJHDDDDDDDDDDBDD?CDBDDDDBDDB@BBDD8BD@@DBABCCCDDD9@BDDDDDDDDDDDDDDDDBDDCCBDDDD
@HWI-ST279:219:D0RJNACXX:5:1102:14177:12793
CGGACCTCTTGCGTCCGCCTCCGCCGTGCGACCTCCGCATTATCCCGCGCCGCGCCGGATTTTGGGTACAAATGATCCCAGCAACTTGTATCAATTAAATG
+
CCCFFFFFHHHHHJJJJJJJJJJJJJIIJJJJJIJJIIHHFFFFFFDDDDD@BDDDDD;BDDDCDD?CDDDDDDDDDDDCDDDDDDDDDDEEEDDEDDDEE
@HWI-ST279:219:D0RJNACXX:5:1102:9852:13437
AATGCGGAGGTCGCACGGCGGAGGCGGACGCAAGAGATCCGGTGAATGAAACGAATCGGCCTCAACGGGGGTTTCACTCTGTTACCGAGGACTTGGAAACG
+
@CCFFFFDHHFHHJJJJJJJJIJHHDDBDDBDDDCBCDDDDDBDBDEDDDDDDDDDDDDBDDDDDDBDDDD09@CEDDDDDCDDDDD@DD<BDDDDDCDDD
@HWI-ST279:219:D0RJNACXX:5:1102:14981:13950
AGGCCAGTCACAATGGAGGTTTCACTGGTGTGTCATGCACATTTAATAGGGGTAAGACTGAATAAAAAATGATTATTTGCATGAAATGGGGATGAGAGAGA
+
@<<BDDB?BFBA<<EH>D@A@A>4??CD+:):1?DBC?3??B9??00BD?B@0?C>:CBCAACHIGECHCHHEDCDADFEE>CEEA;@@??;=B>A:A??B
@HWI-ST279:219:D0RJNACXX:5:1102:13526:14202
AACTCGTCAGCGTCGTTTCCAAGTCCTCGGTAACAGAGTGAAACCCCCGTTGAGGCCGATTCGTTTCATTCACCGGATCTCTTGCGTCCGCCTCCGCCGT
+
@@CFFFFFHHHHHJJIJJJJJJJJJJJIJJGIIIIJJJDHIJJIJJJJJ@CHHHHFFD?BDDD>CBCCDEEEDDDDBDDDDDDDDDDDDDDDDDDDBDB<
@HWI-ST279:219:D0RJNACXX:5:1102:13726:14705
TCGTTTCATTCACCGGATCTCTTGCGTCCGCCTCCGCCGTGCGACCTCCGCATTCTCCCGCGCCGCGCCGGATTTTGGGTACAAATGATCCCAGCAACTTG
+
CCCDDFFFHHGHDHIJJJJJIIJIIJIJJIIGGHGEGGIHIIIAHDDEDDDBBDCDDDDBBBDDDDDDDDD95>CCDBD<ACDCDDDCDD@ACCD?<ACDD
@HWI-ST279:219:D0RJNACXX:5:1102:17048:14861
ACGGGGGTTTCACTCTGTTACCGAGGACTTGGAAACGACGCTGACGAGTTTCACCAGGATGAAACTCTTTCCTTCTCTCTCATCCCCATTTCATGCAAATA
+
@CCFFFFDHHHHHJJJJJJJJJJIJJJJJJJJJJFIIHHFDDDDDDDDBBCDDDDDDDDDDDDDDDDDDDDDDDDDDDDDDDEDCDDCDDEDDEDDDDCDC
@HWI-ST279:219:D0RJNACXX:5:1102:16555:15223
AAATGATCCCAGCAACTTGTATCAATTAAATGCTTTGCTTAGTCTTGGAAACGTCAAAGTGAAACCCCTCCACTGTGGGGATTGTTTCATAAAAGATTTCA
+
CCCFFFFFHHGGGJDGGDHFHHHGGIIIJJHGHGIJJJJJIJ@HFGIIIJIIG?FHIJIBFHIJBHIJIJJHIFH?CHFDA>@CDCDDEEEDDCDB@@CDD
@HWI-ST279:219:D0RJNACXX:5:1102:9585:15491
CGAATCGGCCTCAACGGGGGTTTCACTCTGTTACCGAGGACTTGGAAACGACGCTGACGAGTTTCACCAGGATGAAACTCTTTCCTTCTCTCTCATCCCC
+
@@?DD??@?FF?FHH?@@A@?@B@B@GCHIHHHGGA8=>8?C>;965;?59;=@859?&<-+8@::>CC<?8>:>4@ACCA>:A>:@:@:@>>ACA::88
@HWI-ST279:219:D0RJNACXX:5:1102:18239:15744
TTCTCCCGCGCCGCGCCGGATTTTGGGTACAAATGATCCCAGCAACTTGTATCAATTAAATGCTTTGCTTAGTCTTGGAAACGTCAAAGTGAAACCCCTCC
+
@CCFFFFFHHHHHJGGHIJG:;FGHJJ;DHFHHEHFFFFFFEECEEDDDC@ACEDCDDDDDCCDDDDDDDDAACDD@CDCDCDDDDDDDCCDEDDDBB?BB
@HWI-ST279:219:D0RJNACXX:5:1102:6412:15818
GATTCGAGGAGGAAGACTACCTTGTTGTCGACTACGATTCAGACCGCCATATCGACAACAGTTAGATATGCTACCCAAAATATTGTACTGGTGTGATTATG
+
B?BDDA?B>@DD=CB@EDFHHHIJCFC?EH=FHGIJIBB@?<BFC6/@A@===EABBB?AE-;;3;5--5;>@ACDCB?A>A>B>CC@C:>>C<8CC:44>
@HWI-ST279:219:D0RJNACXX:5:1102:12524:16296
TGTACCCAAAATCCGGCGCGGCGCGGGAGAATGCGGAGGTCGCACGGCGGAGGCGGACGCAAGAGATCCGGTGAATGAAACGAATCGGCCTCAACGGGGGT
+
CC@FFFFFHHHHHJJJJJJJIJIJJHDDDDDDDDDDDDD<ABDDDDDDDDDDDDDDBDDDDDDDDCDDDDD9BBDEDDDDDDDDDDDDDDBDDDDDDDDD5
@HWI-ST279:219:D0RJNACXX:5:1102:15851:16987
GGGGTAAGACTGAATAAAAAATGATTATTTGCATGAAATGGGGATGAGAGAGAAGGAAAGAGTTTCATCCTGGTGAAACTCGTCAGCGTCGTTTCCAAGTC
+
B@CFDDFFHHHHGJJJJJJJJIJJJJIJJJIIIJJIJJJIJJJGHIIJIJGGHHIJIJJHGICEIIHHHHHHFDEFFFEEEDEDDDDDBDDBDDDDECCCC
@HWI-ST279:219:D0RJNACXX:5:1102:12848:17496
TGTCATTGCACGGCTACCCAAAATATTATACCATCTTCTCTCAAATGAAATCTTTTATGAAACAATCCCCACAGTGGAGGGGTTTCACTTTGACGTTTCCA
+
@@@DDDFDHFHB?CDHIDHHIJJJIIJEGGHJIJJJJJJGGIGIHJEIIJGIGHJJIIF@HIGIIJEIIIIHCE7?CDEFDD9=BCCDDDDDCCB?DCDDC
@HWI-ST279:219:D0RJNACXX:5:1102:14567:17298
GTTTCACTGGTGTGTCATGCACATTTAATAGGGGTAAGACTGAATAAAAAATGATTATTTGCATGAAATGGGGATGAGAGAGAAGGAAAGAGTTTCATCCT
+
CBCFFFFFHHFHHHIIJJJIJJJJJJIIJIJJJJ?FHGIIIJJJIJJIJIIHJJJJGJJJJJJJIJJJJJJJHGHFFFFFDDDDDDDDDDDDCDCDDEEDD
@HWI-ST279:219:D0RJNACXX:5:1102:12664:17880
GTCGCACGGCGGAGGCGGACGCAAGAGATCCGGTGAATGAAACGAATCGGCCTCAACGGGGGTTTCACTCTGTTACCGAGGACTTGGAAACGACGCTGACG
+
C@@FFFFDHHHHFIIJGIFHFCDDDDBDDCCDDBBBDEDDDD@BDDBBDBB@5BDDDDDDDD&7@C>CCCCDDDDDDDBDDBDDDDDDDDCDDDB>>DDDD
@HWI-ST279:219:D0RJNACXX:5:1102:12915:17823
AGGCCGATTCGTTTCATTCACCGGATCTCTTGCGTCCGCCTCCGCCGTGCGACCTCCGCATTCTCCCGCGCCGCGCCGGATTTTGGGTACAAATGATC
+
@BCDFD@8DFHDFGIGGGIGGEFG?CAFGG><<FDBH?;F6@CAGHH/=998;>?CDD@8;<>ACCCB>BBBBD><<B@>-94>C>92::A>CCD:3@
@HWI-ST279:219:D0RJNACXX:5:1102:12088:18096
GTTACCGAGGACTTGGAAACGACGCTGACGAGTTTCACCAGGATGAAACTCTTTCCTTCTCTCTCATCCCCATTTCATGCAAATAATCATTTTTTATTCAG
+
@?BFFFDAFFDHHIIJGHEHJIFGAAGGHI7DFHGJIIJIGJDHGCHHEHGDHB@7?BE@CEEE>@CCCB?CCDEEDEDC>:@@C@DCACCDDC><@:AD<
@HWI-ST279:219:D0RJNACXX:5:1102:4212:18319
AAGGAAAGAGTTTCATCCTGGTGAAACTCGTCAGCGTCGTTTCCAAGGCCTCGGTAACAGAGTGAAACCCCCGTTGAGGCCGATTCGTTTCATTCACCGG
+
?<@DDBDFD;2,ACGHGEIJI3<CDFHE<FAF;F<?):8@@BFHEBD(8=<@@AG@@GC?AACB;?DB;=<>>35?<@9855557:2+>0>>DD>:ACD@
@HWI-ST279:219:D0RJNACXX:5:1102:10540:19326
CCTCCGCCGTGCGACCTCCGCATTCTCCCGCGCCGCGCCGGATTTTGGGTACAAATGATCCCAGCAACTTGTATCAATTAAATGCTTTGCTTAGTCTTGGA
+
?=@DDFAD@CFHHIJJEEHIGGGBHGGIEHAHEGHFD@;BBDB6CCA@D899@CCCCDDAAC@C@?C@CAC@C@(4@@@CCDEDDDDDCC:C:@ACCACCC
@HWI-ST279:219:D0RJNACXX:5:1102:12348:19877
AATGGCTAGTGTCATTGCACGGCTACCCAAAATATTATACCATCTTCTCTCAAATGAAATCTTTTATGAAACAATCCCCACAGTGGAGGGGTTTCACTTTG
+
@@BFFFDFHBFA?FGGG@BCBG6?A@GGGHIJFIGEEGIEGIGHECHGGH@FIHGIIIHCCHIIIGGIBEGDEHE3AEB>B?A.;A>;?BD22<>>:>@CC
@HWI-ST279:219:D0RJNACXX:5:1102:9218:20338
CGTTTCCAAGACTAAGCAAAGCATTTAATTGATACAAGTTGCTGGGATCATTTGTACCCAAAATCCGGCGCGGCGCGGGAGAATGCGGAGGTCGCACGGCG
+
CCBFFFFFHHHHHJJJJJJJIJJJJJJJJJJJJJJJJJJJJJJJJJJJJJGIIJIHJJJJJJJJJJJJJHFDDDDDDDDDDDDDDDDDBDD?CDDDDDDDD
@HWI-ST279:219:D0RJNACXX:5:1102:15594:21064
TACACAGCAGAATTTATCAATTTAACTGGTTGCAGGCAAATTACTAAGGCCAGTCACAATGGAGGTTTCACTGGTGTGTCATGCACATTTAATAGGGGTAA
+
CCCFFFFFHHHHHJJJJJJJJJJJJJJJJIJJJJJIJJJJJJJJJJJJJIFHIIJJJIJJIJHIJEHIJJJHHHEEDEEFFFEEEEDEDEDEDEDDDD@BC
@HWI-ST279:219:D0RJNACXX:5:1102:8774:22575
GGCTAGTGTCATTGCACGGCTACCCAAAATATTATACCATCTTCTCTCAAATGAAATCTTTTATGAAACAATCCCCACAGTGGAGGGGTTTCACTTTGACG
+
?@@B?D=B:CBDHHFDGEBGFIIIGIIEG>DDFGHIGBGEGIDGIIGIG?9BFHEIBBHGCHC>FGHIGGHGE>?ACEFFBCE;AA>@'8?CD@CC@CCC<
@HWI-ST279:219:D0RJNACXX:5:1102:9493:22903
TGCGTCCGCCTCCGCCGTGCGACCTCCGCATTCTCCCGCGCCGCGCCGGATTTTGGGTACAAATGATCCCAGCAACTTGTATCAATTAAATGCTTTGCTTA
+
CCCFFFFFHHHHHJJJJHIIIJJJJJJIJIJJIJJJJJFDFDDDDDDDD8@BCDDDD<CDDDDDDCDDDDDDBCDDDDDDDDEEDDEDDDEEDDEDDDDD>
@HWI-ST279:219:D0RJNACXX:5:1102:20160:23138
CGACGCTGACGAGTTTCACCAGGATGAAACTCTTTCCTTCTCTCTCATCCCCATTTCATGCAAATAATCATTTTTTATTCAGTCTTACCCCTATTAAATGT
+
B@@DDF<DHFHGHGHGHIIG9E7F@EGIJF>FCHGIICBGEG>EGB<FHGGICGHIJHE>GHIIEEEEEEEEFDCCAEDCBCBCDEDCDCD@@DDDAADD:
@HWI-ST279:219:D0RJNACXX:5:1102:15295:23789
GGGGTAAGACTGAATAAAAAATGATTATTTGCATGAAATGGGGATGAGAGAGAAGGAAAGAGTTTCATCCTGGTGAAACTCGTCAGCGTCGTTTCCAAGTC
+
BCCFDDFFHHHHHJJJJJJJJJJJJJJJJJJJJJIJJJJJJJJEIJGIHIHHIIJJJJJJJJEHIIHHHHHHFFFFFFEEEDEDDDDDDDDDDDDDEDDDD
@HWI-ST279:219:D0RJNACXX:5:1102:19791:23750
GAGGGGTTTCACTTTGACGTTTCCAAGACTAAGCAAAGCATTTAATTGATACAAGTTGCTGGGATCATTTGTACCCAAAATCCGGCGCGGCGCGGGAGAAT
+
B@@DFF:D?F<CF+<EHGIGED9CFBH;FHGCGBFDGG)?GIJJJJJIIGGEHII8BFCHIJJGIDHCAHE).7;BBDDDCE;?@DDDDBBDDDDB9BBB>
@HWI-ST279:219:D0RJNACXX:5:1102:8572:24670
CATTCACCGGATCTCTTGCGTCCGCCTCCGCCGTGCGACCTCCGCATTCTCCCGCGCCGCGCCGGATTTTGGGTACAAATGATCCCAGCAACTTGTATCAA
+
CCCFFFFFHHHHHJJJJJJJJJJJJJJJIJJJGEGIJIJHHHFFFDDDDECDDDDDDDDDDDDDDBDDDDDDD@DDDDDDDDDDDDCDDDDDDDDDCEECC
@HWI-ST279:219:D0RJNACXX:5:1102:15002:24666
GGTACAAATGATCCCAGCAACTTGTATCAATTAAATGCTTTGCTTAGTCTTGGAAACGTCAAAGGGAAACCCCTCCACTGTGGGGATTGTTTCATAAAAGA
+
@<@BA;BD<DDFFGIBHB3:C>@ECHC++A44FGG@CEG?*1:<*C:0?9?:B>@@?B9?BAHH);(86)=;;ABE@D@77;@8;(3>C@C<;;;;@@@>?
@HWI-ST279:219:D0RJNACXX:5:1102:7915:26235
TGGGGGTTTCACTGGTGTGTCATGCACATTTAATAGGGGTAAGACTGAATAAAAAATGATTATTTGCATGAAATGGGGATGAGAGAGAAGGAAAGAGTTTC
+
CCCFFFDFHHHHHJJEGFGGHJJJJIJJJJJJJJJJJJJBGGIIJJJJJJGIJJJHHHHHHFFFFFFFEEEEEEDDDDDDDDDDDDDDDDDDDDDDD@DDE
@HWI-ST279:219:D0RJNACXX:5:1102:17136:26125
AAGACTAAGCAAAGCATTTAATTGATACAAGTTGCTGGGATCATTTGTACCCAAAATCCGGCGCGGCGCGGGAGAATGC
+
@?@D?BADFHDDFEE>G4CC@H4CBJFGDH<EA?CHB@@>9?FGID4DGFBEFFEEFHC@AAEH><?@B>>BBB<<>CC
@HWI-ST279:219:D0RJNACXX:5:1102:3102:26471
ACCTGCTTGCTGCTGCTGCATGAGAGTTGAGATAGTAATAATTAGGCCAGTCACAATGGGGGGTTTACTGGTGTGTCATGCACATTTAATAGGGGTAAGAC
+
?@1DA?DEB8F?<CCH+AE;C4:F>DC4A<EEHG@?EHHCG>DFCI@AGEGDBF<DFCFFHE&)&8>CCDC(9+8A>C>C@ADC:@BCA@A:@?>&5>:@>
@HWI-ST279:219:D0RJNACXX:5:1102:18167:27407
GGTAACAGAGTGAAACCCCCGTTGAGGCCGATTCGTTTCATTCACCGGATCTCTTGCGTCCGCCTCCGCCGTGCGACCTCCGCATTCTCCCGCGCCGCGCC
+
@CBFFFFFHHHHHJJJJJJJIIIIJJJJJJIJJJJIIJJIJJHIJJJJIJHHHHHHFFFDDDDDDDDDDDDBDDDDDDDDDDDDDDDDDDDBDDDDDBDBB
@HWI-ST279:219:D0RJNACXX:5:1102:6778:27824
TAGGGGTAAGACTGAATAAAAAATGATTATTTGCATGAAATGGGGATGAGAGAGAAGGAAAGAGTTTCATCCTGGTGAAACTCGTCAGCGTCGTTTCCAAG
+
BCCFFFDDHHHHHJJJJJJJJJJJJJJJJJJJJJJJJJJIJJJJJEIIIIIHIIGJJJJJJJJHCHHHHHFFFFFEEECEEEDDDDDDDDDDDBDDDDDDD
@HWI-ST279:219:D0RJNACXX:5:1102:14786:27884
CTCAAATGAAATCTTTTATGAAACAATCCCCACAGTGGAGGGGTTTCACTTTGACGTTTCCAAGACTAAGCAAAGCATTTAATTGATACAAGTTGCTGGGA
+
CCCFFFFFGHHHHJJJJJJJJJJIJJJJJJJIJIIEGIEHIJG?FHHHJGFHIJJJGIJJJIHFHHHFFFFFEEEEEEDDEEDEDDEEDDDDCCDD:@CDD
@HWI-ST279:219:D0RJNACXX:5:1102:4618:28431
CAATGGGGGTTTTACTGGTGTGTCATGCACATTTAATAGGGGTAAGACTGAATAAAAAATGATTATTTGCATGAAATGGGGATGAGAGAGAAGGAAAGAGT
+
BB@FFFFFGFHHHJJJJJFGFGHHJIJIJJJJJJ>GHJJJJJ;FHJIIJJJIJJJJJJFFFFFFEEFEFEEEDDDDDDDDDBDDDDDDBDDDDDDDDDDDD
@HWI-ST279:219:D0RJNACXX:5:1102:4135:28599
GGCCAGTCACAATGGGGGTTTCACTGGTGTGTCATGCACATTTAATAGGGGTAAGACTGAATAAAAAATGATTATTTGCATGAAATGGGGATGAGAGAG
+
?@@DDDDDFDAD?GHDBHE<FFGIFJG9?:B?BGGCBDGB?DIEGHICHIGFAE@GDGHHHB?EDFFB@CDCDCCCD@@@C>AC>CCC<?<>@CD:A@D
@HWI-ST279:219:D0RJNACXX:5:1102:5068:29294
GGGGATGAGAGAGAAGGAAAGAGTTTCATCCTGGTGAAACTCGTCAGCGTCGTTTCCAAGTCCTCGGTAACAGAGTGAAACCCCCGTTGAGGCCGATTCGT
+
@@@FFFFFHHGHHJIIIIJIGHIIIJJIGJIJJICGHIJJDGGHIJGEGDBAGGHIIFIGEHHCHDF=BCECCDC>;>AC@BBBD<9<@B@CDDDB<BCDC
@HWI-ST279:219:D0RJNACXX:5:1102:17842:29698
GAAACCCCCGTTGAGGCCGATTCGTTTCATTCACCGGATCTCTTGCGTCCGCCTCCGCCGTGCGACCTCCGCATTCTCCCGCGCCGCGCCGGATTTTGGGT
+
@CCFDFFFHHHDHIJFI=HF:FGHDFDHGEIG9FHHG:;F@F@@GDHEEHBDB9ABBDB@;=B<>7@>>BBB559CDDDDBDDDD@<@5&0<099C3@BD<
@HWI-ST279:219:D0RJNACXX:5:1102:19753:29896
GGAGGTCGCACGGCGGAGGCGGACGCAAGAGATCCGGTGAATGAAACGAATCGGCCTCAACGGGGGTTTCACTCTGTTACCGAGGACTTGGAAACGACGCT
+
@C@FFADDHHHHHJJIIJJCIHFDDDDDBDDCDDDDD3@DDEDDDDDDBDABDDD8<BDDDDDDDD05?CDDDCDCCCDDDD5>@>BCCCC@ACDD>>BD@
@HWI-ST279:219:D0RJNACXX:5:1102:4016:30155
GAAACGACGCTGACGAGTTTCACCAGGATGAAACTCTTTCCTTCTCTCTCATCCCCATTTCATGCAAATAATCATTTTTTATTCAGTCTTACCCCTATTAA
+
@C?DFFFFHHHHHJJIGIJJJJJJEHJIJGGIGIGHIJJJJJJJJIIIJJFHIIIJJHHFHEHFEDDFFEEEEEEEFEDDBCDDDDDDDEEDDDDDBDD>C
@HWI-ST279:219:D0RJNACXX:5:1102:8538:30402
AGGTCGCACGGCGGAGGCGGACGCAAGAGATCCGGTGAATGAAACGAATCGGCCTCAACGGGGGTTTCACTCTGTTACCGAGGACTTGGAAACGACGCTGA
+
??@D:?DD??@<DB@DBF;:4@ABD=;9<9@CC?@9:?>BCDDD>@BBBDB5B5B?@:?;BBDD&8<CDC>>@C:@ACCDDB>9?CC@CD>:?<&5>95@5
@HWI-ST279:219:D0RJNACXX:5:1102:20066:30928
CCTCCGTCCCAAAATGTTTGACGCCGTTGACTATTTTAAATATGTTTGACCATTCGTATTTTTCAAAATCTTTTATGAAATATGTAAAACTATATGTATAC
+
<@BFDDDDDFHFAHIBDGHJIHH1EHHHCDB?FEIJ@DGGGGB>GHG@DHGHGGGGF@CDHIJFGGFECBFDFDEECACCCEFEBC>@CA>:@CDE;@@BC
@HWI-ST279:219:D0RJNACXX:5:1102:11240:31317
ATGCACATTTAATAGGGGTAAGACTGAATAAAAAATGATTATTTGCATGAAATGGGGATGAGAGAGAAGGAAAGAGTTTCATCCTGGTGAAACTCGTCA
+
@@@FFDEFDHDHHIGGGF)<:C:CFGHDHGC<>?@G9FEADHCCGGB>D>BD>DC@HGHAD;@@1@@976ACD@DCAEE3.>;>>@C(,;3@@>A8?<?
@HWI-ST279:219:D0RJNACXX:5:1102:20588:31964
GGTACAAATGATCCCAGCAACTTGTATCAATTAAATGCTTTGCTTAGTCTTGGAAACGTCAAAGTGAAACCCCTCCACTGTGGGGATTGTTTCATAAAAGA
+
CCBFFFFFHHHHHJJJJIJIJJJJIJJJJGIJIJJJJJJJJJJJJIIDHIHGIJJJJJHIJJJJBDHHJEGGIEIHEHHFEFFFDBDCDCCDDFDDCDDC?
@HWI-ST279:219:D0RJNACXX:5:1102:7542:32086
GTGTCATGCACATTTAATAGGGGTAAGACTGAATAAAAAATGATTATTTGCATGAAATGGGGATGAGAGAGAAGGAAAGAGTTTCATCCTGGTGAAACTCG
+
@?@ADBDEHHGGGFIJIJIIGGF38CECH@CHIGIJJIIIEIGIJJIIDGEGIHCHGEGEFEHIEH>;CCHHECBEDAEAC66;;>CACDC?:9@CDCCC@
@HWI-ST279:219:D0RJNACXX:5:1102:12630:32234
CTCCGCATTCTCCCGCGCCGCGCCGGATTTTGGGTACAAATGATCCCAGCAACTTGTATCAATTAAATGCTTTGCTTAGTCTTGGAAACGTCAAAGTGAAA
+
CCCFFFFFHHHHHJJJJJJJJJJJJJHIHHHHHF?BCEEEEEEDDDDDDDCCDDDDDDEEEDDEDDDEEDDEDDDDDDDDDEEDDDDDDDDDDDDDCCDED
@HWI-ST279:219:D0RJNACXX:5:1102:7781:32272
AGAGATCCGGTGAATGAAACGAATCGGCCTCAACGGGGGTTTCACTCTGTTACCGAGGACTTGGAAACGACGCTGACGAGTTTCACCAGGATGAAACTCTT
+
CCCFFFFFHHHHHJJJJJJJJJJJJJJJJJJJJJJJJJHBDDEEEEDDDDACDDDDDD@BDDDDDDDDDDDDDDDDDDDDDDDEEDDDDDDDDDDDDDDDD
@HWI-ST279:219:D0RJNACXX:5:1102:16092:32645
GTCATTGCACGGCTACCCAAAATATTATACCATCTTCTCTCAAATGAAATCTTTTATGAAACAATCCCCACAGTGGAGGGGTTTCACTTTGACGTTTCCAA
+
B@@FFFFFHHHHHJJJJIJJJIJFIJGIJIDHIIJJJJIJJJIJJJJJJIIHJJJJJJJIJJJJJIIIJJGHHEFFEFFDD?BDDFDDDDDDDDDDDCCEC
@HWI-ST279:219:D0RJNACXX:5:1102:7865:32982
ATTTGTACCCAAAATCCGGCGCGGCGCGGGAGAATGCGGAGGTCGCACGGCGGAGGCGGACGCAAGAGATCCGGTGAATGAAACGAATCGGCCTCAACGGG
+
BC@FFDDFHHHHGJJJJJIEGIJJIJJHFDBBDDDDCDBBDDDDDDDDDDDDDBBDBDD<@BBDDDDD?CDDDD5<<ADDCCDDDDDDDBDBDDBDDDDDB
@HWI-ST279:219:D0RJNACXX:5:1102:4856:33103
TGGGGGTTTCACTGGTGTGTCATGCACATTTAATAGGGGTAAGACTGAATAAAAAATGATTATTTGCATGAAATGGGGATGAGAGAGAAGGAAAGAGTTTC
+
@CCFFFDDHHHHHJJEFFGEHGJIJJJHIJJIIIIIJJJ?FHIIJIJJJJJHIJIHHHHHHBEFFFFFEEEEEEDDDD?BDDDDDDDDDDDDDDBDD:>CD
@HWI-ST279:219:D0RJNACXX:5:1102:11509:33210
CATCCTGGTGAAACTCGTCAGCGTCGTTTCCAAGTCCTCGGTAACAGAGTGAAACCCCCGTTGAGGCCGATTCGTTTCATTCACCGGATCTCTTGCGTCC
+
@CCFFFFFDFHHDHIGIEGGIJJEEHHGJIJIIIJJGFGEHGGIJIIHJJFHHGIJJJHE=DD@EDDDD@@DDD3?BDEEEEEDDDD9>BDCDCC@B@BB
@HWI-ST279:219:D0RJNACXX:5:1102:9592:33353
CTGGTGTGTCATGCACATTTAATAGGGGTAAGACTGAATAAAAAATGATTATTTGCATGAAATGGGGATGAGAGAGAAGGAAAGAGTTTCATCCTGGTGAG
+
B@CFDDDDFFHHGJJJJJJJJJJJJJJJCGHIJJJJJJFIJJJIJJJJJJIIJJJJJJJJJJJIJJJDGHHHHFFFFEEEEDDDDDCCDEDDEDDDD@CDD
@HWI-ST279:219:D0RJNACXX:5:1102:12387:33437
GGCTACCCAAAATATTATACCATCTTCTCTCAAATGAAATCTTTTATGAAACAATCCCCACAGTGGAGGGGTTTCACTTTGACGTTTCCAAGACTAAGCAA
+
@@<DDFEFHFFFFIIAGGGGGIICHHJHIIJIJIEIIJGIBFHJJGHGIIFHGHICGHFHIHGIGG@FHIF45?DCCEDEECCDBDDDCCCCBDDDCDCDD
@HWI-ST279:219:D0RJNACXX:5:1102:2911:34682
GAAACGAATCGGCCTCAACGGGGGTTTCACTCTGTTACCGAGGACTTGGAAACGACGCTGACGAGTTTCACCAGGATGAAACTCTTTCCTTCTCTCTCATC
+
8?BFDFFFFFHHHJDHIJJJJBGI<;FHHIJGIIEEEFFE?DDCDDDDDCCCDDDDDB<DDC;?><?CEECCDDDDCDDDD@CCDC>CCC>>CCDDDCDEC
@HWI-ST279:219:D0RJNACXX:5:1102:7818:35377
GGTACAAATGATCCCAGCAACTTGTATCAATTAAATGCTTTGCTTAGTCTTGGAAACGTCAAAGTGAAACCCCTCCACTGTGGGGATTGTTTCATAAAAGA
+
BC@DFFFFHHHHHJJJJJJJJIJJHJJIJJJJIJJIJJJJJIJJJJJHIJGHJJJJJJHIJJIJFHIJJIHJJJJHHHHFFFFFDBDDDCDDDEEEDDDDD
@HWI-ST279:219:D0RJNACXX:5:1102:18666:36428
GGTTTCACTCTGTTACCGAGGACTTGGAAACGACGCTGACGAGTTTCACCAGGATGAAACTCTTTCCTTCTCTCTCATCCCCATTTCATGCAAATAATCAT
+
B?:BDDDDDDF?DFAHE:8CGF=CGHIGEB:DF)8DEGHHH@BHJD@G>D965(77@>CCEEEED(6;>>C;>;ACADC3<<9<:CDCC3:(4:>C:>ACC
@HWI-ST279:219:D0RJNACXX:5:1102:7657:37887
CGTCGTTTCCAAGTCCTCGGTAACAGAGTGAAACCCCCGTTGAGGCCGATTCGTTTCATTCACCGGATCTCTTGCGTCCGCCTCCGCCGTGCGACCTCCGC
+
CCBFFFFFHHHHHJJJJJJJHIJJJJJJFHIJJJJJJJJHIJJIJJJJJJEGHHHHFFFFFFFEDDBDDDDECDDDDDDDDDBDDDDDB<BBDBDDDDDDD
@HWI-ST279:219:D0RJNACXX:5:1102:2733:38277
GTTTCACTCTGTTACCGAGGACTTGGAAACGACGCTGACGAGTTTCACCAGGATGAAACTCTTTCCTTCTCTCTCATCCCCATTTCATGCAAATAATCATT
+
@@BFFDFDHDFDFHGHCHFHAHEGEGIGIIIJ)?GFGHGBCF55=CDHIGC=AEDE>BCDE;;A@CEDCACCDCDDEDCBDCC>C;@:@CCDCC3@@CACC
@HWI-ST279:219:D0RJNACXX:5:1102:11273:38280
ATCCGGTGAATGAAACGAATCGGCCTCAACGGGGGTTTCACTCTGTTACCGAGGACTTGGAAACGACGCTGACGAGTTTCACCAGGATGAAACTCTTTCCT
+
CCCFFFFFHHHHHJJJJJIJJJJJJJJJJJJJJJJBEFFFEEEEEEDDDDDDDDDDDDCDCDDDDBBBDDDDDDDD@BDEEDDDDDDDDDDDDDDDDDDDC
@HWI-ST279:219:D0RJNACXX:5:1102:5362:38947
AAGTTGCTGGGATCATTTGTACCCAAAATCCGGCGCGGCGCGGGAGAATGCGGAGGTCGCACGGCGGAGGCGGACGCAAGAGATCCG
+
@C@DFDDFDHHHAE9EFFHDFHGGBEEGEHGGEHDEEEFHBCBD8@8<CDA<B-78@?<;5;577@@-)9<@;@@DD@B>?834>AA
@HWI-ST279:219:D0RJNACXX:5:1102:17758:40237
TTGCATGAAATGGGGATGAGAGAGAAGGAAAGAGTTTCATCCTGGTGAAACTCGTCAGCGTCGTTTCCAAGTCCTCGGTAACAGAGTGAAACCCCC
+
@@@FD?DFDFHFBGEAAEHH<EE?EBF@BHHA@F1?DFGEDFGG@HH@FH@FBB8CFADE;@8EB?7@DCA;@CEDB;=9?CDAC?5:>5@:(8<B
@HWI-ST279:219:D0RJNACXX:5:1102:20022:40365
GAGAAGGAAAGAGTTTCATCCTGGTGAAACTCGTCAGCGTCGTTTCCAAGTCCTCGGTAACAGAGGGAAACCCCCGTTGAGGCCGATTCGTTTCATTCACC
+
@@@FDDDDHHH<FAEEEGJJJBGD<CFFH>EHG8C?D<H):@6?BFCCHG)=@FHII5=ECECEF784;A;>@?/;32<BACB?B9)(>?33<CAD@CCCC
@HWI-ST279:219:D0RJNACXX:5:1102:14693:40582
ATGAGAGTTGAGATAGTAATAATTAGGCCAGTCACAATGGGGGTTTTACTGGTGTGTCATGCACATTTAATAGGGGTAAGACTGAATAAAAAATGATTATT
+
@CCFFFFDHGHHHIJJGHIJJJJIJJJJJJJJJJJJJJJJJJJ?DHIIJJGI@FFHHIJJJHEHHHHFEFFFFFED9?CDDDDDDDDEDDDDDDCDDEEDE
@HWI-ST279:219:D0RJNACXX:5:1102:16043:41078
GGTAACAGAGTGAAACCCCCGTTGAGGCCGATTCGTTTCATTCACCGGATCTCTTGCGTCCGCCTCCGCCGTGCGACCTCCGCATTCTCCCGCGCCGCGCC
+
@B@FFFFFHGFDFHIJIGIGIHGGHGDIJJJJIJJGHIGIIIFGIIJF/AAEHAH>DD<ABDDBB;?28?;B@;B<B9<@ABBBBBDDDCD>>BBB@>95<
@HWI-ST279:219:D0RJNACXX:5:1102:10733:41349
TTTAATAGGGGTAAGACTGAATAAAAAATGATTATTTGCATGAAATGGGGATGAGAGAGAAGGAAAGAGTTTCATCCTGGTGAAACTCGTCAGCGTCGTTT
+
B?@+BD:;CB<@@;<+AEF?B9F@>4A:?9?DG9CAFFG9BD9GFD4B;;?@=3B=CFC()7(6?A;;??;@DCDDCCA36;@35;;;8989;:;?2555?
@HWI-ST279:219:D0RJNACXX:5:1102:10079:41781
CGTGCGACCTCCGCATTCTCCCGCGCCGCGCCGGATTTTGGGTACAAATGATCCCAGCAACTTGTATCAATTAAATGCTTTGCTTAGTCTTGGAAACGTCA
+
CC@FFFFFHGHHHIJJJJJJJJJJJJJIIJJHHDBDDDDDDD5@CDDDDDDDDDDDDDDDDDDDCDDDEDDEDDDEEDDEDDDDDDDDDEEDDDDDDDDDD
@HWI-ST279:219:D0RJNACXX:5:1102:16258:41983
GGGGTTTCACTGGTGTGTCATGCACATTTAATAGGGGTAAGACTGAATAAAAAATGATTATTTGCATGAAATGGGGATGAGAGAGAAGGAAAGAGTTTCAT
+
B?@DBDDDFHFBH:EGFEHGIHHHHHFDEICGCACFG:?B@GGC9?DHGH@GGBC>FGGGHIJ@C@=CGHCHEEEBDEBAA:@?B7;;?ACC?CC>CC<:>
@HWI-ST279:219:D0RJNACXX:5:1102:20204:41912
AAGGAAAGAGTTTCATCCTGGTGAAACTCGTCAGCGTCGTTTCCAAGTCCTCGGTAACAGAGTGAAACCCCCGTTGAGGCCGATTCGTTTCATTCACCG
+
?@@DDFDB?F<?<FHHIIIIICGEHHCHGGFEGADECDD@ABCHIIHFGG<FHIGGIIJJHEEFDBD;?DCCB8=?ADDD?=><?ABAC@C@@DD@CCD
@HWI-ST279:219:D0RJNACXX:5:1102:4934:42528
AATGAAACGAATCGGCCTCAACGGGGGTTTCACTCTGTTACCGAGGACTTGGAAACGACGCTGACGAGTTTCACCAGGATGAAACTCTTTCCTTCTCTCTC
+
CCCFFFFFHHHHHJJJJJJJIJJJJJJFHIJJJJHHHHHHHFFEDDDDDDDDDDDDDDDDDDDDDDBDBBDEEDDDDDDDDDDDDDDDDDDDDDDDDDDDD
@HWI-ST279:219:D0RJNACXX:5:1102:16822:42871
AATTGATACAAGTTGCTGGGATCATTTGTACCCAAAATCCGGCGCGGCGCGGGAGAATGCGGAGGTCGCACGGCGGAGGCGGACGCAAGAGATCCGGTGAA
+
CCCFFFFFHHGHFGIIGIJJJJJJJIIJIIIIJJIJJJIIJIGGIJJHDB>@DDD@DDDDDDBDB09>BBDDDBBD>BDBBDDBBB@BDCBCCCDDD5<@C
@HWI-ST279:219:D0RJNACXX:5:1102:3330:43506
AAGACTGAATAAAAAATGATTATTTGCATGAAATGGGGATGAGAGAGAAGGAAAGAGATTCATCCTGGTGAAACTCGTCAGCGTCGTTTCCAAGTCCTCGG
+
<@@;DDDACFDFBGBGGGCA@<@HDFHIEGC9F>GGIIB@GBDHGGH?F?BFCF=F=)8@=C=CCHGGEEC?C@E@B@=6=;',;338<AC@CD>::@CB@
@HWI-ST279:219:D0RJNACXX:5:1102:13765:43531
AGGCCAGTCACAATGGCTAGTGTCATTGCACGGCTACCCAAAATATTATACCATCTTCTCTCAAATGAAATCTTTTATGAAACAATCACCACAGTGGAGGG
+
CCCFFFFFHHHHHJJJJJJJFHEIJJJIHEGJJIIJJJJGJJJJJIJJJJGGHIJJJJJJIIGIJIIIIJJHHHHHHHFFFFFFDEEEDDDDDDCDDDDDD
@HWI-ST279:219:D0RJNACXX:5:1102:7561:43807
GTTTCACTCTGTTACCGAGGACTTGGAAACGACGCTGACGAGTTTCACCAGGATGAAACTCTTTCCTTCTCTCTCATCCCCATTTCATG
+
@@@F=DDEHHHDFH4A?)@@8;?EBDHAGG;F<6DD0?CB1';5=DHH=EE=AEC:CC?:ACC;C@;>3;5;3>>C@ACB?395;>@CA
@HWI-ST279:219:D0RJNACXX:5:1102:16713:43754
CATTTAATTGATACAAGTTGCTGGGATCATTTGTACCCAAAATCCTGTGAATGCGGAGGTCGCACGGCGGAGGCGGACGCAAGAGATCCGGTGAATGAAAC
+
@@@FDBA;FFDFABGEGHHIIGJ9=GFGEGGICHIIIIGICF@FHIEBB>BGHDFGH<EAHIHBB?<AB7-508>B-59@9-99?9AC@A@5@@CACDDC<
@HWI-ST279:219:D0RJNACXX:5:1102:7751:44282
TTTCACTTTGACGTTTCCAAGACTAAGCAAAGCATTTAATTGATACAAGTTGCTGGGATCATTTGTACCCAAAATCCGGCGCGGCGCGGGAGAATGCGGAG
+
CCCFFFFFHHHHHIJJJJJJJJJJJJJJJJJIIJJJJJJJJJJJJJJIIGFHIJJJJJJJJJJJJHIJIJJJJJJHHHFFDDDDDDDDDDDDDDDDDDDDD
@HWI-ST279:219:D0RJNACXX:5:1102:8569:44445
TATACCATCTTCTCTCAAATGAAATCTTTTATGAAACAATCCCCACAGTGGAGGGGTTTCACTTTGACGTTTCCAAGACTAAGCAAAGCATTTAATTGATA
+
@CCFFFFFHHHHHJJJJJJJIJJJJJIJJJJJJIJJIIJJJJJJJJIJDGFHHIJJ@GHIIJIJJHHHHFFFFFEDEEEEDDDDDDDDDDDDDFEDEDDEE
@HWI-ST279:219:D0RJNACXX:5:1102:4192:44711
TCTCTTGCGTCCGCCTCCGCCGTGCGACCTCCGCATTCTCCCGCGCCGCGCCGGATTTTGGGTACAAATGATCCCAGCAACTTGTATCAATTAAATGCTTT
+
CCCFFFFFADHHHJGIIIJGGGEHEGJIIJJJJJGIJGGHHHFFDDDBDDBDDDBDDDDDDD<CCCDDDCCDDCDDDDDDDDDDCDDEECDEDCCEEC>CC
@HWI-ST279:219:D0RJNACXX:5:1102:16238:44718
CAGCAACTTGTATCAATTAAATGCTTTGCTTAGTCTTGGAAACGTCAAAGTGAAACCCCTCCACTGTGGGGATTGTTTCATAAAAGATTTCATTTGAGAGA
+
@@@FFFFFHHFDFGEGGGHGIGIIGJIJIIIHCHBHEHEGHGGICGEHIJCBGEHIEBFHGIJJGGFFHAA-=?C?BCCEDDCECC?CCCCCDDDDDDBCD
@HWI-ST279:219:D0RJNACXX:5:1102:12110:45103
CAAAGCATTTAATTGATACAAGTTGCTGGGATCATTTGTACCCAAAATCCGGCGCGGCGCGGGAGAATGCAGAGGTCGCACGGCGGAGGCGGACGCAAGAG
+
CCCFFFFFHHHHHJJJJJJJJJHJJJJJJJJJJIJJJJFGHIJJJIJJJJIIJJJJHFDDDDDBDBDDDDDDCBB@CDBDDDDDDDDDDDDDDDDBDD>CA
@HWI-ST279:219:D0RJNACXX:5:1102:10675:45305
GGCTACCCAAAATATTATACCATCTTCTCTCAAATGAAATCTTTTATGAAACAATCCCCACAGTGGAGGGGTTTCACTTTGACGTTTCCAAGACTAAGCAA
+
CCCFFFFFHHHHHJJJJJJJJJJJJJJJJJJJJJJJJIJJIJJJJJJJJJHIIJJJJJJJJIJGIJHIJJH:BEFFEECEEEDDDDDDDECCDDDDDDDCD
@HWI-ST279:219:D0RJNACXX:5:1102:18256:45987
CAGGATGAAACTCTTTCCTTCTCTCTCATCCCCATTTCATGCAAATAATCATTTTTTATTCAGTCTTACCCCTATTAAATGTGCATGACACACCAGTAAAA
+
@@@FDDFDDBHHGIFEFHHHIJIJIGJJJGJJJJJJIJGGEHGHEIGGHJGGIJJJIEIJJIIIIEIIJJJJJJEHEHHHHFFFFFFFEEED?DBDCDCDD
@HWI-ST279:219:D0RJNACXX:5:1102:9829:46098
GTTTCATTCACCGGATCTCTTGCGTCCGCCTCCGCCGTGCGACCTCCGCATTCTCCCGCGCCGCGCCGGATTTTGGGTACAAATGATCCCAGCAACTTGTA
+
CBCFFFFFHHHHHJJJJJJJJIJJIJJJJJIJJIJJGHGJJGGHFFFDDDBDDEDDDDDDDDDDDDDDDBDDDDCDD?CDDDDDDDDDDDDDDDCDDDDDD
@HWI-ST279:219:D0RJNACXX:5:1102:13423:46724
GTTTCACTTTGACGTTTCCAAGACTAAGCAAAGCATTTAATTGATACAAGTTGCTGGGATCATTTGTACCCAAAATCCGGCGCGGCGCGGGAGAATGCGGA
+
CBCFFFFFHHHHHJIJJJJJJJJJJJJJJJJJIGJJJJJIJJJJJJJJJJJIJJJJJJJJJJJJJJHIJJJJJIJHHHHFEBDDDDDDDDDDDDDDDDDD<
@HWI-ST279:219:D0RJNACXX:5:1102:17714:47318
GAAGGCCACTCCTTAGGCCAGTCACAATGGGGGTTTCACTGGTGTGTCATGCACATTTAATAGGGGGAAGACTGAATAAAAAATGATTATTTGCATGAAAT
+
CC@FFFFFHFHHHJJJIJIJJIGIJJG+CGIJJGAFGGGGIJCH=FFEGIFFGIGIJJHHHHGHFF'9@DDDDDCCDDCDDDDDDDDEEDEEEDEEDDDC>
@HWI-ST279:219:D0RJNACXX:5:1102:8392:47953
GCTAGTGTCATTGCACGGCTACCCAAAATATTATACCATCTTCTCTCAAATGAAATCTTTTATGAAACAATCCCCACAGTGGAGGGGTTTCACTTTGACGT
+
@B@DDDEDFFDADGGIIEHFHIIJJJGJJJJIIEIGIIIGIIEHIGJIIJGGIJJJJGGIJJIJJIIJJJJJJJHHHFB;@ECCCDB8@BDEDCDDDDDDD
@HWI-ST279:219:D0RJNACXX:5:1102:14813:47860
GGGGGTTTCACTGGTGTGTCATGCACATTTAATAGGGGTAAGACTGAATAAAAAATGATTATTTGCATGAAATGGGGATGAGAGAGAAGGAAAGAGTTTCA
+
@@@DDFDFHHHHHJAF8CCHGFHIBGBGGHFHGBHAFG?GGGBFIIIIIJGIIJBEHGIIHGHHHFEFDFF@DEEEB<8=;@>A<@?CDDDCDDDD+>@AD
@HWI-ST279:219:D0RJNACXX:5:1102:5481:48238
TTAATAGGGGTAAGACTGAATAAAAAATGATTATTTGCATGAAATGGGGATGAGAGAGAAGGAAAGAGTTTCATCCTGGTGAAACTCGTCAGCGTCGTTTC
+
8??;DDB??F<@?C>B@A@@HHGGGGDFE9DHDGII@B?DBHB<FAF@DF<BFH>GCG?GC@DHHEFCEDFBDFBCEC36.;>C@@C?5<<8C???BBDBD
@HWI-ST279:219:D0RJNACXX:5:1102:12313:48087
CCGATTCGTTTCATTCACCGGATCTCTTGCGTCCGCCTCCGCCGTGCGACCTCCGCATTCTCCCGCGCCGCGCCGGATTTTGGGTACAAATGATCCCAGCA
+
CCCFFFFFHHHHHJJJJJJJJIJJJJJJJJIJJJIJJJJJGJJIHHHFFFDDDDDDDDDDEDDDDDDDDDDDDDDB>@DDDDDD<CDDDDDDDDDDDDDDD
@HWI-ST279:219:D0RJNACXX:5:1102:11712:48391
AGTTGCTGGGATCATTTGTACCCAAAATCCGGCGCGGCGCGGGAGAATGCGGAGGTCGCACGGCGGAGGCGGACGCAAGAGATCCGGTGAATGAAACGAAT
+
C@CFFFFFHHHHHJJJJIJJJJJJJJJJIJJJJIIIIBEDDDDBD8BDDCBDDDD?CBDDDDDDDD@DDDDD;>BDBBDCDDDDDDD9B@CDDDDDCDDDD
@HWI-ST279:219:D0RJNACXX:5:1102:12533:48438
TGTCATTGCACGGCTACCCAAAATATTATACCATCTTCTCTCAAATGAAATCTTTTATGAAACAATCCCCACAGTGGAGGGGTTTCACTTTGACGTTTCCA
+
CC@FFFFFHHHHHJJJJJJJJJJJJJJJJJJIJJJJJJJJJJJJJIJAHIGIJJJJJJJJJJJJJIJIJJJHHHCDFFFFDD>BDDFDDDDDDDDBDDDDE
@HWI-ST279:219:D0RJNACXX:5:1102:15526:48472
GGTACAAATGATCCCAGCAACTTGTATCAATTAAATGCTTTGCTTAGTCTTGGAAACGTCAAAGTGAAACCCCTCCACTGTGGGGATTGTTTCATAAAAGA
+
BC?DDFFFHHHHHJJJJJJJJJJJHJIJJJJJJJJJJJJJJJIJJJJHIIGGIJJJIJIIJJJJFHIJJJJJJJJHHHHFDEFFDDDDDDDDDEEEDDDDB
@HWI-ST279:219:D0RJNACXX:5:1102:15754:48457
GAGTTTCATCCTGGTGAAACTCGTCAGCGTCGTTTCCAAGTCCTCGGTAACAGAGTGAAACCCCCGTTGAGGCCGATTCGTTAGATCGGAAGAGCGTCGTG
+
BC@DDFFFHHHHHBHIJJJJJJIJJIJIIGHHAGGIJJGFHIJJJIIFGIFHIIIDHIHGIHHHFC>C@BDDDBDDDBDD?>?BDDDDDBDDDDDDBBDDB
@HWI-ST279:219:D0RJNACXX:5:1102:17850:48576
AGTCCTCGGTAACAGAGTGAAACCCCCGTTGAGGCCGATTCGTTTCATTCACCGGATCTCTTGCGTCCGCCTCCGCCGTGCGACCTCCGCATTCTCCCGC
+
@CCFFFFFHHHHHJJJJCHIJJIJJJJJIIJIJJGIJHJJJJGGIIJIJJGIJIHFFFEEDEDEBBDDDDDDDDDDDDDDDDDDDDDDDDDDDDEDDDDB
@HWI-ST279:219:D0RJNACXX:5:1102:16597:48872
GTGAAACCCCCGTTGAGGCCGATTCGTTTCATTCACCGGATCTCTTGCGTCCGCCTCCGCCGTGCGACCTCCGCATTCTCCCGCGCCGCGCCGGATTTTGG
+
C@CFFFFFHHHHDHIJJJGIJGGGIGFHIJJJJJCHIJJEHEIGGIJIIEADEDDDDD?BD@8;;B;BBBDDDDDDDDEDDDDDDDDD<>BDDB.0<CDDB
@HWI-ST279:219:D0RJNACXX:5:1102:12366:49099
AATCCGGCGCGGCGCGGGAGAATGCGGAGGTCGCACGGCGGAGGCGGACGCAAGAGATCCGGTGAATGAAACGAATCGGCCTCAACGGGGGTTTCACTCTG
+
CCCFFFFFHGHHGJJJJHDDDEDDCBD;BD?CD@BDDDDDD-7BBDDB@<:BBDDBCDDAAD5<<A>AACDDDDD<@BB>B9?CCDDDDDB55?>@C@@@@
@HWI-ST279:219:D0RJNACXX:5:1102:13131:49286
TTTGCATGAAATGGGGATGAGAGAGAAGGAAAGAGTTTCATCCTGGTGAAACTCGTCAGCGTCGTTTCCAAGTCCTCGGTAACAGAGTGAAACCCCCGTTG
+
CCCFFFFFHHHHHJIJHIIIJJJIJJJJJIJIGIIHIIIIJJJJIJHGIIHIJIHIJJIJIGIHEFFFFEEEEEEDDDDBBDDDDDDACDEDDDDDDB5AB
@HWI-ST279:219:D0RJNACXX:5:1102:17620:49444
AAGACTAAGCAAAGCATTTAATTGATACAAGTTGCTGGGATCATTTGTACCCAAAATCCGGCGCGGCGCGGGAGAATGCGGAGGTCGCACGGCGGAGGCGG
+
CCCFFFFFHGHHHGIIJJJJJJJJJJJJJJJIJJJGGIHIGHIIIJJGIIHHIIJJJJJGEIHHFB?BDDDDDDBDDDDDDDDD@CDDDDDDDDB<BDDDD
@HWI-ST279:219:D0RJNACXX:5:1102:14566:49744
GAGAGAAGGAAAGAGTTTCATCCTGGTGAAACTCGTCAGCGTCGTTTCCAAGTCCTCGGTAACAGAGTGAAACCCCCGTTGAGGCCGATTCGTTTCATTCA
+
C@CFFFFFHGHHHGJIIJJJJJJJJIGHIIIGGIHHHGGIJDHH@GGIJJHGHHJJJIJAHHHEFDDBEFEDEEDDDB=BBACDDB9>>BCD?CBDDCDCC
@HWI-ST279:219:D0RJNACXX:5:1102:11588:49877
GCCTCCGCCGTGCGACCTCTGCATTCTCCCGCGCCGCGCCGGATTTTGGGTACAAATGATCCCAGCAACTTGTATCAATTAAATGCTTTGCTTAGTCTTGG
+
@C@FDFFFHGDFFHGGGIJJIIGIJIIJJJFBGHJIBBEDDD=?BDDDDBBACDCDDDCCCCDDCB??BCCCCDDDECDDCCDEDDDECDCCCCCCDEECA
@HWI-ST279:219:D0RJNACXX:5:1102:12334:50875
CACAATGGCTAGTGTCATTGCACGGCTACCCAAAATATTATACCATCTTCTCTCAAATGAAATCTTTTATGAAACAATCCCCACAGTGGAGGGGTTTCACT
+
CCCFFFFFHHHHFGEHIJJJJJJJJJJJJJJJJJJIIJIJIJGIIIJJJJGHJJJGJJJJJJJJIJJJIJJJJJHHHHHFFFFDCECDDCDDDD8<BCEDD
@HWI-ST279:219:D0RJNACXX:5:1102:9776:51646
TTTCTTACATCTCTTTCTTCCACGTCTTGCATGACAAAAAAAAAAAGCGCCCGTTATTAGGCCAGTCACAATGGGGGTTTCACTGGTGGGTCATGCACATT
+
@@@DFFFFFGHHFHFEBFHIJIIGCFBFGCFAEAHHIIJEHIGHIE4(9/9=@'519@@(:@@A?:5(4(+43>ADB&58(:@C38(+(55<?AA:CC>@>
@HWI-ST279:219:D0RJNACXX:5:1102:11362:51733
GTTGCTGGGATCATTTGTACCCAAAATCCGGCGCGGCGCGGGAGAATGCGGAGGTCGCACGGCGGAGGCGGACGCAAGAGATCCGGTGAATGAAACGAATC
+
CCCFFFFFHHHHHJJJJHJJJJJJJJJJJJJIJJJJJHFDDDBDDDDDDDBBBDBDDDDDDDDDDDDDDDDBDDDDDDDDCCDDDD5>?DEDDDDDDDDDB
@HWI-ST279:219:D0RJNACXX:5:1102:8539:51997
GACTAAGCAAAGCATTTAATTGATACAAGTTGCTGGGATCATTTGTACCCAAAATCCGGCGCGGCGCGGGAGAATGCGGAGGTCGCACGGCGGAGGCGGAC
+
CCCFFFFFHHHHHJJJJJJJIJJJIJJJJHIJJIJJJJJJJIJJJGIJJJHIJIJJJJJJJHFDDDDDDDBDDDDDDDDDDDBCDBDDDDBDD7@B<@B>5
@HWI-ST279:219:D0RJNACXX:5:1102:4453:52832
AAATATTATACCATCTTCTCTCAAATGAAATCTTTTATGAAACAATCCCCACAGTGGAGGGGTTTCACTTTGACGTTTCCAAGACTAAGCAAAGCATTTAA
+
CCCFFFFFDFHFHJIGIJJJJJIJJJGIJIIJJIJJJC4CGHIIJJJJIIGHEHBFIEHHGG@GHGEHHGHHEFFBBAEEEECBCCDCDCCDDCDDDDDFA
@HWI-ST279:219:D0RJNACXX:5:1102:17580:53399
TGGTGAAACTCGTCAGCGTCGTTTCCAAGTCCTCGGTAACAGAGTGAAACCCCCGTTGAGGCCGATTCGTTTCATTCACCGGATCTCTTGCGTCCGCCTCC
+
@@@FFFFFHHHHHIJJJJGIIIJJJJJJECFGHIJIFGHIJIGIFHGGGIGIHJBBEEFFECDDBDDCDDDDDFEECDDCBDBBDDDDDDDDBBBDDDDBB
@HWI-ST279:219:D0RJNACXX:5:1102:18701:53646
GCGCCGGATTTTGGGTACAAATGATCCCAGCAACTTGTATCAATTAAATGCTTTGCTTAGTCTTGGAAACGTCAAAGTGAAACCCCTCCACTGTGGGGATT
+
;@@FFFD?F?CHFBB?EHIJDCGBFHIJJIJIECGGIFHEHHGII@CEGGBDGH4@;CGIEGGHFHECHFFFFDDEE@AACD>ABDDDD?<@>(:A>B?@C
@HWI-ST279:219:D0RJNACXX:5:1102:9125:53996
GTTTCACTCTGTTACCGAGGACTTGGAAACGACGCTGACGAGTTTCACCAGGATGAAACTCTTTCCTTCTCTCTCATCCCCATTTCATGCAAATAATCATT
+
CCCFFFFFHHHHHJJJJHIJIJJJJJJJJJJJJJJJJJJJIJIIJJJJJJHHHHFFFFFFEEEEEEEDDDDDDDDDEDDDDDDDEEEEDDDCDDDDEDDDE
@HWI-ST279:219:D0RJNACXX:5:1102:13906:53864
CGCGCCGCGCCGGATTTTGGGTACAAATGATCCCAGCAACTTGTATCAATTAAATGCTTTGCTTAGTCTTGGAAACGTCAAAGTGAAACCCCTCCACTGTG
+
CCCFFFFFHHHHHIJJJJJJJDGHIIJIJJJJJJJJJJIHHHHHHFFFFFDFEEEEEEEDDDDDDDDDEEDDDDDDDDDDDDDDDDEDDDDDDDDDDCDAA
@HWI-ST279:219:D0RJNACXX:5:1102:15193:53802
GGGTAAGACTGAATAAAAAATGATTATTTGCATGAAATGGGGATGAGAGAGAAGGAAAGAGTTTCATCCTGGTGAAACTCGTCAGCGTCGTTTCCAA
+
@@@:BDBDD>HHHBHIIIJIB<B<BDGIEIGGCHGIIIGIEGAHDBDBHDDHI@@GHHAF@.BDECG@CEEH?@?DFDFCA;?ABC???;')8@@CC
@HWI-ST279:219:D0RJNACXX:5:1102:17906:54249
TACCATCTTCTCTCAAATGAAATCTTTTATGAAACAATCCCCACAGTGGAGGGGTTTCACTTTGACGTTTCCAAGACTAAGCAAAGCATTTAATTGATACA
+
CCCFFFFFHHHHHJJJJJJJIJJIJJJJJJJJJIJJIJJJJJIJHJBGHGGHJJ;FHHGIIJJJJHHFFFFFFFEEEEEEDDDDDDCDCCDFEDEDDDDDD
@HWI-ST279:219:D0RJNACXX:5:1102:7443:54392
GGGGTTTCACTGGTGTGTCATGCACATTTAATAGGGGTAAGACTGAATAAAAAATGATTATTTGCATGAAATGGGGATGAGAGAGAAGGAAAGAGTTTCAT
+
C@CFFFFFHGHHHHIGHHIJJJJJJJJJJIJJJJJJJ?FHIIJJJJJJJJIIIJJJJJJJJIJJJIJIJHHHHHHFEEDEEEEDDDDDDDDDDDDACDEEE
@HWI-ST279:219:D0RJNACXX:5:1102:9181:54662
GATCATTTGTACCCAAAATCCGGCGCGGCGCGGGAGAATGCGGAGGTCGCACGGCGGAGGCGGACGCAAGAGATCCGGTGAATGAAACGAATCGGCCTCAA
+
@@@BDFFFFFFFFIGG@EIHAGIIIJJJIGAEBD7?6<CA@9BB8B8<<<<@@B@BD5;B<;B05>5>>B?B?@@AA<<B0:CC>@A>?988<B@<@>B:>
@HWI-ST279:219:D0RJNACXX:5:1102:2235:54798
AACGAATCGGCCTCAACGGGGGTTTCACTCTGTTACCGAGGACTTGGAAACGACGCTGACGAGTTTCACCAGGATGAAACTCTTTCCTTCTCTCTCATCCC
+
@@@DDFFFDHDAHJGGHHHIIJAHG@GCACEHIIGIIE=DDBDEEDDCCC??=BBBBB;+7<B8?C>CCCABBACDCDDDD<CDDDDADCC@CC@@CECDD
@HWI-ST279:219:D0RJNACXX:5:1102:4362:54866
AGGTCAACTTTCGGATTAAGCGTGTAGTGCAGTGTCGTTAGTTTAAGATTTGTTCGAAATAGGACCAGACCACGTTATTAGGCCAGTCACAATGGAGGTTT
+
B@@DDFFFBFHGHIIIJJJIIJGIIGIBFGGEHGJFI?:DHHIDGIIJJJGIFHEGGGIJJEEDHHGFFFFFDD?BDBDEDDDCDBDCCCDDDDDDAB2?:
@HWI-ST279:219:D0RJNACXX:5:1102:16738:55669
TTTGCATGAAATGGGGATGAGAGAGAAGGAAAGAGTTTCATCCTGGTGAAACTCGTCAGCGTCGTTTCCAAGTCCTCGGTAACAGAGTGAAACCCCCGTTG
+
CCCFFFFFHHHHHJJJHIJJJJJIJIJJJJJIIJJGIJJJJJIJJJHHJJHJJJJHIJJJJGIHDDFFEEEC@CEDDBDBDDDDDDD>CCEDDDDDDD>@B
@HWI-ST279:219:D0RJNACXX:5:1102:17623:55759
ACGTTGTTTGTGTGCACCTTTTGTCAGTTAGCCAGTTACGGCTGGAAGTTGTGTAAGTTTGTGTGACGCCTGGCTACAGGATTTTGGGTACAAATGATCCC
+
B@CDFFDFHGHHHJGJJJJJJJJGIIJJJJJJJJJHIJJJIIHHI@GG?FCBAFEHE=FGFCGDDCAEEFBDDECEEDCDDDDDDCBD1>CCDDCACCDCC
@HWI-ST279:219:D0RJNACXX:5:1102:13946:56440
CTAAGCAAAGCATTTAATTGATACAAGTTGCTGGGATCATTTGTACCCAAAATCCGGCGCGGCGCGGGAGAATGCGGAGGTCGCACGGCGGAGGCGGACGC
+
CCCFFFFFHHHHHJJJJJJJJJJJJJJJJJJIJJJIJJIJJJJHIJJJJJHIJJJJJIJJHFDDDDDDDDDDDDDDDDDD?DDDDDDDDDDBDDDDD@BD@
@HWI-ST279:219:D0RJNACXX:5:1102:5750:57193
TCACTTTGACGTTTCCAAGACTAAGCAAAGCATTTAATTGATACAAGTTGCTGGGATCATTTGTACCCAAAATCCGGCGCGGCGCGGGAGAATGCGGAGGT
+
@C@FDDFFHGHFHGHIGAFGIIHEIGIJHEBGHIJJJGFBBFHGIJIGGEB@GIGIJGGHGIIEGGHJJICHIJHHHFDDDDDDDDBDBD@ADDDDDB@B8
@HWI-ST279:219:D0RJNACXX:5:1102:15707:57522
AATGCGGAGGTCGCACGGCGGAGGCGGACGCAAGAGATCCGGTGAATGAAACGAATCGGCCTCAACGGGGGTTTCACTCTGTTACCGAGGACTTGGAAACG
+
B@CFFFFFHHHGHJJJJJJJJFIHHDDBDDDDDBCBCDDDDD7BBDECDDDDDDDDDDDBDBDDDDDDDDD59BCEDDDDDDDDDDDBDD@BDDDDCDDC?
@HWI-ST279:219:D0RJNACXX:5:1102:3686:58098
ACTAAGCAAAGCATTTAATTGATACAAGTTGCTGGGATCATTTGTACCCAAAATCCGGCGCGGCGCGGGAGAATGCAGAGGTCGCACGGCGGAGGCGGACG
+
@CCFFFFFHHHGGIJJJJJJJJHJJIJJHIIJIIIJGIA9CGIIHIJJJJGGGJJJJJJIHHFBDDDDD>B>?CDDDDDDDCDDDBDDDBBB9BDB<B@@@
@HWI-ST279:219:D0RJNACXX:5:1102:11127:58353
AAGGAAAGAGTTTCATCCTGGTGAAACTCGTCAGCGTCGTTTCCAAGTCCTCGGTAACAGAGTGAAACCCCCGTTGAGGCCGATTCGTTTCATTCACCGGA
+
@CCFFFFFHHHHHJJJJJJJJGHIJJJGHGHIJIJJEHGIJJIJJJHIIIFHGIFHJIJIGHAHHHFEFFDDD@BDDDDDBBDDDDDCCBCBDDDDCD@DD
@HWI-ST279:219:D0RJNACXX:5:1102:21082:59015
ATTTTGGGTACAAATGATCCCAGCAACTTGTATCAATTAAATGCTTTGCTTAGTCTTGGAAACGTCAAAGTGAAACCCCTCCACTGTGGGG
+
@@@FBDDFHFHH?GH4CB@E3CCCGBFHIIA@FFBDDHHCDHIHI@HI>DB4?9BDGHIDB=@CFAHBHGIJEDCAE7:@4;@CAC>C??@
@HWI-ST279:219:D0RJNACXX:5:1102:19803:59430
GTTTCACTCTGTTACCGAGGACTTGGAAACGACGCTGACGAGTTTCACCAGGATGAAACTCTTTCCTTCTCTCTCATCCCCATTTCATGCAAATAATCATT
+
@@@DFFDEB=CDFCBEFFEG)AEGEGGGHIGFHAHGHICHGHHII4@7CEEEEFFFFD?>>@;A;;A>CAACDDC>C:CDDC?CADDDDDDCDDCCEDD>C
@HWI-ST279:219:D0RJNACXX:5:1102:6518:59753
TGGTAGAGATGGGGTTACACCGATGGGCAGTGTCGCACATGCATGGGGGAAGGCGGGGGCCGCACGGCGGATTCGGCAAGGGAGATCCGCTTCCGTTGGTT
+
BCCDDFFFHHHHHJIJJJJJJJIJJJJJIIGHIIJJGIIJJJJJJJJJJHDFFDDDDDD@BDDBDDDDDD9@DDDDDBDDDD?B@CDDDDBDDDD@CDD<A
@HWI-ST279:219:D0RJNACXX:5:1102:4468:60433
CGGCGGAGGCGGACGCAAGAGATCCGGTGAATGAAACGAATCGGCCTCAACGGGGGTTTCACTCTGTTACCGAGGACTTGGAAACGACGCTGACGAGTTTC
+
CCCFDFFFHGHHHIIIJJHHHHFEFFF>BDDECDDDC@DDBDDDDDBBCDA@BDDD7@B@CDDDDCCDDDDD>@BBDDDCDDDDDDDB9>@@<CDDDBDCC
@HWI-ST279:219:D0RJNACXX:5:1102:4483:61519
CAAGACTAAGCAAAGCATTTAATTGATACAAGTTGCTGGGATCATTTGTACCCAAAATCCGGCGCGGCGCGGGAGAATGCGGAGGTCGCACGGCGGAGGCG
+
@@?DADEDHFF>DBGBHGJHJIJIGE@D>FHHJJGIEGGIEFGHGIIIGIFHIIGHBF?=FGBEEBCD?@@9;>><A@:359<<@239-5><><<B.9@?B
@HWI-ST279:219:D0RJNACXX:5:1102:17960:61586
GGTTTCACTTTGACGTTTCCAAGACTAAGCAAAGCATTTAATTGATACAAGTTGCTGGGATCATTTGTACCCAAAATCCGGCGCGGCGCGGGAGAATGCGG
+
?@@?DDDDFBABFIIGHGGHEBDE@FBFBHIGDEF9@GGGIB9BCGFICG<?BDF483DBBFEGHJEHGGCGGEGCCECDFDD?BD959@@B><BDCCDDB
@HWI-ST279:219:D0RJNACXX:5:1102:14285:61827
CGGACGCAAGAGATCCGGTGAATGAAACGAATCGGCCTCAACGGGGGTTTCACTCTGTTACCGAGGACTTGGAAACGACGCTGACGAGTTTCACCAGGATG
+
CCCFFFFFHHHHGIJJJJFHGIJJJJJJJJJJIJJJJIIJJJJJHHD3=BDEDDDDDDDDDDDBDDBBDDDDCDDDBDDDDDDDCDDD<?ADEDDDDDDDA
@HWI-ST279:219:D0RJNACXX:5:1102:9655:62092
ATCCCCACAGTGGAGGGGTTTCACTTTGACGTTTCCAAGACTAAGCAAAGCATTTAATTGATACAAGTTGCTGGGATCATTTGTACCCAAAATCCGGCGCG
+
BCCFFFFFHHFHHHIJJJHIJJJJJJIJJJJIJJJJIJJIJJJJJIJJJIJJJJJJJIJJJHHHHHHEFFFFFEDEEDDDEFEEEEDDDDDDDDDDDCDDD
@HWI-ST279:219:D0RJNACXX:5:1102:21349:62280
GAAAGAGTTTCATCCTGGTGAAACTCGTCAGCGTCGTTTCCAAGTCCTCGGTAACAGAGTGAAACCCCCGTTGAGGCCAGATCGGAAGAG
+
??;DDEFFHHBFF??BGHGH++<AEAGHGB@9@::):@G?*09BF8BDBF<@@@;@=).7C=;7.=(499>BB=39(,,9<35<@8<>8?
@HWI-ST279:219:D0RJNACXX:5:1102:16850:62813
GCACGGCTACCCAAAATATTATACCATCTTCTCTCAAATGAAATCTTTTATGAAACAATCCCCACAGTGGAGGGGTTTCACTTTGACGTTTCCAAGACTAA
+
CCCFFFFFHHHHHJJJJJJJGJJJIJJJJJJIJJJJJJJJJJJJJJJJJJIIJIJHIJJGIJJJJIJDHHHHHFD9>@CFDDDDDDDDBDDDDEDDDDDDD
@HWI-ST279:219:D0RJNACXX:5:1102:14420:63016
TTAATAGGGGTAAGACTGAATAAAAAATGATTATTTGCATGAAATGGGGATGAGAGAGAAGGAAAGAGTTTCATCCTGGTGAAACTCGTCAGCGTCGTTTC
+
BCCFFFFFHH@FHIHJJJJJJJJJJJJJJJJJIJJJJJJJJJJJJIJJJHHHIIIIIGHIJJJJHHHHADFFFFFFEEECCEDDDDDDDDDDDDDDDBDDD
@HWI-ST279:219:D0RJNACXX:5:1102:10156:63938
CGTGCGACCTCCGCATTCTCCCGCGCAGCGCCGGATTTTGGGGACAAATGATCCCAGCAACTTGTATCAATTAAATGCTTTGCTTAGTCTTGGAAACGTCA
+
@;B+B?DDHF?HH:@CCG9CCHGG<G07B:FHG4,=>;3;??'8;@BDC@(;@CCCC89<??::::@BC44>>434:::@::@>>4@CCCAACAC@98<88
@HWI-ST279:219:D0RJNACXX:5:1102:18516:63923
GTGAAACCCCCGTTGAGGCCGATTCGTTTCATTCACCGGATCTCTTGCGTCCGCCTCCGCCGTGCGACCTCCGCATTCTCCCGCGCCGCGCCGGATTTTGG
+
C@@FFFFFHHHHHIGIJJJJJJJJIIJGIJJJJJJJJJJIJIIJHIIJJHEEFDDDDDDDDB;;BBDDDDDDDDBBDDEDDDDDDDDDDDDDDD0<>CDDD
@HWI-ST279:219:D0RJNACXX:5:1102:12432:64192
GTGAAACTCGTCAGCGTCGTTTCCAAGTCCTCGGTAACAGAGTGAAACCCCCGTTGAGGCCGATTCGTTTCATTCACCGGATCTCTTGCGTCCGCCTCCGC
+
@C@FDDFFAFDH?FGHEHGJIGJEHIGGGDFHEHBGGGII9D?=FHIGIJFGBEEEBDDFDA:>B>?CCDD@CF;CCCDD>BDDDDDCCBDDD99?@BDBD
@HWI-ST279:219:D0RJNACXX:5:1102:18670:64877
AATAGGGGTAAGACTGAATAAAAAATGATTATTTGCATGAAATGGGGATGAGAGAGAAGGAAAGAGTTTCATCCTGGTGAAACTCGTCAGCGTCGTTTCCA
+
<@@FFFFF8DDHDHIJIIIGGHGIIIIGIJGIIJIJIIFIJJGGCHJDHH@FIIGEIJJJIJJGFHCEHFDDFFFFC@CEEDDDCDDDDDDB??@>@B>CD
@HWI-ST279:219:D0RJNACXX:5:1102:9290:65680
GGGTAAGACTGAATAAAAAATGATTATTTGCATGAAATGGGGATGAGAGAGAAGGAAAGAGTTTCATCCTGGTGAAACTCGTCAGCGTCGTTTCCAAGTCC
+
BCCBDFFFHHHHHJJJJJJJJJJJJJJJJJJJJJJJJJJJJJFHIHIHIHDFIIJJJJJJJGHIHJJJHHHHHFFFFFFEDEDDDDDDDDDDDDDEDDDDD
@HWI-ST279:219:D0RJNACXX:5:1102:9472:66316
CAATGGGGGTTTCACTGGTGTGTCATGCACATTTAATAGGGGTAAGACTGAATAAAAAATGATTATTTGCATGAAATGGGGATGAGAGAGAAGGAAAGAGT
+
BCCFFFFFHFFHHJJJJJHHEHHJIJJJJIJJJJIJJJJJJJ?FHIIJJJIJIJJJJJHFFFFFFEEEFEEEEDDDDDDDD@DDCDDDDDDDDDDDDDCDD
@HWI-ST279:219:D0RJNACXX:5:1102:11419:67202
CCGATTCGTTTCATTCACCGGATCTCTTGCGTCCGCCTCCGCCGTGCGACCTCCGCATTCTCCCGCGCCGCGCCGGATTTTGGGTACAAATGATCCCAGCA
+
???;BDFBAAFHDHJFFHABECEG?EDHJJEC?@FGEHJE@GGB;:BDDDA>CA??=?BDDDDC7B@B>0>@BBBDBDDCCC95+::@CCDDDDDCCDCB<
@HWI-ST279:219:D0RJNACXX:5:1102:12424:68361
GCCGATTCGTTTCATTCACCGGATCTCTTGCGTCCGCCTCCGCCGTGCGACCTCCGCATTCTCCCGCGCCGCGCCGGATTTTGGGTACAAATGATCCCAGC
+
CCCFFDFFHHFHHIGHGIJIJIIIADGIJJIHGIIIJJJJJIIGGHHHFECCDDDDDBDDCCCDDD@BDDB;@BDDD<<BDCDBD?@>CDDDCD>CDDDDD
@HWI-ST279:219:D0RJNACXX:5:1102:16467:68830
GAAGGAAAGAGTTTCATCCTGGTGAAACTCGTCAGCGTCGTTTCCAAGTCCTCGGTAACAGAGTGAAACCCCCGTTGAGGCCGATTCGTTTCATTCACCGG
+
C@CFFFFFHHHFHJIJJJJJJJCGGCHHIIJGHIJIJGIIGHGIJJJJJIFHIJJ@EGIIHHG=EFFFFFDDDD@DDDDDBBD<BDDD?C@CDDDDEDCDD
@HWI-ST279:219:D0RJNACXX:5:1102:18982:68824
CGAATCGGCCTCAACGGGGGTTTCACTCTGTTACCGAGGACTTGGAAACGACGCTGACGAGTTTCACCAGGATGAAACTCTTTCCTTCTCTCTCATCCCCA
+
BB@FFBDDFHHHFIIGIJJI7@CFCHDECGFHGIGI==D=ACECE;@CDB8=@@<B8?B<<28@>>CCCA@8:A@>A@CDDDD@CCCDDDDCDC@ACCDD<
@HWI-ST279:219:D0RJNACXX:5:1102:8906:69047
GGGGTTTCACTGGTGTGTCATGCACATTTAATAGGGGTAAGACTGAATAAAAAATGATTATTTGCATGAAATGGGGATGAGAGAGAAGGAAAGAGTTTCAT
+
CCCFDFFFHHHHHEGGHGIJJJIJJJJJJJJIJJJJJ?FHGGHIJIJJJJHIIJJJJJJJJJJJJJJJJHHHHHHFFFDDEEEDDDDDBDCCACDADDEEA
@HWI-ST279:219:D0RJNACXX:5:1102:19583:69282
GAATCGGCCTCAACGGGGGTTTCACTCTGTTACCGAGGACTTGGAAACGACGCTGACGAGTTTCACCAGGATGAAACTCTTTCCTTCTCTCTCATCCCCAT
+
B@@7DD<DDDFHBBCEAF607BB>C<@=@GC;FHH<BDFDCC;>ACCC5>;?B@55A-?7?@CE>CCA?<BD>ACCCCD@@>@A>:@>A(44:>(:AA@?<
@HWI-ST279:219:D0RJNACXX:5:1102:7539:71361
ATCATGATTAACACTGTAATCATCCAAACGCATATACTCTTTTTTTTTTATCCCCTGATCCTAAGGCCAGTCACAATGGAGGTTTCACTGGTGTGTCATGC
+
CCCFFFFFHHHHHJJJJIJJJJJJJJJJJJJGIJJJJJJJJJJJJJJJHEEHHFFFFEEEEDEDDDDDDDCDCCDDDDDCDDDDDDCDDDD:?8?<CCDDC
@HWI-ST279:219:D0RJNACXX:5:1102:9310:71505
GGGGTAAGACTGAATAAAAAATGATTATTTGCATGAAATGGGGATGAGAGAGAAGGAAAGAGTTTCATCCTGGTGAAACTCGTCAGCGTCGTTTCCAAGTC
+
B@@DADEFHGHHGJJJJJJIJIJIJGIJJJFIJJIJIEHIJJIBAGHIHIJGGHIIFIJGGI@DHIGHHHFHDEFEFFEEEDEDDDDD@BB9<@CDEDDCC
@HWI-ST279:219:D0RJNACXX:5:1102:11737:72317
AACTCGTCAGCGTCGTTTCCAAGTCCTCGGTAACAGAGTGAAACCCCCGTTGAGGCCGATTCGTTTCATTCACCGGATCTCTTGCGTCCGCCTCCGCC
+
@@@ADDDDDFHGFHIGIIIGHGIJIIJJIIJIJJIGHGHIIJJGEGGIEGB=CEFBBCDBD@?CCBADDCDCCDD@>B@CADCCDBDD9<@BBBB3>B
@HWI-ST279:219:D0RJNACXX:5:1102:13760:72591
GGGGTAAGACTGAATAAAAAATGATTATTTGCATGAAATGGGGATGAGAGAGAAGGAAAGAGTTTCATCCTGGTGAAACTCGTCAGCGTCGTTTCCAAGTC
+
BCCFBDEFHHHHHJJJJJJJJJJJJJJJJJJIJJJJJJJJJJJHIIIJIJIIJJJJJJJJJJ@GHIGHHHHHFFFFFFEEEDCDDDDDDDDDDDDDEDDDD
@HWI-ST279:219:D0RJNACXX:5:1102:21245:73268
AGATCCGGTGAATGAAACGAATCGGCCTCAACGGGGGTTTCACTCTGTTACCGAGGACTTGGAAACGACGCTGACGAGTTTCACCAGGATGAAACTATTTC
+
<@@DDDFFFHFHHIGGIHGHGEFH>HIHHHIEHIJGGFFD6>3>;A@AC3;@@?B:/89A>>:>C?@7;B>;9>CB05+8A+:@>:8??>A@A:(4(:>C>
@HWI-ST279:219:D0RJNACXX:5:1102:18247:74235
GGGATCATTTGTACCCAAAATCCGGCGCGGCGCGGGAGAATGCGGAGGTCGCACGGCGGAGGCGGACGCAAGAGATCCGGTGAATGAAACGAATCGGCCTC
+
CCCFFFFFHHHFHJIJJJJJJJJIGHJJJIGIHFDDBDDDDDDDDBBD?C78@BBDDDDBDDBDD@DDDDDDDDDDDDDD@D?>CDCDDABB?BBBBBBBB
@HWI-ST279:219:D0RJNACXX:5:1102:18639:74229
CACTTTGACGTTTCCAAGACTAAGCAAAGCATTTAATTGATACAAGTTGCTGGGATCATTTGTACCCAAAATCCGGCGCGGCGCGGGAGAATGCGGAGGTC
+
@CCFFFFFHHDHHJJJJJDIJJIJFJJJGGHIJJJIJJFEHJGIGIGIHJGGHIIJJIJJJJGIJJJJIJGIJJHHFDDDDDDDDDD@D>BCDDDDDDDD9
@HWI-ST279:219:D0RJNACXX:5:1102:18908:74553
GGTTTCACTCTGTTACCGAGGACTTGGAAACGACGCTGACGAGTTTCACCAGGATGAAACTCTTTCCTTCTCTCTCATCCCCATTTCATGCAAATAATCAT
+
<<?DDFDBHHHHHIACBGGHIAHEGIIDGC@D@GEHGHIJJGGFEDH@EA@?EC>CFF<DCCEECE>CCCD@CDCDDECCDD?ACEE>CCCCA@ACCEDCA
@HWI-ST279:219:D0RJNACXX:5:1102:8358:75060
AAAGCATTTAATTGATACAAGTTGCTGGGATCATTTGTACCCAAAATCCGGCGCGGCGCGGGAGAATGCGGAGGTCGCACGGCGGAGGCGGACGCAAGAGA
+
CCCFFFFFHHHHHJJJJJJJJIJJJIJJJIJJJJJJIIJJJJJJJJJJJJHIJJJHFDDDDDDDDDDDDDDDDDBDDDDDDDDDDDDDDDDDBDDDDDDDD
@HWI-ST279:219:D0RJNACXX:5:1102:10011:75543
AAACCCCCGTTGAGGCCGATTCGTTTCATTCACCGGATCTCTTGCGTCCGCCTCCGCCGTGCGACCTCCGCATTCTCCCGCGCCGCGCCGGATTTTGGGTA
+
@@CFFFFFHHHHHJJIJJIGIJIJIIJIJIJIJIGIJJGIJIJJJJJHHFBEDDDDDDD@DDDBDDDDDDDDDDCDDDDDDDDDBDDDDDB559CC@5@8@
@HWI-ST279:219:D0RJNACXX:5:1102:12200:75713
GACGCTGACGAGTTTCACCAGGATGAAACTCTTTCCTTCTCTCTCATCCCCATTTCATGCAAATAATCATTTTTTATTCAGTCTTACCCCTATTAAATGTG
+
B??DD@@@HD=FHEFBFGBFBHE<FCCFE???DGCDACGEEEGHGADDFEDFDBFHH@=F@F;@=EHIEDEEEEBDEAAA@6>@>CDACD@BA>;BCCC;;
@HWI-ST279:219:D0RJNACXX:5:1102:9900:75972
GATCATTTGTACCCAAAATCCGGCGCGGCGCGGGAGAATGCGGAGGTCGCACGGCGGAGGCGGACGCAAGAGATCCGGTGAATGAAACGAATCGGCCTCAA
+
@CCDFFFFHHHHHJJJJJJJJJJJJIJJFIIHFDDDDDDDDDDBDDBCDDBBDDDDDBBDDDDBDDDDDDDDDCDDDD<B@DDDDDDCBBDDDDB<B>DD>
@HWI-ST279:219:D0RJNACXX:5:1102:11611:76185
CATTTAATTGATACAAGTTGCTGGGATCATTTGTACCCAAAATCCGGCGCGGCGCGGGAGAATGCGGAGGTCGCACGGCGGAGGCGGACGCAAGAGATCCG
+
?<@DDDEFFHDHFHHIGCFEGIIGECFEHGIGIEHIEGGHGGHDHEDHBGABDDDBDDBB7ACDDBBBBDBDB@B>BDDDD@>B?>B>BBB@BD?BCDCCB
@HWI-ST279:219:D0RJNACXX:5:1102:20692:76152
CCAGTCACAATGGGGGTTTCACTGGTGTGTCATGCACATTTAATAGGGGTAAGACTGAATAAAAAATGATTATTTGCATGAAATGGGGATGAGAGAGAAGG
+
@@@DDBDFFBFFHIIDCFCG*CDGH@D0?::BGHHGIGHGID?FDBBFG;@CFE@EH@EH@E>EFCCACEDACDDA@>>@::@CCD@B18?:@4>8?7>CB
@HWI-ST279:219:D0RJNACXX:5:1102:16017:76595
GCGGACGCAAGAGATCCGGTGAATGAAACGAATCGGCCTCAACGGGGGTTTCACTCTGTTACCGAGGACTTGGAAACGACGCTGACGAGTTTCACCAGGAT
+
CCCFFFFFHHHHHIJJJJJHIIJIJGGHIJJJJJJJJJIJJJJIHHFD8@?CDDDDDDCDDDDDBDD@BDDDDCDDDDDDDDDDDDDDD<BDDDDDDDDD@
@HWI-ST279:219:D0RJNACXX:5:1102:17097:76583
CGCAAGAGATCCGGTGAATGAAACGAATCGGCCTCAACGGGGGTTTCACTCTGTTACCGAGGACTTGGAAACGACGCTGACGAGTTTCACCAGGATGAAAC
+
@CCFFFFFHHHGHJEGHIIJJJJIGHGIIIJIJEIIIIJJIJB=>BCDDDACCCCCDD@;BD7BCCCCCCDDDDDDD@>BDDDD?BDEDDD>ABBDDDDCA
@HWI-ST279:219:D0RJNACXX:5:1102:12517:77095
CGAGTATACGAGCTATTGTTTGGACATATAACTCAATACTACTAGGAAGTAAAGTCCTGTTAAAATGATTATTTTGCTGACTTAGATGAGAGAAGGAAAGG
+
<B@DABD=?:C8@C@E>A:CEGEGAADHIICHIJGJIIEHEDAGIIIHGFDFBFDGGIIHGGIBHDECGFCEDCCDHGCHE<;??;:?BC;@;@ABDCCA?
@HWI-ST279:219:D0RJNACXX:5:1102:13003:77290
GGTAAGACTGAATAAAAAATGATTATTTGCATGAAATGGGGATGAGAGAGAAGGAAAGAGTTTCATCCTGGTGAAACTCGTCAGCGTCGTTTCCAAGTCCT
+
BC@FFFFFHHHHHJJJJIJJJJJJJJJJJJJJJJJJJIJJJGJJJJIIIJHJJJJJJJJJFHIJJJJJHHHEHFFFFFFDEDDDDDBDDBDDDDEDDDDDC
@HWI-ST279:219:D0RJNACXX:5:1102:18839:77546
GAGTTTCACCAGGATGAAACTCTTTCCTTCTCTCTCATCCCCATTTCATGCAAATAATCATTTTTTATTCAGTCTTACCCCTATTAAATGTGCATGACACA
+
@@BBBD?BBH+<1A<CB<FGGBBCH<4<FCE+??<E<:CFGBG@FG?:**9?*9?D<FD<E?@FHGC;C>==CGIHC;3?2;(;@;@ADCC(>>>;(;A>5
@HWI-ST279:219:D0RJNACXX:5:1102:3213:79184
CAGAGTGAAACCCCCGTTGAGGCCGATTCGTTTCATTCACCGGATCTCTTGCGTCCGCCTCCGCCGTGCGACCTCCGCATTCTCCCGCGCCGCGCCGGATT
+
B@CDFDDDDHHHHJJIIIJDIJJJJGIGHHHIIIIJJIJGJJJIIJJJIJHHHFFFDDDDDDDDDBBBDDDDDDDDDDDDDDDDDD>BDDBBBDDDDDB@B
@HWI-ST279:219:D0RJNACXX:5:1102:13071:79009
AAAGAGTTTCATCCTGGTGAAACTCGTCAGCGTCGTTTCCAAGTCCTCGGTAACAGAGGGAAACCCCCGTTGA
+
@@BDDFDDHFAHHHIJI<CFEFIJJGGCDE3HC:D?AFABHBD9BFCFHH@@FGFAGD(::AE9BBA>3355A
@HWI-ST279:219:D0RJNACXX:5:1102:7381:79985
GGGTTTCACTTTGACGTTTCCAAGACTAAGCAAAGCATTTAATTGATACAAGTTGCTGGGATCATTTGTACCCAAAATCCGGCGCGGCGCGGGAGAATGCG
+
@CCDDFFDHHHHGJJIHGGHIIHIGGGIJIJJJIGGBGIIIJJJIHIHJJHJGHIJJJIJGHIJIJJIGGIJJJIHHFHHFFDDDDDDDDDDDBDDDDCCB
@HWI-ST279:219:D0RJNACXX:5:1102:7242:80375
CAGTCACAATGGCTAGCGTCATTGCACGGCTACCCAAAAAATTATACCATCTTCTCTCAAATGAAATCTTTTATGAAACAATCCCCACAGTGGAGGGGGTT
+
;<;B??4+AD<3BEB@+2@<<CEC>+A;E:?BF;D?DF?)'=FB<C)))/).=@7@;@==?:;C;CDF@CCE@C:(;>C5,5;;A@9?((,5:>?BBB3>9
@HWI-ST279:219:D0RJNACXX:5:1102:20962:80498
TGAAACCCCCGTTGAGGCCGATTCGTTTCATTCACCGGATCTCTTGCGTCCGCCTCCGCCGTGCGACCTCCGCATTCTCCCGCGCCGCGCCGGATTTTGGG
+
@BBFDDEFHHHHHIHJJ<GHEGIGIJJJHGII<BH@DEBH8@@FGEGIA'9=<?C?B@8?BBDB@@7;BDB>D9>@AA@:399<9>BBBB<<55&54>@@9
@HWI-ST279:219:D0RJNACXX:5:1102:17817:80806
CTTCTTACTGCGGCAGACACGGCGGCGCTTGGGTTGGTCGAGAAGAACATGAAGGTCCTGGAGCTGCGTCAGGAGAATTTGTAGCTGAAGAAGGACTTGGA
+
CCCFFFFFHHHHHJIJJJJJJJIJJJHFDDDDD?BDD?CD6BADDDDDDDCDDDDCDDCDDDDDDDCD;BBDDDDDBDDDDCDDDDDDDDDDDDBDDDDDC
@HWI-ST279:219:D0RJNACXX:5:1102:17995:80817
GGTGTGTCATGCACATTTAATAGGGGTAAGACTGAATAAAAAATGATTATTTGCATGAAATGGGGATGAGAGAGAAGGAAAGAGTTTCATCCTGGTGAAAC
+
BC@DDDDFHHHHHJJJJJJJJJJJJJCFHIJJJJJJJJJJJJJJJJJJIIGIIIJJJJJJJJJJJHIIHHHHHFFFFEEEEEDDCDDEFEEDDDDCDDDDD
@HWI-ST279:219:D0RJNACXX:5:1102:8594:81916
CACAATGGCTAGTGTCATTGCACGGCTACCCAAAATATTATACCATCTTCTCTCAAATGAAATCTTTTATGAAACAATCCCCACAGTGGAGGGGTTTCACT
+
CCCFFFFFHGHFDFHGHGHIIIJJJIJIIJIIIJIGCEGGHGICHGIEIGFCFHGGIIJHIJJIJIIIGIGGIIGHGHHFFFEDBE>CDCBDDDDBDCCCC
@HWI-ST279:219:D0RJNACXX:5:1102:17833:82019
GGTTTCACTCTGTTACCGAGGACTTGGAAACGACGCTGACGAGTTTCACCAGGATGAAACTCTTTCCTTCTCTCTCATCCCCATTTCATGCAAATAATCAT
+
CCBFFDFFHHHHHJJJJJIJJJIJJJJJJJJIJJIJJJIIJIJFHIJGIHHHHHHFFFFEEEEEEDEDDCDDDDDDCDDDDDCCDDED:@CACDACDEDDD
@HWI-ST279:219:D0RJNACXX:5:1102:10971:83530
GGTTTCACTCTGTTACCGAGGACTTGGAAACGCCGCTGACGAGGTTCACCAGGATGAAACTCTTTCCTTCTCTCTCATCCCCATTTCATGC
+
@@?DD?DD:D?D:CE9:<FFHH;ACDBE@G*:))0?6B0.@55'567?=??.5??D@>.6>>>A@(5;->(:3::ACDCC?13?:>:(::@
@HWI-ST279:219:D0RJNACXX:5:1102:13075:83711
GAAACGACGCTGACGAGTTTCACCAGGATGAAACTCTTTCCTTCTCTCTCATCCCCATTTCATGCAAATAATCATTTTTTATTCAGTCTTACCCCTATTAA
+
CCCFFFFFGHHHHJJJJJJJHIJJJJJIJJJJJIIHIJJIIIJIGIJJJGGHHJIJGHGHHEHFFFFFFDEEEDEEEEDDDDDEEDFDDEEDDDDDDDDEE
@HWI-ST279:219:D0RJNACXX:5:1102:3078:84414
GGGGGTTTCACTCTGTTACCGAGGACTTGGAAACGACGCTGACGAGTTTCACCAGGATGAAACTCTTTCCTTCTCTCTCATCCCCATTTCATGCAAATAAT
+
@@@FFFFF>BC?FEEF@FD>GFGA@BFEHFIJ??G@FGGEHJGH=E5;BDA@CEBDB>CDCC5>>:@C@CCD5>>@@CDCDDCDDDDDEE=CCDCDDDCDD
@HWI-ST279:219:D0RJNACXX:5:1102:15902:84632
CATCTTCTCTCAAATGAAATCTTTTATGAAACAATCCCCACAGTGGAGGGGTTTCACTTTGACGTTTCCAAGACTAAGCAAAGCATTTAATTGATACAAGT
+
;@@;7DAD>FFH<EFHE<EBHDGGI@4<FJCEG8F?;FFBGCHBGE<8B::7<@=)=.=D47=@ECEE:@736;;@C:35>?CD;CAAF;:AC5;>A>CD>
@HWI-ST279:219:D0RJNACXX:5:1102:16736:84527
CATGCACATTTAATAGGGGTAAGACTGAATAAAAAATGATTATTTGCATGAAATGGGGATGAGAGAGAAGGAAAGAGTTTCATCCTGGTGAAACTCGTCAG
+
@@@DFDDEDFHHFHGGEHICEGGHGHGJIGGHGIEGGGEGDBHGGIGHHGHBD>GGGCAGHCCAEEEHEHGDFCBBC;@ACCEA>CDDCCC@A::CB?@BD
@HWI-ST279:219:D0RJNACXX:5:1102:16753:84813
TGAAATGGGGATGAGAGAGAAGGAAAGAGTTTCATCCTGGTGAAACTCGTCAGCGTCGTTTCCAAGTCCTCGGTAACAGAGTGAAACCCCCGTTGAGGCCG
+
?B=DDDDDHFA?DGGBEEGEBGGAHGCAC:DDG@BFDDHIBFHGCHAFGA?CEHGFHB55AEDBCBD>@AEDD;;1@>@>A,:>;>:?@>BB5AB<@9?@9
@HWI-ST279:219:D0RJNACXX:5:1102:19746:85219
GGGGGTTTCACTCTGTTACCGAGGACTTGGAAACGACGCTGACGAGTTTCACCAGGATGAAACCCTTTCCTTCTCTCTCATCCCCACTTCATGCAAATAAT
+
1??D?<@A<D::CCB?EH9<<):80CDGGEBBFHD@07F88;DBEE;?C)7;>(6;(5@;;;@(,9>:3(:AAAAC>ACA@>C<BC&8(44:>A@CC:AC>
@HWI-ST279:219:D0RJNACXX:5:1102:20110:85263
GGGTTTCACTTTGACGTTTCCAAGACTAAGCAAAGCATTTAATTGATACAAGTTGCTGGGATCATTTGTACCCAAAATCCGGCGCGGCGCGGGAGAATGCG
+
@<@F?ADDFFFFAFFG:?:ADDECHHGHBCBGHGCGGG>GE<?BG@CEHG?B9/?DHICHGGBCCDGHF@DDGHIEH;=A<<B?:=BBBB5>9-99B(>@@
@HWI-ST279:219:D0RJNACXX:5:1102:5727:85785
AGTTTCATCCTGGTGAAACTCGTCAGCGTCGTTTCCAAGTCCTCGGTAACAGAGTGAAACCCCCGTTGAGGCCGATTCGTTTCATTCACCGGATCTCTTGC
+
B@BFFFFFGHHHBDHIIJJIEGGIGJIJIIJIJJIIGGHHJJIJIJIJFJHHHIGIIIIIIHHFBBECDCDDDD?BDDDCDDDECADDCDDDDDDDDECDD
@HWI-ST279:219:D0RJNACXX:5:1102:13325:86049
GGCCAGTCACAATGGCTAGTGTCATTGCACGGCTACCCAAAATATTATACCATCTTCTCTCAAATGAAATCTTTTATGAAACAATCCCCACAGTGGAGGGG
+
CCCFFFFFHHHHHJJJJJJFHDHJJJJHIJJJJJJJJJIJJJIIIIIIHHHIIJJJCHIIIJJJIJJJJJJIHHHHHHFFFFFFCCEEDCBBD@CCCBDDD
@HWI-ST279:219:D0RJNACXX:5:1102:16483:86452
GATCATTTGTACCCAAAATCCGGCGCGGCGCGGGAGAATGCGGAGGTCGCACGGCGGAGGCGGACGCAAGAGATCCGGTGAATGAAACGAATCGGCCTCAA
+
CCCFFFFFHHHHHJIJJJJJJJJIIJJIJIIHFDBBDBDDDDDBDD?CDBBDDDDDD5@B@BD;>BBDDDCDCCDDDD9@BCEDDDDDBDDDDDDBBBBDC
@HWI-ST279:219:D0RJNACXX:5:1102:8543:86581
ATTGCACGGCTACCCAAAATATTATACCATCTTCTCTCAAATGAAATCTTTTATGAAACAATCCCCACAGTGGAGGGGTTTCACTTTGACGTTTCCAAGAC
+
?=B?DDFDC??CFIJGFHEHAE@FBFFIGBHI>GBHEIGCFGIHGFHIGIFDGAFDC=BBB@FHGH3B;CCEC>;?BA;/;5@@@CCAD@B,29@CD:ABC
@HWI-ST279:219:D0RJNACXX:5:1102:11086:86977
TTTCACTCTGTTACCGAGGACTTGGAAACGACGCTGACGAGTTTCACCAGGATGAAACTCTTTCCTTCTCTCTCATCCCCATTTCATGCAAATAATCATTT
+
1=;4D:D;A4DFD:?)<CEGGGCHGHC>:?:FD)??@9A1;FGC;4=.7=;?=AD>37?CEEE;3;C-55>@C5((>3,8??@>@;(::>C>@4>AA>@CD
@HWI-ST279:219:D0RJNACXX:5:1102:19392:86814
GGGGGTTTCACTGGTGTGTCATGCACATTTAATAGGGGTAAGACTGAATAAAAAATGATTATTTGCATGAAATGGGGATGAGAGAGAAGGAAAGAGTTTCA
+
@@@FDADFHHHHHJAFEGFHIJJJIJJJJJJJJJJJJJ6@GDHIJIJJJJHIGJIIHIIJHHHHGHHFFFFFFEEEDDDDDDDDDDDDDDDDDDDD@CDDD
@HWI-ST279:219:D0RJNACXX:5:1102:9501:87150
CTTAGAGCCTGTTTGGATAGTTTATAGCTGCTGTGACTTCTCGCAGAATCAAAAGCTCTTCCAAAGAGTTCATTTTTTATTCAGATTCTAAGAACTTATAG
+
@@@DDDD?FFFHFIIIGBEGIGGBHGHEHHIGIDAGGDGE?FDAHGGGHIDCHGD>@FCGCEGCFDCDEGGHIFFHGE?EE>;@63>AC;>CCCCCDDDCC
@HWI-ST279:219:D0RJNACXX:5:1102:14815:87427
ACTTAGGCCAGTCACAATGGCTAGTGTCATTGCACGGCTACCCAAAATATTATACCATCTTCTCTCAAATGAAATCTTTTATGAAACAATCCCCACAGTGG
+
CCCFFFFFHHHHHJJJJJJJJJJJEHHIIJJJIJIJIJJJJJJIJJJJJJHHIIGIIJJJJJIJJJJJJJJGHHHGHFFFFFFFEEEEDDDDDDDDDD@CD
@HWI-ST279:219:D0RJNACXX:5:1102:18649:87616
AATGCGGAGGTCGCACGGCGGAGGCGGACGCAAGAGATCCGGTGAATGAAACGAATCGGCCTCAACGGGGGTTTCACTCTGTTACCGAGGACTTGGAAACG
+
<;?DDFFFHDDFDGIGHHIIG';B;AB=BBBDBBC?3>@CB6-70@C@9AA9?8B?BDDDD@?>CD;@B>B092@:4@C3>AC@:@9&0<&29A:>>>>C?
@HWI-ST279:219:D0RJNACXX:5:1102:15718:87815
GGTTTCACTGGTGTGTCATGCACATTTAATAGGGGTAAGACTGAATAAAAAATGATTATTTGCATGAAATGGGGATGAGAGAGAAGGAAAGAGTTTCATCC
+
@@:?DEEFHHDFFAFCGGJIGAHHIHHIIIHGGHGHAGHGGHGGEHGIIJHIGHFHIIJJIIJIGIGIGGIIGG=DEEEDECDBCCDBDCDCD>CCADEDC
@HWI-ST279:219:D0RJNACXX:5:1102:8586:88716
AACGAATCGGCCTCAACGGGGGTTTCACTCTGTTACCGAGGACTTGGAAACGACGCTGACGAGTTTCACCAGGATGAAACTCTTTCCTTCTCTCTCATCCC
+
CCBFFFFFGHHHHJJJIIJJJJ@GHIIJGIJIJJHIIHBDF?CEEDDCDDCBDDBBBDDDDBBBBDCDDDDDDDCDDDDCDDDDDDDDDDCDDCCCACADD
@HWI-ST279:219:D0RJNACXX:5:1102:18241:89096
CGTTCACGCGCGCAGTCACCGGGAAAGATTTTTCACTCGCGCGCTGCTAAGGCCAGTCACAATGGAGGTTTCACTGGTGTGTCATGCACATTTAATAGGGG
+
CCCFFFFFHHHHHJJJJJJJJJJJJJJIJJJJJIJJJJIJHFDDDDDDDDDDDDDDDDDDDDDDDDDDBDDDEDDDD@CABADDEDDDDDDDEDDDECDDB
@HWI-ST279:219:D0RJNACXX:5:1102:6791:89325
AATCCCCACAGTGGAGGGGTTTCACTTTGACGTTTCCAAGACTAAGCAAAGCATTTAATTGATACAAGTTGCTGGGATCATTTGTACCCAAAATCCGGCGC
+
@C@DFFFFHAFDFHFGGIEFHHGGGHIJIJIIGHEGGIIJIGIGIIGGIHGECHGIGJJIECHHGHHFFFFFFCEDCDBBCDDDDDEDDC<BBDDDDBDDD
@HWI-ST279:219:D0RJNACXX:5:1102:14666:90500
AAGTTGCTGGGATCATTTGTACCCAAAATCCGGCGCGGCGCGGGAGAATGCGGAGGTCGCACGGCGGAGGCGGACGCAAGAGATCCGGTGAATGAAACGAA
+
CCCDDFFFHHHHHJJJJJIHIJJJJJJJJJJJIGJIJIIGDDDDBDDDDDDDD@DD@DDBDDDDDDDDDDBDDDDDDDDDDDDDDDDDBDBCDCDDDDDDD
@HWI-ST279:219:D0RJNACXX:5:1102:3635:91365
ACAGTGGAGGGGTTTCACTTTGACGTTTCCAAGACTAAGCAAAGCATTTAATTGATACAAGTTGCTGGGATCATTTGTACCCAAAATCCGGCGCGGCGCGG
+
=B@FDDDDFHHH<CFGDHGGIJ@GGFHCDGIIICHGIH??GHIE?B=)BFF@FH:CHGII:=@CHHHFGDFEBBCAC@AEDEDDDBCCCBDDDDDB>B59@
@HWI-ST279:219:D0RJNACXX:5:1102:8141:91685
AATGATTATTTGCATGAAATGGGGATGAGAGAGAAGGAAAGAGTTTCATCCTGGTGAAACTCGTCAGCGTCGTTTCCAAGTCCTCGGTAACAGAGTGAAAC
+
CCCFFFFFHHHHHJJJJJJJJJJJEHIIIGIHGHGIHIIIGGIHJJJIJIGHIJGHIIJJJJJIIIJJHEHFDDDEDEDCCDDDDDDDBDDDDDDCDDEDD
@HWI-ST279:219:D0RJNACXX:5:1102:19449:92792
GGCTACCCAAAATATTATACCATCTTCTCTCAAATGAAATCTTTTATGAAACAATCCCCACAGTGGAGGGGTTTCACTTTGACGTTTCCAAGACTAAGCAA
+
CCCFFFFFHHHGHJJJJIJJIJJJJJJJJJJJJJJJJJJJJJJJJJJJIJIJJJJIJJJJJIIFHIIIJJH:BEFFEEEEEEDDBDDDDEDDDDDDDDDDC
@HWI-ST279:219:D0RJNACXX:5:1102:16443:93137
TGATAGCATCAGGCAGCCATATACTCCCTCCAACCCAAAATATTATACCATCTTCTCTCAAATGAAATCTTTTATGAAACAATCCCCACAGTGGAGGGGTT
+
CCCFFFFFHGHHHIJJIJIIJJIIIJJJHIJIIJJJJIJJJIJJJJJJIJIJIJJJJIJGGGIJGJIIGHIJJHHHHHHHFFFFEEDEDDD@CDCBDDD9>
@HWI-ST279:219:D0RJNACXX:5:1102:16391:93648
AGGCCAGTCACAATGGCTAGTGTCATTGCACGGCTACCCAAAATATTATACCATCTTCTCTCAAATGAAATCTTTTATGAAACAATCCCCACAGTGGAGGG
+
@@@DDFDDFFHBDHIJIGJJDHHHHGGGIIJIIJJJJHJIIJIGIHIIGIGHGCH>HIIGGGAGHGHGIJIHHEHGGHFFFFFFDEECED?BBBACCDDDB
@HWI-ST279:219:D0RJNACXX:5:1102:4444:93996
GGACGCAAGAGATCCGGTGAATGAAACGAATCGGCCTCAACGGGGGTTTCACTCTGTTACCGAGGACTTGGAAACGACGCTGACGAGTTTCACCAGGATGA
+
B@@DDDDFHFDHDHFDA@?@CBGFGDD@:BDEHFHIBCH@GGGHGD'8<A@@@CCA>ACDDD77B-?>::>>@>ABD>BD<@@?BDB204:@ACADDDACC
@HWI-ST279:219:D0RJNACXX:5:1102:4809:93932
ACAAGTTGCTGGGATCATTTGTACCCAAAATCCGGCGCGGCGCGGGAGAATGCGGAGGTCGCACGGCGGAGGCGGACGCAAGAGATCCGGTGAATGAAACG
+
CCCFFFFFHHHHHJJJJJJJJHIJJJJJJJJJJJIJJJJIJFDDDDDDDDDDDDDDDD?CDDBDDDDDDDDDDDDDDDBBDDDDCCDDDD<B@CDDCCDCB
@HWI-ST279:219:D0RJNACXX:5:1102:11629:93842
GGGGTAAGACTGAATAAAAAATGATTATTTGCATGAAATGGGGATGAGAGAGAAGGAAAGAGTTTCATCCTGGTGAAACTCGTCAGCGTCGTTTCCAAGTC
+
@@BF4@DDHHGGGJIIIIHIBHIIIIBHIIHCFHHGGIIIHHGGGEHJCHCHIIEHGIGGGHCGHGEEHCEEFEDEDDCCCAA@ABDDDBD5<@CD::>>>
@HWI-ST279:219:D0RJNACXX:5:1102:15456:94910
TGAAATGGGGATGAGAGAGAAGGAAAGAGTTTCATCCTGGTGAAACTCGTCAGCGTCGTTTCCAAGTCCTCGGTAACAGAGTGAAACCCCCGTTGAGGCCG
+
CCCFFFFFHHHHHJJGIIJJJJIJIJIGJHIIIJJJJJJJBGHHIIIIJHFGHIIIJIEHHHFFFEDEEDEDDBDDDDDCD:ACDDDDDDDDBBDDDD@@>
@HWI-ST279:219:D0RJNACXX:5:1102:5666:95722
CAATGGGGGTTTCACTGGTGTGTCATGCACATTTAATAGGGGTAAGACTGAATAAAAAATGATTATTTGCATGAAATGGGGATGAGAGAGAAGGAAAGAGT
+
B@BFFFFFHHFHHIJJJJGGFHIJJJJIGIEHJJJIJHIJJJ?FHIJIJJGGIJJJJJHFFFFFFEEEEEEEEDDDDDDDDDDDCDDDDDDDDBDDCDDDD
@HWI-ST279:219:D0RJNACXX:5:1102:12567:95709
CAACCGTTGCCCGTATCACGTCGGATTCACCTACCCTTAATCCTAACATTCAAATTAGAACTGGAATAATACTCTCATTTTTTTATTCAGTCAGAATGAAA
+
CCCFFFFFHHHHHHIJJJJJGIJJIJJJIJJJJJJJJJJJJJJJIJJJJJHGIJJJJIHFGHHHEEFFFEEEEEEEDEEEEDDDDDDEEDDDDDDDDDDDD
@HWI-ST279:219:D0RJNACXX:5:1102:16949:96204
AGGGGTAAGACTGAATAAAAAATGATTATTTGCATGAAATGGGGATGAGAGAGAAGGAAAGAGTTTCATCCTGGTGAAACTCGTCAGCGTCGTTTCCAAGT
+
@@CFF@DEHHGHHJJIGJJJIJJIJJJIJJIJJIJIJIIIJJJIFHIJHGFHHGIJJJJJIJJDHHHHGHHHFFFFFEEDEEDBDDDDDBDD<BBDCEDDA
@HWI-ST279:219:D0RJNACXX:5:1102:19610:96413
GAGGCCGATTCGTTTCATTCACCGGATCTCTTGCGTCCGCCTCCGCCGTGCGACCTCCGCATTCTCCCGCGCCGCGCCGGATTTTGGGTACAAATGATCCC
+
B@@FDFFFHHHHCHIJJJJJJJJIIJJJJJJIJJHIIJEIJIJJIJIFDFCDDDDDDDDDDDDDEDDD@BDDDDDBDDBDB<>DCCDB8@@ACDDCC>CDC
@HWI-ST279:219:D0RJNACXX:5:1102:5584:96582
TATGAAACAATCCCCACAGTGGAGGGGTTTCACTTTGACGTTTCCAAGACTAAGCAAAGCATTTAATTGATACAAGTTGCTGGGATCATTTGTACCCAAAA
+
CCCFFFFFHHHHHJJJJJJHIJHIJJJHHJIIJJJJJJJJIJJJJJJJJJGHIIJJJJIGGHHHHFFFFFFFEEEEEEDDDDDDDDDDDEFEEEEDDDDDD
@HWI-ST279:219:D0RJNACXX:5:1102:7445:96847
TGGCTTTCCTAGGTAGTCCGGTGTCGTCTTAGGCCAGTCACAATGGAGGTTTCACTGGTGTGTCATGCACATTTAATAGGGGTAAGACTGAATAAAAAATG
+
CCCFFFFFHHHHHFGIIJJJJEGHHIIIJJIJJJJJJHIJJIJJJJJJJCBFHIIJJJCGCD@EHHHHHFFFFFFFEEEDED>BCCDDDDDDDEDDDDDDD
@HWI-ST279:219:D0RJNACXX:5:1102:6066:97250
GGGGTAAGACTGAATAAAAAATGATTATTTGCATGAAATGGGGATGAGAGAGAAGGAAAGAGTTTCATCCTGGTGAAACTCGTCAGCGTCGTTTCCAAGTC
+
B@CFDDFFGGHHHJJJJJJJJIJJJJGIJJJIIIJIIJJJJIJFGIIIFIIIIIIIHIJIJJDGEEHHHHHHFFFFFFEEECEDDDDDDDBBDDDCDCCDD
@HWI-ST279:219:D0RJNACXX:5:1102:4002:97851
AATCCCCACAGTGGAGGGGTTTCACTTTGACGTTTCCAAGACTAAGCAAAGCATTTAATTGATACAAGTTGCTGGGATCATTTGTACCCAAAATCCGGCGC
+
CCCFFFFFHHHFHIGHJJJFHJJJJIJJJJJJIIJJJJJJIJJJJJJJJJIFGIJJJJJJHHHHHHHFFFFFFEEDEEDDDEFEDEEDDDDDBDDDDDDDD
@HWI-ST279:219:D0RJNACXX:5:1102:7580:98289
GTTACCGAGGACTTGGAAACGACGCTGACGAGTTTCACCAGGATGAAACTCTTTCCTTCTCTCTCATCCCCATTTCATGCAAATAATCATTTTTTATTCAG
+
@@CFFFFDHGFHHIJIIJJJJEHGIJIGGGBGFCHIIJJEHIHIJIIHFFEECEEFFFFEEEDCCEDACDDDDDEEEECDDCDDDDEDDDEEEDDDDDECC
@HWI-ST279:219:D0RJNACXX:5:1102:6417:98941
TGAAACGAATCGGCCTCAACGGGGGTTTCACTCTGTTACCGAGGACTTGGAAACGACGCTGACGAGTTTCACCAGGATGAAACTCTTTCCTTCTCTCTCAT
+
CCCFFFFFHHHHHJJJJJJJJJIJJHIJJJJJIIGHHFHHF8BABDDDDDDDDDDDDDDDDDCDBB<@DDEDDDDDDCDDDDDDDDDDDDDDDDDDDDDDD
@HWI-ST279:219:D0RJNACXX:5:1102:2118:100230
GTATGGACCCCAAAAATGCCCTTAGGACAGTCACAATGGGGGTTTCACTGGTGTGTCATGCACATTTAATAGGGGTAAGACTGAATAAAAAATGATTATTT
+
?@BDDADD+2AF;EG9ED+<CGG@GF*1:CE@GEGBFFGGEH:;;FGHGGC7@DH?ACEBC7??CCE@@AAACBBBB?A@CCAACCDCC>:9AC4>>:>C>
@HWI-ST279:219:D0RJNACXX:5:1102:7168:101228
CATTCACCGGATCTCTTGCGTCCGCCTCCGCCGTGCGACCTCCGCATTCTCCCGCGCCGCGCCGGATTTTGGGTACAAATGATCCCAGCAACTTGTATCAA
+
B@@DFADBFD:F:AE?CFF:@C??D;D@B@FG06@;;/@A4=@?>8/9;>;@CD=@DDD;;@B7>B3>C@CB;8>:>@CA>@CCACA@BDDD>>C4@@CDC
@HWI-ST279:219:D0RJNACXX:5:1102:21278:101243
GAAAGAGTTTCATCCTGGTGAAACTCGTCAGCGTCGTTTCCAAGTCCTCGGTAACAGATTGAAACCCCCGTTGAGGCCGATTCGTTT
+
=B?=;;;AA?A:DFGHHII3ACF@DD@FACF9DHGGAGHE<FEEHAGHB0'-.@FE=C))77.776;5,99=;A@C?8829?C8ACD
@HWI-ST279:219:D0RJNACXX:5:1102:4517:102135
CCGAGGACTTGGAAACGACGCTGACGAGTTTCACCAGGATGAAACTCTTTCCTTCTCTCTCATCCCCATTTCATGCAAATAATCATTTTTTATTCAGTCTT
+
CCCFFFFFHHHHHJJJJJJJJIJIIJJJJJJJGIJJJJJJJIJJGIJJJJJHHHHHHFFFFFFEEDDCDDEEDEDDDDDDDDEDDDEEEDDDDDDDDEDDE
@HWI-ST279:219:D0RJNACXX:5:1102:9248:103725
AAGGCCGAGGCTTTTCCTCGTTAACGTTCAATCTTGCCACTTATGCCAGTCACAATGGGGGTTTCACTGGTGTGTCATGCACATTTAATAGGGGTAAGACT
+
BB;D;;88:))<DH<F+C?::C@;?B9?)9B@?BDGIB49BG4).8B@..8)7=@CA;>AB'3;@B>@C<5<,8<:;@@:3>:@@>4:@:::?B053:>>>
@HWI-ST279:219:D0RJNACXX:5:1102:8797:104633
GGGGGTTTCACTCTGTTACCGAGGACTTGGAAACGACGCTGACGAGTTTCACCAGGATGAAACTCTTTCCTTCTCTCTCATCCCCATTTCATGCAAATAAT
+
@CCFFDDFGHHHHJJJJJJJJIJIJJJJJIIJJIGJJJJIJJJJHHBDFDDDEEDDDDDDDCDCCCDDDDDDDDDDDDDDDCCDDDCCEEDDDDDCCCDDD
@HWI-ST279:219:D0RJNACXX:5:1102:16317:105060
AATCTTTTATGAAACAATCCCCACAGTGGAGGGGTTTCACTTTGACGTTTCCAAGACTAAGCAAAGCATTTAATTGATACAAGTTGCTGGGATCATTTGTA
+
@CCFFFFFHHHHHJJJJJJGIJJIHICHHCHIJIJJJJGEIIJIIJJHIIGHIJJJJGGIEHHHGFCEFFFEEDEEEEEDDDCCCCDDDDDDDDDDEEEEE
@HWI-ST279:219:D0RJNACXX:5:1102:10824:105543
TCGTTTCATTCACCGGATCTCTTGCGTCCGCCTCCGCCGTGCGACCTCCGCATTCTCCCGCGCCGCGCCGGATTTTGGGTACAAATGATCCCAGCAACTTG
+
CCCDFFFFHHHHHJJJJJJJJJJJJJJJJJIIIJJJJJIGGGIHHFFFDDDDDDDEDDDDDDDDDDBDDDDBBDDDDDD<ACDCCDDDDDDDDDDDDDDDD
@HWI-ST279:219:D0RJNACXX:5:1102:5889:106090
AATGGGGGTTTCACTGGTGTGTCATGCACATTTAATAGGGGTAAGACTGAATAAAAAATGATTATTTGCATGAAATGGGGATGAGAGAGAAGGAAAGAGTT
+
CCCFFFFFFHHHHIIJJEGGHHIJJJJJJIJJJJJJJJJJJEHIJJJJJJHIJJJJJHHFFFFFFFEEEEEEEDDDDDDDDDDDDDDDDDDDDDDDDDD@C
@HWI-ST279:219:D0RJNACXX:5:1102:19531:106053
TCCGCATTCTCCCGCGCCGCGCCGGATTTTGGGTACAAATGATCCCAGCAACTTGTATCAATTAAATGCTTTGCTTAGTCTTGGAAACGTCAAAGTGAAAC
+
@@CDFD:DFDB<FF:CDHHGHGHGIGIEGHHFH,?BEDAC>C@CCCDDDD?BDDD>CDEEDDEDDDD@ACDDACCCDC(:>CCDDDD>@8ABDDD:A@DDD
@HWI-ST279:219:D0RJNACXX:5:1102:6671:106694
CGTCCGCCTCCGCCGTGCGACCTCCGCATTCTCCCGCGCCGCGCCGGATTTTGGGTACAAATGATCCCAGCAACTTGTATCAATTAAATGCTTTGCTTAGT
+
CCCFFFFFHHHHHJJIJJJJJJJJJIJIJJJJJJJJJGHFDDDDDDDBDDCCDDD8ACCDDDDDDDDDDDDDDDDDDCDEEEDDEDDDEEDDEDDDDDCDD
@HWI-ST279:219:D0RJNACXX:5:1102:11757:107130
GATCATTTGTACCCAAAATCCGGCGCGGCGCGGGAGAATGCGGAGGTCGCACGGCGGAGGCGGACGCAAGAGATCCGGTGAATGAAACGAATCGGCCTCAA
+
BC@FFFFFHHHHHJIJIJJJIJIIIFJJIGJGFDBDDDCCDDDDDD<CBB<BBDDDDBDD<BB7@DBDDDDDCCDDDD>B@DEDCDDDBBDDB@BBBBDA:
@HWI-ST279:219:D0RJNACXX:5:1102:15698:107530
GGACGCAAGAGATCCGGTGAATGAAACGAATCGGCCTCAACGGGGGTTTCACTCTGTTACCGAGGACTTGGAAACGACGCTGACGAGTTTCACCAGGATGA
+
CCCFFFFFHHHHHJJJJGIIJJJJJJJJJJJJJJJJIJIJJJJJJD;@DDDCDDDDDDDDDDDDDBDDDDDDDDDDDDDDDDDDDDDBBDEEDDDDDDDDD
@HWI-ST279:219:D0RJNACXX:5:1102:17818:107581
GTCATTGCACGGCTACCCAAAATATTATACCATCTTCTCTCAAATGAGATCGGAAGAGCGTCGTGTAGGGAAAGAGTGTAGATCTCGGTGGTCGCCGTATC
+
@@@DFFDFGHHFHIEHIJIDGIJIGJIIIIGEIIJIJJGIIIJIIJJJJJDFGGGIJEAG8CE>B(?CAA@2=?DD@;@CCCDD5@B@BBBBDDDDB9@D@
@HWI-ST279:219:D0RJNACXX:5:1102:20766:107672
CATTCTCCCGCGCCGCGCCGGATTTTGGGTACAAATGATCCCAGCAACTTGTATCAATTAAATGCTTTGCTTAGTCTTGGAAACG
+
@CCFFFFFDF??DFFDFDHEH@@FEHIBH;???CHF<77?BA>CBEC?>A@C;>CDCD;A:>5>35;>4@CDCD:C@A:@:ACD?
@HWI-ST279:219:D0RJNACXX:5:1102:10356:107947
GTGTCATGCACATTTAATAGGGGTAAGACTGAATAAAAAATGATTATTTGCATGAAATGGGGATGAGAGAGAAGGAAAGAGTTTCATCCTGGTGAAACTCG
+
C@BDFFFFHHHHGJJJJJJJJJICGHIJJJJJJIJJJJJIJIIIJJJJJJHIJJJJIJIJJJIJJJJJJHHHHFFFFEEDEEEDEFEEDDDDCDDDDDDDD
@HWI-ST279:219:D0RJNACXX:5:1102:6891:108185
TTAATAGGGGTAAGACTGAATAAAAAATGATTATTTGCATGAAATGGGGATGAGAGAGAAGGAAAGAGTTTCATCCTGGTGAAACTCGTCAGCGTCGTTTC
+
BCCFFFFFHHDFHJIIJJJJJJJJJJJJIJJJJJJJIJJJJJJJJJJJJHHIJJJJIJJJJJJJHHGHCDFFFFFFEEECEEDDDDDDDDDDDDBDDBDDD
@HWI-ST279:219:D0RJNACXX:5:1102:19309:108705
GGTCGCACGGCGGAGGCGGACGCAAGAGATCCGGTGAATGAAACGAATCGGCCTCAACGGGGGTTTCACTCTGTTACCGAGGACTTGGAAACGACGCTGAC
+
CCBFFFFFHHHHHIJJIIJFFDDDDDDBDDDDDD@DBCDCDDDDDDDBBDB8BBDDDDDDBDD5>@CDCCDCCDDDDDDBDB>A9ACDCDDD?BDDB9BB?
@HWI-ST279:219:D0RJNACXX:5:1102:11882:109228
GGGTAAGACTGAATAAAAAATGATTATTTGCATGAAATGGGGATGAGAGAGAAGGAAAGAGTTTCATCCTGGTGAAACTCGTCAGCGTCGTTTCCAAGTCC
+
BCC?DEFFHHHHHJJJJJJJJJJJJJJJJJJJJJJJJIJJJJEIJIJJJIFHIJJJJJJJJDHIJJJJHHHHEEFFFFFEDEDDDDDBDDBDDDDCDDDDC
@HWI-ST279:219:D0RJNACXX:5:1102:20974:109609
TGAAATGGGGATGAGAGAGAAGGAAAGAGTTTCATCCTGGTGAAACTCGTCAGCGTCGTTTCCAAGTCCTCGGTAACAGAGTGAAACCCCCGTTGAGGCCG
+
BB@DDFFFHHDFHHGHHGIIGIJJJJIGIGIJFIJJJIII?GHIJIIIGEFFHIIIIG:AHEDFFF>DCEEDDDBBCCDCDCCCCC:?BDBB@BDACD@<>
@HWI-ST279:219:D0RJNACXX:5:1102:10910:110014
GCAACTTGTATCAATTAAATGCTTTGCTTAGTCTTGGAAACGTCAAAGTGAAACCCCTCCACTGTGGGGATTGTTTCATAAAAGATTTCATTTGAGAGAAG
+
CCCFFFFFHHHHHJJJJJJJJJJJJJJJJJJIIJJJJJJJIJIIIJJJFIHHIHIJJJJJIJIJHIJIIFHHHFFFFFFEDDEEDDDDDEEFFEDDDDDDD
@HWI-ST279:219:D0RJNACXX:5:1102:12269:110309
CCAGTCACAATGGCTAGTGTCATTGCACGGCTACCCAAAATATTATACCATCTTCTCTCAAATGAAATCTTTTATGAAACAATCCCCACAGTGGAGGGGTT
+
CCCFFFFFHHHHHJJJJEHFHIJJJIJIJJJJJJJJJJJJJIIJJJIGJJGIJIJJJJIEIJIIHIJGHJJJJHHHHGHFFFFEEEDEDDDDCDDDDDD<B
@HWI-ST279:219:D0RJNACXX:5:1102:19543:110483
CGAATCGGCCTCAACGGGGGTTTCACTCTGTTACCGAGGACTTGGAAACGACGCTGACGAGTTTCACCAGGATGAAACTCTTTCCTTCTCTCTCATCCCC
+
BCCFFFFFHHFFHJIIJJJJ@GHIGIGDDGHIIJJIBAB8AAAEDDDDD@;=?BDDBD;?B?BDDDDDDDDBCD>CDDA@CDDDCC@CCCCCACA:@CDD
@HWI-ST279:219:D0RJNACXX:5:1102:11624:110747
ATAGCTTCCTTTGAAAAAAGAAAAAAAAACAAAATCACACACACTAAAAAGAAGAGGTAAGATTAGGCCAGTCACAATGGGGGTTTCACTGGTGGGTCATG
+
:@BDDADE?=DFHFDGGGEF;?FBHIJJGGHHIJIG9=@AD;EBACCCED=AACCDB;ACACCCCCDC@?BDDDDCACDDDCD@9BCDCC<?:<(559<@@
@HWI-ST279:219:D0RJNACXX:5:1102:20775:110783
AAGAGATCCGGTGAATGAAACGAATCGGCCTCAACGGGGGTTTCACTCTGTTACCGAGGACTTGGAAACGACGCTGACGAGTTTCACCAGGATGAAACTCT
+
@@CFFDEFHFH?DEFHJIJIIJIJGGGHDHIHHIIJJHIH9>C@DEDDDDCCDCDB@DD7ACDDD>AC3?>5>@<BBCD?B??C@DDCAAB8:C>>C:ACC
@HWI-ST279:219:D0RJNACXX:5:1102:6860:111333
CATCTTCTCTCAAATGAAATCTTTTATGAAACAATCCCCACAGTGGAGGGGTTTCACTTTGACGTTTCCAAGACTAAGCAAAGCATTTAATTGATACAAGT
+
CCCFFFFFHHHHHJJJIJIJGJJJJJJJJJJJJIIJIIIIIIJDGHEHIIFHHIIIJIJJJJJJHHHGFEEFFFEEEEEDDDDDDDDDEEDEDDEEDDDDD
@HWI-ST279:219:D0RJNACXX:5:1102:9499:111332
CATGCACATTTAATAGGGGTAAGACTGAATAAAAAATGATTATTTGCATGAAATGGGGATGAGAGAGAAGGAAAGAGTTTCATCCTGGTGAAACTCGTCAG
+
CCCFFFFFHHHHHJJJJJJCGIJJJJJJJIJJJJJJJJJJJJJJJJJJJJJJJJJJJJGHJJJIJGHHHHHFFFFFEEEEEEEEDDDDDDDDDDDDDDDDB
@HWI-ST279:219:D0RJNACXX:5:1102:7165:112007
TGTCATTGCACGGCTACCCAAAATATTATACCATCTTCTCTCAAATGAAATCTTTTATGAAACAATCCCCACAGTGGAGGGGTTTCACTTTGACGTTTCCA
+
@@BFBDDDFHGFHGJIIIJGIJGHHGJIJGHCGDFGGDDEHGHIGIIIIIHIHGHICEFGHIGHIGCCHHIHHH?BBBDDCD;8?>DDDDDCCCB<?CCCC
@HWI-ST279:219:D0RJNACXX:5:1102:7235:112087
GTTGAGGCCGATTCGTTTCATTCACCGGATCTCTTGCGTCCGCCTCCGCCGTGCGACCTCCGCATTCTCCCGCGCCGCGCCGGATTTTGGGTACAAATGAT
+
CCCFFFFFHHHHHJJIJJJJJJJJJJJJIJJJJJJJJJJJJJJJJJJJHHFDDDDDDDDDDDDDDDDEDDDDDDDDDDDDDDDBBDDDDDD?CCDDDDDDD
@HWI-ST279:219:D0RJNACXX:5:1102:5572:112304
GACGCAAGAGATCCGGTGAATGAAACGAATCGGCCTCAACGGGGGTTTCACTCTGTTACCGAGGACTTGGAAACGACGCTGACGAGTTTCACCAGGATGAA
+
CCCFFFFFHHHHHJJJHIJJJJIJJJJJJJJJJJJGIIGIJJJJD>BDDECCCCDDDCDDBBDDBDDDDDDDDDDDDDDDDDDDDD<BCDDDDDBDDDDDD
@HWI-ST279:219:D0RJNACXX:5:1102:17550:113626
GCCGATTCGTTTCATTCACCGGATCTCTTGCGTCCGCCTCCGCCGTGCGACCTCCGCATTCTCCCGCGCCGCGCCGGATTTTGGGTACAAATGATCCCAGC
+
CCCFFFFFHHHHHJJJJJJJIJJJJIIGICHIGIIHJJGHJGIJBAEEFFBBBDD?B?BDDEDDDDDB@BDDBDDB9<3>CD>>B?CCDCCCCCCCCCACA
@HWI-ST279:219:D0RJNACXX:5:1102:19897:114241
ACTGAATAAAAAATGATTATTTGCATGAAATGGGGATGAGAGAGAAGGAAAGAGTTTCATCCTGGTGAAACTCGTCAGCGTCGTTTCCAAGTCCTCGGTAA
+
C@CFFFFFGHGFFIIGIIJJJJJJJIJJJIFGIJJDFHAGDHHHHIIJJJGGIG=FHIIJJIJJJ=DDCHHFHFDFFDCDDDD@:@CCECD@CCDDDD??B
@HWI-ST279:219:D0RJNACXX:5:1102:13649:114571
GAAATCTTTTATGAAACAATCCCCACAGTGGAGGGGTTTCACTTTGACGTTTCCAAGACTAAGCAAAGCATTTAATTGATACAAGTTGCTGGGATCATTTG
+
CBCFFFFFHHHHHJJJJJJJJJJJJJJJFHIHHJJJFHIJJJJJJIJJJJHIGIIJJIJJJHHHHHFDDFFEEEEEEEDEEDDDDCCDDDDDDDDDDDEED
@HWI-ST279:219:D0RJNACXX:5:1102:7384:115654
GAAACGACGCTGACGAGTTTCACCAGGATGAAACTCTTTCCTTCTCTCTCATCCCCATTTCATGCAAATAATCATTTTTTATTCAGTCTTACCCCTATTAA
+
CCCFFFFFHHHHHJJJJJIJJJJJJJJJIJJJIJJJJJJJJJJJJJJJJJIJJJJJJHHHHHHFFFFFFEEEDEEEFEDDDDDEEDEDDEEDDDDDDDDEE
@HWI-ST279:219:D0RJNACXX:5:1102:9478:115699
GAGTTTCATCCTGGTGAAACTCGTCAGCGTCGTTTCCAAGTCCTCGGTAACAGAGTGAAACCCCCGTTGAGGCCGATTCGTTTCATTCACCGGATCTCTTG
+
CCCFFFFFHHHHHJGIJJIJJJJJJJJIJHIIIJJJJJJJGIJJJJJGIJHGJIJDHIJIJHHHFDDEDDDDDDDDDDDDDDDDEEEEDDDDDDDBDDEDA
@HWI-ST279:219:D0RJNACXX:5:1102:16115:115970
CATTCACCGGATCTCTTGCGTCCGCCTCCGCCGTGCGACCTCCGCATTCTCCCGCGCCGCGCCGGATTTTGGGTACAAATGATCCCAGCAACTTGTATCAA
+
CCCFFFFFHHHHHJJJJIJJJJJJJJJJJJJJJGIIJJIHHHFFFDDDDEDDDBDDDDDDDDDDDBDDDDDDDBCDDDDDDDDDDDDDDDDDDDDCDEEEC
@HWI-ST279:219:D0RJNACXX:5:1102:16287:115809
AAATGGGGATGAGAGAGAAGGAAAGAGTTTCATCCTGGTGAAACTCGTCAGCGTCGTTTCCAAGTCCTCGGTAACAGAGTGAAACCCCCGTTGAGGCCGAT
+
CCCFFFFFHHHHHJJJJJJJJJJJJJJIJJJJJJJJJIHHIJJJJJJIJJHIJJJJIHHHHHFFFFFFEDDDDDDDDDDCDDEDDDDDDDDDDDDDDDDDD
@HWI-ST279:219:D0RJNACXX:5:1102:18759:115752
GAAGCACTACTACAATAAAGGTTTTCCGGACACCGGGCCCTTTTGTTAGACGGACAGTAAGGCCAGTCACAATGGAGGTTTCACTGGTGTGTCATGCACAT
+
CCCFFFFFHHHHHJJJJJJJJHHJJJJJJJJJJJJJJJJJJJJJIJJIIJHHHHFFDEEEEDDBDDDDDDDCDDDDDD?ACDEDDDDCDBBBDDEDDDD>A
@HWI-ST279:219:D0RJNACXX:5:1102:10212:116484
GGTACAAATGATCCCAGCAACTTGTATCAATTAAATGCTTTGCTTAGTCTTGGAAACGTCAAAGTGAAACCCCTCCACTGTGGGGATTGTTTCATAAAAGA
+
@@?DDDDDHDHFFHIIIEGGGIIIJJGIIIGIJJJJJIJJJIJIJJIIHIFEHIIJIJJHIBGGHIGGJEFHGGIFHHHFBCDED?BDCDDCDEEDCCCCB
@HWI-ST279:219:D0RJNACXX:5:1102:14912:116362
GAGAATGCGGAGGTCGCACGGCGGAGGCGGACGCAAGAGATCCGGTGAATGAAACGAATCGGCCTCAACGGGGGGTTCACTCTGTTACCGAGGACTTGGAA
+
CC@FFFFFFHHGHIIJGIIGIIJJIHFFDD=@BDDDD?BCDDDDD5<BCECCCD@?B@BDBBBDBBDCDDDDDD&5>?>CCDDCCCDDDB9>BB?CDCDAC
@HWI-ST279:219:D0RJNACXX:5:1102:10995:117386
TGTCATTGCACGGCTACCCAAAATATTATACCATCTTCTCTCAAATGAAATCTTTTATGAAACAATCCCCACAGTGGAGGGGTTTCACTTTGACGTTTCCA
+
CC@FFFFFGHHHHJJJJJJJJJJJJJJJJJJJJJJJJJJJJJJJJJJJJJIJJJJJJJJJJCHIJJJIJJJHHHEFFFFFDD?BDDFDDDDDDDDBDDDDE
@HWI-ST279:219:D0RJNACXX:5:1102:12148:117410
CGCGCCGCGCCGGATTTTGGGTACAAATGATCCCAGCAACTTGTATCAATTAAATGCTTTGCTTAGTCTTGGAAACGTCAAAGTGAAACCCCTCCACTGTG
+
?@?DDDDD?DFHH@FFHIGII7?CDGHGEIG@FHEGIGDCCCEHED@;BBBDEEEEC@CCCCDDCCCCEEDCCD>?@DDDBC@>ACDD><?<@BDCDCC>>
@HWI-ST279:219:D0RJNACXX:5:1102:12994:117643
CCTCCGCATTCTCCCGCGCCGCGCCGGATTTTGGGTACAAATGATCCCAGCAACTTGTATCAATTAAATGCTTTGCTTAGTCTTGGAAACGTCAAAGTGAA
+
CCCFFFFFHHHHHJJIJIJJJJIJJJJIHHHHDFFACEEEECDDDDDDDDBDDDDDDDDEEDDDEDDDEEDDEDDDDDDDDDEEDDDDDDDBDDDDD@CDD
@HWI-ST279:219:D0RJNACXX:5:1102:10667:117920
GAGAATGCGGAGGTCGCACGGCGGAGGCGGACGCAAGAGATCCGGTGAATGAAACGAATCGGCCTCAACGGGGGTTTCACTCTGTTACCGAGGACTTGGAA
+
C@CFFFFFGHHHHIJIJJJJJIJJJHFFDDBDBDDDDDDDDDDDD@BDDECDDDDDDDDDDDDDBDCDDDDDDD5<BCDDDDDDCDDDDDDDDBDDDDDDD
@HWI-ST279:219:D0RJNACXX:5:1102:20204:118202
AATCCGGCGCGGCGCGGGAGAATGCGGAGGTCGCACGGCGGAGGCGGACGCAAGAGATCCGGTGAATGAAACGAATCGGCCTCAACGGGGGTTTCACTCTG
+
@@CFFFFFFHHHGGGIGGEDC@CCDBD?B?BC@BBBDD6BD@@68@B5BB5<85<A9>@CBD-;?CDCACCC?BDDDDDDDBDDDD@>DD>058>@C3@C<
@HWI-ST279:219:D0RJNACXX:5:1102:17294:118363
CAGAGTGAAACCCCCGTTGAGGCCGATTCGTTTCATTCACCGGATCTCTTGCGTCCGCCTCCGCCGTGCGACCTCCGCATTCTCCCGCGCCGCGCCGGATT
+
BCCADEDFFHHHHIJJIJJIIJJGIGJJJJJIJJIGGIFJJJJIIIJJJJJHGFFFDDD@DB:@DB5;BDBDDDDDDD<BDDEDDDDDDDDBDDBDBDBBB
@HWI-ST279:219:D0RJNACXX:5:1102:9421:118580
CAGTGGAGGGGTTTCACTTTGACGTTTCCAAGACTAAGCAAAGCATTTAATTGATACAAGTTGCTGGGATCATTTGTACCCAAAATCCGGCGCGGCGCGGG
+
B@@DFFEFHHGHHIIIJJJJJIJJHIJJJJJJIJIIJJIIIIIGIIJJJJHIJJJJJJJJJJJJIHHHHFFFFFEEDEEEEDDDDDDDDDDDDDDDDDDDD
@HWI-ST279:219:D0RJNACXX:5:1102:20241:118629
TGAAACCCCCGTTGAGGCCGATTCGTTTCATTCACCGGATCTCTTGCGTCCGCCTCCGCCGTGCGACCTCCGCATTCTCCCGCGCCGCGCCGGATTTTGGG
+
@@@DDDDD:FF)AGGH<7GA@GCFGBDG99B@<DEGEH<:A@@FHDGHEA<48?<AB?BD6'8;;7BBDCB@B@BBCCCDC9>BB@@BBB<935<@@>C@D
@HWI-ST279:219:D0RJNACXX:5:1102:11183:119122
GGGTTTCACTTTGACGTTTCCAAGACTAAGCAAAGCATTTAATTGATACAAGTTGCTGGGATCATTTGTACCCAAAATCCGGCGCGGCGCGGGAGAATGCA
+
@CCBDBDFHHGHGJJJHIIJIIIJJJJJIIEIJJHEHHIJJJGIIGGGIIGGFFFHIJIJJ=GIJIIJHJJGIJIHHFHHFFDDDDDDDD@BD>BBDDDDC
@HWI-ST279:219:D0RJNACXX:5:1102:14834:119614
TTCATCCTGGTGAAACTCGTCAGCGTCGTTTCCAAGTCCTCGGTAACAGAGTGAAACCCCCGTTGAGGCCGATTCGTTTCATTCACCGGATCTCTTGCGTC
+
CCCFFFFFHHFHHIIJJJJJJJIJJJJJHJJJJJJJHIJIIIJHIJJJJJHFHGIJIJJHHFACDDDDDDDDDDDDDDDDEEEEEDDDDDDDDDEDDDDDD
@HWI-ST279:219:D0RJNACXX:5:1102:20550:119884
GGCTCATATTTTCTTATTGCTATTTTGCGCCGGATTTTGGGTACAAATGATCCCAGCAACTTGTATCAATTAAATGCTTTGCTTAGTCTTGGAAACGTCAA
+
@<?BDADDDHFFD<E>@FGBCIIHIEEGBB8C@:DDHHBGGBDBD8=BEHF)=@G=EH<=?;>ED@DDDC@CCCA@A@>CCCCCDD>3;;@::A>AB<??5
@HWI-ST279:219:D0RJNACXX:5:1102:11639:120018
GGAGGCGGACGCAAGAGATCCGGTGAATGAAACGAATCGGCCTCAACGGGGGTTTCACTCTGTTACCGAGGACTTGGAAACGACGCTGACGAGTTTCACCA
+
CCCFFFFFHHHHHJJJJIJIIJJAHHGJIJJIIIFHGFFFCCBEDDDDDDDD7@BCDDDDCCCCDDDDDDDBDDCDDDDDDDBDDBDDDDDBB<@CDDDD<
@HWI-ST279:219:D0RJNACXX:5:1102:13516:120238
GTTGCTGGGATCATTTGTACCCAAAATCCGGCGCGGCGCGGGAGAATGCGGAGGTCGCACGGCGGAGGCGGACGCAAGAGATCCGGTGAATGAAACGAATC
+
CBCFFFFFHHHHGJJJIIJJJJJJJJJJJJJIIFIIFHEDDCDDDDDDDDBDDD@DDDDDDDDDDBDDBDD;BDDBDDCBCDCDDD9@@DEDCDDDDDDD?
@HWI-ST279:219:D0RJNACXX:5:1102:13368:120410
AAGTCCTCGGTAACAGAGTGAAACCCCCGTTGAGGCCGATTCGTTTCATTCACCGGATCTCTTGCGTCCGCCTCCGCCGTGCGACCTCCGCATTCTCCCGC
+
BCCFFFFFHHHHHJIJJJEHHJJJJJJJJIJJJJJJJJIJJJJIJJJJJJIIJJHHFFDEEEEEDDDDDDDDDDDDDDDBDDDDDDDDDDDBDDDEDDDDD
@HWI-ST279:219:D0RJNACXX:5:1102:3571:120711
GAGGCCGATTCGTTTCATTCACCGGATCTCTTGCGTCCGCCTCCGCCGTGCGACCTCCGCATTCTCCCGCGCCGCGCCGGATTTTGGGTACAAATGATCCC
+
@CCFFFFDHHHHFIJ<CEHHJIJIIIJJJJJJJIJHHIIJJBHIJJJHDFAABDDDDDDDDDDCEDCDDDDDDDDDDDDDB@BDDCDDDCCCDDDDCDCDD
@HWI-ST279:219:D0RJNACXX:5:1102:12761:122032
GGGTTTCACTGGTGTGTCATGCACATTTAATAGGGGTAAGACTGAATAAAAAATGATTATTTGCATGAAATGGGGATGAGAGAGAAGGAAAGAGTTTCATC
+
CCCFFFFFHHHHCGGGHIJJJJIJJJJIIJJJIJJJ?FHIIJJIJJIJJJHIJIJIIJJJJJIJJJJJJJJHHHHFFFFEDEDDDDDDDDDDDD@CDEFEE
@HWI-ST279:219:D0RJNACXX:5:1102:19860:122042
GATCATTTGTACCCAAAATCCGGCGCGGCGCGGGAGAATGCGGAGGTCGCACGGCGGAGGCGGACGCAAGAGATCCGGTGAATGAAACGAATCGGCCTCAA
+
C@BFFFFFHFHHHJJJJJJJJJJJJJJJIIIHFDDDDDCDDDDBDD<CDDBBDDDDD8BD?BB;BBBDDDDDCDDDDD9BBCDCACDCDDBBBDDBDBDCC
@HWI-ST279:219:D0RJNACXX:5:1102:4178:123941
TTCATTCACCGGATCTCTTGCGTCCGCCTCCGCCGTGCGACCTCCGCATTCACAGGATTTTGGGTACAAATGATCCCAGCAACTTGTATCAATTAAATGCT
+
CCCFFFFFHHHHHJJJJJJJJJJJJJJJIJJJJJJBHIIIIHFFFFDDDDDEDDDDDDDDDDDD?CDDDDDDDDDDDDDDDDDDDDCCDEEDDEDDDEEDD
@HWI-ST279:219:D0RJNACXX:5:1102:19161:123801
AATGAAATCTTTTATGAAACAATCCCCACAGTGGAGGGGTTTCACTTTGACGTTTCCAAGACTAAGCAAAGCATTTAATTGATACAAGTTGCTGGGATCAT
+
@@@FFD?B<FHHBGI:CGE?FDCH>FHGEH>?FGGEIEB:?BDEGAB><CB@@GGCEGC;CA3?A7?@DD;;@>@CDDDDDD>CCCC>@@@C>C@7<:?AA
@HWI-ST279:219:D0RJNACXX:5:1102:15931:124283
ATCCATCTTCCATTCTTTAACTTGTATGATATCTTGTAAAAATGTGGTCAGTATTCCTTGTAAAAACTTACTGTGGGTTTTATGAACTGTGGGGATTGTAT
+
CCCFFFFFHHHHHIJJJJIJJJJJFHJJIJFIJIIJHJJIJJJIIIJGIJDDHIJJJJJJJJJJJIJJJJJJJGHIJFHIIHHHEHHHFFFFDDBBDDCED
@HWI-ST279:219:D0RJNACXX:5:1102:6398:124839
AATATTATACCATCTTCTCTCAAATGAAATCTTTTATGAAACAATCCCCACAGTGGAGGGGTTTCACTTTGACGTTTCCAAGACTAAGCAAAGCATTTAAT
+
@@@FFFFFHHDHHGIJJJJJJJJJIJIJJJJJJJIIIEHIGIJJJJJJJJFGHHEFHIDIJFHIEIEHHHFHFF?BCCEDEEDDCDDCDDDDD9>>CCDED
@HWI-ST279:219:D0RJNACXX:5:1102:9098:125016
GATCTCTTGCGTCCGCCTCCGCCGTGCGACCTCCGCATTCTCCCGCGCCGCGCCGGATTTTGGGTACAAATGATCCCAGCAACTTGTATCAATTAAATGCT
+
@CCFFFFFFDAHGGHIIJJIIIJJEDFHFHJIJIIIHIFCEEHHFFDDDD@9BD<B8@BDDCDD@CCCCDDDCDDCCACDDDDDCC@CDDDDDECDDECCC
@HWI-ST279:219:D0RJNACXX:5:1102:6293:126054
AATTGATACAAGTTGCTGGGATCATTTGTACCCAAAATCCGGCGCGGCGCGGGAGAATGCGGAGGTCGCACGGCGGAGGCGGACGCAAGAGATCCGGTGAA
+
CCCFFFFFHHHGHIJIEIIJJJIJJIJJIIIGIJIIIIJJJGJJJIGHDDBDDDDDDCCCDDDBD2?@BBDBBDBBB@DBDBB@DDBB@D@C:@CBD9BDC
@HWI-ST279:219:D0RJNACXX:5:1102:8209:126156
AGAGTTTCATCCTGGTGAAACTCGTCAGCGTCGTTTCCAAGTCCTCGGTAACAGAGTGAAACCCCCGTTGAGGCCGATTCGTTTCATTCACCGGATCTCTT
+
@@BFFFFFGFFFHJBAE@FIGIGHJIJFHHIEGIEHEDGIJGHEHIIEFHFHIJGD7CDGHHFFHFCDDDDDDDBBBDDCBDDBCDDDDDCCBB<B<@CEC
@HWI-ST279:219:D0RJNACXX:5:1102:18938:126148
CGGGGGTTTCACTCTGTTACCGAGGACTTGGAAACGACGCTGACGAGTTTCACCAGGATGAAACTCTTTCCTTCTCTCTCATCCCCATTTCATGCAAATAA
+
B@CFFFDDHHHHHIJJIJGIIIHIJEHIIIIGGGIGAGHFBDCEDBB?BDDDDDDDDDDDDDDDDCDDDDDDDDDCDDDDCCCDDBCCDDEDDDDCCCCDC
@HWI-ST279:219:D0RJNACXX:5:1102:10983:126440
CAAAATATTATACCATCTTCTCTCAAATGAAATCTTTTATGAAACAATCCCCACAGTGGAGGGGTTTCACTTTGACGTTTCCAAGACTAAGCAAAGCATTT
+
CCCFFFFFHHHHHJJJJJJJJJJJJJJJJJJJJJJJJJIJJJJJJJJJJJFGHJIJEHIHIJJJAHHHHHHHFFFFFDDEEEEDDDDDDDDDDDDDCDDDD
@HWI-ST279:219:D0RJNACXX:5:1102:12195:127985
TAAATGCTTTGCTTAGTCTTGGAAACGTCAAAGTGAAACCCCTCCACTGTGGGGATTGTTTCATAAAAGATTTCATTTGAGAGAAGATGGTATAATATTTT
+
CCCFFFFFHHHHHJJJGHJJJJJJJJJHIJJJJEHHIJIJJJIIJJJJJFBGHIGHIJAHIJIJJIHHHGHFFFFFFFFEDCE@DDDDCD@DCDFEEEEFE
@HWI-ST279:219:D0RJNACXX:5:1102:14587:127982
GGGTACAAATGATCCCAGCAACTTGTATCAATTAAATGCTTTGCTTAGTCTTGGAAACGTCAAAGTGAAACCCCTCCACTGTGGGGATTGTTTCATAAAAG
+
CCCDDFFFHHHHHJJJJJJJJJJJJIJJJJJJJJJJIJJJJJJJJJJJIIHIJJJJJJJHIJJJJFIJJJJIJJJHHHHFFDFFDDDDDDDDDDFEEDDDD
@HWI-ST279:219:D0RJNACXX:5:1102:7961:128051
GGTGAATGAAACGAATCGGCCTCAACGGGGGTTTCACTCTGTTACCGAGGACTTGGAAACGACGCTGACGAGTTTCACCAGGATGAAACTCTTTCCTTCT
+
CCBFFFFFHHHGHJJJIJJJJJJJJJJJJJJAHIHHHHGHFFFFFFCCDDBBDDDDDDDDDDDDD@BBDDDDDDDDEDDDDDDDDDDDDDDDDDDDDC@>
@HWI-ST279:219:D0RJNACXX:5:1102:10551:128161
AGGCCAGTCACAATGGGGGTTTCACTGGTGTGTCATGCACATTTAATAGGGGTAAGACTGAATAAAAAATGATTATTTGCATGAAATGGGGATGAGAGAGA
+
CCCFFFFFHHHHHJJJJJJGIIJJJJJJBFDGFHJJJJJJJJJJHJJJJJHI@AHIJJHHHHHFFFFFDDDDDFEDFEFDEEDDDDDDDDDDDDDDCCBDD
@HWI-ST279:219:D0RJNACXX:5:1102:14229:128309
CCGCGCCGCGCCGGATTTTGGGTACAAATGATCCCAGCAACTTGTATCAATTAAATGCTTTGCTTAGTCTTGGAAACGTCAAAGTGAAACCCCTCCACTGT
+
CCCFFFFFGHHHHIIJJJJJJJEHIJIJJJJJJJJJJHHHHHFFDFFFFEADEEEEEDDEDDDDDDDDDEEDDDDDDDDDDDDDDDDEDDDDDDDDDDDDA
@HWI-ST279:219:D0RJNACXX:5:1102:20956:128678
GAGAGAAGGAAAGAGTTTCATCCTGGTGAAACTCGTCAGCGTCGTTTCCAAGTCCTCGGTAACAGAGTGAAACCCCCGTTGAGGCGGATTCGTTTCATTCA
+
?+=?B;DBHFHFBEHGIFEHHGIJIGFHCCBGFIGHCHH>FFHBH6CB8=B3CC=AGHE;?AEE?7;)))6@A>A?BB@98?@<(&00994?AC<44:@:A
@HWI-ST279:219:D0RJNACXX:5:1102:4563:128871
GTTGCTGGGATCATTTGTACCCAAAATCCGGCGCGGCGCGGGAGAATGCGGAGGTCGCACGGCGGAGGCGGACGCAAGAGATCCGGTGAATGAAACGAATC
+
CCCFFFFFHHHHHJJJJIIJJJJJJJJJJJJIJIJJJGFDDDDDDDDDDDDDDD?DDDDDDDDDDBDBDDDDDDDBDDDDCDDDDD>B?CECCCDDDBDBD
@HWI-ST279:219:D0RJNACXX:5:1102:11859:128770
CAATTAAATGCTTTGCTTAGTCTTGGAAACGTCAAAGTGAAACCCCTCCACTGTGGGGATTGTTTCATAAAAGATTTCATTTGAGAGAAGATGGTATAATA
+
CCCFFFFFHHHHHJJJJJJJIHJJJJJJJJJJJJJJIGIIJJJJJJJJJJHIJGIJJJHIJJGIJJHHHHHHFFFFFFEEEEEEDBDDDDDDDD@CDEFEE
@HWI-ST279:219:D0RJNACXX:5:1102:20818:129358
ATGAAATCTTTTATGAAACAATCCCCACAGTGGAGGGGTTTCACTTTGACGTTTCCAAGACTAAGCAAAGCATTTAATTGATACAAGTTGCTGGGATCATT
+
B@@DDFFFHGHHHJH>FGCEHHDGJIED+A*@E9EF6D6@FEI@8BHC>CB@;).@D=@;@?EEE);C>@7@CCACE@CCCEED@CACC@:AC@B<>?ACD
@HWI-ST279:219:D0RJNACXX:5:1102:12965:130010
TTTGCATGAAATGGGGATGAGAGAGAAGGAAAGAGTTTCATCCTGGTGAAACTCGTCAGCGTCGTTTCCAAGTCCTCGGTAACAGAGTGAAACCCCCGTTG
+
CCCFFFFFHHHHHJJJIIIIJJJJJJJJIJJJHIGHIJIJJJJJIJFHIIIJJJJJJJJJJIJHDFFFFEEEEEEDDDDBDDDDDDDACDEDDDDDDD9AB
@HWI-ST279:219:D0RJNACXX:5:1102:13116:130020
GGTACAAATGATCCCAGCAACTTGTATCAATTAAATGCTTTGCTTAGTCTTGGAAACGTCAAAGTGAAACCCCTCCACTGTGGGGATTGTTTCATAAAAGA
+
CCBDFFFFHHHHHJJJJJJJJJJJHJJJJIJJJJJJGJJJJJJJJJJIJJGIJIJJJJIJJJJJFHJJJJJJJJJHHHHFDEFFDBDDDCDDDEEEDDDDB
@HWI-ST279:219:D0RJNACXX:5:1102:15898:131395
ATGCTTTGCTTAGTCTTGGAAACGTCAAAGTGAAACCCCTCCACTGTGGGGATTGTTTCATAAAAGATTTCATTTGAGAGAAGATGGTATAATATTTTGGG
+
CCCFFFFFHHHHHGIIJJJJJIJJIJJJJJCGHIJIIJJJJJIJJJFHIJGGIIJHIJJJJIIJJJGHHHHFFFFFCFCEDCDCDDD@DDEEEEFFEEDDB
@HWI-ST279:219:D0RJNACXX:5:1102:6122:132334
GAGGCCGATTCGTTTCATTCACCGGATCTCTTGCGTCCGCCTCCGCCGTGCGACCTCCGCATTCTCCCGCGCCGCGCCGGATTTTGGGTACAAATGATCCC
+
CCCFFFFFHHHHHJJJJJJJJJJJIJJJJJJJIJJIHJGIIIJJJIJEBF>ADDDDDDDDDDDDEDDDDDDDDDDDDDDDBBDDDCDD?CDDDDDDDDDDD
@HWI-ST279:219:D0RJNACXX:5:1102:4383:132809
GTTTCACTCTGTTACCGAGGACTTGGAAACGACGCTGACGAGTTTCACCAGGATGAAACTCTTTCCTTCTCTCTCATCCCCATTTCATGCAAATAATCATT
+
CCCFFFFFHHHHHJJJJIJJGIJJJJIJJJJJJJJJJIIIJIFIJJJJJJHHHHFFFFFFEEDEEEEDDDDDDDDDEDDDDDDDEEEDDDDDDDDDEDCDD
@HWI-ST279:219:D0RJNACXX:5:1102:15168:132982
AATGATTATTTGCATGAAATGGGGATGAGAGAGAAGGAAAGAGTTTCATCCTGCTGAAACTCGTCAGCGTCGTTTCCAAGTCCTCGGTAACAGAGTGAAAC
+
CCCFFFFFHHHHHIJJJJIJJJJJHIIGJIICHIIJJJJJEIGDHGIJJJFGH8EHIIIJIJJJJJJJHHHFADDEDEDDDDDDDDDDDDDDDDDCDDEDD
@HWI-ST279:219:D0RJNACXX:5:1102:13723:133461
GTTTCCAAGACTAAGCAAAGCATTTAATTGATACAAGTTGCTGGGATCATTTGTACCCAAAATCCGGCGCGGCGCGGGAGAATGCGGAGGTCGCACGGCGG
+
C@@FFFFFGHHHHJJJJIJJJIIJJJIJJIIJJJJJIIJIGIIIJIJJJJFIEDGIIIJJJIIJJIJJHFDDDDDDDDDDDDDDDDDDBD<CDBDDDDDDD
@HWI-ST279:219:D0RJNACXX:5:1102:7460:133729
GCGTCGTTTCCAAGTCCTCGGTAACAGAGTGAAACCCCCGTTGAGGCCGATTCGTTTCATTCACCGGATCTCTTGCGTCCGCCTCCGCCGTGCGACCTCC
+
<@@FFFFDHHGHGIEGIIIJIJIJJIHGGGHIIHIGJJJIEHJHGIJHI6=CHFD@DCEEEDDCEDDDDDDDEDDDDDDDDB?B9BBDD<<<@BDDDDDB
@HWI-ST279:219:D0RJNACXX:5:1102:20069:133520
GAATCGGCCTCAACGGGGGTTTCACTCTGTTACCGAGGACTTGGAAACGACGCTGACGAGTTTCACCAGGATGAAACTCTTTCCTTCTCTCTCATCCCCAT
+
CCCFFFFFHHHGHJJJJJJDHHJJJJJJJJJJJJJGHFFFFEEECDEDDDBBDDDDDD@B?BDDEDDDDDDDDDDDCDDDDDDDDDDDDCDCCDEDDDDDD
@HWI-ST279:219:D0RJNACXX:5:1102:13392:134001
GAAACAATCCCCACAGTGGAGGGGTTTCACTTTGACGTTTCCAAGACTAAGCAAAGCATTTAATTGATACAAGTTGCTGGGATCATTTGTACCCAAAATCC
+
@@@DFFDFBHFDDGIGCCEHECHICGGADDDFGDGADFFAFHEHEDGFHEGGHGH@EGAEFGFEHFFFFFFCEECEEEDDDDCDDCDECAACCCDBDDA@C
@HWI-ST279:219:D0RJNACXX:5:1102:20296:134983
CGTCAGCGTCGTTTCCAAGTCCTCGGTAACAGAGTGAAACCCCCGTTGAGGCCGATTCGTTTCATTCACCGGATCTCTTGCGTCCGCCTCCGCCGTGCGAC
+
<??BD?2BCDDHFDHD@FFHGDCGEHDHIC@E>GBBEIJEGGIIA@FH@E@;EH?DCDDCC@C(;@ACDDBDDB5>@A>:@BB&5>@B>BDDDDDD@DD<@
@HWI-ST279:219:D0RJNACXX:5:1102:10461:135454
AAATGGGGATGAGAGAGAAGGAAAGAGTTTCATCCTGGTGAAACTCGTCAGCGTCGTTTCCAAGTCCTCGGTAACAGAGTGAAACCCCCGTTGAGGCCGAT
+
BB@ADFAD1CFFHHE;A?AE@HEE9?>CFHIGICACHIDEFHICEEEFA;7=@;@EBEHF>EE;7;BB@ABAB@CDDCC:A@@C:<88<<52?<@CB?>3<
@HWI-ST279:219:D0RJNACXX:5:1102:13447:135434
GCGGACGCAAGAGATCCGGTGAATGAAACGAATCGGCCTCAACGGGGGTTTCACTCTGTTACCGAGGACTTGGAAACGACGCTGACGAGTTTCACCAGGAT
+
CCCFFFFFHHHHHJJJJJJHIIJJJJJJJJJJJJJJJJIJJJJJHHFD=B?CDDDDCDDDDDDDBDDDDDDDDDDDDDDDDDDDDDDDDBDDDEDDDDDBC
@HWI-ST279:219:D0RJNACXX:5:1102:10367:135532
TAAGCAAAGCATTTAATTGATACAAGTTGCTGGGATCATTTGTACCCAAAATCCGGCGCGGCGCGGGAGAATGCGGAGGTCGCACGGCGGAGGCGGACGCA
+
@C@BDFDDABFDDFHGEHEBBJFHHB?CAEHHJABCEHICIFCDGIGIHGGEGHB@BHGEFDDDD;;5>;A>@CBBB@>299>@BB>BBBD@BDBD>B@B<
@HWI-ST279:219:D0RJNACXX:5:1102:18910:136424
TCACTTTGACGTTTCCAAGACTAAGCAAAGCATTTAATTGATACAAGTTGCTGGGATCATTTGTACCCAAAATCCGGCGCGGCGCGGGAGAATGCGGAGG
+
<@@DFFFABHAD;EE>FEHGHEDEGGEGDG?E?FGIIGEHECGHDBGFFGHGIIJIJGIIJJCCCHHGICGAGIHGHEABB?@9>5<B995<:@C7B3<@
@HWI-ST279:219:D0RJNACXX:5:1102:6370:136739
GAGTTTCATCCTGGTGAAACTCGTCAGCGTCGTTTCCAAGTCCTCGGTAACAGAGTGAAACCCCCGTTGAGGCCGATTCGTTTCATTCACCGGATCTCTTG
+
?@BDDFFFHHHHHJGGHIEIHIJGHG@GIHHGFHIIJIHGHGIGIGIBFHCGIII7@GHIIHHHFC9ADBDCBBDDDDDD9ABDDDEEECADDBBBCDED@
@HWI-ST279:219:D0RJNACXX:5:1102:15948:137375
GGTTCAGTTCGATCTCCGGCGAAGGGGTAAGTCCAATGTTCCGTTGGATCAGGCAATTGTATCATCTTCGTCAGCGTCGTTCAAGGCTGCATCAGTACATT
+
@CBFFFFFHHHHHJIJJIIIJIIIJJJ@GGGIIIJIIJJJJJJHIAHHHHCHHFFFFEECEEFEEDDDEBCDDDDDBDBBBBDEDDDDDDDDDDDCDDDEE
@HWI-ST279:219:D0RJNACXX:5:1102:19849:138666
ATTTAATAGGGGTAAGACTGAATAAAAAATGATTATTTGCATGAAATGGGGATGAGAGAGAAGGAAAGAGTTTCATCCTGGTGAAACTCGTCAGCGTCGTT
+
CCCFFFFFHHHH@FHIJJJJJIJJJJJJJJJJJJJIJJIIJIJJJGIJJJHFHIIJIJGIGIJJJHHHHFBEFFFFEEEEECDDDDDDDDDDDDDDBDD@B
@HWI-ST279:219:D0RJNACXX:5:1102:14606:139132
CGGTAACAGAGTGAAACCCCCGTTGAGGCCGATTCGTTTCATTCACCGGATCTCTTGCGTCCGCCTCCGCCGTGCGACCTCCGCATTCTCCCGCGCCGCGC
+
@CCDFFFFHHHFHIJJJJJJJJIJJJJJIJJIJJJJFHJJJJJJJJJJIGHHHHHHFFFDDDDDDDDDDDDDBDDDDDDDDDDDBDDDEDDDDDBDDDDDD
@HWI-ST279:219:D0RJNACXX:5:1102:15815:139401
GGTACAAATGATCCCAGCAACTTGTATCAATTAAATGCTTTGCTTAGTCTTGGAAACGTCAAAGTGAAACCCCTCCACTGTGGGGATTGTTTCATAAAAGA
+
B??DDFFFHHHHHJJJJJJIIIJJHHIJJJJJJIIGIJJJJJJIGIJJJJGGHHIJIIGHIJIICFHHJGCHJJJHHHHFFFFFD@BDDCDCCDDDACCCB
@HWI-ST279:219:D0RJNACXX:5:1102:14868:139503
GACTGAATAAAAAATGATTATTTGCATGAAATGGGGATGAGAGAGAAGGAAAGAGTTTCATCCTGGTGAAACTCGTCAGCGTCGTTTCCAAGTCCTCGGTA
+
CCCFFFFFHHHHHJJJJJJJJJJJJJJJJJJJJJJJFHIEGHIHHHIJJJGIHIJGHJJJJJJJIJEHHHHHHFFFFDDCDDDDDDDDDEDDDDCDDDDBB
@HWI-ST279:219:D0RJNACXX:5:1102:14041:139835
TTCATCCTGGTGAAACTCGTCAGCGTCGTTTCCAAGTCCTCGGTAACAGAGTGAAACCCCCGTTGTGGCC
+
@@@1DADBF8C??C?CE?CGHD3282?)1?F?44B90??BBFHDG=FDC9=).77@365:8>925,5==A
@HWI-ST279:219:D0RJNACXX:5:1102:10343:140197
GATCATTTGTACCCAAAATCCTGTGAATGCGGAGGTCGCACGGCGGAGGCGGACGCAAGAGATCCGGTGAATGAAACGAATCGGCCTCAACGGGGGTTTCA
+
CCCFFFFFHHHHHJJJJJJJJJJJJJJJJJJJGIJHIJJJIJJJJDDDDDBDBDDDDDDDDDDDDDD;BBDEDDDDDDDDDDDDDDDDCDDDDDDD09@@>
@HWI-ST279:219:D0RJNACXX:5:1102:3200:140595
ATGGGGGTTTCACTGGTGTGTCATGCACATTTAATAGGGGTAAGACTGAATAAAAAATGATTATTTGCATGAAATGGGGATGAGAGAGAAGGAAAGAGTT
+
8=;?B;D@?CAH9C<;+1:?:CFBC*10BF?B?FH<DGFE(7B.BB<FFCCHFHAHEHCD@B@BC@BCECE;>>ACC?D1;?3:ACBB8>3<8>A2>94>
@HWI-ST279:219:D0RJNACXX:5:1102:15062:141410
CGGACGCAAGAGATCCGGTGAATGAAACGAATCGGCCTCAACGGGGGGTTCACTCTGTTACCGAGGACTTGGAAACGACGCTGACGAGTTTCACCAGGATG
+
<?;?A@<?CFH?8CFFBA?:FDFGG@B*:@?BBFDHJ<@C@C6@<=;&05<9@CDD@CA>>>;5>B&2>>CC:(49?99595>BCD09(2>CDDCD<?B>:
@HWI-ST279:219:D0RJNACXX:5:1102:8629:141656
GACTAAGCAAAGCATTTAATTGATACAAGTTGCTGGGATCATTTGTACCCAAAATCCGGCGCGGCGCGGGAGAATGCGGAGGTCGCACGGCGGAGGCGGAC
+
?@@FF?DFAHDHHGGGGIEEIJJIJIGGIIJIGEECGIHGCFIIIGIIIIFGHGI>FGIDIHE/;=@;>>B;58>ACDD>BB(<@BD><>B9<-59<>@>9
@HWI-ST279:219:D0RJNACXX:5:1102:18700:141617
AATGCGGAGGTCGCACGGCGGAGGCGGACGCAAGAGATCCGGTGAATGAAACGAATCGGCCTCAACGGGGGTTTCACTCTGTTACCGAGGACTTGGAAACG
+
@@CFFDFDHHCFHIJJJIGIH<EEFDDBDDDDBDDDCCDDBD<BBCDDDDCCDDDBDDDBDDDDDDB;BDD00844>CDDCDDCDD><BD<ADDDDCCDDB
@HWI-ST279:219:D0RJNACXX:5:1102:20098:141535
GAAACCCCCGTTGAGGCCGATTCGTTTCATTCACCGGATCTCTTGCGTCCGCCTCCGCCGTGCGACCTCCGCATTCTCCCGCGCCGCGCC
+
@B@DDE;@DA8AFEDBEEGEGEGFD;DBB??*BD0B@<@F9@CGFG4=8=9<?<>A;;;=38)5;BB&:A@D>;BCDCDC9><&59BBDD
@HWI-ST279:219:D0RJNACXX:5:1102:13892:142539
GAAACGAATCGGCCTCAACGGGGGTTTCACTCTGTTACCGAGGACTTGGAAACGACGCTGACGAGTTTCACCAGGATGAAACTCTTTCCTTCTCTCTCATC
+
CCCFFFFFHHHHGJJJJJJJJJIJ<FHIIIJJIJFHHHHHDFDCDDDDDDDDDDDDDDDDDDDDD8?CDEDDDDDBDDDDDCDDDDDDDDDDDDDDDDCDD
@HWI-ST279:219:D0RJNACXX:5:1102:13887:142580
GATCCCAGCAACTTGTATCAATTAAATGCTTTGCTTAGTCTTGGAAACGTCAAAGTGAAACCCCTCCACTGTGGGGATTGTTTCATAAAAGATTTCATTTG
+
CCCFFFFFHHHHHJJFHIJJIJJJJJJJJJJIJJJJJJIJJJJJIIJJJHFHIJJHIJJJJJJJJJJJJJJHIHHFDDEEEEEDEEEDDDDDDDDDEEFDE
@HWI-ST279:219:D0RJNACXX:5:1102:11906:142886
CATCTTCTCTCAAATGAAATCTTTTATGAAACAATCCCCACAGTGGAGGGGTTTCACTTTGACGTTTCCAAGACTAAGCAAAGCATTTAATTGATACAAGT
+
CCCFFFFFHHHHGJJJJJJJJJJJJJJJJJJJJJJJJJJIJJJHHJFHIJGFHIJJJJJJJIJJHHHHFFFFFFEEEEEDDDDCDDDDDEDEDDEEDDDDD
@HWI-ST279:219:D0RJNACXX:5:1102:4480:143335
GGGGATGAGAGAGAAGGAAAGAGTTTCATCCTGGTGAAACTCGTCAGCGTCGTTTCCAAGTCCTCGGTAACAGAGTGAAACCCCCGTTGAGGCCGATTCGT
+
@CCFFFFFHHHHHJJJJJJJHJIHIJJIJJJJJJCGHHGIGIIIIJJJJFBGGIIEHIIHHHHHHDFADDEEDDDACCDCDDDDDDBBDBDDDDDBDDDDD
@HWI-ST279:219:D0RJNACXX:5:1102:7457:143560
GTTTCACTTTGACGTTTCCAAGACTAAGCAAAGCATTTAATTGATACAAGTTGCTGGGATCATTTGTACCCAAAATCCGGCGCGGCGCGGGAGAATGCGG
+
@BBD?ADDDHA?F@GGEAECHIJIGIGEFHIEHI;:DAB>FCG9@@BFGHHDD4BGGBHI12BFAH=@FCGHIIIDEEH8?@88?@5>B999908(:A>B
@HWI-ST279:219:D0RJNACXX:5:1102:14109:143567
CTCCGCCGTGCGACCTCCGCATTCTCCCGCGCCGCGCCGGATTTTGGGTACAAATGATCCCAGCAACTTGTATCAATTAAATGCTTTGCTTAGTCTTGGAA
+
CCCFFFFFHHHHHJJJJJJJJJJIJJJJJIIJFGH>CDDDBDDDDDDD?CCDDDDDDDDDDDDDDDBCDDCDEEEDDEDDDEEDDEDDDDDDDCDEECDDD
@HWI-ST279:219:D0RJNACXX:5:1102:19284:144207
CTAGCAACCTCAAAAGCACAATGTTGGTTTTATCGATGAACACCGGTAATAAGGCCAGTCACAATGGGGGTTTTACTGGTGTGTCATGCACATTTAATAGG
+
@@@FFFFFHHGHHIJJIJJJJJIEIIIFHHIGGIJIGIIJJJJJJJ@FHIFGFHIJJIEHIJEHHHHFFD9=@BDDCDD:<A@ACCDDCDDDDDEEEDEDD
@HWI-ST279:219:D0RJNACXX:5:1102:20991:144522
TTTGTCAGTTAGCCAGTTACGGCTGGAAGTTGTGTAAGTTTGTGTGACGCCTGGCTACAGGATTTTGGGTACAAATGATCCCAGCAACTTGTATCAATTAA
+
BCCFFFFEHHDHHIIIHHHJJGIHGI?EF?HG4CFDFG>FHBDDGC@BGG;FFHDFEHIIH@CEEH?DF53.>CECCA@CCDDCDDCBCCDCCDDADDCA@
@HWI-ST279:219:D0RJNACXX:5:1102:6562:144819
AATGCGGAGGTCGCACGGCGGAGGCGGACGCAAGAGATCCGGTGAATGAAACGAATCGGCCTCAACGGGGGTTTCACTCTGTTACCGAGGACTTGGAAACG
+
@BCFFFFDHHHHHIJJJIJJIGIHHDDBBDDDDDDDDDDDDDBDBDEDDCDCDDDDDDDBDBBDDDDDDDD09BCDDDCDCDDDDDDBBD9?CCDDDDDCB
@HWI-ST279:219:D0RJNACXX:5:1102:21317:145275
TGAAACCCCCGTTGAGGCCGATTCGTTTCATTCACCGGATCTCTTGCGTCCGCCTCCGCCGTGCGACCTCCGCATTCTCCCGCGCCGCGCCGGATTTTG
+
B@?DDDDDHFCFDGHAHHB8:?F?HGBG>GH909??BG-;@FCAGC=@BBB8>BAA@>>BB??<@5&)5489505<@DCC35<9&)95<<&0509.>CC
@HWI-ST279:219:D0RJNACXX:5:1102:3647:145833
GGGGGTTTCACTGGTGTGTCATGCACATTTAATAGGGGTAAGACTGAATAAAAAATGATTATTTGCATGAAATGGGGATGAGAGAGAAGGAAAGAGTTTC
+
@@@FDDDDHDFHHGHGADGI9EHGGHIIGICEHCGHGGB@@FGHII3=C>CEIIIGIIDGEFFHHH;CEECFFDECC?@@CCACDD@(<AACCDDC:@C@
@HWI-ST279:219:D0RJNACXX:5:1102:17518:146045
ATTTGTACCCAAAATCCGGCGCGGCGCGGGAGAATGCGGAGGGCGCACGGCGGAGGCGGACGCAAGAGATCCGGTGAATGAAACGAATC
+
@?@D?DA;C?DFH=FDDHA6?0?DHHEBBA@@@BDC@6@&)&&)55<B-5578-587:57@B5<77(89:>@?39>BCD@A@>:0&<1?
@HWI-ST279:219:D0RJNACXX:5:1102:5963:146347
CGAGGACTTGGAAACGACGCTGACGAGTTTCACCAGGATGAAACTCTTTCCTTCTCTCTCATCCCCATTTCATGCAAATAATCATTTTTTATTCAGTCTTA
+
B@BFFDDFGGHHFIJJJIFIJGGIIIGFHGGGIIJIIGIIJGIJJJJIJGDHIJJFHHHHFFFFFFCEEEEDEDDCC@CDDEDDDDEEDDDDDEEDDDDEC
@HWI-ST279:219:D0RJNACXX:5:1102:17686:147361
CGAGGACTTGGAAACGACGCTGACGAGTTTCACCAGGATGAAACTCTTTCCTTCTCTCTCATCCCCATTTCATGCAAATAATCATTTTTTATTCAGTCTT
+
?@<A;1BDFFBD?GIIIJA?GGHIE<D:F<FHIGJIJIDHII>@FF@A@GD9@CGC@ECC;7@C?5>6>3@;@CC@;>CCCEC:A5BDCD?CDEEDCCDA
@HWI-ST279:219:D0RJNACXX:5:1102:18325:147399
CATGCACATTTAATAGGGGTAAGACTGAATAAAAAATGATTATTTGCATGAAATGGGGATGAGAGAGAAGGAAAGAGTTTCATCCTGGTGAAACTCGTCAG
+
@@B?DDDDDDHB?@FBBHG@GFG>EFHGGHG<GGIIJJ@FG>FHEG@?DHGGHEIIII;AHGGEE@CEAC;@B@2@A6;@CDDDC<AC55>@CCDDBD?A5
@HWI-ST279:219:D0RJNACXX:5:1102:11847:148139
TCCTCGGTAACAGAGTGAAACCCCCGTTGAGGCCGATTCGTTTCATTCACCGGATCTCTTGCGTCCGCCTCCGCCGTGCGACCTCCGCATTCTCCCGCGCC
+
CCCFFFFFHHHHHJJFHIIJJJJJJJIJJIJJJIJHIJJJGIJJJJJIJIHHFHFFFEEEEEDDDDDDDDDDDDDDBBDDDDDDDDDDDDDDECDDDDDDB
@HWI-ST279:219:D0RJNACXX:5:1102:4667:148497
GGGGTTTCACTGGTGTGTCATGCACATTTAATAGGGGTAAGACTGAATAAAAAATGATTATTTGCATGAAATGGGGATGAGAGAGAAGGAAAGAGTTTCAT
+
CCCFFFFFHHHHHGHGHHJJJJJIJJJJJIJJJJJJJCFHIIIJJJJJJJIJJJJJJJJJJJJIJJJJJHHHHHHFFFDEEEEDDDDDDDDDBDDADDEEE
@HWI-ST279:219:D0RJNACXX:5:1102:5492:149504
GTGTCATGCACATTTAATAGGGGTAAGACTGAATAAAAAATGATTATTTGCATGAAATGGGGATGAGAGAGAAGGAAAGAGTTTCATCCTGGTGAAACTCG
+
@?@FFFFFHAFHFGIEFHIIIIG<CGHIIIGCGGGIJJGGIGEDIEEHIGGIHIJJJGIGGGCBGCHGHCE=EEDFD@;;@ACCEE@CCDCCDCC@CCDD<
@HWI-ST279:219:D0RJNACXX:5:1102:7467:149647
GAAGAAAGGAATAGAATTGATGTCGAACTGTTCATGCGGCCCATTAAGGCCCATTTGCGGGAGAAAATATCTGCGGAATCTTTCCTTCTCTCTCAACGCTA
+
CCCFFFFFHHHHHIJJJJJJJJIIJJJJJJJJJJJJIJGJJJIJJJJJJJHIJJJJJJIHFBDBDDDDDFFEEDDDDDDDDDDDDDDDDDDDDDDDDDBDB
@HWI-ST279:219:D0RJNACXX:5:1102:15087:152192
CAGAGTGAAACCCCCGTTGAGGCCGATTCGTTTCATTCACCGGATCTCTTGCGTCCGCCTCCGCCGTGCGACCTCCGCATTCTCCCGCGCCGCGCCGGATT
+
@@CDFDEFHGHHGIJJIJJJJGIJIIGIJGIGHIJIGGIIIJIBHJIIEHECHFBDCDD:@D??@@8@DBDDDDDDBDBDDDDDDDBDDDBDDBDBB<9<<
@HWI-ST279:219:D0RJNACXX:5:1102:16431:152318
ATCAATTAAATGCTTTGCTTAGTCTTGGAAACGTCAAAGTGAAACCCCTCCACTGTGGGGATTGTTTCATCAAAGATTTCATTTGAGAGAAGATGGTATAA
+
=@7DDD,2=2A?FGEEADFI@C,AFG><<F9<<FBC?<<1?D4408BFHADDFEGBF8@G1@C@C;A777)..;B;BDC;3.(6;6;,;?><A>5:5;@@5
@HWI-ST279:219:D0RJNACXX:5:1102:8788:152837
TAGGCCAGTCACAATGGCTAGTGTCATTGCACGGCTACCCAAAATATTATACCATCTTCTCTCAAATGAAATCTTTTATGAAACAATCCCCACAGTGGAGG
+
@@;DDDDDCFFHF>>FGGCEA3A<CFB@FHCDC<:DGFHIGGIHGAHD>FDDDGGI>EHIIIGGHI<EEGCAEE>=?ECF>@DF>AC;@CDAB@ACA>:<@
@HWI-ST279:219:D0RJNACXX:5:1102:12991:153460
AAAAATGATTATTTGCATGAAATGGGGATGAGAGAGAAGGAAAGAGTTTCATCCTGGTGAAACTCGTCAGCGTCGTTTCCAAGTCCTCGGTAACAGAGTGA
+
CCCFFFFFHHHHHJJJJJIJJJJJJJJHHIIIHIHGIJJJJJJGIJDGIJIIIJIJJFHGIJJJJJDGIHHHEFCDDDDDEDDDCCDDDDBDDDDDDD@CC
@HWI-ST279:219:D0RJNACXX:5:1102:6490:153568
GCCTCAACGGGGGTTTCACTCTGTTACCGAGGACTTGGAAACGACGCTGACGAGTTTCACCAGGATGAAACTCTTTCCTTCTCTCTCATCCCCATTTCATG
+
CCCFFFFFHHHHHEHIIJJJJJJIJJJJJGHJHIJHHHHHFFFFDDDDDDDDDD@BDEDDDDDDDDDDDDDDDDDDDDDDDDDDDDDDEDDDDDDDEEDED
@HWI-ST279:219:D0RJNACXX:5:1102:6318:153954
AGTTTCATCCTGGTGAAACTCGTCAGCGTCGTTTCCAAGTCCTCGGTAACAGAGTGAAACCCCCGTTGAGGCCGATTCGTTTCATTCACCGGATCTCTTGC
+
CCBFFFFFHHHHHHJJIJJJJJJJJJJJIJJGJJJJIJJJJJGIJJJIJIHIIJFHHIJJIHHFD>CDDDDDBD?BDDDCDDDEEEEEDDDDDDDDDDDDC
@HWI-ST279:219:D0RJNACXX:5:1102:4072:154229
CAAGAGATCCGGTGAATGAAACGAATCGGCCTCAACGGGGGTTTCACTCTGTTACCGAGGACTTGGAAACGACGCTGACGAGTTTCACCAGGATGAAACTC
+
CCCFFFFFHHHHFHHIJJJJJJJJJJJJJJJJJJJJJJJJH?CDEEDDDDCDDDDDDDDD<BDDDDDDDDDDDDDDDDDDDDDDDEEDDDDCBDDDDDDDD
@HWI-ST279:219:D0RJNACXX:5:1102:13677:154721
CAATCCCCACAGTGGAGGGGTTTCACTTTGACGTTTCCAAGACTAAGCAAAGCATTTAATTGATACAAGTTGCTGGGATCATTTGTACCCAAAATCCGGCG
+
CCCFFFFFHHHHFHIIJJJJGHJJJJJJJJIIJHIJJJJJIJJJJIIJJJGGIJJJJJJJHHHHHHHFFFFFFEEEDDDDDDEEEDEEDDDBDDDDDDDDD
@HWI-ST279:219:D0RJNACXX:5:1102:5657:155140
CATCCTGGTGAAACTCGTCAGCGTCGTTTCCAAGTCCTCGGTAACAGAGTGAAACCCCCGTTGAGGCCGATTCGTTTCATTCACCGGATCTCTTGCGTCCG
+
CCCFFFFFHHHHHJJJJIIIJIJGJJIJJJJJJJJJJIJIJHIJJJJGICCGHIIJJJHF?DDDEEDDDDDDDDDDDDEEEDEDDDD@DDDDEDDDDDDD>
@HWI-ST279:219:D0RJNACXX:5:1102:14446:155018
CATCCTGGTGAAACTCGTCAGCGTCGTTTCCAAGTCCTCGGTAACAGAGTGAAACCCCCGTTGAGGCCGATTCGTTTCATTCACCGGATCTCTTGCGTCCG
+
CCCFFFFFFHHHHJJIJIHIJIJFHIHGIGJIIIHHIHJIIHIIIIJIG@@FHIJJJJHFBDDDEEDDDDDDDDDDDDEEEDEDDDD>>BDDEDDDDDDB@
@HWI-ST279:219:D0RJNACXX:5:1102:6481:155697
CATCTTCTCTCAAATGAAATCTTTTATGAAACAATCCCCACAGTGGAGGGGTTTCACTTTGACGTTTCCAAGACTAAGCAAAGCATTTAATTGATACAAGT
+
@@CDDFFFHHHHHJIJIJIIGIIIIJGHHIIJJIGIIIIIJIIDGEGGIIB@FHIIHEAGGIIICEHHFFFFDDCEDECDDDCDDDDCDEDEDDDDDCDDD
@HWI-ST279:219:D0RJNACXX:5:1102:10684:155922
TCTTTTATGAAACAATCCCCACAGTGGAGGGGTTTCACTTTGACGTTTCCAAGACTAAGCAAAGCATTTAATTGATACAAGTTGCTGGGATCATTTGTACC
+
@C@FFFFFHHGHHJJIIJJIIIGIEHHEHIIJDGIIFJIJIIJIIFHIGIIHGGIIGIJJHHGHEFFFFFFEEEDEDEDDCCDDDCCDDDDBBCDDDCDEC
@HWI-ST279:219:D0RJNACXX:5:1102:13365:156129
GATGCATTTGACATGGTAAGGCGCCATCGGATTGATTTCAATATGGTTGTTGACTACTGTGGCTGGAAATCTTTTATGAAGTCAGCGGCAGATTTTGTTAA
+
CCCFFFFFHHHHHJJJGHIJJJJJJJJJJJIJJJIJJJJJJIJJJJHIIHFHIJJJIJIGIJJIHHAHFCDEFFFAEECEC>A;CCBDB=BBCDCD@8C>@
@HWI-ST279:219:D0RJNACXX:5:1102:18299:157125
GGGTAAGACTGAATAAAAAATGATTATTTGCATGAAATGGGGATGAGAGAGAAGGAAAGAGTTTCATCCTGGTGAAACTCGTCAGCGTCGTTTCCAAGTCC
+
?B@ADDDDHBH3CFGGIIJIJGHA+AFHEGGICF<?CF>GHI@FH>GGHE?DGICGIIIGICHHGHIFHHHEED3?:BEE?A?ABDDDDB:>?CADC>>A@
@HWI-ST279:219:D0RJNACXX:5:1102:18177:157291
AATCCGGCGCGGCGCGGGAGAATGCGGAGGTCGCACGGCGGAGGCGGACGCAAGAGATCCGGTGAATGAAACGAATCGGCCTCAACGGGGGTTTCACTCTG
+
CCCFFFFFHHHHHJJJJHFDDEDDDDDBDDDDDDDDDDDDD6BDDDDBDD@<BDDDDDDDDD@BBDEDDDDDDDDDDDDCDDDDDDDDDDD59@CCDDDDA
@HWI-ST279:219:D0RJNACXX:5:1102:11905:157683
GTTGCTGGGATCATTTGTACCCAAAATCCGGCGCGGCGCGGGAGAATGCGGAGGTCGCACGGCGGAGGCGGACGCAAGAGATCCGGTGAATGAAACGAATC
+
@BCFFFFFHHHHHJJJJIHIJJJJJJJJJJJIJAEIGBBCDDBDDDDDDDDDDD<CBDDBDDDDDBBBDBDBDDDDDDDDCCDDBB9B@CEDDDDDBDDB?
@HWI-ST279:219:D0RJNACXX:5:1102:12064:157694
TCATTGCACGGCTACCCAAAATATTATACCATCTTCTCTCAAATGAAATCTTTTATGAAACAATCCCCACAGTGGAGGGGTTTCACTTTGACGTTTCCAA
+
;:=;B;?DFHHAFGIIGIGIEAHIGGGGHFEBFFBGIGAGGHIE?F@FGCFFGHGGGBHIJJGIGIGGIICCHHHFEFD@'3<@>@CDCDAA=8<C@AD>
@HWI-ST279:219:D0RJNACXX:5:1102:16672:157845
GTTTCACTGGTGTGTCATGCACATTTAATAGGGGTAAGACTGAATAAAAAATGATTATTTGCATGAAATGGGGATGAGAGAGAAGGAAAGAGTTTCATCCT
+
B@CFFFFFHHDFDGGIJJJJJJJJJJJJJJJJJJCGHJJJJJJJJJJJJJHJJJJJJJJJJJJJJJJJJJJJHHHFFFFFDDDDDDDDDDDD:CDEFEEDD
@HWI-ST279:219:D0RJNACXX:5:1102:7183:158171
CATCCTGGTGAAACTCGTCAGCGTCGTTTCCAAGTCCTCGGTAACAGAGTGAAACCCCCGTTGAGGCCGATTCGTTTCATTCACCGGATCTCTTGCGTCCG
+
CCCFFFFFHHHHHJJJJJJIJJJJJJEHIJJJJJHIIGIJIHIIJJJIJGFGHJHIJJHFBDDDDEDDDBDDDDCCDDDEEEEDDDD@DDDDEDCDDDBD@
@HWI-ST279:219:D0RJNACXX:5:1102:4155:158330
CACAATGGGGGTTTCACTGGTGTGTCATGCACATTTAATAGGGGTAAGACTGAATAAAAAATGATTATTTGCATGAAATGGGGATGAGAGAGAAGGAAAGA
+
CCCFFFFFHHHHHJJJJJJJGHFHFIJJJJIJJIJJIIIGJJJJAHIJJJGHIJJJJJJHFFFFFFEEEEEEEEDDDDDDDDDBDDDDDDDDDDDDDDDDC
@HWI-ST279:219:D0RJNACXX:5:1102:18583:159844
TCGTCAGCGTCGTTTCCAAGTCCTCGGTAACAGAGTGAAACCCCCGTTGAGGCCGATTCGTTTCATTCACCGGATCTCTTGCGTCCGCCTCCGCCGTG
+
B?@DDFFFHFDHDHIIIIIJHFHIJIJGCHIGHIJDGGIIJIGIGHAGHIGEHHF9=BEDDCBCCDFDDDCBDDDDDDDDACDD3<<>DDBB<@B<9B
@HWI-ST279:219:D0RJNACXX:5:1102:17497:160173
GGGGGTTTCACTGGTGTGTCATGCACATTTAATAGGGGTAAGACTGAATAAAAAATGATTATTTGCATGAAATGGGGATGAAACTCTTTCCTTCTCTCTCA
+
CCCFFFFFHHHHHJFHHHIIIJJIIJGJJJIGIIIJJI@GIGGJJJJJJJHIJJJJIEHHHHHHCHHFEFFFFEEEDDDDDCDDDDDDDDDCDDDDDDDDC
@HWI-ST279:219:D0RJNACXX:5:1102:3801:160343
GTCGCACGGCGGAGGCGGACGCAAGAGATCCGGTGAATGAAAAGAATCGGCCTCAACGGGGGTTTCACTCTGTTACCGAGGACTTGGAAACGACGCTGACG
+
CCCFFFFFHHHHDIJIJJGHFDDDDCDCDDDDD;@BDEDDDDDDDDDDDDDDDDDDDDDDDD5<BCCDDDDDDDDDDD<BD>BDDDDDDDDDDDDDBDDC@
@HWI-ST279:219:D0RJNACXX:5:1102:13487:160488
GGGGGTTTCACTCTGTTACCGAGGACTTGGAAACGACGCTGACGAGTTTGACCAGGATGAAACTCTTTCCTTCTCTCTCATCCCCATTTCATGCAAATAAT
+
@@@FFDDFHDFHFIJJIGIJIHGIIHIJIJJECFGAHGFGGGEIHEFFF3;>@ACDDDDCDDCDDCDDDCDDCDCDDDDCDDDDDDDCDDCDCD>CCDDCD
@HWI-ST279:219:D0RJNACXX:5:1102:3990:161341
GGGTAAGACTGAATAAAAAATGATTATTTGCATGAAATGGGGATGAGAGAGAAGGAAAGAGTTTCATCCTGGTGAAACTCGTCAGCGTCGTTTCCAAGTCC
+
<@@=BDD>FFHHHHBHEIGGJGH>HHHJIIEFIEGGCHIIGI?@FEHGIEBD>BA>FHHHG=CDEH;DEHHFEDDDEFDEA;;;;CB?BBDDB>:@4>@A:
@HWI-ST279:219:D0RJNACXX:5:1102:6865:162402
TAAGCAAAGCATTTAATTGATACAAGTTGCTGGGATCATTTGTACCCAAAATCCGGCGCGGCGCGGGAGAATGCGGAGGTCGCACGGCGGAGGCGGACGCA
+
@B@DDEDFHFBBFGGH@FAIJGHG?FEHHBHBHI>B@DG@<DHCB9@@FHGEDE@GAFB888?=B;05758>AC9>09B++)5>D>B@B@99>8<@59<59
@HWI-ST279:219:D0RJNACXX:5:1102:20738:163608
GACTTGGAAACGACGCTGACGAGTTTCACCAGGATGAAACTCTTTCCTTCTCTCTCATCCCCATTTCATGCAAATAATCATTTTTTATTCAGTCTTACCCC
+
:?@DFDDDDHHFFJG<GAHIAHGIIIIGIEIEFAGDEHIGEABFCBDFHGE@@AHGCE>CHH@DC@DEDEE@CCCCCDCDDDDDDD9ACCC@C@@D@CC?A
@HWI-ST279:219:D0RJNACXX:5:1102:13866:164098
AAGGAAAGAGTTTCATCCTGGTGAAACTCGTCAGCGTCGTTTCCAAGTCCTCGGTAACAGAGTGAAACCCCCGTTGAGGCCGATTCGTTTCATTCACCGGA
+
@@CFFFFFHHHHHJJJJJJJJGIHJIJIJJIJIJJJEHHGHJJIGIIEGIIIIJGIJJJJHHEHFHFFFFDDD@DDDDDDDDBBDDDACDDEDEEEDDDD<
@HWI-ST279:219:D0RJNACXX:5:1102:18430:164228
CGTCCGCCTCCGCCGTGCGACCTCCGCATTCTCCCGCGCCGCGCCGGATTTTGGGTACAAATGATCCCAGCAACTTGTATCAATTAAATGCTTTGCTTAGT
+
@C@FFFFDHDHHHJG@GIJJJIJJIGJIIJGJJJJJJHFFD?BDBBB8@@@CCBD<>CDDDDDDDDDDDDDDCDDDDDDEEDDDECDDEECCDCCDCDCCC
@HWI-ST279:219:D0RJNACXX:5:1102:20998:164363
TTAGGCCAGTCACAATGGGGGTTTCACTGGTGTGTCATGCACATTTAATAGGGGTAGGACTGGATAAAAAATGATTATTTGCATGAAATG
+
?B+=::A?ACFDHG>CFG>?GFHG*CCCG9*:0)0?D4??*8BFBHGIDICE<'58(5;7?((.;;;@;@BB:;@:@CD@@>@;>3>:CA
@HWI-ST279:219:D0RJNACXX:5:1102:19979:165371
GTACCCAAAATCCGGCGCGGCGCGGGAGAATGCGGAGGTCGCACGGCGGAGGCGGACGCAAGAGATCCGGTGAATGAAACGAATCGGCCTCAACGGGGGTT
+
B?BFFDBFFFFHHJJGIGIIIJIJ>C@BBBACABB@BB2<BBDBDDBDD&5:?<B507;;;<<?9:CCDD5>?ADDDCDABB?BBDD>BB8:A99BDDD05
@HWI-ST279:219:D0RJNACXX:5:1102:4774:165615
GTGTAAGTTTGTGTGACGCCTGGCTACAGGATTTTGGGTACAAATGATCCCAGCAACTTGTATCAATTAAATGCTTTGCTTAGTCTTGGAAACGTCAAAGT
+
BBBDFFFFHHHHHHIJJJJJJIJJJJJJJJIJJJJJJJFGHGIJJJJJJJHIJJJJJJJJHIJJJJJJJHHHHHHHFFFFFFEEEEEEEDDDDDDDDDDDA
@HWI-ST279:219:D0RJNACXX:5:1102:5957:165858
AATATTATACCATCTTCTCTCAAATGAAATCTTTTATGAAACAATCCCCACAGTGGAGGGGTTTCACTTTGACGTTTCCAAGACTAAGCAAAGCATTTAAT
+
@@CFFFFFHDHHHIJFIJIIJIIJIJIJJHIJIIJGGJJJJGGGGIJGGIDFH9BGAGGIIAGGGGHGHFEEFEFEEEEEDEDDDCCDDDDDDDCCDDFED
@HWI-ST279:219:D0RJNACXX:5:1102:13055:166226
ACGGCGGAGGCGGACGCAAGAGATCCGGTGAATGAAACGAATCGGCCTCAACGGGGGTTTCACTCTGTTACCGAGGACTTGGAAACGACGCTGACGAGTTT
+
@C@FFFFFHGHHGJIGIHHFEFAEEDDD9?BCDDDDDDDDDBDDDDDDDDA?BDDDD)7@ACCDDDC>CCDDB;@BBAACDDDDDDDD@BBDDBDB<<2<A
@HWI-ST279:219:D0RJNACXX:5:1102:20185:166369
CATTTAATAGGGGTAGGACTGAATAAAAAATGATTATTTGCATGAAATGGGGATGAGAGAGAAGGAAAGAGTTTCATCCTGGGGAAACTCGTCAGCGTCGT
+
@@CDFFFFDFFHHEG+<FEHF<E9BFEHIF;CDBFGCG9BB9BF*?9*8EDFC:C=F;C-5(7@?CHEDEC7;;;>;;A;>C1>?;9?CC898A@AB??@>
@HWI-ST279:219:D0RJNACXX:5:1102:14588:166900
AAATGATCCCAGCAACTTGTATCAATTAAATGCTTTGCTTAGTCTTGGAAACGTCAAAGTGAAACCCCTCCACTGTGGGGATTGTTTCATAAAAGATTTCA
+
C@CFFFFFHHHGFJJIJIJHIIJIIIIJJGIJJJJJGGJJIIGGIJIJJJGHJFHIJIJGIIJJGIIIIJJIIHHCHHFCA>CCACDDEEEDDDDBDDDDC
@HWI-ST279:219:D0RJNACXX:5:1102:18713:167689
CTCGTTTCTCCTTTCTACCTGCTTGCTGCTGCTGCATGAGAGTTGAGATAGTAATAATTAGGCCAGTCACAATGGGGGTTTTACTGGTGTGTCATGCACAT
+
CCCFDFFFHHHHHJJIJJIIHIJJJJJJJJJJIIJGGHBDCGBGHBFEHID?FGIGIIJHGICHHGGHGHJIJIJJGF39@DCDDDD@CBDBDCEDDDDCC
@HWI-ST279:219:D0RJNACXX:5:1102:2494:167941
AATGCGGAGGTCGCACGGCGGAGGCGGACGCAAGAGATCCGGTGAATGAAACGAATCGGCCTCAACGGGGGTTTCACTCTGTTACCGAGGACTTGGAAAAG
+
8:=DBDDFHFDF)@?FDD?@A>AECAB6/;339B8<CCCCAB&68@CCCD@>87<ABB@;BBAD><>BDD;&0?4(4>(:CAC3>@@5<<0<?@CC@CC<9
@HWI-ST279:219:D0RJNACXX:5:1102:4944:167914
TGTGTCATGCACATTTAATAGGGGTAAGACTGAATAAAAAATGATTATTTGCATGAAATGGGGATGAGAGAGAAGGAAAGAGTTTCATCCTGGTGAAACTC
+
@@BDDDEFGDHHHIJJIJFJJJJJ@FDHGIJJJJIJJJIJJJJIIIJIIIFGIIJGGIGIJJICGHGIIHCEHFFFFFEEDE>ADEEEEDDDDCCDCCDDA
@HWI-ST279:219:D0RJNACXX:5:1102:9141:170193
CGGATCTCTTGCGTCCGCCTCCGCCGTGCGACCTCCGCATTCTCCCGCGCCGCGCCGGATTTTGGGTACAAATGATCCCAGCAACTTGTATCAATTAAATG
+
CCCFFFFFHHHHHJJJJJJJJJJJJJGIIJJJJIJJIJHHGHFFFFDDDDDDDDDDDD;BBDDDDD?CDDDDDDDDDDDDDDDDDDDDCDEEEDDEDDDEE
@HWI-ST279:219:D0RJNACXX:5:1102:15905:170073
GGTTTCACTGGTGTGTCATGCACATTTAATAGGGGTAAGACTGAATAAAAAATGATTATTTGCATGAAATGGGGATGAGAGAGAAGGAAAGAGTTTCATCC
+
CC@FFFFFHHHDFHHFHJJJJHJJJJJJJJJJJJJCGGIJJJJJJJJJJJJIIJIJJJJJJIJJJJJJJJJJHHHFFFFDEDDDDDDDDDDDDCDDEEEED
@HWI-ST279:219:D0RJNACXX:5:1102:7081:170300
AAGAGTTTCATCCTGGTGAAACTCGTCAGCGTCGTTTCCAAGTCCTCGGTAACAGAGTGAAACCCCCGTTGAGGCCGATTCGTTTCATTCACCGGATCTCT
+
B@@FFBDEHDBFHIJJHHIHIJIIJGIJJJJHGHHBHIIFIDFIGEIIJFBFHJDHH@GHJG>EHFFDADDDDDDDD?B?CDCCDDDEEEDCCDDBDDDDE
@HWI-ST279:219:D0RJNACXX:5:1102:4842:170709
GTTTCACTGGTGTGTCATGCACATTTAATAGGGGTAAGACTGAATAAAAAATGATTATTTGCATGAAATGGGGATGAGAGAGAAGGAAAGAGTTTCATCCT
+
@@@FFFFFHGCFFHHGIJJIIJIIIJJJJJJJJIEHIJJJJJJIJJIJJJHJJJJJJJIJGGIJGIIJJJIJHHHFFFFFDDDCDDDD>?CC>ACDCDEDC
@HWI-ST279:219:D0RJNACXX:5:1102:18257:171068
AGTGAAACCCCCGTTGAGGCCGATTCGTTTCATTCACCGGATCTCTTGCGTCCGCCTCCGCCGTGCGACCTCCGCATTCTCCCGCGCCGCGCCGGATTTTG
+
CCBFFFFFHHHHHJJIJJJJJJHIJEIIIJIJIJIIJJJJIJJIJJJJJHFHFFDDDDDDDDBBDBD>@DDDDDD@DDDEDDDDDDDDDDDDDDB<@DDDD
@HWI-ST279:219:D0RJNACXX:5:1102:20628:171116
GTCCTCGGTAACAGAGTGAAACCCCCGTTGAGGCCGATTCGTTTCATTCACCGGATCTCTTGCGTCCGCCTCCGCCGTGCGACCTCCGCATTCTCCCGCGC
+
CCCFFFFFHDHHHIIJFHIJEIIJJJJJJJGIJGGHFGIHHFHHHIIJIIHGHHEEFEEEEEED>BBDBDDDDDBDDBDDD>BDDDDDDBDDDEDDDDBB>
@HWI-ST279:219:D0RJNACXX:5:1102:3516:171413
GTCGCACGGCGGAGGCGGACGCAAGAGATCCGGTGAATGAAACGAATCGGCCTCAACGGGGGTTTCACTCTGTTACCGAGGACTTGGAAACGA
+
;B+=ADDDFHDAAGHHIGAB>6>@6?B9:>C<B@@@C>8@>@389?8285)59<>@<557;@5;?3>+>:::>@>>AB<BBB<CC>::A:??B
@HWI-ST279:219:D0RJNACXX:5:1102:12857:171755
CGTCGTTTCCAAGTCCTCGGTAACAGAGTGAAACCCCCGTTGAGGCCGATTCGTTTCATTCACCGGATCTCTTGCGTCCGCCTCCGCCGTGCGACCTCCGC
+
BCBFFFFFHHHHHIJJJJJJFHIJJJIJEGHIGJJJJJJHIJJJJIJJGJEGHAHHFFFFFFFEDDBDDDDEDDDDDDDDDDDDDDDDDBDDDBBDDDDDD
@HWI-ST279:219:D0RJNACXX:5:1102:5714:173153
TGGGTACAAATGATCCCAGCAACTTGTATCAATTAAATGCTTTGCTTAGTCTTGGAAACGTCAAAGTGAAACCCCTCCACTGTGGGGATTGTTTCATAAAA
+
BCCF=BDFHHHHHJJJJJJJJJJJJJHIJJJJJJJJIIJJJJJJJJJJJIFHIJIJJJJJIIJJJJHIJJJJJJJHHHHFFFDFFDDDDDDDDDDFEEDDD
@HWI-ST279:219:D0RJNACXX:5:1102:11019:173900
GAAAGAGTTTCATCCTGGTGAAACTCGTCAGCGTCGTTTCCAAGTCCTCGGTAACAGAGTGAAACCCCCGTTGAGGCCGATTCGTTTCATTCACCGGATCT
+
CCCFFFFFHHHHHJJJJJGIIJJJJJIJJJJGIIIJBHIJJJJJHIIJJJHIIJJIJJJEHGHHGHFFDDBDDDDDDDDDBDDDCDDDEEEEEDDDDBDDD
@HWI-ST279:219:D0RJNACXX:5:1102:13695:174686
TAAGGCCAGTCACAATGGGGGTTTCACTGGTGTGTCATGCACATTTAATAGGGGTAAGACTGAATAAAAAATGATTATTTGCATGAAATGGG
+
=B;11::B;<<+<EEF3+<C@GG?GIGEDGGE8BG4BB4?8*=FHHG@EE>7;;'5=3A=AA>@CDD;>CDA3;(->>B3,5>@@>>@A::A
@HWI-ST279:219:D0RJNACXX:5:1102:13804:174533
GGATTTTGGGTACAAATGATCCCAGCAACTTGTATCAATTAAATGCTTTGCTTAGTCTTGGAAACGTCAAAGTGAAACCCCTCCACTGTGGGGATTGTTTC
+
BC@FFFFFGDCFFHIIJEIJJJJIJIIIJJJJFHIGIEIGJJJGGIJJJIHGHIIJIJJJIJJGHIGHGHIJDHIHHHHGEFFDEECECCDB?@BACACDC
@HWI-ST279:219:D0RJNACXX:5:1102:10858:174839
CAGCAACTTGTATCAATTAAATGCTTTGCTTAGTCTTGGAAACGTCAAAGTGAAACCCCTCCACTGTGGGGATTGTTTCATAAAAGATTTCATTTGAGAGA
+
CCCFFFFFHHHHHJJJJJJJJJJJJJJJJJJJJHIJJJJJJJJJIIJJJJJHIIJIIJJJJJGIJIHGJJHHFFFFFFEFEEEEEDDDDDDEEEEDDDDDB
@HWI-ST279:219:D0RJNACXX:5:1102:10454:176586
GAAACGACGCTGACGAGTTTCACCAGGATGAAACTCTTTCCTTCTCTCTCATCCCCATTTCATGCAAATAATCATTTTTTATTCAGTCTTACCCCTATTAA
+
CCCFFFFFHHHGHJJJJJJJJJJJJJJJJJJJJJJJJJJJJJJJJJJJJJGHJJJJJHHHHHHFFFFFFECEEEEEFEDDDDDEFDEDDEEDDDDDDDDEE
@HWI-ST279:219:D0RJNACXX:5:1102:18390:176588
CAAAGCATTTAATTGATACAAGTTGCTGGGATCATTTGTACCCAAAATCCGGCGCGGCGCGGGAGAATGCGGAGGGCGCACGGCGGAGGCGGACGCAAGAG
+
@CCFDFDFHHHHHJGEHJIIIGFDDDHHIJJJJIIIGIEGIIJJJJDIIFGHHIFGHFDDDDB&55<CCA>@9BB&5>@DDDDDB@9@BBDD<BDDBB9?A
@HWI-ST279:219:D0RJNACXX:5:1102:2834:179392
TGTCATGCACATTTAATAGGGGTAAGACTGAATAAAAAATGATTATTTGCATGAAATGGGGATGAGAGAGAAGGAAAGAGTTTCATCCTGGTGAAACTCGT
+
??+4BDB?<DFFH9CFHIJEHA)<CAHHIJIIGHIGIC<D3*9FABFG<DFGI9<D<<<F@7@F:7CEEHA>B@@CE9;@6;>C(-(5>@A(5::>@C:?A
@HWI-ST279:219:D0RJNACXX:5:1102:4311:180749
TCACTGGTGTGTCATGCACATTTAATAGGGGTAAGACTGAATAAAAAATGATTATTTGCATGAAATGGGGATGAGAGAGAAGGAAAGAGTTTCATCCTGGT
+
=?@DAEBE?:AFDF@<EBADGEHE,CCD9>GF>>>FHICG>FGGBEEHI3<BAHC88=C;F)7=CH@@EG?/ABBECD5?A@=;3>=C5:>CCACD(:>AA
@HWI-ST279:219:D0RJNACXX:5:1102:5981:180531
GAAGCTCGCGAGTGGCGAGGGCGCGCGCGCCGGTGTCTGGCTTATAATGGGGGTTTCACTGGTGTGTCATGCACATTTAATAGGGGTAAGACTGAATAAAA
+
CCCFFFFFHHHHDHIIJJJJJIIGEGEBABD@D5<3@@ACCCDCC@DDDDBBD59BACDCCD>C8?8ACEDDCDDDDDCDDDDDDD0<CCCCDDDCDEDDC
@HWI-ST279:219:D0RJNACXX:5:1102:13469:182253
ACTGTTCAAACCGCCAAGCGAAAGGGCGCTGGGTGGCCATATCTACTCCTTCCTAATCTCTGATTTTTGTTTCCTTCTCTCTCAGCGAAACTCACGCCCTC
+
CCCFFFFFHHHHHJJJJJJJJJIJJJIJJJJJJFGIJJJHHHHHHFFFFFDEEEEEEDDDEDDEDEDDDBDDDDDDDDDDDDDDDDDDDDDDDDDDDDDDD
@HWI-ST279:219:D0RJNACXX:5:1102:16217:183388
CGGCGCGGGAGAATGCGGAGGTCGCACGGCGGAGGCGGACGCAAGAGATCCGGTGAATGAAACGAATCGGCCTCAACGGGGGTTTCACTCTGTTACCGAGG
+
B@@DFFFFHHHHGIIIJJGHICFHIJJHFFDDDDBBBD3BBDDDDDDCDC@BB5BDDCCCCCCBDD?@BBBBDBCACBDDBD&5?>@CCCCC:@ACDBBBB
@HWI-ST279:219:D0RJNACXX:5:1102:13610:183687
TAAGCAAAGGATTTAATTGATACAAGTTGCTGGGATCATTTGTACCCAAAATCC
+
+:=D7DDDD++<++<<A4CB@CECAC?+A+C<C)1CC?@DBEBH@?BB;BD<FC
@HWI-ST279:219:D0RJNACXX:5:1102:16526:183628
CGGTAACAGAGTGAAACCCCCGTTGAGGCCGATTCGTTTCATTCACCGGATCTCTTGCGTCCGCCTCCGCCGTGCGACCTCCGCATTCTCCCGCGCCGCGC
+
CCCFFFFFHHHFHIIJJJJJJJHIJIJJJIJGIJJJHJIIJJJJIJJJJIIHHHHHFFFDDDDDDDDDDDDB@BDDDDDDDDDDBBDDEDDDDDDDDDDDB
@HWI-ST279:219:D0RJNACXX:5:1102:18751:183582
GAAACCCCCGTTGAGGCCGATTCGTTTCATTCACCGGATCTCTTGCGTCCGCCTCCGCCGTGCGACCTCCGCATTCTCCCGCGCCGCGCCGGATTTTGGG
+
B@BDFFFFHHFHHIIJEIJHHGFHHHIHGGJIEIJJJHIIHJGJIIIHHHDDCBCD?BDD@BBBBDDBCDBD>@BDEDD?@DDDDBBDDD@B<9>CDC<<
@HWI-ST279:219:D0RJNACXX:5:1102:3210:184982
CGCGCCGGATTTTGGGTACAAATGATCCCAGCAACTTGTATCAATTAAATGCTTTGCTTAGTCTTGGAAACGTCAAAGTGAAACCCCTCCACTGTGGGGAT
+
CCCFFFFFFFHHHIJIEGDHIIJIIJJJJJJIJIJIHGDHGIEHGHJIJIGHIGGGJIJJFHFHAHHFEEFFEDDDDD>CCDCCDDDDDDDD@C@CDDDDB
@HWI-ST279:219:D0RJNACXX:5:1102:13714:186096
CACATTTAATAGGGGTAAGACTGAATAAAAAATGATTATTTGCATGAAATGGGGATGAGAGAGAAGGAAAGAGTTTCATCCTGGTGAAACTCGTCAGCGTC
+
?;@F<ADBFBAA<BB<C@EEHG?FECGHD@HE3<CAF?DHHIGED90?9BFGHD1;F:=FF=GDE@6=A?6?77;@@B@A;>;((,-5;@@:8AB9/:<??
@HWI-ST279:219:D0RJNACXX:5:1102:6744:186477
GGGTAAGACTGAATAAAAAATGATTATTTGCATGAAATGGGGATGAGAGAGAAGGAAAGAGTTTCATCCTGGTGAAACTCGTCAGCGTCGTTTCCAAGTCC
+
BCCDDFFFHHHHHJIJJJJJJJJIJJJJJJJJJJJJJJJJJJHHIIJIJIDHIJJJJJIIJDHIJJJJHHHHEEFFFFFEDEDDDDDDDDBDDDDEDDDDD
@HWI-ST279:219:D0RJNACXX:5:1102:8387:186616
ATGAGAGAGAAGGAAAGAGTTTCATCCTGGTGAAACTCGTCAGCGTCGTTTCCAAGTCCTCGGTAACAGAGTGAAACCCCCGTTGAGGCCGATTCGTTTCA
+
CCCFFFFFHHHHHJIJGJJHHIJJJJJJJIFHHHIIJJEFHIIIJFHBFGCGIGIIHIJJIGH=DFFFCEC@CEDDCDDDDDBDDDDDDDDDDDDDDDDDD
@HWI-ST279:219:D0RJNACXX:5:1102:8835:187291
CGGTGAATGAAACGAATCGGCCTCAACGGGGGTTTCACTCTGTTACCGAGGACTTGGAAACGACGCTGACGAGTTTCACCAGGATGAAACTCTTTCCTTCT
+
BCCDDDFFGGHHHJIJJIJIJJJIJJJJJIGJ4AE?HHHHCCFFEFCDAD@:ACCDD@CDCD;;>BBDDCD@B??CDDDDCB?BDD@CCCCDDDDDDDDDC
@HWI-ST279:219:D0RJNACXX:5:1102:2635:187632
CAGAGTGAAACCCCCGTTGAGGCCGATTCGTTTCATTCACCGGATCTCTTGCGTCCGCCTCCGCCGTGCGACCTCCGCATTCTCCCGCGCCGCGCCGGATT
+
@CCFFDADHHHHHJIIGHJGIIJJJIIJIJIJJJJIGEIIJGIIEHIJGIHHHFBEDDD@DDBD?@>BBDBBDDDDDDDDDDEDDDDDBDDDDDDD>>99@
@HWI-ST279:219:D0RJNACXX:5:1102:18621:188155
TATACCATCTTCTCTCAAATGAAATCTTTTATGAAACAATCCCCACAGTGGAGGGGTTTCACTTTGACGTTTCCAAGACTAAGCAAAGCATTTAATTGATA
+
CCCFFFFFHHHHHJJJJJJJJJJJJJIJIJJIJJJJJJJJJJJJJJIIDHFHIIJJAHHHJJJJJHGHHEFFFFEEEEEEDDDCDDDDDDDDDFEDEDDDC
@HWI-ST279:219:D0RJNACXX:5:1102:14384:188277
CTTCTCTCAAATGAAATCTTTTATGAAACAATCCCCACAGTGGAGGGGTTTCACTTTGACGTTTCCAAGACTAAGCAAAGCATTTAATTGATACAAGTTGC
+
@@?DDDFFFHHHHGAD?AAAJHIJBHGFIIDICHIHEHII:?B3BGG<76<BCCHIJJGIIJGFHHGHBBDFDEC9ACEC=C>(;@@CECAA@A@C>>:@@
@HWI-ST279:219:D0RJNACXX:5:1102:5848:188894
CAGTCACAATGGGGGTTTCACTGGTGTGTCATGCACATTTAATAGGGGTAAGACTGAATAAAAAATGATTATTTGCATGAAATGGGGATGAGAGAGAAGGA
+
B@@FFFFFHHGHFGDFGHJIIJJICGDGDHHGEGHHJJJJJGIDFHII;FFGGIJJJJIHHHHHFECACEEDEECDDDDC@CCDDDBBBDDDCCBB@DDDD
@HWI-ST279:219:D0RJNACXX:5:1102:14061:188893
CCTGTGAATGCGGAGGTCGCACGGCGGAGGCGGACGCAAGAGATCCGGTGAATGAAACGAATCGGCCTCAACGGGGGTTTCACTCCGTTACCGAGGACTTG
+
CCCFFFFFHHHHHJJJHIJJJJJJJJJGHFFDDDDDDDDDCDCCDDDD8BBDEDDDDDDDDDDDDDDDDCDDDDDDD9>BCED>CDDDDDDDDDDD>BDDD
@HWI-ST279:219:D0RJNACXX:5:1102:16639:188945
CTAGTGTCATTGCACGGCTACCCAAAATATTATACCATCTTCTCTCAAATGAAATCTTTTATGAAACAATCCCCACAGTGGAGGGGTTTCACTTTGACGTT
+
@@@DDDDDDDHHGIIIJJGGIHHH=FCE>C4?:DBAG@FE>BB@DGD@BD/?DE?DHCEGGDHGGIGHHIIEIE3:BDEFDDDCDD@=BCDDDCA@CABBD
@HWI-ST279:219:D0RJNACXX:5:1102:20837:189791
GCTACCCAAAATATTATACCATCTTCTCTCAAATGAAATCTTTTATGAAACAATCCCCACAGTGGAGGGGTTTCACTTTGACGTTTCCAAGACTAAGCAAA
+
<<@DA?EDFH?B?@CFFEBFEHFG:E4<EFDB99?DFA9BFE<CBFECIGHCFFF;GBDDBCFGG@=@BEHDDD3.6>C@@A6==?5;>CC@C3:C>CC>>
@HWI-ST279:219:D0RJNACXX:5:1102:11977:190096
AATGCGGAGGTCGCACGGCGGAGGCGGACGCAAGAGATCCGGTGAATGAAACGAATCGGCCTCAACGGGGGTTTCACTCTGTTACCGAGGACTTGGAAA
+
CCCFFFFFHHFHAGEGGJJJIIJHHDDB=B6BDDDDCDDDDD360>CCDD>@BDD?BBBBDDDCDDDDDBD0;@3(:>>:@>CC@A@9BB<??CCCCCD
@HWI-ST279:219:D0RJNACXX:5:1102:6736:190478
AGAGAAGGAAAGAGTTTCATCCTGGTGAAACTCGTCAGCGTCGTTTCCAAGTCCTCGGTAACAGAGTGAAACCCCCGTTGAGGCCGATTCGTTTCATTCAC
+
CC@FFDFFHHHDHIFGGJJJJIJIJFHIIIGIJGHIJIIIGJJHJJIJJIEAFHIJJJ@EHHHFFF;?DFFEEDDDD?BDDDDD<@<<BCDCCBCEEEDED
@HWI-ST279:219:D0RJNACXX:5:1102:19635:190464
GGGGGTTTCACTCTGTTACCGAGGACTTGGAAACGACGCTGACGAGTTTCACCAGGATGAAACTCTTTCCTTCTCTCTCATCCCCATTTCATGCAAATAAT
+
@CCFFDFFHHHHGGHIJJJJJIJJIIIJJIGCHIIGHJIHHEAGEH5?CEACEEDDBDDDDDACDDDDDCDDDCACDDDCEDCDB?CDEEDDDDAA@CDDD
@HWI-ST279:219:D0RJNACXX:5:1102:13475:190570
GAGGCCGATTCGTTTCATTCACCGGATCTCTTGCGTCCGCCTCCGCCGTGCGACCTCCGCATTCTCCCGCGCCGCGCCGGATTTTGGGTACAAATGATCCC
+
@@CFFFFFHHFHFHIGIIHIJJJJIIGHJJ>BFHIJGIDBGIJIJJJE@B,3;>BDCB=B;BBDECCDDDDDD@B@DDDBBDDCDDDBB>ACCDCDDCD>C
@HWI-ST279:219:D0RJNACXX:5:1102:9565:190889
AATCTTTTATGAAACAATCCCCACAGTGGAGGGGTTTCACTTTGACGTTTCCAAGACTAAGCAAAGCATTTAATTGATACAAGTTGCTGGGATCATTTGTA
+
CCCFFFFFHHHHHJJJJJJJJJJJGJEHIHIJJJDHIJIJJJJJJJJHJJHIJJJJJJIJHHHGHDFDFFFEEEEEDEEDDDDCDDDDDDDDDDDDEEEDC
@HWI-ST279:219:D0RJNACXX:5:1102:16205:191278
GATCATTTGTACCCAAAATCCGGCGCGGCGCGGGAGAATGCGGAGGTCGCACGGCGGAGGCGGACGCAAGAGATCCGGTGAATGAAACGAATCGGCCTCAA
+
CCCFFFFFHHHHHJJIJJJJJJJJJJJJJJIHFDBDDDCDDDDBDDBDDDB<BDDDDBBDBDDBDDDDDDDDCDCCDD5>BDEDCDDC?BDBBDDDDDDD>
@HWI-ST279:219:D0RJNACXX:5:1102:18585:191261
AGATCCGGTGAATGAAACGAATCGGCCTCAACGGGGGTTTCACTCTGTTACCGAGGACTTGGAAACGACGCTGACGAGTTTCACCAGGATGAAACTCTTTC
+
@@@FFFFFHHHFFIEHEIJIIJJJFJIBIJIGHIJJIBDDCEEEEDD;>CCC@BDB@BDCDCCCCCB7BBDDD>CDDD8@CEC:A@AD?CCD::A:@CDDD
@HWI-ST279:219:D0RJNACXX:5:1102:8787:191667
CAAGAGATCCGGTGAATGAAACGAATCGGCCTCAACGGGGGTTTCACTCTGTTACCGAGGACTTGGAAACGACGCTGAAGAGTTTCACCAGGATGAAACTC
+
@CCFFFFFHHGHAGGIJJGIJJIJFIIJIGJJJJIIIJIIHBACCECCCDCCCCDDD=?B7AACCCC@CDDDDDDDDDDDDDCDCCDDC@BBDDDCDDDC@
@HWI-ST279:219:D0RJNACXX:5:1102:19981:192011
GTTTCACTGGTGTGTCATGCACATTTAATAGGGGGAAGACTGAATAAAAAATGATTATTTGCATGAAATGGGGATGAGAGAGAAGGAAAGAGTTTCATCCT
+
BBCFFFFFHHADCFAFHEHGHHGEEHGEIDGHIJ)?@FGHGGIIIGBCHIF@DDEHGBGGHGFHHFCBEFEFD;ABCDAC?B?>AAA>C?CD4>CACAA>C
@HWI-ST279:219:D0RJNACXX:5:1102:16867:192347
GGCTACCCAAAATATTATACCATCTTCTCTCAAATGAAATCTTTTATGAAACAATCCCCACAGTGGAGGGGTTTCACTTTGACGTTTCCAAGACTAAGCAA
+
CCCFFFFFHHGHHGHJJJJJJEIJJIJJGGIJJIFIIJIJJJJJJIIJJJGHGHIJIJJJJIJ<FHHIIGH=BDEFEEEDEDDDBDDDDCDDDDDDDDDDC
@HWI-ST279:219:D0RJNACXX:5:1102:20123:192999
GATTAAGGCCAGTCACAATGGCTAGTGTCATTGCACGGCTACCCAAAATATTATACCATCTTCTCTCAAATGAAATCTTTTATGAAACAATCCCCACAGTG
+
@<?DDFFFFFHFHIJJJJEGIIIGEFHIIIGIGIIJIJGFABGHF<F8DABBDFHCHG@GEHHIGIGGIJHHHGA=>BBBEB@A3>C@CDCACD@DD??5>
@HWI-ST279:219:D0RJNACXX:5:1102:7547:193745
GGGGTTTCACTGGTGTGTCATGCACATTTAATAGGGGTAAGACTGAATAAAAAATGATTATTTGCATGAAATGGGGATGAGAGAGAAGGAAAGAGTTTCAT
+
CCCFDFFFHHHHHCGEGEHIJIJIJIJJJJJJJJIJI?DGHIJJJJJJJJGIIJJJJJIJJJJJIJJJJGHHHHHFFFDEEEEDDDDDDDDDDDD@DCDEE
@HWI-ST279:219:D0RJNACXX:5:1102:9842:193678
AGTTTCATCCTGGTGAAACTCGTCAGCGTCGTTTCCAAGTCCTCGGTAACAGAGTGAAACCCCCGTTGAGGCCGATTCGTTTCATTCACCGGATCTCTTGC
+
B@@DFFFFHHHHHGIJJJJJJJHIJJJJHIJHIEHFIJJHJJJJJJGIJJHIJJ@EIIJJIHHFDCEDDDDBDD@DDDDCDDDEEEEEDDDDDDDDDEDDC
@HWI-ST279:219:D0RJNACXX:5:1102:6098:195209
GAGAGGGACAACAGCGATTTCTTGGGCGGTGGAGGTCGGTGGATCCAACGACAAGAGAGAGAGCGAGAGGATTCGATCATTTGAGAGAAGAGTGAAAGATG
+
@B@FFDFDHHHHFBGIJJJJIJACHGHIGEF<FGE;=AH:?D?@CCECA??9=@BD?CDBBB?<;BD>>B?>@CBDDD@CACD@@DCDDCCB4:>AC:>C@
@HWI-ST279:219:D0RJNACXX:5:1102:8920:195334
AGTTTCATCCTGGTGAAACTCGTCAGCGTCGTTTCCAAGTCCTCGGTAACAGAGTGAAACCCCCGTTGAGGCCGATTCGTTTCATTCACCGGATCTCTTGC
+
C@BFFFFFHHHHHCFHIGGHIGHIJIGIGIJGIJJJJIG?GGCHIIFFGGFFIIFHGIGHIGHFCAEDDDDDDDDDDDDCCDCDEEEEDDDBBDBDDCDC@
@HWI-ST279:219:D0RJNACXX:5:1102:12757:195755
GCCAGTCACAATGGCTAGTGTCATTGCACGGCTACCCAAAATATTATACCATCTTCTCTCAAATGAAATCTTTTATGAAACAATCCCCACAGTGGAGGGGT
+
CCCFFDFFHHHHHJJJJIFHHIJJJJJIGIIIIIJIJIJJJIIJJIIIJGCGIIJJGIJIJJJJIJJJJJIJJGHHHHHFFFFFCEEDEDDDCDDCDDDDB
@HWI-ST279:219:D0RJNACXX:5:1102:8063:196217
CTTGCGTCCGCCTCCGCCGTGCGACCTCCGCATTCTCCCGCGCCGCGCCGGATTTTGGGTACAAATGATCCCAGCAACTTGTATCAATTAAATGCTTTGCT
+
CCCFFFFFHHGHHJIIJJJGIIJJJJJJJJJJJJJJJJHHFDDDDDDDDD@<BDDDDDD<CCDDDDDDDDDDDDDDDDDDDCDEEEDDEDDDEEDDEDDDD
@HWI-ST279:219:D0RJNACXX:5:1102:14206:196693
TGGCGCGGCGCGGCGCGGGAGAATGCGGAGGTCGCACGGCGGAGGCGGACGCAAGAGATCCGGTGAATGAAACGAATCGGCCTCAACGGGGGTTTCACTCT
+
CCCFFFFFHHHHHJJJHFDDDDDDDDDDBDD@CDBBDDDBDDBDDDDDBD@BBDDCDCCDDDD;B?CCDDDDDDDDDDDDDDDDDDDDDDDD09?ACDDDC
@HWI-ST279:219:D0RJNACXX:5:1102:6541:196841
CAAGTCCTCGGTAACAGAGTGAAACCCCCGTTGAGGCCGATTCGTTTCATTCACCGGATCTCTTGCGTCCGCCTCCGCCGTGCGACCTCTGCATTCTCCCG
+
CCCFFFFFHHHHHJJJJJJFHIIJJJJJJJGIIJJJJIJHJJJJHIIJJJEGHIHHHFDDDEEEDDDDDDDDDDDDDDDDBDDDDDDCDDDDDDEDEDDD@
@HWI-ST279:219:D0RJNACXX:5:1102:16611:197400
GAAAGAGTTTCATCCTGGTGAAACTCGTCAGCGTCGTTTCCAAGTCCTCGGTAACAGAGTGAAACCCCCGTTGAGGCCGATTCGTTTCATTCACCGGATCT
+
CCCFFFFDHHHHHJJJJIEFIIIJIJJJJIJIJGHIEHEHIJJIFHIGIIHFHIJJIII=EFHHHHFFDD?BDDDDDDDDDDCDCDDDDEEEEDDDDBDD>
@HWI-ST279:219:D0RJNACXX:5:1102:20107:197484
AAATGATTATTTGCATGAAATGGGGATGAGAGAGAAGGAAAGAGTTTCATCCTGGTGAAACTCGTCAGCGTCGTTTCCAAGTCCTCGGTAACAGAGTGAAA
+
CCCFFFFFHHHHHJJJJJJIJJJJJIGIIHIEHGGEIIIJIGHHDGGIIIFEHIJ8CFDHIIJJGIJJJHEHF<A?>CDDDDCD@CDD?ABDDDD?:ACE>
@HWI-ST279:219:D0RJNACXX:5:1102:5161:198208
GTGAAACCCCTCCACTGTGGGGATTGTTTCATAAAAGATTTCATTTGAGAGAAGATGGTATAATATTTTGGGTAGCCGTGCAATGACACTAGCCATTGTGA
+
B@@DFFFEHHHGHJJGE2AFGGCHGCCGDGIIIJIIIIIIJJHIGIJIIGCHGGIJGIFGGIJJJJJJFHHHFF?DCC=>B(;@CDCCCACC?CCCCCDCA
@HWI-ST279:219:D0RJNACXX:5:1102:10966:198249
AATGCTGATGAGGAGTTAGGGTTTGTGCTTTTTGGCCTGGATCGCGGGGGACCCCTCCGCGCCGGATTTTGGGTGCGCGCGTCTCCTCCGTGCTTGCATTT
+
B@CDFFFFHHGHHEHEGIJJJFGGIHIIJJJIJIGHIGIFIHHIJIIIDDBBDDDBDDDDDDDBDBB@DDDDD8<@>BBDD@BBDCCDDD?BDDDDDCEED
@HWI-ST279:219:D0RJNACXX:5:1102:20960:198154
TTTGACGTTTCCAAGACTAAGCAAAGCATTTAATTGATACAAGTTGCTGGGATCATTTGTACCCAAAATCCGGCGCGGCGCG
+
?@;B;:A=CF:,2ABGIEGIE3CEBH9?E@FGIGIC9HD>G>??FH?00962?6EBFFHBDHBFHIGIE7BBE6>@688<>B
@HWI-ST279:219:D0RJNACXX:5:1102:20877:199364
GGGGGTTTCACTCTGTTACCGAGGACTTGGAAACGACGCTGACGAGTTTCACCAGGATGAAACTCTTTCCTTCTCTCTCATCCCCATTTCATGCAAATAAT
+
?@7DF@DDHHHHDBGF<CEEF:FGFFHIGFD@BBDDBEEID>;@?ADFF37..6;AADC@>ACDCCDD(,:>CC:>4>::A>(+2++:C::(4>4::AC:>
@HWI-ST279:219:D0RJNACXX:5:1102:4772:199629
AGTTGCTGGGATCATTTGTACCCAAAATCCGGCGCGGCGCGGGAGAATGCGGAGGTCGCACGGCGGAGGCGGACGCAAGAGATCCGGTGAATGAAACGAAT
+
CC@FFFFFHHHHHJJJJJJIJJJJJJIJJJJJIIJIIGHFDDDDDDDDDDBDBDD@CDDDDBDDDDBDDDDDBDDDBDDCDDDDDDDDDDDEDDDDDDBDB
@HWI-ST279:219:D0RJNACXX:5:1102:16593:199839
GAGTTTCATCCTGGTGAAACTCGTCAGCGTCGTTTCCAAGTCCTCGGTAACAGAGTGAAACCCCCGTTGAGGCCGATTCGTTTCATTCACCGGATCTCTTG
+
CC@FFFFFHHHHHJFHGGGIGIJJJJJIIIJIHIIIIJJIGIJEIGHBGIGFGHI=EHIIGGHHFC9A@BDDDBDDDDDD?ABDDDEDDDDDDBDDDD@CA
@HWI-ST279:219:D0RJNACXX:5:1102:17298:200024
ATTTAATAGGGGTAAGACTGAATAAAAAATGATTATTTGCATGAAATGGGGATGAGAGAGAAGGAAAGAGTTTCATCCTGGTGAAACTCGTCAGCGTCGTT
+
CCCFFFFFHHHH@FHIIIJJJJJJJJJJJJJJJJJJJJJIJJJJJJIIJJFFAHGHBHDHIGJJJHHEHF?BDDEFEEEEDCCDDDDDDDBDDDDDDDDDB
@HWI-ST279:219:D0RJNACXX:5:1102:21255:200144
GTGTCATGCACATTTAGTAGGGGTAAGACTGAATAAAAAATGATTATTTGCATGAAATGGGGATGAGAGAGAAGGAAAGAGTTTCATCCTGGTGAAACTCG
+
?:B=+?ADFHFFFDHB,A@>EGBE)AF<CHHGGGGGC@FF;FBBBGHIJJ>B?DA:=)=<FH;@G>E>;AEHH;;;;>>A9;--5>>;>;@:5?A5::@@8
@HWI-ST279:219:D0RJNACXX:5:1103:15542:2434
GAGGTCGCACGGCGGAGGCGGACGCAAGAGATCCGGTGAATGAAACGAATCGGCCTCAACGGGGGTTTCACTCTGTTACCGAGGACTTGGAAACGACGCTG
+
CCCFFFFFHHHHGJJIJJJJHFDDDDDDDDCDDCDD9BBDEDDDDDDDDDBBBBDDDDDDDDDDD0;BCEDDDDCDDDDDD<BD>BDDDDDDDDDBDBDDD
@HWI-ST279:219:D0RJNACXX:5:1103:20474:2524
CATTTAATTGATACAAGTTGCTGGGATCATTTGTACCCAAAATCCGGCGCGGCGCGGGAGAATGCGGAGGTCGCACGGCGGAGGCGGAAGCAAGAGATCCG
+
?@@DDADFFADFCEB??A:AEC@<FGIBE9A?E?CFF9EGGG<99?DH<45;B@B=87&55<AA38;B;3++0&)&093<B@B@BB5-&08>9<9<9AACA
@HWI-ST279:219:D0RJNACXX:5:1103:20380:2681
GCTACCCAAAATATTATACCATCTTCTCTCAAATGAAATCTTTTATGAAACAATCCCCACAGTGGAGGGGTTTCACTTTGACGTTTCCAAGACTAAGCAAA
+
@@@FFFFFHDHHGJIGIIIGGIJJJJIIJIIIJJJJJJJJGJIIJHIHIICGGIJIJIJJIJCEGGIIJG=BECBEEEECEDD=BDCC@:AACD>CCCCDC
@HWI-ST279:219:D0RJNACXX:5:1103:2449:2760
GATACAAGTTGCTGGGATAATTTGTACCCAAAATCCGGCGCGGCGCGGGAGAATGCGGAGGTCGCACGGCGGAGGCGGACGCAAGAGATCCGGTGAATGAA
+
B@C?DDDFBB:AFC32<C+<CFH:3ACFDA@GGG9?DHDFGHIJ43;?@B@8BDC@BD5;;8(055@@B0;;;@BB>B955595-92(:CC<<&0<AAC@>
@HWI-ST279:219:D0RJNACXX:5:1103:15115:2939
ACCCAAAATCCGGCGCGGCGCGGGAGAATGCGGAGGTCGCACGGCGGAGGCGGACGCAAGAGATCCGGTGAATGAAACGAATCGGCCTCAACGGGGGTTTC
+
CCCFFFFFHHHHHIJJIIJJIJHFDDDDDDCBD?@D<?@BDBBB@BD9DD?BDBBDDBDB?AACDDDD;BDDDCCDDDDDDBDDDDD@DCDDDDDDB09?C
@HWI-ST279:219:D0RJNACXX:5:1103:12451:3156
CGGGGGTTTCACTCTGTTACCGAGGACTTGGAAACGACGCTGACGAGTTTCACCAGGATGAAACTCTTTCCTTCTCTCTCATCCCCATTTCATGCAAATAA
+
CCCFFFDFHHHHHJJJJJJJJJHIJIIJJJJJJJJIGGFFFDDEDDDBDDEEDDDDDDDDDDDDDDDDDDDDDDDDDDDDDEDDDDDDDEEEEDDCCDDDC
@HWI-ST279:219:D0RJNACXX:5:1103:8932:4182
GGTCGCACGGCGGAGGCGGACGCAAGAGATCCGGTGAATGAAACGAATCGGCCTCAACGGGGGTTTCACTCTGTTACCGAGGACTTGGAAACGACGCTGAC
+
CCBFFFFFHHHHHJJJIJJGFDDDDDDDDDDDDD-7@CDDDDDDDDDDDD<BDBDDDDBDDDD05?CCDDDDDDDDDDDBDDDDDDDDDDDDDDDDD@DD?
@HWI-ST279:219:D0RJNACXX:5:1103:12270:4258
AAATCCGGCGCGGCGCGGGAGAATGCGGAGGTCGCACGGCGGAGGCGGACGCAAGAGATCCGGTGAATGAAACGAATCGGCCTCAACGGGGGTTTCACTCT
+
CCCFFFFFHGHHHJJJJJHFDDDDDDDDDDD@CDBBDDDDDDBDDBDDDD:@BDDDDCDDDDD7B@DEDDDDDDDDDDDDDDBDDDDDDDDD5<BCDDDDC
@HWI-ST279:219:D0RJNACXX:5:1103:6124:5033
GCACGGCTACCCAAAATATTATACCATCTTCTCTCAAATGAAATCTTTTATGAAACAATCCCCACAGTGGAGGGGTTTCACTTTGACGTTTCCAAGACTAA
+
C@@FFFFFHHFHHHGIJGHJGGGIIEHGHHGIIIIJIIIIIHIIGIJAHIIEFFHEGIIIHHIIJIG=@EEEHEDB>BCDCCDDDACB?BCACCDCDDCDD
@HWI-ST279:219:D0RJNACXX:5:1103:7520:6069
AATGATTATTTGCATGAAATGGGGATGAGAGAGAAGGAAAGAGTTTCATCCTGGTGAAACTCGTCAGCGTCGTTTCCAAGTCCTCGGTAACAGAGTGAAAC
+
CCCFFFFFHHHHHIJJJJJJJJJJJJJIJJIIJIIJJJJIIJJGIJJJJJGHIJFHGIGIJJJGIJJIHHHFADDECEDDCDDDDDDDDDDDDDD:ADDDD
@HWI-ST279:219:D0RJNACXX:5:1103:8103:6033
GTTTCATCCTGGTGAAACTCGTCAGCGTCGTTTCCAAGTCCTCGGTAACAGAGTGAAACCCCCGTTGAGGCCGATT
+
=:=?AADDAH<FAEBGF?I<:3<:<+<F=F8?;?:9D999?GBD?-B@BC87@.=C=C3=;A>D'.=5@=(=;8?B
@HWI-ST279:219:D0RJNACXX:5:1103:14435:6210
AATCCGGCGCGGCGCGGGAGAATGCGGAGGTCGCACGGCGGAGGCGGACGCAAGAGATCCGGTGAATGAAACGAATCGGCCTCAACGGGGGTTTCACTCTG
+
CCCFFFFFHHHGHJJJJHFDDEDDDDDBDD?CBDDDDDBDD6BDBDDDDD@BDDDD?CDDDD;BBDEDDDDDDDDDDDDDDDDDDDDDDDD09BCDDCDD@
@HWI-ST279:219:D0RJNACXX:5:1103:18803:6385
TAACAGAGTGAAACCCCCGTTGAGGCCGATTTGTTTCATTCACCGGATCTCTTGCGTCCGCCTCCGCCGTGCGACCTCCGCATTCTCCCGCGCCGCGCCGG
+
??BDDBDD=DBFHGIJJJG8EE?GHGGI8FGGG9DCDFIGGG9BDHAA@E=AEAEFFB3'3;>?A8;?5>@@B7>BDDB>B@9@>>>CA9>BD@<509<9@
@HWI-ST279:219:D0RJNACXX:5:1103:13509:6661
AGGGGTAAGACTGAATAAAAAATGATTATTTGCATGAAATGGGGATGAGAGAGAAGGAAAGAGTTTCATCCTGGTGAAACTCGTCAGCGTCGTTTCCAAGT
+
@CCFFADFHHHHHJIJJJJJIJJJJJJJJJJJJJJJJJIIJJJJHIJJJIGHIJJJJJJJJJJEHHHHHHHHFFCEFEEEEEDDDDDDDBDD9BDDDEDDC
@HWI-ST279:219:D0RJNACXX:5:1103:20118:6580
GCGTCCGCCTCCGCCGTGCGACCTCCGCATTCTCCCGCGCCGCGCCGGATTTTGGGTACAAATGATCCCAGCAACTTGTATCAATTAAATGCTTTGCTTAG
+
BC@FDADDHHHHHJIGIJIIIJIJJJIJIJJJJJIJJIGFFDDD@DBB857@CDD@BCCCDDDDDDDDDDCBC?BDDDAAADDCCDCDCDD@CAC@CCDC:
@HWI-ST279:219:D0RJNACXX:5:1103:6473:7444
AAGACTAAGCAAAGCATTTAATTGATACAAGTTGCTGGGATCATTTGTACCCAAAATCCGGCGCGGCGCGGGAGAATGCGGAGGTCGCACGGCGGAGGCGG
+
CCCFFFFFHHHHGJIJJJJJJJJJJJJJJJJIJJJIJJJJJJJJJJJHIJHHIJJJJJJJJJIHFDDDDDDDDDDDDDDDDDDD<CDDDDDBDDDDDDDDB
@HWI-ST279:219:D0RJNACXX:5:1103:11323:7292
AAAGAGTTTCATCCTGGTGAAACTCGTCAGCGTCGTTTCCAAGTCCTCGGTAACAGAGTGAAACCCCCGTTGAGGCCGATTCGTTTCATTCACCGGATCTC
+
CCCFFFEFHHGHHJJJJGHJJJJIJJGIIGJJJJJJJJJJJJHIJJIIJJIHIJIJJIGIGHHFHHFFD@BBDDDDDDBDDDDCDBDEEEEEDDDDBDDCC
@HWI-ST279:219:D0RJNACXX:5:1103:17802:7661
GCCGTGCGACCTCCGCATTCTCCCGCGCCGCGCCGGATTTTGGGTACAAATGATCCCAGCAACTTGTATCAATTAAATGCTTTGCTTAGTCTT
+
?@@B1?:DDDHFAFF6?CFA9::C@@F?A6;@B=69;>;>:;8;(5@3>>@39@CC?DA???A>>A4>CDDDD:@:@CDC>C3>:@>:4+4>A
@HWI-ST279:219:D0RJNACXX:5:1103:16500:8404
AAAATGATTATTTGCATGAAATGGGGATGAGAGAGAAGGAAAGAGTTTCATCCTGGTGAAACTCGTCAGCGTCGTTTCCAAGTCCTCGGTAACAGAGTGAA
+
CCCFFFFFHHHHGJJJJJIJJJJJJJGGIGIGIIIJJJIJJJGIJBFHJIGIHIJJFHIJJJJJJJJIJHHHFFCDDDDDDDDDDDDDD@BBDDDDD>CCC
@HWI-ST279:219:D0RJNACXX:5:1103:5201:8593
GGTGAAACTCGTCAGCGTCGTTTCCAAGTCCTCGGTAACAGAGTGAAACCCCCGTTGAGGCCGATTCGTTTCATTCACCGGATCTCTTGCGTCCGCCTCCG
+
B@@DFFFFGHHHFIJJJGHIGIIJJIIIIIIJJJJGHIIIEHI=FGHCHIDHHHHHFFFF@ABBBDC??CDDDEED@CD?BDD@DDECDDDBBDBDDB>B9
@HWI-ST279:219:D0RJNACXX:5:1103:6324:8691
CGTTTCCAAGTCCTCGGTAACAGAGTGAAACCCCCGTTGAGGCCGATTCGTTTCATTCACCGGATCTCTTGCGTCCGCCTCCGCCGTGCGACCTCCGCATT
+
CC@FFFFFHGHHHJIJJHIJJJJIJHHJJJJJJJJJIIJIIGIJJGHHJJGHIJHHHHGHHFFDDBDDEDDDDDDDDDDDDDDDDDBBDDDDDDDDDDDD@
@HWI-ST279:219:D0RJNACXX:5:1103:10002:8720
TGTGTCATGCACATTTAATAGGGGTAAGACTGAATAAAAAATGATTATTTGCATGAAATGGGGATGAGAGAGAAGGAAAGAGTTTCATCCTGGTGAAACTC
+
@C@DDFFDHHGHHIJJJJJIJJIJ<FHGHIIJIJGIIIJJJJJJJJIIJJHHIIIIIIIJJIIFIIEHDHCHFFFFFFEAED>CCDDEEDDDD@AC>CDDC
@HWI-ST279:219:D0RJNACXX:5:1103:19207:9381
AAGACTGAATAAAAAATGATTATTTGCATGAAATGGGGATGAGAGAGAAGGAAAGAGTTTCATCCTGGTGAAACTCGTCAGCGTCGTTTCCAAGTCCTCGG
+
@@BBDDDDDHFFHJGGBFEHIEIHIJIEGGHIJJIGIGCDDGCBGAGBDHDFFECHG8@CFFEHGGEE?CCHEFDEDFDCCCD===B?@CACA>CCDACB>
@HWI-ST279:219:D0RJNACXX:5:1103:2026:10025
TCAATTAAATGATTTGCTTAGTCTTGGAAACGTCAAAGTGAAACCCCTCCACTGTGGGGATTGTTTCATAAAAGATTTCATTTGAGAGAAGATGGTATAAT
+
@@@F?DDDDHH+AAG4<+3<C<C:F@++3AEF;A??FHIIJJJGF1?FGHGEGH?EBFH5@=D77BEHF?3AHDEFDBE(;CDD;?=A;;??@ACC@CDBC
@HWI-ST279:219:D0RJNACXX:5:1103:10929:10992
TGGCTAGTGTCATTGCACGGCTACCCAAAATATTATACCATCTTCTCTCAAATGAAATCTTTTATGAAACAATCCCCACAGTGGAGGGGTTTCACTTTGAC
+
@@@FFFFFHHFHHJIFIJGIIGGHIJJJJJJIGIJJJJIIJIJIIIJDIIFHHIJIJJIIJJIIIIGIJGIJJHEHHHFFF;CCCDBDD3=?CEDDDCDDC
@HWI-ST279:219:D0RJNACXX:5:1103:20840:10800
AAATCTTTTATGAAACAATCCCCACAGTGGAGGGGTTTCACTTTGACGTTTCCAAGACTAAGCAAAGCATTTAATTGATACAAGTTGCTGGGATCATTTGT
+
CCCFFEFFHHHHHIJJJIGFEGIIJIHFHIDGIIIDHJIJIJJIJIIJCGFHIJGIIGD@GHGHHHF<?CFEEDEEEEEDCDDDCDCCDDDDBA??CDEDC
@HWI-ST279:219:D0RJNACXX:5:1103:16571:11581
CGGTGAATGAAACGAATCGGCCTCAACGGGGGTTTCACTCTGTTACCGAGGACTTGGAAACG
+
=@@DB+2BBB:ACG@BG@:@:@@??FB:??@0';A777));3@C37;3'99/9:A@5:@CCD
@HWI-ST279:219:D0RJNACXX:5:1103:7106:11799
AAGTTTGATTCCTAAAATATAGGTTGGTCTTCTCTCAAATGTTCGATCCGTATTCTCATTGTGCATTTGGTAGCTATTAATCAATTAGAAATCTTGTTTGA
+
CCCFFFFFHHHHHJJJJJJJJJJCHJIHHJJJIJIJJJJJJIJJJJJJJJJJJJJJJJJJJIIIIJJJJJGIJJJJJJJHHHHHHFFFFFFFEEEEEEDDC
@HWI-ST279:219:D0RJNACXX:5:1103:18005:11891
GTTTCCAAGACTAAGCAAAGCATTTAATTGATACAAGTTGCTGGGATCATTTGTACCCAAAATCCGGCGCGGCGCGGGAGAATGCGGAGGTCGCACGGCGG
+
@@@FFFFFGHHHHJJJIJJHJIJJJJJJIJIIJJJJJHHIJIJIJJJJGIGIIFIIIJJJJJJJJJJIHFDDDDDDDDDDDDDDDDDDDD?CDDDDDDBDD
@HWI-ST279:219:D0RJNACXX:5:1103:19393:11910
GAAACGACGCTGACGAGTTTCACCAGGATGAAACTCTTTCCTTCTCTCTCATCCCCATTTCATGCAAATAATCATTTTTTATTCAGTCTTACCCCTATTAA
+
@CCFFFFFHHHHHIJJJEHG@GHJJJG@G>FHICGGAHIJGIJIEIIIGGFFEG?;CCEGEHHFFFFB;CCE@>A;CDDDDDDECCD@CD>@CDDD@DDED
@HWI-ST279:219:D0RJNACXX:5:1103:4846:12484
GAGTTTCACCAGGATGAAACTCTTTCCTTCTCTCTCATCCCCATTTCATGCAAATAATCATTTTTTATTCAGTCTTACCCCTATTAAATGTGCATGACACA
+
;7?AD>4BAFD?H:CFHGGCHGID?FGHHA@@F9CEF9FEA??F@GGIBD<?DFEECH48BFGGHB@GG:DCH@GH<CEA?BBDEAAC@;>;;;;;@CDDD
@HWI-ST279:219:D0RJNACXX:5:1103:9033:13519
CTGAATAAAAAATGATTATTTGCATGAAATGGGGATGAGAGAGAAGGAAAGAGTTTCATCCTGGTGAAACTCGTCAGCGTCGTTTCCAAGTCCTCGGTAAC
+
CCCFFFFFHHHHHJJJJJJJJJJJJJJJIJJJJJDGHHIGHGHIJJJJJJIJJFGIIJJJJJJJCGIJHHHHHFFFDEDDDDBDDDDEDDDDDDDDDBDDD
@HWI-ST279:219:D0RJNACXX:5:1103:10384:13575
GAGATCCGGTGAATGAAACGAATCGGCCTCAACGGGGGTTTCACTCTGTTACCGAGGACTTGGAAACGACGCTGACGAGTTTCACCAGGATGAAACTCTTT
+
@@@FDFEFACFFFEEAGIJJFGEGGDGIGFHHIIIIJJDBD6@>@;>5;A@CC@8=?BDA@CC:>C3855)5>953<B5+8@D@AACA8A4@CACD=4:CC
@HWI-ST279:219:D0RJNACXX:5:1103:20526:13830
GACATGATTTGGTTCTTGTTATAAGGCCAGTCACAATGGAGGTTTCACTGGTGTGTCATGCACATTTAATAGGGGTAAGACTGAATAAAAAATGATTATTT
+
CCCFFFFFHHHHHIJJJJIJJIIJJJIJJJJJJJJJIJJGIJBGIJIJJJGBFFGFHIJJJHJIJJJHIIIJJJH=EHFFFFFEEEEDEEDDDDDDFDDED
@HWI-ST279:219:D0RJNACXX:5:1103:3559:14318
TGGAGAATGCGGAGGTCGCACGGCGGAGGCGGACGCAAGAGATCCGGTGAATGAAACGAATCGGCCTCAACGGGGGTTTCACTCTGTTACCGAGGACTTGG
+
CCCFFFFFHHHHFIIEFHBHIIGGGGGHFDDDDDDCDDDDDDDDDDD7BBCDDDDDCDDDBDDD3>BDDDDBDDDD09@ACDDDACCCCCDDDDDDBDDDC
@HWI-ST279:219:D0RJNACXX:5:1103:13513:14791
GGTACAAATGATCCCAGCAACTTGTATCAATTAAATGCTTTGCTTAGTCTTGGAAACGTCAAAGTGAAACCCCTCCACTGTGGGGATTGTTTCATAAAAGA
+
BCBDFFFFHHHHHJJJJJJJJJJJGIJJJJJJJJJJJJJJJJJJJJJGHJGIJIIJJJIJJJJJGGIJJIIJJJJHFHHFDFFFDBDDDCDDDEEEDDDDD
@HWI-ST279:219:D0RJNACXX:5:1103:7165:15156
CGAATCGGCCTCAACGGGGGTTTCACTCTGTTACCGAGGACTTGGAAACGACGCTGACGAGTTTCACCAGGATGAAACTCTTTCCTTCTCTCTCATCCCC
+
@@@BDDDFF<8DDBGIBBHI6@FCG9@;@@)87CE4::<4;@A@>9;5;??@6;95B9;?-(8>:@C>:<<8(:A(4(4(+:>4@>@:>:@:A::A>:A?
@HWI-ST279:219:D0RJNACXX:5:1103:14868:15247
TAGGGGTAAGACTGAATAAAAAATGATTATTTGCATGAAATGGGGATGAGAGAGAAGGAAAGAGTTTCATCCTGGTGAAACTCGTCAGCGTCGTTTCCAAG
+
B@CFFF@DHHHHHJJJJJJJJJIJJJJJJJJJJJIJIIJJJIJJJGGIIJJHIIHIJJJJJJJHEHHHHHFFFFFEEEDEEEDDDDDDDDDDDBDDDDEDD
@HWI-ST279:219:D0RJNACXX:5:1103:12120:16176
GCGTCCGCCTCCGCCGTGCGACCTCCGCATTCTCCCGCGCCGCGCCGGATTTTGGGTACAAATGATCCCAGCAACTTGTATCAATTAAATGCTTTGCTTAG
+
CCCDFFFFHHGHFIIIEGAFDHEGIJJGAFHCFHH@BEEBB9?=BB@B5@5>CCDB2>CCCCCDCCCCCDAB?CADDCCCEDDDDECDCEECDEDDCDCDC
@HWI-ST279:219:D0RJNACXX:5:1103:15324:16934
AGAGTGAAACCCCCGTTGAGGCCGATTCGTTTCATTCACCGGATCTCTTGCGTCCGCCTCCGCCGTGCGACCTCCGCATTCTCCCGCGCCGCGCCGGATTT
+
@@@FDFFFHGHFHIIHIIJJJJJJJJJJJIJJJJJJGGIGGIGIIJJIGGCEHFFDDDBDDDDDB7>BB;BDDCDDDBBDCCDDCBDDDDBDBDDBD>7<C
@HWI-ST279:219:D0RJNACXX:5:1103:15735:17658
GACGAGTTTCACCAGGATGAAACTCTTTCCTTCTCTCTCATCCCCATTTCATGCAAATAATCATTTTTTATTCAGTCTTACCCCTATTAAATGTGCATGAC
+
CCCFFFFFHHHHHJJJJJJJIJJJJJJJJIJJJGHIJIJJIJIJJJJJJJJIJJJJJJIJIGIIJJJJJJHHHHHHHFFFFFFDDDEDEEDEECDDDEDDD
@HWI-ST279:219:D0RJNACXX:5:1103:17438:17502
AGGGGTTTCACTTTGACGTTTCCAAGACTAAGCAAAGCATTTAATTGATACAAGTTGCTGGGATCATTTGTACCCAAAATCCGGCGCGGCGCGGGAGAATG
+
BBCFFDDFHHHHHJJJJJJJJJJJIJJJJJJJJJIJJIJJJJJJJJJJJJFHJJHIJJJJJJIJJJJJJJJJHHHHGFFFFFDDDDDDDDDDDBDDDBDDC
@HWI-ST279:219:D0RJNACXX:5:1103:16345:17826
GAGGGGTTTCACTTTGACGTTTCCAAGACTAAGCAAAGCATTTAATTGATACAAGTTGCTGGGATCATTTGTACCCAAAATCCGGCGCGGCGCGGGAGAAT
+
B@@FFFFFHHHHHJIIJJIIJJJJIJJJJJJJJIJIJHGGIJJIJJJIHJIIJJIHHIIIJJJIJJIHHHHHEHFFFFFDEEDDDDDDBDDDDDDDDB9BC
@HWI-ST279:219:D0RJNACXX:5:1103:16836:17929
TGTGCACCTTTTGTCAGTTAGCCAGTTACGGCTGGAAGTTGTGTAAGGTTGTGTGACGCCTGGCTACAGGATTTTGGGTACAAATGATCCCAGCAACTTGT
+
@@@FFFFFFHFHHFHIIJIHFEHIIDHIJIIIGII?DDBG@BD?DGH*?FA@6=CCHHIIG=HECABC>@D;>CCCDD@CCCCC:A>@CDDDCDDDB9@AC
@HWI-ST279:219:D0RJNACXX:5:1103:9282:18067
GGGTAAGACTGAATAAAAAATGATTATTTGCATGAAATGGGGATGAGAGAGAAGGAAAGAGTTTCATCCTGG
+
??<4===DD?F?CCGEGBGABHHEBBCEFGG??EGIABCDFCF?BGAGE;7B;=F87==F=C>=E=D;7=AE
@HWI-ST279:219:D0RJNACXX:5:1103:7133:18581
GGTACAAATGATCCCAGCAACTTGTATCAATTAAATGCTTTGCTTAGTCTTGGAAACGTCAAAGTGAAACCCCTCCACTGTGGGGATTGTTTCATAAAAGA
+
BCBDFFFFHHHHHJJJJJJJJJJJHJJJJJJJJJIJJJIJJJJJJJJIJJHIJIJJJJJJJJJJFHGJHIIJJJJHHHHFCFFFDBDDDDDDDEEEDDDDB
@HWI-ST279:219:D0RJNACXX:5:1103:17683:18633
TTTCATTCACCGGATCTCTTGCGTCCGCCTCCGCCGTGCGACCTCCGCATTCTCCCGCGCCGCGCCGGATTTTGGGTACAAATGATCCCAGCAACTTGTAT
+
CCCFFFFFHHHHHJJJJJJJJJJJJJIJJIJJJJJGAFHIJHHFFFFDDDBDEDDDDDDDDBDDDDDD@BDDDDDDBDDDDDDDDDDDDDDDDDDDDDDDD
@HWI-ST279:219:D0RJNACXX:5:1103:2313:19799
ATTTAATAGGGGTAAGACTGAATAAAAAATGATTATTTGCATGAAATGGGGATGAGAGAGAAGGAAAGAGATTCATCCTGGTGAAACTCGTCAGC
+
@<@FFAEEFHFF@?CDDAHHIJJEHEEGHGICFGGIFGHCHIJHIDBFHHH?F=FC@GGGGEHIBEDFFE);?BBA3>ACCCDCCDDDCBDDB=C
@HWI-ST279:219:D0RJNACXX:5:1103:18387:19998
AAGGAAAGAGTTTCATCCTGGTGAAACTCGTCAGCGTCGTTTCCAAGTCCTCGGTAACAGAGTGAAACCCCCGTTGAGGCCGATTCGTTTCATTCACCGGA
+
@@CFDFFFHHFHHJJJJIGIIGHJIIJJGGHJBHJJCHIGIJFGIJJJGJGHGGFGHGEIFHHHHHFFFFDAD>BBBCDDBB<>BDDDDDCDDC>@CCDB@
@HWI-ST279:219:D0RJNACXX:5:1103:4615:20494
GTGAAACTCGTCAGCGTCGTTTCCAAGTCCTCGGTAACAGAGTGAAACCCCCGTTGAGGCCGATTCGTTTCATTCACCGGATCTCTTGCGTCCGCCTCCGC
+
@@@FFFFFHGHHHJDGIJIFHGEDCHBFHHIDIJBFFCHDBHBFHIJFGGAGHEHHDFFFDDBBBDD>CBDCDDDDDDDB@@9@ACDCCD@@B@BDDDDDB
@HWI-ST279:219:D0RJNACXX:5:1103:19520:20458
GTTGCTGGGATCATTTGTACCCAAAATCCGGCGCGGCGCGGGAGAATGCGGAGGTCGCACGGCGGAGGCGGACGCAAGAGATCCGGTGAATGAAACGAAT
+
@BCFDFFFA?CFHGGIJFHGGJEGJGHHIJDHGEDAGEDCDD?BDDDDCDDDDDBDBB;@DDBDD>BDDDDB>;BBBBDDCDDDD@&5?CDDCDDDBDD8
@HWI-ST279:219:D0RJNACXX:5:1103:16452:20569
GGTACAAATGATCCCAGCAACTTGTATCAATTAAATGCTTTGCTTAGTCTTGGAAACGTCAAAGTGAAACCCCTCCACTGTGGGGATTGTTTCATAAAAGA
+
@CBDFFFFHHHGHJJIJIJJJJJJHIIJJJJJIIIGIIIJJJIJJIJGIHHHIJIJJJHIJJJJFHIJIJIJJJIHHHHF;BDFD=@DDCCDDFEDCDDDB
@HWI-ST279:219:D0RJNACXX:5:1103:20702:20593
GCGGACGCAAGAGATCCGGTGAATGAAACGAATCGGCCTCAACGGGGGTTTCACTCTGTTACCGAGGACTTGGAAACGACGCTGACGAGTTTCACCAGGAT
+
CCCFDFFFHHHHHIIJJJIDGGGIJJJJGIIIIJJIIIIIIJJJHHFD=B?CCDDDDDDCCDDDBDD;ACDDDCDDDDBDBBBD5?BBD<?CCDDDCDDB@
@HWI-ST279:219:D0RJNACXX:5:1103:4780:20774
GGGGGTTTCACTCTGTTACCGAGGACTTGGAAACGACGCTGACGAGTTTCACCAGGATGAAACTCTTTCCTTCTCTCTCATCCCCATTTCATGCAAATAAT
+
CCCFFDFFHHHHHJJJJJJJJIJJIIJJJJJIJIJIJIJGJJJJHHFFFFFDEEDDDDDDDDDDDDDDDDDDDDDDDDDDEDDDDDDDEEEEDDDDDDDDE
@HWI-ST279:219:D0RJNACXX:5:1103:5813:20811
GGTTTCACTCTGTTACCGAGGACTTGGAAACGACGCTGACGAGTTTCACCAGGATGAAACTCTTTCCTTCTCTCTCATCCCCATTTCATGCAAATAATCAT
+
CC@DFFFFHHHHHJJJJJIIJJJJJJJJJJJIIJIJEIJIJIJHGIGIJJGHHFHFFFFCECEEECEDDDDDDDDDDEDDDDDDDEEDEDDDDDDDDEDCC
@HWI-ST279:219:D0RJNACXX:5:1103:7310:20930
AGAATGCGGAGGTCGCACGGCGGAGGCGGACGCAAGAGATCCGGTGAATGAAACGAATCGGCCTCAACGGGGGTTTCACTCTGTTACCGAGGACTTGGAAA
+
B@@FDDDDD>AHAEFGGHHJIIJHEFFBDBBBDDDB88<@CCBB7@BDDDCDCCDBBBBDD@BBBCDDDDBBDBB?@CDCCACDDD:CB95<@@>CCCDDD
@HWI-ST279:219:D0RJNACXX:5:1103:8587:21062
AAGTTGCTGGGATCATTTGTACCCAAAATCCGGCGCGGCGCGGGAGAATGCGGAGGTCGCACGGCGGAGGCGGACGCAAGAGATCCGGTGAATGAAACGAA
+
@CCDDFFFGFHHHJJIIJGJHJJJJJJJJJJJIJIIJJIHDDDDDDDDDDCBDBDD8CDDBDDDDDD@BDDDDBDDDDDDCDDDDDDD@BBCEDDDDDDBB
@HWI-ST279:219:D0RJNACXX:5:1103:17094:21230
ATTTAATAGGGGTAAGACTGAATAAAAAATGATTATTTGCATGAAATGGGGATGAGAGAGAAGGAAAGAGTTTCATCCTGGTGAAACTCGTCAGCGTCGTT
+
CCCFDFFFHHHH@FGHHIIIJJJJJJJJJJJJJIJJIIJJJEIHGJJJJIGHJIJJIJGIHGGIJHHHHF@DFFFFEEEEECCDDDDDDDDDBDDBDDD>@
@HWI-ST279:219:D0RJNACXX:5:1103:13944:21930
AAGGCCAGTCACAATGGGGGTTTCACTGGTGTGTCATGCACATTTAATAGGGGTAAGACTGAATAAAAAATGATTATTTGCATGAAATGGGGATGAGAGAG
+
@C@FFFFFHHFHHJJJIJIIHIGIIJJJJBG?FGIJJJJGIIJJIIJIIJGHJGHIIHHGHHHFFFFFFDDDDDEDDEEFDEEDCACDDCDD@BDDDCCDD
@HWI-ST279:219:D0RJNACXX:5:1103:6289:22048
TTGATACAAGTTGCTGGGATCATTTGTACCCAAAATCCGGCGCGGCGCGGGAGAATGCGGAGGTCGCACGGCGGAGGCGGACGCAAGAGATCCGGTGAATG
+
@CCFFFFFGHHHHJGJJJJJJJJJIJIHIIJJJJIJJJJIJIJJIHDDDDDDDDDDDDDDBDD?CDD@DDDBDDDDDBDDDDDDDBB<<ACDDDD9<?CDC
@HWI-ST279:219:D0RJNACXX:5:1103:13035:22310
ATTATTTGCATGAAATGGGGATGAGAGAGAAGGAAAGAGTTTCATCCTGGTGAAACTCGTCAGCGTCGTTTCCAAGTCCTCGGTAACAGAGTGAAACCCCC
+
@@@FFFFFGHHHHIFIJJIJCHGIJGCEHIGHGIHIFGIDGHCGIIJJJJJIIGHIJIGCDHIJIIHFEFDECECCDCDDDDDDDDDCDDD@CCEDDDDDB
@HWI-ST279:219:D0RJNACXX:5:1103:8299:22946
GAGGCGGACGCAAGAGATCCGGTGAATGAAACGAATCGGCCTCAACGGGGGTTTCACTCTGTTACCGAGGACTTGGAAACGACGCTGACGAGTTTCACCAG
+
CCCFFFFFHHHHHJJJJJJJJJFHHJJJIJJJJJHHHHFFDDEEEDDDDDDBDDCDDDDDDDDDDDD;BDBDDDDDDCDDDDDDDDDDDDBD?@CDEDDDD
@HWI-ST279:219:D0RJNACXX:5:1103:14352:23282
CCGGTGAATGAAACGAATCGGCCTCAACGGGGGTTTCACTCTGTTACCGAGGACTTGGAAACGACGCTGACGAGTTTCACCAGGATGAAACTCTTTCCTTC
+
BBBFBDDDHHHFHJIIJGGIIGIIIJJEHIIIG;BHHFFEDDF>CCEEA>9?BBAACDACCCB58857@;ABBD88:ACCD@BD<CDCDCCC@CDDDDDD@
@HWI-ST279:219:D0RJNACXX:5:1103:16495:23664
GTTTCACTCCGTTACCGAGGACTTGGAAACGACGCTGACGAGTTTCACCAGGATGAAACTCTTTCCTTCTCTCTCATCCCCATTTCATGCAAATAATCATT
+
C@CFFDFFHHHHHIJJJIJJGHJJJJJIJJIJIIJIJJJIDHCGIJHHHFEDEFFFDECEEEDDDDDDDDDDDDDDEDDDDDDDEEEEDDDDDDDDEDDDD
@HWI-ST279:219:D0RJNACXX:5:1103:18188:23548
ATTCTCCCGCGCCGCGCCGGATTTTGGGTACAAATGATCCCAGCAACTTGTATCAATTAAATGCTTTGCTTAGTCTTGGAAACGTCAAAGTGAAACCCCTC
+
CCCFFFFFHHHHHJJJJJJJGIJJJIJJCHHHHHHFFFFFFEEDDEDDDDDDDFDDDEDDDEEDDEDDDDDDDDDEEDDDCDDDBDDDDDCDDDDDDDDDD
@HWI-ST279:219:D0RJNACXX:5:1103:9321:23971
GGTTTCACTTTGACGTTTCCAAGACTAAGCAAAGCATTTAATTGATACAAGTTGCTGGGATCATTTGTACCCAAAATCCGGCGCGGCGCGGGAGAATGCGG
+
B@?DDBEFHHHHHGIIJJIHIJIJGJJIGIGIGIIIJJJJIJGHIIEDHCFHGFHGH@GDFHIHIIGF@F@GEIGHHDEDFFBDBBDBBDDB@@.8>CCBB
@HWI-ST279:219:D0RJNACXX:5:1103:13235:24827
AAGTAGTTCAGTTCATTAAGGCCAGTCACAATGGGGGTTTCACTGGTGCGTCATGCACATTTAATAGGGGTAAGACTGAATAAAAAATGATTATTTGCAT
+
@B<:::B:2:<DF>@BFF:3+A:CGEAH?FH@D9;8?8?1B4B?B9=C)754'=D7)7=777;3=)7;9398;>A55>(;5@@C(,8?CC34(4::@@>>
@HWI-ST279:219:D0RJNACXX:5:1103:21127:24816
GAGGCCGATTCGTTTCATTCACCGGATCTCTTGCGTCCGCCTCCGCCGTGCGACCTCCGCATTCTCCCGCGCCGCGCCGGATTTTGGGTACAAATGAT
+
@BBF?DDDFHFDFHIGEHGFHIIIJAHIHGGIICFGF@FHIGIGGIJHFFADBBDDC?@@;@D@ACCDD;B5;BBB<BBD9>DCCCBB2+4:>@CACC
@HWI-ST279:219:D0RJNACXX:5:1103:4484:25009
GGTTTCACTGGTGTGTCATGCACATTTAATAGGGGTAAGACTGAATAAAAAATGATTATTTGCATGAAATGGGGATGAGAGAGAAGGAAAGAGTTTCATCC
+
@@@DFFDFHHHCFFHEFIIIJ3CDHGJJJIJJJJICGEHIIGEHIJJJJHBFGFHGIHIIJCGHIGIHIJEIHFHFFEF<AACDDDDDDDDDD:>CCADED
@HWI-ST279:219:D0RJNACXX:5:1103:17201:25552
GCGCCGCGCCGGATTTTGGGTACAAATGATCCCAGCAACTTGTATCAATTAAATGCTTTGCTTAGTCTTGGAAACGTCAAAGTGAAACCCCTCCACTGTGG
+
B@@FDFFDDFHHCBHGFAGIIIGHJGECGGDCCGGGHECGGHACACHHFDCC?DBCA;ACCCCCD@CDDCC>CCDB?BDDDC>@CDCCBDBDDDDDCD@>9
@HWI-ST279:219:D0RJNACXX:5:1103:3534:26123
GATGGTTAGGCCAGTCACAATGGCTAGTGTCATTGCACGGCTACCCAAAATATTATACCATCTTCTCTCAAATGAAATCTTTTATGAAACAATCCCCACA
+
@CCFF;DDHHHAF@A?E@FAHEGEGGCCEC1C*:??EGGHAAFFH?FHIGEFFHDCA=CD@GCD4@7@=@AEC>EHDE@>BDFEEEDCC;AAC9;>552<
@HWI-ST279:219:D0RJNACXX:5:1103:16718:26060
GCATTCTCCCGCGCCGCGCCGGATTTTGGGTACAAATGATCCCAGCAACTTGTATCAATTAAATGCTTTGCTTAGTCTTGGAAACGTCAAAGTGAAACCCC
+
CCCFFFFFHHHHHJJJIGIJJIIIJJJIJJ=AEHHFFFFEFFEEEDEDDDAC;CDEDDDEDDDEEDCEDDDCDDDDDEEDDDDDDD?BDDDD@CDDDDDBD
@HWI-ST279:219:D0RJNACXX:5:1103:19255:26918
AGTCACAATGGGGGTTTCACTGGTGTGTCATGCACATTTAATAGGGGTAAGACTGAATAAAAAATGATTATTTGCATGAAATGGGGATGAGAGAGAAGGAA
+
BC@DFFFFGHHHFJGHIJIJJJJFHFHDHIJJJDIJJJJIJIIIJJJ;FHGHIIJJJBIHGHHFFDEEEEEEEFDEEDDDDDDDDDBBDCDDDDDDCDDDC
@HWI-ST279:219:D0RJNACXX:5:1103:19003:28232
GCGGACGCAAGAGATCCGGTGAATGAAACGAATCGGCCTCAACGGGGGTTTCACTCTGTTACCGAGGACTTGGAAACGACGCTGACGAGTTTCACCAGGAT
+
CCCFFFFFHHHGHIHJJJJDHHIIIJJJJJIIJIHIIJIGHIJJHHFD85<CCDDDDDDDCACB@BD>BDDDDCCDDDDDDDDDDCDBDBBDDACDDDB?@
@HWI-ST279:219:D0RJNACXX:5:1103:6929:28705
TGTAAGTTTGTGTGACGCCTGGCTACAGGATTTTGGGTACAAATGATCCCAGCAACTTGTATCAATTAAATGCTTTGCTTAGTCTTGGAAACGTCAAAGTG
+
=BBAD?:AACHFACCFDDGEEBF;EEGBA??DAF@DH0BFCHGDHGIFEHBFCBBHDEH=FHHGHGICHHCEHEFFFFFDCB>@ACA@CCCCB;?<;CC:>
@HWI-ST279:219:D0RJNACXX:5:1103:12944:28678
AATGCAGAGGTCGCACGGCGGAGGCGGACGCAAGAGATCCGGTGAATGAAACGAATCGGCCTCAACGGGGGTTTCACTCTGTTACCGAGGACTTGGAAACG
+
CCCFFFFFHHHHHJJJJJJJIIJJGHFDDDDDDDDDDDDDDD9BDDEDDDCDDDDDDDDDDDDDDDDDDDD5>BDEDDDDDDDDDDDDDDDDDDDDDDDD@
@HWI-ST279:219:D0RJNACXX:5:1103:19626:28745
AGATCCGGTGAATGAAACGAATCGGCCTCAACGGGGGTTTCACTCTGTTACCGAGGACTTGGAAACGACGCTGACGAGTTTCACCAGGATGAAACTCTTTC
+
CCCFFFFFFHHHHJJJJIJJJJJJJJJIJJJJJJJJI=BCEFEEEEDDDDACBBDDDDDDDDDDDDDDDDDBDDDDDDBDDEEDDDDDDDDDDDDDDDDDD
@HWI-ST279:219:D0RJNACXX:5:1103:12248:29831
AGTCACAATGGGGGTTTCACTGGTGTGTCATGCACATTTAATAGGGGTAAGACTGAATAAAAAATGATTATTTGCATGAAATGGGGATGAGAGAGAAGGAA
+
?@=D=??BFA<;?:FEHDDF?CD1?GBHEIGEHEDDDGG?/BDGADH-;=@==C37=;4?AE>BDAA@ACC>A>>;@CCC@C:A5?7/844+:?BB?CAB?
@HWI-ST279:219:D0RJNACXX:5:1103:10470:31103
ATCCGGTGAATGAAACGAATCGGCCTCAACGGGGGTTTCACTCTGTTACCGAGGACTTGGAAACGACGCTGACGAGTTTCACCAGGATGAAACTCTTTCCT
+
CCCFFFDDHHHHHJJJJJJJJJJJJIJJJJJJJJJBDFFFECEEDEEDDDDDDDBDDDDDDDDDDDDDDDDDDDDDDBDEEDDDDDDCDDDDDDDDDDDDD
@HWI-ST279:219:D0RJNACXX:5:1103:18068:32570
CCGGATCTCTTGCGTCCGCCTCCGCCGTGCGACCTCCGCATTCTCCCGCGCCGCGCCGGATTTTGGGTACAAATGATCCCAGCAACTTGTATCAATTAAAT
+
<@@DFFFFAHAFAD@@@C<BHEGD0?6@0?FGGHIDHB</A>C;;CCC<9?;855:B5505<>C>>7+:>C@@>3:>ACCA:(3?BDD@4:CD>>@C34:@
@HWI-ST279:219:D0RJNACXX:5:1103:12386:32887
GAGTTTCATCCTGGTGAAACTCGTCAGCGTCGTTTCCAAGTCCTCGGTAACGGAGTGAAACCCCCGTTGAGGCCGATTCGTTTCATTCACCGGATCTCTTG
+
@@@DFFDDDBFFF@EGHIII@EEHGIIIJDFB@FHGGIIJBHGGIGAGHHIEGDH@EFEEEBDFDD@BBDDC@<@BDDC?ACDDDD@A@CCDDD<@DCAC@
@HWI-ST279:219:D0RJNACXX:5:1103:2622:33229
ATGATTATTTGCATGAAATGGGGATGAGAGAGAAGGAAAGAGTTTCATCCTGGTGAAACTCGTCAGCGTCGTTTCCAATTCCTCGGTAACAGAGTGAAACC
+
<;=DD,=BFFDD?,A<CEIIBGG7CGCEEE?E?>F)??BDGGGIGGGHG*/B*/)98=B@=@CF;AG6(;=@A=>CCC(-;5@3,2,9<55>C3+(:@C@A
@HWI-ST279:219:D0RJNACXX:5:1103:5215:33106
CCAGTCACAATGGGGGTTTCACTGGTGTGTCATGCACATTTAATAGGGGTAAGACTGAATAAAAAATGATTATTTGCATGAAATGGGGATGAGAGAGAAGG
+
CCCFFFFFHHHGGIJJIHIIJJIJJ@GDFGIIJJJIJIJIJIIJJJJJJ@BGIJJJIJHHHHHHHDCEEEEEDEEEDDEDDDDDDDDDDDDDDDDDDDDDB
@HWI-ST279:219:D0RJNACXX:5:1103:12007:33257
CGGTGAATGAAACGAATCGGCCTCAACGGGGGTTTCACTCCGTTACCGAGGACTTGGAAACGACGCTGACGAGTTTCACCAGGATGAAACTCTTTCCTTCT
+
@B@DDD8BDFHHGJIJJGIIIGHGIGIGGIIJIJGEC>E>C=DDDCEDDDD:ACCDC@>C?B7B7>>BDCD<;2<@@@@CD?BDCD:@CA@ACCCCCDCA:
@HWI-ST279:219:D0RJNACXX:5:1103:2447:33962
ACGAATCGGCCTCAACGGGGGTTTCACTCTGTTACCGAGGACTTGGAAACGACGCTGACGAGTTTCACCAGGATGAAACTATTTCCTTCTCTCTCATCCC
+
B@@DFAD?FHDH?GFDEGHGIDGGC@GHGGGHHIJG:':BAACEEDC@@(,8/8585BA@DBD<>:4:>C2<?(:>3++:::444:CC@:ACACCCDCCA
@HWI-ST279:219:D0RJNACXX:5:1103:17669:33935
GCGACCTCCGCATTCTCCCGCGCCGCGCCGGATTTTGGGTACAAATGATCCCAGCAACTTGTATCAATTAAATGCTTTGCTTAGTCTTGGAAACGTCAAAG
+
@B@?DDADHHHDHJJDHJJ:FGGIEH:@F@EBDEECEDD,;>>@CCDCCCCCDDDCDDADD>CACDDDECDDDDDDDCDDCC:CCDDEDDDDDCDADDDDD
@HWI-ST279:219:D0RJNACXX:5:1103:3174:34081
GTCCTCGGTAACAGAGTGAAACCCCCGTTGAGGCCGATTCGTTTCATTCACCGGATCTCTTGCGTCCGCCTCCGCCGTGCGACCTCTGCATTCTCCCGCGC
+
;;@DBBDFFHHAHIGEFGIGI@A+@EHDGE@?@DGHBGHHIGHIEII@@===;4/=8CC;AA69;@@DBDBB8&0<9)5-9>>BDDDCDADEDECDDDDD>
@HWI-ST279:219:D0RJNACXX:5:1103:14309:34296
CCCCGTTGAGGCCGATTCGTTTCATTCACCGGATCTCTTGCGTCCGCCTCCGCCGTGCGACCTCCGCATTCTCCCGCGCCGCGCCGGATTTTGGGTACAAA
+
@@?DD@DBBD?=D@@EGBG9ABCDIGC>GHIDHIE?FHEGBAAA@E@G<<?9BDA3;>B8;?5>A>5575>>ACCBBB>B<<@D>BD055AC>9>2>4::>
@HWI-ST279:219:D0RJNACXX:5:1103:8310:34597
GAGTGATCGTGGTCAATCGTGGTCAAGGGGCTTCAACCTTCAACTACATCAAAGGGCGATTTGGCCGTGATCAACAGAGCAGTGCACAATGTTGAGGCCGA
+
@BCDFFFFHCFHDGGIJJJFGIHIJJJJJJJJJJJIJJJIJJJJJJJJJJHIIGHIIJHHHFFFFFDADDDEEDDDDDDDDDCDDDDDDDDCDDDDDDDDD
@HWI-ST279:219:D0RJNACXX:5:1103:9886:34851
CAAAGCATTTAATTGATACAAGTTGCTGGGATCATTTGTACCCAAAATCCGGCGCGGCGCGGGAGAATGCGGAGGTCGCACGGCGGAGGCGGACGCAAGAG
+
CCCFFFFFHHHHHJJJJJJJJJIJJJIJJJIJJJJJJJIIJJJJJJJJIIHIGHJJHFDDDDDBDBDDDDDDBDD?CDDDDDDDDDBDDDDDBBDBDDDDB
@HWI-ST279:219:D0RJNACXX:5:1103:12375:35025
CATGCACATTTAATAGGGGTAAGACTGAATAAAAAATGATTATTTGCATGAAATGGGGATGAGAGAGAAGGAAAGAGTTTCATCCTGGTGAAACTCGTCAG
+
CCCFFFFFHHHHHJJJJJJHHJJIJJJIJJJJJJJIJJJJJIJJJJJJJJJJJJJJJJHHIIIIIGIHHHHFFFFFECEEEFEEDDDDCDDDDDDDDDDDD
@HWI-ST279:219:D0RJNACXX:5:1103:8113:35974
AATGATCCCAGCAACTTGTATCAATTAAATGCTTTGCTTAGTCTTGGAAACGTCAAAGTGAAACCCCTCCACTGTGGGGATTGTTTCATAAAAGATTTCAT
+
CCCFFFFFHHHHHJJJJJIJJJJIJJJJJJJJJJJJJJJIJHIJJIJJJJIHHIJJJJGIJIJIJJJJJJJJJHEHHFFCDEEDDDDDEEDDDDDDDDDED
@HWI-ST279:219:D0RJNACXX:5:1103:15836:36376
CATTTGTACCCAAAATCCGGCGCGGCGCGGGAGAATGCGGAGGTCGCACGGCGGAGGCGGACGCAAGAGATCCGGTGAATGAAACGAATCGGCCTCAACGG
+
?@BFDAABF?FHDGHFHCHAGGAABGG@A<B3,8A@CC8<57@287-:7@B-05555?@D355&5>>CA<C>>?3><B3>>A@::898(8?><>5<C>CB9
@HWI-ST279:219:D0RJNACXX:5:1103:4190:36996
TACAAGTTGCTGGGATCATTTGTACCCAAAATCCGGCGCGGCGCGGGAGAATGCGGAGGTCGCACGGCGGAGGCGGACGCAAGAGATCCGGTGAATGAAAC
+
?@@FFAEEFD<DHEIJIGEG><3:<B>FFEIGIIHEFGHJ8EDDD:BBDDBCCCDD59;8<;;<7>BBBB35>?BD35<B9<><B<CACDB&5?>BA>AAA
@HWI-ST279:219:D0RJNACXX:5:1103:13127:37276
TGATTATTTGCATGAAATGGGGATGAGAGAGAAGGAAAGAGTTTCATCCTGGTGAAACTCGTCAGCGTCGTTTCCAAGTCCTCGGTAACAGAGTGAAACCC
+
CCCFFFFFHHHHHJJJJJJJJJHIIHIGIGHIJJJJJJIJJHIIJJJJJJIIHIJJJJJJJIJIJIJHHFFDDEEEDDDDDDDDDDDDDDDDDCCDDDDDD
@HWI-ST279:219:D0RJNACXX:5:1103:6796:38204
GGTCGCACGGCGGAGGCGGACGCAAGAGATCCGGTGAATGAAACGAATCGGCCTCAACGGGGGTTTCACTCTGTTACCGAGGACTTGGAAACGACGCTGAC
+
CCCFFFFFHHHHHIJJJJJHFDDDDDDDDDDDDDBDDDEDDDDDDCDDDD@BDDDDDDDDDDD5>BCDDDDCDDDDDDD>BDDDDDDDDCDDDDDDDDDDC
@HWI-ST279:219:D0RJNACXX:5:1103:10729:38055
CTTCTCTCAAATGAAATCTTTTATGAAACAATCCCCACAGTGGAGGGGTTTCACTTTGACGTTTCCAAGACTAAGCAAAGCATTTAATTGATACAAGTTGC
+
BCCFFFFFGHGHHJIJJJGJJJGIJJIJHIIIIIIIGIIJDFGHIIJJFIGCHIHIJCHIIHHHGHHGFFFFFEDDCCCDCDDDDEEDEDCCDDDDDDDDC
@HWI-ST279:219:D0RJNACXX:5:1103:12704:38038
GCGGACGCAAGAGATCCGGTGAATGAAACGAATCGGCCTCAACGGGGGTTTCACTCTGTTACCGAGGACTTGGAAACGACGCTGACGAGTTTCACCAGGAT
+
@@@DADDDFFAHDGHIGGGHHEBGHJEGEEIGHIGGIIIADHGBEEDB=<<3>@:ACCDDC>A;;>@><?CCDD>CC@@DBDB>>CBDDDD>>@A@C?BB>
@HWI-ST279:219:D0RJNACXX:5:1103:14674:38752
GGTACAAATGATCCCAGCAACTTGTATCAATTAAATGCTTTGCTTAGTCTTGGAAACGTCAAAGTGAAACCCCTCCACTGTGGGGATTGTTTCATAAAAGA
+
@@:BDDFFHFFHHJJIIIIIIIEHCFHGHGIIEIIJJGHIEBEHJIIDFGFHGIIGGIGGHIIHCGEHF@FHGHHGGAHF@BCEDBDCCDDDDDDDCC>CB
@HWI-ST279:219:D0RJNACXX:5:1103:9011:39248
AATGAAATCTTTTATGAAACAATCCCCACAGTGGAGGGGTTTCACTTTGACGTTTCCAAGACTAAGCAAAGCATTTAATTGATACAAGTTGCTGGGATCAT
+
<@BDDDADHDFHFIIEIGGEGGEGHGIHHII:EGAGIIEFHGIJGAGGIIGF;CGGHGICGHEEEHDBECB@CCEEEEDDDDDDDDDC@CDDDDDDDD?AD
@HWI-ST279:219:D0RJNACXX:5:1103:14783:40806
CGACGCTGACGAGTTTCACCAGGATGAAACTCTTTCCTTCTCTCTCATCCCCATTTCATGCACATTTAATAGGGGTAAGACTGAATAAAAAATGATTATTT
+
@<BFDFFDHDHHACFHIJIHHGGIHH@DHFGIEIJGGG@GHIGGHHIGCHFG=FHEGGIICGIJEHH77?==?BF3=@@CCDCCCD>;>>:@ACC@C>@DD
@HWI-ST279:219:D0RJNACXX:5:1103:19367:40965
TCATGCACATTTAATAGGGGTAAGACTGAATAAAAAATGATTATTTGCATGAAATGGGGATGAGAGAGAAGGAAAGAGTTTCATCCTGGTGAAACTCGTCA
+
@@CFFFFFGHBFHIJJIIJJEFHJGEHHIIDIJJJIJD<F><FGDHGCIGGE@HIIJJIGIJJIGGAHEHHHFFB?CE;@@AECCCCCC3<A@CCC:89??
@HWI-ST279:219:D0RJNACXX:5:1103:20510:41225
CATGCACATTTAATAGGGGTAAGACTGAATAAAAAATGATTATTTGCATGAAATGGGGATGAGAGAGAAGGAAAGAGTTTCATCCTGGTGAAACTCGTCAG
+
CCCFFFFFHHHHHJIJJJJBCEHIJJIJJJJJJJJIJJGIJJJIJIIJJIJGHIJJJJEGIIJIJAHAEFHFFFFDE>CEEDEEDDDD;CDDCDCDBBDD@
@HWI-ST279:219:D0RJNACXX:5:1103:4536:41536
GCGGACGCAAGAGATCCGGTGAATGAAACGAATCGGCCTCAACGGGGGTTTCACTCTGTTACCGAGGACTTGGAAACGACGCTGACGAGTTTCACCAGGAT
+
@@BFDADFGHHFHBHGGF>8?FBFHGHGGHHIGGGAEAFGHIIEHFFD'08ABC>CCCDDACCBBBBDDDDDDDDDD@DDDBBDBCBBD?BCACCCDDD8:
@HWI-ST279:219:D0RJNACXX:5:1103:8256:41546
TGATTATTTGCATGAAATGGGGATGAGAGAGAAGGAAAGAGTTTCATCCTGGTGAAACTCGTCAGCGTCGTTTCCAAGTCCTCGGTAACAGAGTGAAACCC
+
CCCFFFFFHHHHHJIJJJJJJJFHIGIFHGIJIJIIIIGEGHIJJIJJIJHIFHIIJIIJJIJJJFIFGFFDDEEEDDDDDDDDDDDDDDDDD@CCEDCB@
@HWI-ST279:219:D0RJNACXX:5:1103:12310:41903
CATTCACCGGATCTCTTGCGTCCGCCTCCGCCGTGCGACCTCCGCATTCTCCCGCGCCGCGCCGGATTTTGGGTACAAATGATCCCAGCAACTTGTATCAA
+
CCCFFFFFHHHHHJJJGJJJJJJJJJJJJIIIJBHIIGIGGHFFFDDDDEDDDDDDDDDDDDDDD7>BDDDDD?CDDDDDDDDDDDDDDCDDDDDDDEEEC
@HWI-ST279:219:D0RJNACXX:5:1103:7788:42661
GTCGTTTCCAAGTCCTCGGTAACAGAGTGAAACCCCCGTTGAGGCCGATTCGTTTCATTCACCGGATCTCTTGCGTCCGCCTCCGCCGTGCGACCTCCGCA
+
CBCFFFFFHHHGHJJJJJIIJIJJIIJHHIIJJJJJJJHIJGIJJJHHHIHHIHHFHHHFFFFFDDDDDDEDDDDDDDDDDDDDDDDD9BDDDDDBDDBB@
@HWI-ST279:219:D0RJNACXX:5:1103:10258:42727
AATGCGGAGGTCGCACGGCGGAGGCGGACGCAAGAGATCCGGTGAATGAAACGAATCGGCCTCAACGGGGGTTTCACTCTGTTACCGAGGACTTGGAAACG
+
@C@FFFFFGHHHHJJJJJJJIEIHDDDBDDBDBDDBCDCDDD@DDDEDDDCCDBBBDDDDDDDCCDDDDDD5>BDCDDDDDDDDDDBDDD7ACCDCACCCB
@HWI-ST279:219:D0RJNACXX:5:1103:10020:42884
CAAAATCCTGTGAATGCGGAGGTCGCACGGCGGAGGCGGACGCAAGAGATCCGGTGAATGAAACGAATCGGCCTCAACGGGGGTTTCACTCCGTTACCGAG
+
CCCFFFFFHHFHHJJJJIJIJIHIGIIIJJIJHHFDDDDDDDDDDDCDDDACBD<BDDEDDDDDDDDDDDDDDDDDDDDDDDD5@BACDDDDDDDDDDDBD
@HWI-ST279:219:D0RJNACXX:5:1103:10343:42952
GGCGGAGGCGGACGCAAGAGATCCGGTGAATGAAACGAATCGGCCTCAACGGGGGTTTCACTCTGTTACCGAGGACTTGGAAACGACGCTGACGAGTTTCA
+
CCCFFFDFHHHHHJJJJJJJJJIIJJ@EFEHFFFFFDDDDDDDDDDDDDDBBDDD0:BDEDDDDDDDDDDD@DBDDDDCDDDDDDBDDDDDBCDBBBDCDC
@HWI-ST279:219:D0RJNACXX:5:1103:12885:43389
TGTATCAATTAAATGCTTTGCTTAGTCTTGGAAACGTCAAAGTGAAACCCCTCCACTGTGGGGATTGTTTCATAAAAGATTTCATTTGAGAGAAGATGG
+
@@@DDDEFGG8FDHFIJJJIJIGJGEFDHHGHIIIIEGGGIJDFGHICHEG?FHIJEG=CFHGCEGHEHFHHFFCDEFDCCEACCDDED?DDBCCACAC
@HWI-ST279:219:D0RJNACXX:5:1103:9269:43705
GATTATTTGCATGAAATGGGGATGAGAGAGAAGGAAAGAGTTTCATCCTGGTGAAACTCGTCAGCGTCGTTTCCAAGTCCTCGGTAACAGAGTGAAACCCC
+
CCCFFFFFHHHHHIJJJJJJJIJJJJIJIJJJJJJJJIIJIJJJJJJJJJIHHIJJJJJJIJJJJJIHFFDDEEEECDDDDDDDBDDDDDDDCDDEDDDDB
@HWI-ST279:219:D0RJNACXX:5:1103:15989:43786
AGTTTATAAGGCCAGTCACAATGGCTAGTGTCATTGCACGGCTACCCAAAATATTATACCATCTTCTCTCAAATGAAATCTTTTATGAAACAATCCCCACA
+
@@BDFFFFHHHHHIJGIJIGHIJIJJIIFFAEFIIJIIIJGGIEGHIFHJGHIIJDHGGEHGGGIII@GIIHHGHFFFFCBDDEEECECCCDDDCCCBDDD
@HWI-ST279:219:D0RJNACXX:5:1103:19647:44238
CAACTTGTATCAATTAAATGCTTTGCTTAGTCTTGGAAACGTCAAAGTGAAACCCCTCCACTGTGGGGATTGTTTCATAAAAGATTTCATTTGAGAGAAGA
+
@B@FDFFADHDBHBGGIGBAFJCFHCHB>HAEHIGECGCHI1?D@GE:BDDDFA;7?6BF>FG77@';5'77=?@B>CCECEEDA@:(>;(55@BB:8?55
@HWI-ST279:219:D0RJNACXX:5:1103:8331:44254
GGTACAAATGATCCCAGCAACTTGTATCAATTAAATGCTTTGCTTAGTCTTGGAAACGTCAAAGTGAAACCCCTCCACTGTGGGGATTGTTTCATAAAAGA
+
CC@DFFFFHHHHHJJJJJJJJJJJHJJJJJJJJJJJJJJJJJJJJJJGIJIIJJJJJJIJJJJJHIJJJJJJJJJHHHHFEFFFDDDDDCDDDEEEDDDDD
@HWI-ST279:219:D0RJNACXX:5:1103:3162:44906
GTTTCATTCACCGGATCTCTTGCGTACGCCTCCGCCGTGCGACCTCCGCATTCACAGGATTTTGGGTACAAATGATCCCAGCAACTTGTATCAATTAAATG
+
@@@FFDDDHHGGHJHIJJJIJIAEF)CGIIIIIGGCG';@EHEHDFFE>>=BDEDDDDBDDDDCDD8@@CDDDDDDD>CDDBDDDCDDCCEEECDEDDDEE
@HWI-ST279:219:D0RJNACXX:5:1103:4982:44935
AGTTAGGCCAGTCACAATGGGGGTTTCACTGGTGTGTCATGCACATTTAATAGGGGTAAGACTGAATAAAAAATGATTATTTGCATGAAATGGGGATGAGA
+
CCCFFFFFHHHHHJJJJJJJJJJIJJJJJJJJBFFHGHIJIIJJJJJJGH@DHIJJ@EHHHHGFFFFFFEDEDDDDDEEDFEFDEEDDDDDDDDDDDDDDC
@HWI-ST279:219:D0RJNACXX:5:1103:12256:45086
TCTCTCAAATGAAATCTTTTATGAAACAATCCCCACAGTGGAGGGGTTTCACTTTGACGTTTCCAAGACTAAGCAAAGCATTTAATTGATACAAGTTGCTG
+
CCCFFFFFHHHHHJJIJJJJJJJJJJJJJJJJJJJJIICGHCGIJJ@HIGFHIIIIIJJHGIHHHHHFFFFFFEEEEEDDDDDFEDEDDEEDDDDDDDDDD
@HWI-ST279:219:D0RJNACXX:5:1103:13696:45002
GAGAAGGAAAGAGTTTCATCCTGGTGAAACTCGTCAGCGTCGTTTCCAAGTCCTCGGTAACAGAGTGAAACCCCCGTTGAGGCCGATTCGTTTCATTCAC
+
?@?ABD;??FCF:2AE>FHEBF@BACCFCGDAB:EBGII?DGGIG>@BCG=@C)=4'-6;=7?=B;@@@@C(;>BBDD1?@ABDD3@23<CCB>3(4:CC
@HWI-ST279:219:D0RJNACXX:5:1103:17266:45013
AATATTATACCATCTTCTCTCAAATGAAATCTTTTATGAAACAATCCCCACAGTGGAGGGGGTTCACTTTGACGTTTCCAAGACTAAGCAAAGCATTTAAT
+
@@@BDFFFHBHBDGD<EHHGEHIJJJGIIEBH@FEHIGIGGIIBBBDBDG@B;9BFG@;';',,;@A>CECAC:?BDC@ACC99:C5@ACDDCAC>CCD@C
@HWI-ST279:219:D0RJNACXX:5:1103:18204:45320
AGAGTGAAACCCCCGTTGAGGCCGATTCGTTTCATTCACCGGATCTCTTGCGTCCGCCTCCGCCGTGCGACCTCCGC
+
??<D;BD??CBF1@G8:?;E3?BD6CB0:BFHGGGICA43B0;;@A4;DEAA4=<8<=8;(;;@B&5&59;@@C8<B
@HWI-ST279:219:D0RJNACXX:5:1103:15374:45801
TTGAATAAGGCCAGTCACAATGGGGGTTTCACTGGTGTGTCATGCACATTTAATAGGGGTAAGACTGAATAAAAAATGATTATTTGCATGAAATGGGGATG
+
CCCFFFFFHHHHHJJJJJJJJJJJJJIIJJJJJJJDGFGGIIJJJIJJJJHIGIJJJJJ:BHHFFFFFFEEEEEEDDDDDEEDEEFDEEDDDDDDDDDDDD
@HWI-ST279:219:D0RJNACXX:5:1103:7380:46193
TCGTCAGCGTCGTTTCCAAGTCCTCGGTAACAGAGTGAAACCCCCGTTGAGGCCGATTCGTTTCATTCACCGGATCTCTTGCGTCCGCCTCCGCCGTGCG
+
@@CDFFDEHHFDFHIJJJIJHIGIAGGCGGIJJFGDGHIJFDHHIBAEGHDHEAD8A;;?>CDCDED>>CCDDDB@CCDC@AB@BBBBDBDD>BB055<B
@HWI-ST279:219:D0RJNACXX:5:1103:17429:46291
CATTTAATTGATACAAGTTGCTGGGATCATTTGTACCCAAAATCCGGCGCGGCGCGGGAGAATGCGGAGGTCGCACGGCGGAGGCGGACGCAAGAGATCCG
+
CCCFFFFFDHHHHJJJJIJJIIJJJJJJJJJJJIIJJJJIJJJJJJIIIIHIFDDDDDDDDDDDDDDBDD?CDDDDDDDDBDDDDDDDDDDDDBCB9>>CD
@HWI-ST279:219:D0RJNACXX:5:1103:4452:46651
GAAAGAGTTTAATCCTGGTGAAACTCGTCAGCGTCGTTTCCAAGTCCTCGGTAACAGAGTGAAACCCCCGTTGAGGCCGATTCGTTTCATTCACCGGATCT
+
CCCFFFFFHHHHHJJJJJHIJIJJJJJJIJIIJIJIJJJJJJJIHJJJIJHHIHGHJJJCHHGHFHFFDDDDDDDDDDDBDDDDCDDDEEEEEDDDDDDDD
@HWI-ST279:219:D0RJNACXX:5:1103:7546:46662
AATGCGGAGGTCGCACGGCGGAGGCGGACGCAAGAGATCCGGTGAATGAAACGAATCGGCCTCAACGGGGGTTTCACTCTGTTACCGAGGACTTGGAAACG
+
?BBFFFD@CA2CFHGHIIIJGIAEECD6?@DBDD?A<CCCBD)5?C@CCD@9<<BB?DB<@BBDCC@B>BD&0<CDA@CDD@CCD@B9>@&2>>AC>AAC8
@HWI-ST279:219:D0RJNACXX:5:1103:16127:46626
GAATCGGCCTCAACGGGGGTTTCACTCTGTTACCGAGGACTTGGAAACGACGCTGACGAGTTTCACCAGGATGAAACTCTTTCCTTCTCTCTCATCCCCAT
+
CCCFFFFFHHHHHJJIJJJHIJJJJIIJIJJIJJJHHFDFFEECEEEDDDBDBBDDCDBDDDDDEDDDDDDDDDDDDDDDDDDDDDDDDDDDDDEDCDDCC
@HWI-ST279:219:D0RJNACXX:5:1103:20187:47262
GGGGGAAGACTGAATAAAAAATGATTATTTGCATGAAATGGGGATGAGAGAGAAGGAAAGAGTTTCATCCTGGTGAAACTCGTCA
+
=B<D1)@:D:D<F:AFIIJA:1C99?FGII@<F9H*:BGH@967B?<F=FG15@C=CGG=;)=7=7;).;7;(66;ACCDC?58A
@HWI-ST279:219:D0RJNACXX:5:1103:15500:47503
ACGTTGTTTGTGTGCACCTTTTGTCAGTTAGCCAGTTACGGCTGGAAGTTGTGTAAGTTTGTGTGACGCCTGGCTACAGGATTTTGGGTACAAATGATCCC
+
B@@BDDDDHHDFCFHEEFHJIIJIGGHBHIIIJJGIIJJJEGHIIBDF*=EFC=;FC8=F=6@.=@?CE?BBAC>ACC@C2;@CCCBD<>:(:::@@:4@?
@HWI-ST279:219:D0RJNACXX:5:1103:21246:47788
CAAAGCATTTAATTGATACAAGTTGCTGGGATCATTTGTACCCAAAATCCGGCGCGGCGCGGGAGAATGGGGAGGTCGCACGGAGGAG
+
:?@FFDDDFHFCBHGAFGHIGIG<EBHE@F9B<??EHHA?C@G@GIIG:EG<@FGG/9@/=<308&8@C(82(59299>9-5>BDB8?
@HWI-ST279:219:D0RJNACXX:5:1103:18529:48004
TTTCATCCTGGTGAAACTCGTCAGCGTCGTTTCCAAGTCCTCGGTAACAGAGTGAAACCCCCGTTGAGGCCGATTCGTTTCATTCACCGGATCTCTTGCGT
+
B@@DFDDFFHH<CGHI>FHIHF@G9EEHGGFHGDIIG<GGA><FHFIIGGCF@FHIICC=BEDACDDDD1;=BDBCB9ABCDCCC@A>855<@C>@:AD@B
@HWI-ST279:219:D0RJNACXX:5:1103:8501:48391
CCTGGTGAAACTCGTCAGCGTCGTTTCCAAGTCCTCGGTAACAGAGTGAAACCCCCGTTGAGGCCGATTCGTTTCATTCACCGGATCTCTTGCGTCCGCCT
+
CCCFFDEFHHHHHJHJJJJJIJIGIJIJJIJGIIJJJJHIJGIJJJGIJJGHJJJJHDFFDDECDD@DDDDCDDDFEEEEDDDDBDDDDEDDDDDDDDDD>
@HWI-ST279:219:D0RJNACXX:5:1103:16372:48419
GACGCAAGAGATCCGGTGAATGAAACGAATCGGCCTCAACGGGGGTTTCACTCTGTTACCGAGGACTTGGAAACG
+
8=@D=::)<?:D2<2@)<F924?B@C?D7BFAB>FG?DG@FAF669;<@C>A@:>;>@AC;<<;0<C:4:3:>9@
@HWI-ST279:219:D0RJNACXX:5:1103:3601:48523
AGTCACAATGGCTAGTGTAATTGCACGGCTACCCAAAATATTATACCATCTTCTCTCAAATGAAATCTTTTATGAAACAATCCCCACAGTGGAGGGGTTTC
+
==@+AADAFDBF>G:2?<,AIHH>HIIGIIJGGIJIFHF>DIGFF<BDF9?FG?BF@GGE4>;FHGAGHHEGE:AEFFF?D;;;;ACDD5(;;?BDBBBB:
@HWI-ST279:219:D0RJNACXX:5:1103:3480:48911
TGATTATTTGCATGAAATGGGGATGAGAGAGAAGGAAAGAGTTTCATCCTGGTGAAACTCGTCAGCGTCGTTTCCAAGTCCTCGGTAACAGAGTGAAACCC
+
@C@DDDFFHGHHHJGBGIIJIE7FF>B<F=GECGIIIJGGIBEEG>GD@BDCHF>FGGHDCFH?AAGEEBBBDDCCCCDDCA>BB<A8:@CDD@CCDCCDB
@HWI-ST279:219:D0RJNACXX:5:1103:16358:48996
TGGGTACAAATGATCCCAGCAACTTGTATCAATTAAATGCTTTGCTTAGTCTTGGAAACGTCAAAGTGAAACCCCTCCACTGTGGGGATTGTTTCATAAAA
+
<@<DDD>DHHFFBHGG9CF>GFGJDAAFFGIAHEHIC?FHGIIEIJ@<GD?FFDHIIEGHIB;FFFGG>@HH>DHEHFEDFF?BD<>;8A?5><ACD;CCA
@HWI-ST279:219:D0RJNACXX:5:1103:3156:49417
GGAGGTCGCACGGCGGAGGCGGACGCAAGAGATCCGGTGAATGAAACGAATCGGCCTCAACGGGGGTTTCACTCTGTTACCGAGGACTTGGAAACGACGC
+
B<?D:220@FHFAGBDEH0(5=6>@'3863A?C>8<7&0<@C83>CA?@00<A@57B?CA97<75)&08:@CCCC>:(:>3<@9<58ACCDDDDDDDBDB
@HWI-ST279:219:D0RJNACXX:5:1103:5294:49310
CCACAGTGGAGGGGTTTCACTTTGACGTTTCCAAGACTAAGCAAAGCATTTAATTGATACAAGTTGCTGGGATCATTTGTACCCAAAATCCGGCGCGGCGC
+
??@DDD+=C:CFFGIGED<4ECE>?EF=FHDDFB>GFBGGDFHEHCHG4<=C=F>@AGHGICE4?3=..7@?B(;36(6;ACDC@2??AC:;==>B99<BB
@HWI-ST279:219:D0RJNACXX:5:1103:8028:50298
GGGAGAATGCGGAGGTCGCACGGCGGAGGCGGACGCAAGAGATCCGGTGAATGAAACGAATCGGCCTCAACGGGGGTTTCACTCTGTTACCGAGGACTTGG
+
CCCFFFFFGHHHDIIDGIIJJIJGJIGHFFDDDDDBDDBC@CDDDBDBD@CDDCDCCDDDDBBDDDBDCDCDDBDD<BDDDDDDD@CCCDDD9BDBDDDCC
@HWI-ST279:219:D0RJNACXX:5:1103:8143:50346
GTTTCATCCTGGTGAAACTCGTCAGCGTCGTTTCCAAGTCCTCGGTAACAGAGTGAAACCCCCGTTGAGGCCGATTCGTTTCATTCACCGGATCTCTTGCG
+
CCCFFFFFHHHHHIIIGIJJJJJJJJJIJJIJJJJJJJIIJIJJIGGHJJIIJHGIJJIJHHFFAEDDDDDDDDDDDDDDDDEEEEEDDDDBDDDDECDDD
@HWI-ST279:219:D0RJNACXX:5:1103:9457:50633
GCGGACGCAAGAGATCCGGTGAATGAAACGAATCGGCCTCAACGGGGGTTTCACTCTGTTACCGAGGACTTGGAAACGACGCTGACGAGTTTCACCAGGAT
+
BBCFFFFFHHGHHIIIJJIFHHIJJIIJJJJIJJJJEIGJIJJJHHFD?@?@CDDDCDDDDDDDBDDBDDDDDCDDDDDDDDDDDDDBB?BCDDDDCDDDD
@HWI-ST279:219:D0RJNACXX:5:1103:19760:50717
TTTCACTGGTGTGTCATGCACATTTAATAGGGGTAAGACTGAATAAAAAATGATTATTTGCATGAAATGGGGATGAGAGAGAAGGAAAGAGTTTCATCCTG
+
@@CFFFFFGDHFFFHIHJJIJIJJJJJJIJJJI@EHHIJJIGIJJJIJIJJIJJIICHGIJJJJGJJGGIIHHFDEFDB?CDCCBDDDDDD>CDEADDDCC
@HWI-ST279:219:D0RJNACXX:5:1103:11086:51155
CATCTTCTCTCAAATGAAATCTTTTATGAAACAATCCCCACAGTGGAGGGGTTTCACTTTGACGTTTCCAAGACTAAGCAAAGCATTTAATTGATACAAGT
+
CCCFFFFFHHHHHJJIJJJJJJJJJIJJIJJIJJJJJJJJJJJBGHEFHIGFEHIIIJIIIIJJEHHGDFFFDFEEEDEDDDDDCCDDEEDEDDEEDDDDD
@HWI-ST279:219:D0RJNACXX:5:1103:12203:51283
GCACGGCGGAGGCGGACGCAAGAGATCCGGTGAATGAAACGAATCGGCCTCAACGGGGGTTTCACTCTGTTACCGAGGACTTGGAAACGACGCTGACGAGT
+
@@@FFFDDD?CAFEGAHFEBBA>A=CCCDD6=<>@@@>CD?B?BDBD598AA>ABB8@<)0<>BC::::CC>4:95995<A@>@>>:??9@55>BB?<79<
@HWI-ST279:219:D0RJNACXX:5:1103:20691:51407
GGGTTTCACTCTGTTACCGAGGACTTGGAAACGACGCTGACGAGTTTCACCAGGATGAAACTCTTTCCTTCTCTCTCATCCCCATTTCATGCAAATAATCA
+
@@@FFFFFHHHHGIJJJJJIIIGHIIIIFIJCHGIGGIJIGGJIDGGHIJHHHHFFFFFEECCCEECCCDDDDDDDDDEDDDD?CCECADCCCC>CA@DCD
@HWI-ST279:219:D0RJNACXX:5:1103:5433:51792
CAGAATTTATCAATTTAACTGGTTGCAGGCAAATTACTAAGGCCAGTCACAATGGAGGTTTCACTGGTGTGTCATGCACATTTAATAGGGGTAAGACTGAA
+
@;?DDDDB>FHHHIEGFF@?AFCEBB??;<ADFGFGCH<DDAFGHEDGAF?DHEHHAGECFGIIJGIEH=@AEHFHHHFFFDD;;A;;AAB'35>>@>@C>
@HWI-ST279:219:D0RJNACXX:5:1103:15641:52776
AACGGGGGTTTCACTCTGTTACCGAGGACTTGGAAACGACGCTGACGAGTTTCACCAGGATGAAACTCTTTCCTTCTCTCTCATCCCCATTTCATGCAAAT
+
B@<DDAFF?FHFHIJJJJIJJJIJHGIEIJJJJJFIHHEHDCDDDDDDBD?CDDDDDDDDDDDDDCDDDDCCDDDCDDDDDCCDDDDDCDDCDC(:>@@CD
@HWI-ST279:219:D0RJNACXX:5:1103:15526:52819
CGTCCGCCTCCGCCGTGCGACCTCCGCATTCTCCCGCGCCGCGCCGGATTTTGGGTACAAATGATCCCAGCAACTTGTATCAATTAAATGCTTTGCTTAGT
+
CCCFFFFFHHHHHJJGIJJJJJJJJJJJJJJJJJJJJHGFDBDDDBDBDDDDDDD?CDDDDCDCDDDDDDDDDDDDDCCEEEDDEDDDEEDDEDDDDDDDD
@HWI-ST279:219:D0RJNACXX:5:1103:17837:52768
TGAAACCCCCGTTGAGGCCGATTCGTTTCATTCACCGGATCTCTTGCGTCCGCCTCCGCCGTGCGACCTCCGCATTCTCCCGCGCCGCGCCGGATTTTGGG
+
C@CFFFFFHHHFDHIJJJJJHIJJJJJJIJJJIEIJCHFGHGHIJJJBHHDBCDCDDBDD@?BBDDDDDDDDDB@BDEDDDDDBDD9@>@B593<@ACCBB
@HWI-ST279:219:D0RJNACXX:5:1103:5634:53487
GGGGTTTCACTTTGACGTTTCCAAGACTAAGCAAAGCATTTAATTGATACAAGTTGCTGGGATCATTTGTACCCAAAATCCGGCGCGGCGCGGGAGAATGC
+
@@BFADDDFFHHHIGIJJJIGHGGIJIGIGGGJFIGGIGJJJGGGGIIEHDFHGIIGCGIJIJJJJIJCHGIIHCCCEFFF>A>@BDDDBBBB@9>9A@CA
@HWI-ST279:219:D0RJNACXX:5:1103:11920:53445
GGATCATTTGTACCCAAAATCCGGCGCGGCGCGGGAGAATGCGGAGGTCGCACGGCGGAGGCGGACGCAAGAGATCCGGTGAATGAAACGAATCGGCCTCA
+
CCCFFFFFHHHHHJJJJJJJJJJJIJJJJIJHFFDDDDDDDDDDDDD?CBBDDDDDDDBDDBDD;BDBDDDCDCCDDDD>BBDEDDDDDDDDDDDBBDDDC
@HWI-ST279:219:D0RJNACXX:5:1103:7735:53556
CATGAAATGGGGATGAGAGAGAAGGAAAGAGTTTCATCCTGGTGAAACTCGTCAGCGTCGTTTCCAAGTCCTCGGTAACAGAGTGAAACCCCCGTTGAGGC
+
CCCFFFFFHHHHFIJIJJJJJJJJJJJJIIJHIJJJJJJJJJHIJJJJJJHIIJJJJHJJHHFFFFFFEEEEEDDDDDDDDDDCDDEDDDDDDD@DDDDDD
@HWI-ST279:219:D0RJNACXX:5:1103:14249:53929
AATATTATACCATCTTCTCTCAAATGAAATCTTTTATGAAACAATCCCCACAGTGGAGGGGTTTCACTTTGACGTTTCCAAGACTAAGCAAAGCATTTAAT
+
CCCFFFFFHHFHHJJJJJJJJJJJJJJJJJJJJJJJJJJJJJJJJJJJJJGGIHIJIJJJJ@EHIIHHHHHHFF@DEECEEEDDDDDDDDDDDDDDDDEED
@HWI-ST279:219:D0RJNACXX:5:1103:8922:54490
CGTCCGCCTCCGCCGTGCGACCTCCGCATTCTCCCGCGCCGCGCCGGATTTTGGGTACAAATGATCCCAGCAACTTGTATCAATTAAATGCTTTGCTTAGT
+
CCCFFFFFHHHHHJJIJJJJJJJJJJJIJJJJJJJJJHHFDDDDDDDBDDCCDDD<CDDDDDDDDDDDDDDDDDDDDCDEEEDDEDDDEEDDEDDDDDDDA
@HWI-ST279:219:D0RJNACXX:5:1103:9601:56036
CATGCACATTTAATAGGGGTAAGACTGAATAAAAAATGATTATTTGCATGAAATGGGGATGAGAGAGAAGGAAAGAGTTTCATCCTGGTGAAACTCGTCAG
+
CCCFFFFFHHHHHJJJJJJ@FHIHIJJJJJJJJJJJJJJJJJJJJIJJJJJJIJJJJJIJJJJIJJJGHHHFFFFFE>CCEFEEDDDDCCDDDDDDDBDDD
@HWI-ST279:219:D0RJNACXX:5:1103:19400:56236
CTCTCAAATGAAATCTTTTATGAAACAATCCCCACAGTGGAGGGGTTTCACTTTGACGTTTCCAAGACTAAGCAAAGCATTTAATTGATACAA
+
1?@=D;DD,ADB2:EFGHIG:FGHCHJIDFCDAEEGG:?D<DGGG(7;F4=8<@@@FH5@EGHEFCC)7@@@?.>@CC>@@35>A(>:;CA:A
@HWI-ST279:219:D0RJNACXX:5:1103:9710:56529
CAAGTCCTCGGTAACAGAGTGAAACCCCCGTTGAGGCCGATTCGTTTCATTCACCGGATCTCTTGCGTCCGCCTCCGCCGTGCGACCTCCGCATTCTCCCG
+
CCCFFFFFHHHHHJJJJJJFHHIJJJJJJJHIIJJJJJIHJJJJHIJIIJGHJJHHHFFDEEEEDDDDDDDDDDDDDDDDBBDDDDDDDDDDDDDDEDDD>
@HWI-ST279:219:D0RJNACXX:5:1103:15961:56684
CCAAGACTAAGCAAAGCATTTAATTGATACAAGTTGCTGGGATCATTTGTACCCAAAATCCGGCGCGGCGCGGGAGAATGCGGAGGTCGCACGGCGGAGGC
+
CCCFFFFFHHHHGJJJJJJJJJJJJJJJJJJJJJJJJJJJJJJJJJJJJJGIIJJJJJJJJJJJJFFDDDDDDDDDDDDDDDDDDDBDDDDDDDDDD>BDB
@HWI-ST279:219:D0RJNACXX:5:1103:18398:56543
CACTTTGACGTTTCCAAGACTAAGCAAAGCATTTAATTGATACAAGTTGCTGGGATCATTTGTACCCAAAATCCGGCGCGGCGCGGGAGAATGCGGAGGTC
+
@@@DD?BBADFHB<FF@FFGFFH@GHHGHIJIGIIAFFD9DBD?DB9BBFBGEHAGFCFBFBHGEFH@=CAGH:A8?B6==>-593<BDD?3:4&5&99BC
@HWI-ST279:219:D0RJNACXX:5:1103:14217:57125
ATTGCACGGCTACCCAAAATATTATACCATCTTCTCTCAAATGAAATCTTTTATGAAACAATCCCCATAGTGGAGGGGTTTCACTTTGACGTTTCCAAGA
+
1:B;DB==88DH;:2CH9+<2<A>?*::E??DH<GCFHII@?D9?90B?B?E4?*?)=)B(==8=@=C==EHF)?=B>CBDADA@AC>5:35894@A:A8
@HWI-ST279:219:D0RJNACXX:5:1103:12124:57480
GCATTTAATTGATACAAGTTGCTGGGATCATTTGTACCCAAAATCCGGCGCGGCGCGGGAGAATGCGGAGGTCGCACGGCGGAGGCGGACGCAAGAGATCC
+
@@@FFFFFHGHDFIIJIGIHHGJGIIIIDHE<FIIGGIGEHGIGGGBHGGGHGBBBDDBB<BDDDCDDBBD89;39<B@BB@<9B7)5<B@@BDBCBCDC:
@HWI-ST279:219:D0RJNACXX:5:1103:16935:57626
GTTTCACTTTGACGTTTCCAAGACTAAGCAAAGCATTTAATTGATACAAGTTGCTGGGATCATTTGTACCCAAAATCCGGCGCGGCGCGGGAGAATGCGGA
+
CCCFFFFFHHHHBHHIIJJJJJJJJJJJJJJEF?EGIJJJIJJJJIJGHGGDHIIJJJIJJJJJJJIIJJJJIBHEHGHFFDDDDDDDBDD<B@BDDDDD@
@HWI-ST279:219:D0RJNACXX:5:1103:12899:58028
CCGCCTCCGCCGTGCGACCTCCGCATTCTCCCGCGCCGCGCCGGATTTTGGGTACAAATGATCCCAGCAACTTGTATCAATTAAATGCTTTGCTTAG
+
?@<ADDDDCDH6@E681CDGH=D6DGH4D8D3-;A@<><>;@82&07>A3-78>>33>C>>>:3<CDDCDDDCC4:A344@CCCDDCC:@C:>CA@@
@HWI-ST279:219:D0RJNACXX:5:1103:9200:59019
ACATTTAATAGGGGTAAGACTGAATAAAAAATGATTATTTGCATGAAATGGGGATGAGAGAGAAGGAAAGAGTTTCATCCTGGTGAAACTCGTCAGCGTCG
+
CCCFFFFFHHHHHJCGHIIJJJJJJJJJJJJJJIJJIJJJJJJJJIJJIJHIJGIIHIHIIIHIIJHHHHFFCDFFEEEDEEEDDDDDDDDDDDDDDDDDD
@HWI-ST279:219:D0RJNACXX:5:1103:14297:59160
TTTGTACCCAAAATCCGGCGCGGCGCGGGAGAATGCGGAGGTCGCACGGCGGAGGCGGACGCAAGAGATCCGGTGAATGAAACGAATCGGCCTCAACGGGG
+
CCCFDFFFHHHHHGIJJIJJJJIJJJHFDBBBDDCCDD6BD?CBDDDDDDBD8BDBDD;BBBBDDCA<CDDDD;BBDEDDDDDDDDDDDDBDBD@CDDDDD
@HWI-ST279:219:D0RJNACXX:5:1103:5590:59289
ACCCAAAATCCGGCGCGGCGCGGGAGAATGCGGAGGTCGCACGGCGGAGGCGGACGCAAGAGATCCGGTGAATGAAACGAATCGGCCTCAACGGGGGTTTC
+
@@CFFFFFHHHHHJIJJJIEHEHBA>BDDDBDDDDD<AB@@BDB88B87B?BBBBDDDDBCDDDDCDB@BDCDCCCCDDBDDDDDBDBDDDCDDD@D.58A
@HWI-ST279:219:D0RJNACXX:5:1103:18986:59554
GATCCCAGCAACTTGTATCAATTAAATGCTTTGCTTAGTCTTGGAAACGTCAAAGTGAAACCCCTCCACTGTGGGGATTGTTTCATAAAAGATTTCATTTG
+
@@?DDDDEHF8A?EFFGHCGGHI?@FCFHIGCEIJJIGGBBHHCFICHIHFHGGIDDFGEG@GHGGGEHEG@ECHEBBCEAC@@CD@@@>C7:>CDCDDDD
@HWI-ST279:219:D0RJNACXX:5:1103:18778:60297
GGTTTCACTTTGACGTTTCCAAGACTAAGCAAAGCATTTAATTGATACAAGTTGCTGGGATCATTTGTACCCAAAATCCTGTGAATGCGGAGGTCGCACGG
+
B@BFFEFDHHHFHIJGIJJJJJJIJIJJJJJJJIGIJIJIIIJJIGIJIIBFHIJJJJJIJIIJJJJGGHJIJJGEHHHHHFFFFFFECDDDDBCBDDDDD
@HWI-ST279:219:D0RJNACXX:5:1103:6508:60722
GGGTACAAATGATCCCAGCAACTTGTATCAATTAAATGCTTTGCTTAGTCTTGGAAACGTCAAAGTGAAACCCCTCCACTGTGGGGATTGTTTCATAAAAG
+
BCCDDFFFHHHGHJJJJJIJJJJJJHIJJJJJJJJJGGJJJJJJJJJIHIHIJJJJJJJHIIGJIFHIIJJJJJIHHHHFFDFFDDBDDDDDDDEEEDDDC
@HWI-ST279:219:D0RJNACXX:5:1103:10948:60512
AAGACTAAGCAAAGCATTTAATTGATACAAGTTGCTGGGATCATTTGTACCCAAAATCCGGCGCGGCGCGGGAGAATGCGGAGGTCGCACGGCGGAGGCGG
+
@CCDDEFFHHGGHJIJJJJIJJIAEIIIHIGDFHIIJJIGHHJJJIIBFHDFGIIIGGGHIEBHFDDDDDDDBDDBDCDBDDD<BDBBBB>>BDD5>BBD@
@HWI-ST279:219:D0RJNACXX:5:1103:7840:60867
TCAAAGTGAAACCCCTCCACTGTGGGGATTGTTTCATAAAAGATTTCATTTGAGAGAAGATGGTATAATATTTTGGGTAGCCGTGCAACGACACTAGCCAT
+
@CCFFFFFHHHHHJJJJJGIJIDHIJJIJJIIJJIJGIJJJIHDIJJJJJGGIJGGHIJJJIJEHIIHHHHHHHHFFCEDEEDBDDDDCDBDDDDDDDDDD
@HWI-ST279:219:D0RJNACXX:5:1103:20695:60798
AGGGGAATAAGGCCAGTCACAATGGCTAGTGTCATTGCACGGCTACCCAAAATATTATACCATCTTCTCTCAAATGAAATCTTTTATGAAACAATCCCCAC
+
B@BF+=DDFFGFFBDHIJGGAHCCHIGHE?C1@DGGCFFGGGGIJJID@DGF=>@CE@FEG;C;DG:ACE;>A>@DCBDE>>CCC;>>@@C@>?:55>@??
@HWI-ST279:219:D0RJNACXX:5:1103:20174:61137
GACTTGGAAACGACGCTGACGAGTTTCACCAGGATGAAACTCTTTCCTTCTCTCTCATCCCCATTTCATGCAAATAATCATTTTTTATTCAGTCTTACCCC
+
@CCDFFDFFDHFHIGBHIFIIIIAGHGCFBB8BFGGIIIGGJIIJCH4@FE@G>DEAEFGHGFB@DD<@@ACEEECDDCDC>DDDD@CC3>C4@AA>:>AB
@HWI-ST279:219:D0RJNACXX:5:1103:4009:62033
TGATCCCAGCAACTTGTATCAATTAAATGCTTTGCTTAGTCTTGGAAACGTCAAAGTGAAACCCCTCCACTGTGGGGATTGTTTCATAAAAGATTTCATTT
+
CCCFFFFFHHHHHJJIEEHHGIJJJJGIIJJIJJJJJIGGHJJGGIJIJJJGHJJJFGEIEHIJJIJJIJJJDHGGFFDECCEDDDDDDDDDBDDDDEEEE
@HWI-ST279:219:D0RJNACXX:5:1103:15865:62415
AATACGTATCGGTTATACATTAAGGATTCAAATGTGCAGCTTCCTACCTAGCTCAATGCCAAAATGCTTTGCTTAGTGATGACATACATGCGTCTAAATAT
+
?B@DFDADHFHGHHHGIJIIJJJJJIIJJJIGIIDIIGJIIJIIIIJJJIHIIIJJIIJIJJDIIIJJJJJJJIHHCEHHHFFFFFFEEDDDDDBDDDDEE
@HWI-ST279:219:D0RJNACXX:5:1103:18644:62827
CGAGGACTTGGAAACGACGCTGACGAGTTTCACCAGGATGAAACTCTTTCCTTCTCTCTCATCCCCATTTCATGCAAATAATCATTTTTTATTCAGTCTTA
+
@@@FDFFFHHF8FHGH>GHJEIGIGJJJGIJJIJBHIIIIJGCIJIJIJIGIHCHCHHHFCEEFFFACEEEEDCDCDCCDDDDDDEEECBDDDDCCDDDDD
@HWI-ST279:219:D0RJNACXX:5:1103:6420:64230
AAACAATCCCCACAGTGGAGGGGTTTCACTTTGACGTTTCCAAGACTAAGCAAAGCATTTAATTGATACAAGTTGCTGGGATCATTTGTACCCAAAATCCG
+
CCCFFFFFHHHHHIJGHIHHJJJEGIJJJJJJJJJJJJJJJJJJIJJJJJHIIJJJJJHHHHHHHFFFFFFFEEDEEEDDDDDDDEEEDDEDDDDDDDDDD
@HWI-ST279:219:D0RJNACXX:5:1103:19663:64356
ATGATTATTTGCATGAAATGGGGGTGAGAGAGAAGGAAAGAGTTTCATCCTGGTGAAACTCGTCAGCGTCGTTTTCAAGTCCTCGGTAACA
+
@@@DF:DAFHG<FFHIJJJJFGI):?DDFCCFGDH@GIIJ@HC8BFIFHIGIHA=DGGEHH=??B>CC;@B@B@8>AC@>@CCDDBBBB>@
@HWI-ST279:219:D0RJNACXX:5:1103:10739:64632
AAGGCCAGTCACAATGGGGGTTTCACTGGTGTGTCATGCACATTTAATAGGGGTAAGACTGAATAAAAAATGATTATTTGCATGAAATGGGGATGAGAGAG
+
?@@?BD?DDD?F?EBGGGBBCFDDIIFEG?D?8BBEEG@FEGCC@FHIG@@DG/@AE;AA?CHFFFDC@BDACCDDDDD@C;@AACAC::9789<CCCC@7
@HWI-ST279:219:D0RJNACXX:5:1103:20043:64684
GCCAGTCACAATGGGGGTTTCACTGGTGTGTCATGCACATTTAATAGGGGTAAGACTGAATAAAAAATGATTATTTGCATGAAATGGGGATGAGAGAGAAG
+
BCCFFDFFHHABFHJIIFHGIJJJIICFBGGIIIJJIIJJJJCGIHIIJJGFHIIIJIGHHCEHFFCEEEEFEDEEFDEEDDDCDDDDDBDDDDDDBB?CC
@HWI-ST279:219:D0RJNACXX:5:1103:10119:65131
AACAATCCCCACAGTGGAGGGGTTTCACTTTGACGTTTCCAAGACTAAGCAAAGCATTTAATTGATACAAGTTGCTGGGATCATTTGTACCCAAAATCCGG
+
@?@DDDFDHFHGDHHGG<CFGIG@FDEHHJE9BDABHHGGGDDDCGGGC>@FHHC7=DEA?=?7A>@C@D@;>;@EECD?C?5ADDCDDCCCC<AADCAB@
@HWI-ST279:219:D0RJNACXX:5:1103:14413:66085
TATACCATCTTCTCTCAAATGAAATCTTTTATGAAACAATCCCCACAGTGGAGGGGTTTCACTTTGACGTTTCCAAGACTAAGCAAAGCATTTAATTGATA
+
CCCFFFFFHHHHHJJJJJJJJJJIJJJJJJJJJJJJIJJJJJJJJJJJGGGGHJJJ@FHHIJJJJHHHHEFFFFEEEEEEDDDDDDDDCDDDDEEDEDDEE
@HWI-ST279:219:D0RJNACXX:5:1103:4238:66663
TTCACTTTGACGTTTCCAAGACTAAGCAAAGCATTTAATTGATACAAGTTGCTGGGATCATTTGTACCCAAAATCCGGCGCGGCGCGGGAGAATGCGG
+
<@@?DDEFAFFFCEHHGGIDEGEGCEGGGG9?;C<DF<*:CFHCHICFHIBD0BFEGI;;FGHFGGH:FHIEEGHAB>B>8;?B>B959>9BACDDDD
@HWI-ST279:219:D0RJNACXX:5:1103:9268:67903
GAAACAATCCCCACAGTGGAGGGGTTTCACTTTGACGTTTCCAAGACTAAGCAAAGCATTTAATTGATACAAGTTGCTGGGATCATTTGTACCCAAAATCC
+
CCCFFFFFHHHHHJIIHGGFFHGIFHIIFHIIJIHHHJJJJJIJJJJJIJHJJIJJEHHHHHHHHFFFFFFEECACEEDCDDDDDCDFECCDDDDDD<C:@
@HWI-ST279:219:D0RJNACXX:5:1103:13004:68463
GTTTCCAAGTCCTCGGTAACAGAGTGAAACCCCCGTTGAGGCCGATTCGTTTCATTCACCGGATCTCTTGCGTCCGCCTCCGCCGTGCGACCTCCGCATTC
+
CBCFFFFFHHHHHJJJFGHIJJJJEHHJIIJJJJIHJJIJIJIJFJJJJGDHHJHHHHHHFFDDDDDECCDDDDDDDDDDDDDDD<<BD@BD@DDDD5>BA
@HWI-ST279:219:D0RJNACXX:5:1103:18827:68356
ATTTAATTGATACAAGTTGCTGGGATCATTTGTACCCAAAATCCGGCGCGGCGCGGGAGAATGCGGAGGTCGCACGGCGGAGGCGGACGCAAGAGATCCGG
+
B@CFFDFFHHHGHJJIJIJJDIJJG>FGHIJFHIJJJJIJEIJIJJJJIIEHDDDDDDD;BDDDDD3>B@<BBDDDDDDB>DDDDD><>BB@BC?9:ACB>
@HWI-ST279:219:D0RJNACXX:5:1103:12219:69090
GAGATCCGGTGAATGAAACGAATCGGCCTCAACGGGGGTTTCACTCTGTTACCGAGGACTTGGAAACGACGCTGACGAGTTTCACCAGGAT
+
?B7?A;BDH8@+<C<BFBH?HGEGHIGBHHICGHG@A<'5,>@@;@3(5;;>AB8;6:(9>@33>:(209-559<9<@B28>>CC::(8?@
@HWI-ST279:219:D0RJNACXX:5:1103:12950:69110
AATACAATGAGCTTAAAAGTATTTCAGAGCGAAATAGTTCAGATGGTTTCGATGCTTGTAGGAGTAAAAAAAATAAAATAGTAAAAATGATTATTTTTCTT
+
CCCFFFFFHHHHHJJJJJJIIJJJJBJIIJJBIIJJJIJJIJJJJJGIIJHIJJJJJIIJJJJJFHIJJJFFCDDDDDEDDCDEDDDDDDDEEDFEEDDDD
@HWI-ST279:219:D0RJNACXX:5:1103:13233:69407
ATTTGTACCCAAAATCCGGCGCGGCGCGGGAGAATGCGGAGGTCGCACGGCGGAGGCGGACGCAAGAGATCCGGTGAATGAAACGAATCGGCCTCAACGGG
+
CCCFFDDFHHHGHJJJJJJHJJJJJJJHFDDBDDDDDDDDDDBDDDDDDDDDDBDDBDDBDDDDDDDDDCCDDB5<BDDDCDDDDDDBDDDDDDDDCDDB@
@HWI-ST279:219:D0RJNACXX:5:1103:17512:69307
CGTGCACCAAGGCCGGATTCGAAATATGCGGAGGAAGAAGAAGGCCGGCTTCGTTTCTTTGAGAGACGAAAGAACGAAAGAGAGATGAGAGAAGGAAAGAG
+
CCBFFFFFHHHGHJJJHIJJJGJIJJIJJJJHIJJIIIIIJJIJIJHHFDCEDCDDDDDDDDDDDBCDBDDDDDDDDDDDDDCDBCDDDDDDDDDDCDDDD
@HWI-ST279:219:D0RJNACXX:5:1103:15198:69595
AGGTCGCACGGCGGAGGCGGACGCAAGAGATCCGGTGAATGAAACGAATCGGCCTCAACGGGGGTTTCACTCTGTTACCGAGGACTTGGAAACGACGC
+
?@7BDDDDHF8<8DDFBBAB<BA69;7?BD:5:8707?C@ACCC88<@B<?77@@BDDCDDDBD)8<C>:>C:>:::ACD-9<-<9::A::3><.<B@
@HWI-ST279:219:D0RJNACXX:5:1103:3970:70953
ACCGGATCTCTTGCGTCCGCCTCCGCCGTGCGACCTCCGCATTCTCCCGCGCCGCGCCGGATTTTGGGTACAAATGATCCCAGCAACTTGTATCAATTAAA
+
@@@FDD>DBHHHGGGIEIEHIGIJIJGFDFHGJGIIJIHFEDB@BCED<@;?@5<8@@B@;55@CCDD2>>ACCCA:4:>?AA???ACACCCDD>ACCCD:
@HWI-ST279:219:D0RJNACXX:5:1103:20763:70989
GACGCTGACGAGTTTCACCAGGATGAAACTCTTTCCTTCTCTCTCATCCCCATTTCATGCAAATAATCATTTTTTATTCAGTCTTACCCCTATTAAATGTG
+
CCCFFFFFHHHHHIJJJJJIJJJJJJJGJJJJJJIJJJJJJJIJJIJIJJHEGGJJGIIICHJJJJIEEHHEFHFFEDEEEEEDEECCDDDBDDEDDEC@@
@HWI-ST279:219:D0RJNACXX:5:1103:9021:71288
ATTGATACAAGTTGCTGGGATCATTTGTACCCAAAATCCGGCGCGGCGCGGGAGAATGCGGAGGTCGCACGGCGGAGGCGGACGCAAGAGATCCGGTGAAT
+
CCCFFFFFHHHHHJJJJJJJJJJJJJJIIJJJJJJJIJJJJJJJJJHDDDBDDDDDDDDDDDDD?CDDDDDDDDDDDDBDDDDDDDBDDDDCDDDD>BDDE
@HWI-ST279:219:D0RJNACXX:5:1103:12712:72613
TTGACGTTTCCAAGACTAAGCAAAGCATTTAATTGATACAAGTTGCTGGGATCATTTGTACCCAAAATCCGGCGCGGCGCGGGAGAATGCGGAGGTCGCAC
+
?@@DDADFFGHHHJIJJJJJJGIJGGEHJIJJGIIGGGIJJEHIIJJGIGGHGJIJJGFHIEIJJJJIIJGHHFDBBDDDDDBBBDDDDDDBD@B?CBDB<
@HWI-ST279:219:D0RJNACXX:5:1103:14897:72501
TGAAACCCCCGTTGAGGCCGATTCGTTTCATTCACCGGATCTCTTGCGTCCGCCTCCGCCGTGCGACCTCCGCATTCTCCCGCGCCGCGCCGGATTTTGGG
+
CCCFFFFFHHHHHJIJIJIJHIJJJFHJJJJJIGJJJJJJJJJJJJJJHHBFDDDDDDDDB@BDDBDDDDDDDDDDDEDDDDDDDDDDDDDDD>BDDDDDD
@HWI-ST279:219:D0RJNACXX:5:1103:20370:73244
GAAACGAATCGGCCTCAACGGGGGTTTCACTCTGTTACCGAGGACTTGGAAACGACGCTGACGAGTTTCACCAGGATGAAACTCTTTCCTTCTCTCTCATC
+
@BCFF=DFHHDFFIIFGIFIIIII7/CFDHICEG>AHEHHBDD<=ACDDC@CCDBDD@BD;CD7828>@BCCDBB@CDCD>3>C@>ACD@A:>>ACC>A4>
@HWI-ST279:219:D0RJNACXX:5:1103:11321:73323
CGGGGGTTTCACTCTGTTACCGAGGACTTGGAAACGACGCTGACGAGTTTCACCAGGATGAAACTCTTTCCTTCTCTCTCATCCCCATTTCATGCAAATAA
+
@@CFFDDDHFHHDHIHIGIJJJAHIDFHEHEIJIIIGGEDDDDCDD@?DDDEDDDDDDCCCCDCDACDDDDDCCCCCDC@CDDDDD?ACDDEDDDDCCDDD
@HWI-ST279:219:D0RJNACXX:5:1103:6594:73884
GCTAAGGCCAGTCACAATGGCTAGTGTCATTGCACGGCTACCCAAAATATTATACCATCTTCTCTCAAATGAAATCTTTTATGAAACAATCCCCACAGTGG
+
CCCFFFFFHHHHHJIJJJJJJJJJCHGIIIJIHIIJJIJGHIIHIIIJIJFHIGEEHFHIIIJJIJCHIJHHGGFHF@DDFFFCEEDEDCDCCBCDDD>CC
@HWI-ST279:219:D0RJNACXX:5:1103:10774:75395
CTGGGATCATTTGTACCCAAAATCCGGCGCGGCGCGGGAGAATGCGGAGGTCGCACGGCGGAGGCGGACGCAAGAGATCCGGTGAATGAAACGAATCGGCC
+
C@CFFFFFHHHHHIJJJJJJJJJJJJJJIIJJJJHFDDBDDDDDDDDDDDDDDDDDDDDDDBDDDDDBDDDDDDDDCDDDDD>BBDDACDDDDDDDDDDBD
@HWI-ST279:219:D0RJNACXX:5:1103:9589:75748
GTTTCTTCCTGGTGAAACTCGTCAGCGTCGTTTCCAAGTCCTCGGTAACAGAGTGAAACCCCCGTTGAGGCCGATTCGTTTCATTCACCGGATCTCTTGCG
+
CC@FFFFFHHHHFIGIJIJJJGIJJJJIJHHIJJJJJIGHIIJIJDGIJJIIIFGGIJGIHHFF<AABDDDDDDDDDDCDBDEEEDDDDDDBDDDDEDDD<
@HWI-ST279:219:D0RJNACXX:5:1103:15393:75577
GGGGTAAGACTGAATAAAAAATGATTATTTGCATGAAATGGGGATGAGAGAGAAGGAAAGAGTTTCATCCTGGTGAAACTCGTCAGCGTCGTTTCCAAGTC
+
BCCFDDFFHHHHHJJJJJJJJJJJJJJJJJJJJJJJJJJJJJJFHIIJHIIHIIJJJJJJIJEHJJHHHHHHFCFEFFEEEDEDDDDDDDDDDDDDEDDDD
@HWI-ST279:219:D0RJNACXX:5:1103:19839:75840
AAAAGATGCGGATAATATGTCTAACTGCAGTGAGAGAAGGAATGTTATTTTTATACCCACAAAAGATGCGGATAATATATCTAACTGCAGTGAGAGAAGGA
+
@CCFFFFDD@DF<FHEHI4AEHIHIHIHIG?DFBFDFHGEFCEDGIEIEIDFHGGIGIJJJIJGGHEHHGFDDBDDEEEDEEEDDDCCDC:5@CCD?CCBA
@HWI-ST279:219:D0RJNACXX:5:1103:11240:76893
CTTCTCTCAAATGAAATCTTTTATGAAACAATCCCCACAGTGGAGGGGTTTCACTTTGACGTTTCCAAGACTAAGCAAAGCATTTAATTGATACAAGTTGC
+
??<?DAD?FHFDHIBE:AAC<:AA:BFHHCGI;CBD;?DD9??D=B<FG>BFG;F@=FD@;@=?EE??;B@>@CECCCC;=>5;;@@CDCD@DACD>C>:@
@HWI-ST279:219:D0RJNACXX:5:1103:11312:77084
GAAAGAGTTTCATCCTGGTGAAACTCGTCAGCGTCGTTTCCAAGTCCTCGGTAACAGAGTGAAACCCCCGTTGAGGCCGATTCGTTTCATTCACCGGATCT
+
@CCFFFFDHHHHHJJJJJHIGHIIJJGGHIEHJDGBFGHIGIJBBGIHIJHGIIJJIEH=EHHHHHFFD?@BDDCDDBB@DDDB?CDDEEEEEDDDBBBDA
@HWI-ST279:219:D0RJNACXX:5:1103:12829:77368
CATTTGTACCCAAAATCCGGCGCGGCGCGGGAGAATGCGGAGGTCGCACGGCGGAGGCGGACGCAAGAGATCCGGTGAATGAAACGAATCGGCCTCAACGG
+
@C@FFFDDHHGHGIJIJJFFGIIIIFJJGFD?=?BCDDDD1@D8?@8BBDB8BD8BDDDD@BD;BD;ABDCADBB5<<C@C@CDA?<BBBB@BB>?CC<>@
@HWI-ST279:219:D0RJNACXX:5:1103:6008:77666
CGGCGGAGGCGGACGCAAGAGATCCGGTGAATGAAACGAATCGGCCTCAACGGGGGTTTCACTCTGTTACCGAGGACTTGGAAACGACGCTGACGAGTTTC
+
CCCFFFFFHHHHGIJIJJHHHHHFFFF>CDDEDDDDCDDDDDDDDDDDDDDDDDDD5<BCDDDDDCCDDDDBBDDDDDDDDDCDDDDDBDDDDDB@D?BCD
@HWI-ST279:219:D0RJNACXX:5:1103:6619:78394
TGGCTAGTGTCATTGCACGGCTACCCAAAATATTATACCATCTTCTCTCAAATGAAATCTTTTATGAAACAATCCCCACAGTGGAGGGGTTTCACTTTGAC
+
@CCFFFFDHHHHHJJJJJJJJJJIJJJJIIIIJJJJJJJGGHHIJJJIJJHIHJIJJJJJJJJIJJJIJJJIHHHHHEEFFEEC>ABDD?BDDEDDDCCD@
@HWI-ST279:219:D0RJNACXX:5:1103:9536:78536
GGCCAGTCACAATGGGGGTTTCACTGGTGTGTCATGCACATTTAATAGGGGTAAGACTGAATAAAAAATGATTATTTGCATGAAATGGGGATGAGAGAGAA
+
BC@FFFFFHFFFHJGIJJGHIGHGGIJ?DBF8DDHGGCGEGHIDCGHAHIF5AEGHIIHHEHEHDDFCEEC@DCCFEEDEEDDCDDDDDD<<BC:CC<@D>
@HWI-ST279:219:D0RJNACXX:5:1103:10966:78548
TAGGCCAGTCACAATGGGGGTTTCACTGGTGTGTCATGCACATTTAATAGGGGTAAGACTGAATAAAAAATGATTATTTGCATGAAATGGGGATGAGAGAG
+
CCCFFFFFHHHHHJJJJJJIGHIJJJJJJGHFHGIJJJGCHIJIJIJJJJIIJ@EIIHHHHGHFFFFFFDDDDDEEDFEFDEEDDDDDDDDDDDDDDCDDD
@HWI-ST279:219:D0RJNACXX:5:1103:12083:78745
ACGGCGGAGGCGGACGCAAGAGATCCGGTGAATGAAACGAATCGGCCTCAACGGGGGTTTCACTCTGTTACCGAGGACTTGGAAACGACGCTGACGAGTTT
+
CCCFFFFFHHHHHIJJJHHFFFDEEEDD;BDDDDDDDDDDDDDDDBDDDCCCBDDDD5;B@CDDDDDDDDDDDDDDDDDDDDDDDDD@DDDDDDDD?B@@A
@HWI-ST279:219:D0RJNACXX:5:1103:10928:78924
CGGTGAATGAAACGAATCGGCCTCAACGGGGGTTTCACTCTGTTACCGAGGACTTGGAAACGACGCTGACGAGTTTCACCAGGATGAAACTCTTTCCTTC
+
@@CBDDDEHHHHHIJJJIIIIIJIIGIIIJJI8BEHEHGFDFFFFFECCD?=ACDDDCCDDDDDB;5>;9>B52<CEDCDDDDBCCCDDAC:CCCCCCDC
@HWI-ST279:219:D0RJNACXX:5:1103:12254:80218
CGTCCGCCTCCGCCGTGCGACCTCCGCATTCTCCCGCGCCGCGCCGGATTTTGGGTACAAATGATCCCAGCAACTTGTATCAATTAAATGCTTTGCTTAGT
+
CCCFFFFFHHHHHJJHHIIHIJJJJJJJJJGIJJJIJHGFDDDDDDDDBDCCDDD?CCCDDDDDDDDDDDDDDDDDDCDEEEDDEDDDDEDDEDDDDDDDD
@HWI-ST279:219:D0RJNACXX:5:1103:10034:80733
AGGCCAGTCACAATGGCTAGTGTCATTGCACGGCTACCCAAAATATTATACCATCTTCTCTCAAATGAAATCTTTTATGAAACAATCCCCACAGTGGAGGG
+
CCCFFFFFHHHHHJJJJJJJCHHIJJJJIIGIIIJJJJJJJJJJJIJIIIIIIJJJJJJIIIJJJIIIJJJHHHHHHHFFFFFFDECDEDDDDDACDDDDB
@HWI-ST279:219:D0RJNACXX:5:1103:12943:81559
GATCCGGTGAATGAAACGAATCGGCCTCAACGGGGGTTTCACTCTGTTACCGAGGACTTGGAAACGACGCTGACGAGTTTCACCAGGATGAAACTCTTTCC
+
CCCFFFFFHHHHHIJJJJJJJJIIIJJJJJJJJJJJEFFDDDEEEEEDDDCD@BDBDDDDDDDDDDDDDDDDDDDDD?BDDEDDDDDBDDCCCCDCDDDCA
@HWI-ST279:219:D0RJNACXX:5:1103:9684:81872
CTTCTCTCAAATGAAATCTTTTATGAAACAATCCCCACAGTGGAGGGGTTTCACTTTGACGTTTCCAAGACTAAGCAAAGCATTTAATTGATACAAGTTGC
+
CC@FFFFFFHHHHJIJJJJJJIJIJJJJJJIIJJJJIJHJFHIGIIJJGIFHIJJJJIJJJHHHHHGHFFFFFEEEEEECCDDDDEEDEDDDDDCDDCCCC
@HWI-ST279:219:D0RJNACXX:5:1103:12941:81775
ATACCATCTTCTCTCAAATGAAATCTTTTATGAAACAATCCCCACAGTGGAGGGGTTTCACTTTGACGTTTCCAAGACTAAGCAAAGCATTTAATTGATAC
+
CCCFFFFFHHHHHJJJJJJJJJJJIJJJJJJJJJJJJJJJJJJJJIJGHIJHIJJAHHHGJJJJJHHHEFFFFFEEEEECDDDDDDDDCDDDEEDEDDEED
@HWI-ST279:219:D0RJNACXX:5:1103:17725:83123
AATGAAATCTTTTATGAAACAATCCCCACAGTGGAGGGGTTTCACTTTGACGTTTCCAAGACTAAGCAAAGCATTTAATTGATACAAGTTGCTGGGATCAT
+
CCCFFFFFHHHHHJJJJJJJJIJJJJJJJIJCGHGIJJJFHIIJJJJIJJHHGIJIIGJJJHHHHGFFFFFEEEEEEEDEDDEEDDDDDDDDDDDDDDDDD
@HWI-ST279:219:D0RJNACXX:5:1103:5088:83558
GGCTACCCAAAATATTATACCATATTCTCTCAAATGAAATCTTTTATGAAACAATCACCACAGTGGAGGGGTTTCACTATGACGTTTCCAAGACTAAGCAA
+
@<;DDDEFBFDHDB?,<2IH9AC3CFA?AB?BFC*:BFDHEGGEG9B<*:?BGF<?*/0BB9(BCGCD=8<-',;BCC(..;@C1(((-;::9AACCA<:>
@HWI-ST279:219:D0RJNACXX:5:1103:11034:83591
GAAAGAGTTTCATCCTGGTGAAACTCGTCAGCGTCGTTTCCAAGTCCTCGGTAACAGAGTGAAACCCCCGTTGAGGCCGATTCGTTTCATTCACCG
+
@@@FDDFDFHDDBHHGGIIIIJJJFHIIIJ@DBDHBFHGIJJJ@FECDHGGHHH;D;==77?EEH@5@BC>5=;@?B@BDDDDDAA?CDD@@@@C?
@HWI-ST279:219:D0RJNACXX:5:1103:3256:84965
TTTGACGTTTCCAAGACTAAGCAAAGCATTTAATTGATACAAGTTGCTGGGATCATTTGTACCCAAAATCCGGCGCGGCGCGGGAGAATGCGGAGGTCGCA
+
@@@FFDDBDDHFFBGHIGIIIIIJGGHBEG*CFHII@FGGGIIDGIEE@DDHHGICGHI=F<=CGGDGIIGIGB>BDDBDB@BDDD9ACDDDD>BB<?@99
@HWI-ST279:219:D0RJNACXX:5:1103:8333:84894
GATCCCAGCAACTTGTATCAATTAAATGCTTTGCTTAGTCTTGGAAACGTCAAAGTGAAACCCCTCCACTGTGGGGATTGTTTCATAAAAGATTTCATTTG
+
CCCFFFFFHHHHHJJGHJJJJJJJJJJJJJJJJJIJJIIJIJJJJJJGIIGHIJIFHIJJIJIIJJJIJIJEIGHFFDEECEEDEEEDDDDDDDDDEEEEE
@HWI-ST279:219:D0RJNACXX:5:1103:3454:85317
GATTCGTTTCATTCACCGGATCTCTTGCGTCCGCCTCCGCCGTGCGACCTCCGCATTCTCCCGCGCCGCGCCGGATTTTGGGTACAAATGATCCCAGCAAC
+
@CCFFFDEHHGHHAFHHIJGJGHGIFHJIGGIHJIJJJIGIJEHHHEFCCACBBDDDACACD@DDDDDDDDDDD<<@CDDDD<A>CCCDDDDD:?CCBCDB
@HWI-ST279:219:D0RJNACXX:5:1103:5618:85453
TGGCTAGTGTCATTGCACGGCTACCCAAAATATTATACCATCTTCTCTCAAATGAAATCTTTTATGAAACAATCCCCACAGTGGAGGGGTTTCACTTTGAC
+
@CCFFFFDHHHFHIIIIJIJJIGIJJJJJJJIJJJJJJIGIGHIIIHIEGFHIGIJJIIJIIIHIJIJJHIGHFHHHFFFF>CCACDBD8@BDDDCDCCCC
@HWI-ST279:219:D0RJNACXX:5:1103:6907:85364
GGTACAAATGATCCCAGCAACTTGTATCAATTAAATGCTTTGCTTAGTCTTGGAAACGTCAAAGTGAAACCCCTCCACTGTGGGGATTGTTTCATAAAAGA
+
BC?DFFFFHHHHHJJJJJJJJJJJHJJJJJJJJJJJJJJJJJJJJJJJJJHHJJJJJJJIJJJJHIJJJIIJJJJHHHHF@DFFDBDDDDDDDFEEDDDDD
@HWI-ST279:219:D0RJNACXX:5:1103:10166:85420
AGAGTGAAACCCCCGTTGAGGCCGATTCGTTTCATTCACCGGATCTCTTGCGTCCGCCTCCGCCGTGCGACCTCCGCATTCTCCCGCGCCGCGCCGGATTT
+
BCCFDFFFHHHHHJJHIIJJJJJIIJJJJHIJJJJJIJJJJJHIJIJJJJGHHFFCDDDDDDDDD@BDDDDDDDDDDDDDDEDDDDDBDDDDDDDDDBBDC
@HWI-ST279:219:D0RJNACXX:5:1103:17875:85441
GTCCTCGGTAACAGAGTGAAACCCCCGTTGAGGCCGATTCGTTTCATTCACCGGATCTCTTGCGTCCGCCTCCGCCGTGCGACCTCCGCATTCTCCCGCGC
+
C@@FFFDDHHHGGIJC<FHHHIJJJJJDHGIIFIIJGHGCGHGIECAGGIEEHFHDFEDEEEDD@BDBD@B9A@BDDBBDDBDDDDDDDBD@CDDDA<BB@
@HWI-ST279:219:D0RJNACXX:5:1103:15590:85641
GGGATCATTTGTACCCAAAATCCGGCGCGGCGCGGGAGAATGCGGAGGTCGCACGGCGGAGGCGGACGCAAGAGATCCGGTGAATGAAACGAATCGGCCTC
+
@@@FFFFFGHHFHJJJJJIJIJJJHIIIJJIJGFDDBDDDCDDDDDDD8A@BBBDDDDD7BDDBB;B>B@DDCDCCDCDD5>?CDDDDDDDDDDDDDDDDB
@HWI-ST279:219:D0RJNACXX:5:1103:11900:85792
CAAGTCCTCGGTAACAGAGTGAAACCCCCGTTGAGGCCGATTCGTTTCATTCACCGGATCTCTTGCGTCTGCCTCCGCCGTGCGACCTCCGCATTCTCCCG
+
BCCFDFFFHHHHHJJJJJJHIJJJJJJJJJIJJIJIJIJIJJJJHIJJJJGIJJHHHFFDEEEEDDDDD8?CDDDDDDDB<BDD>BBDDDBDDDDD>CCD<
@HWI-ST279:219:D0RJNACXX:5:1103:16740:85920
CCGTTGAGGCCGATTCGTTTCATTCACCGGATCTCTTGCGTCCGCCTCCGCCGTGCGACCTCCGCATTCTCCCGCGCCGCGCCGGATTTTGGGTACAAATG
+
@@<DB?DEBFADDHGBGACFG@>F?E@BGGIG@FBG@@D@FFG<BDEBEBA;9A;@B;?B:CB;>;;BDD>@C9>95<<BB>995@BDCDDBB<ACDCDDC
@HWI-ST279:219:D0RJNACXX:5:1103:10100:86706
AGGGGTAAGACTGAATAAAAAATGATTATTTGCATGAAATGGGGATGAGAGAGAAGGAAAGAGTTTCATCCTGGTGAAACTCGTCAGCGTCGTTTCCAAGT
+
B@CFFDDFHHHHHJIJJJJJJJJJJJJIJJJJJJJJJJJIJJJJHJJIJIFHIJJIJJJJIIJEHHHHHHHHFFDFFEEEEEDDDDDDDDDDDDDDDEDDC
@HWI-ST279:219:D0RJNACXX:5:1103:12247:86708
CATGAAATGGGGATGAGAGAGAAGGAAAGAGTTTCATCCTGGTGAAACTCGTCAGCGTCGTTTCCAAGTCCTCGGTAACAGAGTGAAACCCCCGTTGAGGC
+
CCCFFFFFHHGHHJJJIIJJJJJJJJJJIIJGIJJJIJJJJJGIJJJJJJHHIIJIGHIIEHFFFFFFEEEEEDDBDDDDDDD@CDEDCDDDDD@BDDDDD
@HWI-ST279:219:D0RJNACXX:5:1103:21002:86933
GATCATTTGTACCCAAAATCCGGCGCGGCGCGGGAGAATGCGGAGGTCGCACGGCGGAGGCGGACGCAAGAGATCCGGTGAATGAAACGAATCGGCCTC
+
@@@BD?DFHHHFBGGEGIJJIIGEHIJIEHHFFDBDDDACDDD@DD(8@D9-<DDB@/57?BB7>>BBD39?CCCCABBD?C@>:@CA?<<<?1<<90?
@HWI-ST279:219:D0RJNACXX:5:1103:3410:87829
TTTCATTCACCGGATCTCTTGCGTCCGCCTCCGCCGTGCGACCTCCGCATTCTCCCGCGCCGCGCCGGATTTTGGGTACAAATGATCCCAGCAACTTGTAT
+
8B@DF?B,=CCFHJJJIIEHIFE@G6C?FHHJGGII:@FHGBBDDDFCAD@CDDDC?:?@BB@@DD;@;@5@AC@B8ACCDCCAAC<C?:@BC?B>ACC:C
@HWI-ST279:219:D0RJNACXX:5:1103:19010:88114
TGGGGGTTTCACTGGTGTGTCATGCACATTTAATAGGGGTAAGACTGAATAAAAAATGATTATTTGCATGAAATGGGGATGAGAGAGAAGGAAAGAGTTTC
+
@CCFFFDFGHFHHIJEFCHHGEHIGHIIIIIF@GFGHJJ?FGIGGIIFHIIIJIJHHHEHHCDFFFEDEECCACDDDD?DDCC@C?BB>CB??ABAC4>CC
@HWI-ST279:219:D0RJNACXX:5:1103:1567:89573
GGATCATTTGTACCCAAAATCCGGCGCGGCGCGGGAGAATGCGGAGGTCGCACGGCGGAGGCGGACGCAAGAGATCCGGTGAATGAAAAGAATGGGCCTCA
+
@@@F?DEFHHAFHFEGHGHH<:CGAHGIJ<EEEE@;@??A:3:B8@B8(5:@DDB@BD<7;(078>&&)09A<3::@AB-<8@:A4(+(+22>(>?28??C
@HWI-ST279:219:D0RJNACXX:5:1103:4898:90452
GCAAATCAGTCCATGCCCCAGTAGTAGTGATAATAAGGCCAGTCACAATGGCTAGAGTCATTGCACGGCTACCCAAAATATTATACCATCTTCTCTCAAAT
+
?@BDFFAD>=A<<C4A>CEEF<ACFFCFG>EF@EFHCGGGICICIIII>DB?FHG33BB=B<88BC18';5=CEDD>=?>CD:>AE;>>>CCC5AC>CACD
@HWI-ST279:219:D0RJNACXX:5:1103:3873:91725
CAAAGCATTTAATTGATACAAGTTGCTGGGATCATTTGTACCCAAAATCCGGCGCGGCGCGGGAGAATGCGGAGGTCGCACGGCGGAGGCGG
+
?@@DDDFDHHHHHGGJJJIGIICHHGIIIIJJIIJIJJBHIIJIJJJJCHBHIGIAEDDBDDDBBDADCD;B@D@29><BBDDBD@BDDBBD
@HWI-ST279:219:D0RJNACXX:5:1103:6837:91691
AGGCCAGTCACAATGGGGGTTTCACTGGTGTGTCATGCACATTTAATAGGGGTAAGACTGAATAAAAAATGATTATTTGCATGAAATGGGGATGAGAGAGA
+
CCCFFFFDHHHHHJJJJJJFGHJIJJJJBFFCGIJJIJIJJJIJIIJJJJHH@EHJJJHHHHHFFFFFDEDDDFEDFEFDEEDDDDDDDDDBDBCDCDBBD
@HWI-ST279:219:D0RJNACXX:5:1103:15005:92155
GAATGCGGAGGTCGCACGGCGGAGGCGGACGCAAGAGATCCGGTGAATGAAACGAATCGGCCTCAACGGGGGTTTCACTCTGTTACCGAGGACTTGGAAAC
+
@@@DDFFFDDHHFGGHGGIIJFEHF?>;6=BD61BC?3>CA?@07?CCCC@39?5?<BBD;B-<ACC7>@DD9BD:@CDDDDCDCC@@9>B0<CC>@:AC9
@HWI-ST279:219:D0RJNACXX:5:1103:20169:92077
GCGGAGGCGGACGCAAGAGATCCGGTGAATGAAACGAATCGGCCTCAACGGGGGTTTCACTCTGTTACCGAGGACTTGGAAACGACGCTGACGAGTTTCAC
+
@<@D;DDDFFFAFEHEHFHCEHIHI';C@>EHFHAB?B=?C?;>@?>CCD==9@)0?:3@@CACCCD>CB-9@58(4>C:@CC@9<<@-9>9<?B?2@>CA
@HWI-ST279:219:D0RJNACXX:5:1103:21000:92551
AGCTAGGACAGTCCCAACCCATAACACTAGATATGGTTTTTAGGCCAGTCACAATGGGGGGTTCACTGGTGTGTCATGCACATTTAATAGGG
+
B@?DDF8=AFFFFHEIHJIJII><??FGEFEEGGHIDEGEGI9F?*8BB<?BB3BDHG=E&078@CCDBAA?B<3@::>>CCDDDD:@@CCD
@HWI-ST279:219:D0RJNACXX:5:1103:13210:93066
GTGTCATTGCACGGCTACCCAAAATATTATACCATCTTCTCTCAAATGAAATCTTTTATGAAACAATCCCCACAGTGGAGGGGTTTCACTTTGACGTTTCC
+
@?@BDDDFHFHGHJJIIJJJJJIGGGGIIGGIEHIIJJJIGIJJJIGGGEGFHGEIIJIIJIJIJJJJJIIJHEHHEEFEACD3;BCDDC@CCDD@88?CC
@HWI-ST279:219:D0RJNACXX:5:1103:16027:93569
TACACATGAAAAAATCTCAATAAACTGGAAATTATGTGTATTCTTCCACCGCAAGCTTCCTTCAAGGTCCATTTCAACGTCAAAGTGAAACAAACTCAAAA
+
C@@FFFFFHHHHHIGIIJIJIJJJJJJJJJIIJJJIGGIIIIGIIGGIIJIGIIGGJJJJJJJJIJJEHHHHGFFDFFFDCCDDDCCCDDDDDDDDDDDDC
@HWI-ST279:219:D0RJNACXX:5:1103:15414:93841
ACGGCGGAGGCGGACGCAAGAGATCCGGTGAATGAAACGAATCGGCCTCAACGGGGGTTTCACTCTGTTACCGAGGACTTGGAAACGACGCTGACGAGTTT
+
B@@FDFD?FDFGDBHBGFHBFFECCECD;?BDDDDDDA@@?BBDDBB8BDA?9BBDD00<>(:AC@::ACDA;5>>><ACCDCCCCDDBDD-90<@?B8<C
@HWI-ST279:219:D0RJNACXX:5:1103:5365:94103
GGCGGAGGCGGACGCAAGAGATCCGGTGAATGAAACGAATCGGCCTCAACGGGGGTTTCACTCTGTTACCGAGGACTTGGAAACGACGCTGACGAGTTTCA
+
@CCFFADFFHHFFIIJIGEGGHIGHJ;BEHHFFFB@ADCCBDDBD@BDCD=BDDD8BBCCDCAACCDCDDDBBB9ACDDDDDCABDB>BBBD9><BBBDD:
@HWI-ST279:219:D0RJNACXX:5:1103:4931:94499
CATCCTATTAGGCCAGTCACAATGGCTAGTGTCATTGCACGGCTACCCAAAATATTATACCATCTTCTCTCAAATGAAATCTTTTATGAAACAATCCCCAC
+
@BCFDDF8FH<F?HBGFBE?FHIGIIJJIEH:CFGIIJDD?DHEHDHGAHDDGICFDBF.7.88@@;;7CGHFFAAE.?37?>@>A>CEDCDA?CC?CDC=
@HWI-ST279:219:D0RJNACXX:5:1103:14748:94263
ACCATCTTCTCTCAAATGAAATCTTTTATGAAACAATCCCCACAGTGGAGGGGTTTCACTTTGACGTTTCCAAGACTAAGCAAAGCATTTAATTGATACAA
+
C@CFFFFFHHHHHJIJJJJJJJJIJJJJJJJJJIJJIJJIIJJIIFFHFHFHJ;FHIJIJJJGGIHEHFFFFFFEEEEEDDDDDDDCCCDEEDECDEEDDD
@HWI-ST279:219:D0RJNACXX:5:1103:11641:94902
TATACGATTTACCTAATTCAGAAGTAGTCATGCACTTTGCGTTGTTGCGTCTCTTAATTAATTTTGCCGCGTCTTTAAATTTGCGTCGTTTCCAAGTAGCA
+
CCCFFFFFHHHHHIJJJJJJJJJJFHHGJJJJIJIJJJIJJHJIIJIIIIHGIJJHJJJIJJJJIIJHHHDDDDDDDDDEEDDDDDDDBDDDDEDDDDDDD
@HWI-ST279:219:D0RJNACXX:5:1103:18820:95045
GCCTCAACGGGGGTTTCACTCTGTTACCGAGGACTTGGAAACGACGCTGACGAGTTTCACCAGGATGAAACTCTTTCCTTCTCTCTCATCCCCATTTCATG
+
@@@DFBDBDDDFA?FG@F<BGIIIIGFGBFHG<GHEED?ADDF<A>:@=??'57BBD>@@C:88<CCCACCDDDDCDCCCCCACCDD>:A@<@CCCDDCC:
@HWI-ST279:219:D0RJNACXX:5:1103:8954:95308
TGGTGTGTCATGCACATTTAATAGGGGTAAGACTGAATAAAAAATGATTATTTGCATGAAATGGGGATGAGAGAGAAGGAAAGAGTTTCATCCTGGTGAAA
+
B@CBDDDDHHHHHIJJJJJJJJJJJJJBEHIIJJJJJIJJJJJJJJJIJJHHIJJJJJJJJJJJJJGIHHHHHFFFFEDEEEDDD@DDEEEEDDDDCCDDD
@HWI-ST279:219:D0RJNACXX:5:1103:10257:95464
AGTGAAACCCCCGTTGAGGCCGATTCGTTTCATTCACCGGATCTCTTGCGTCCGCCTCCGCCGTGCGACCTCCGCATTCTCCCGCGCCGCGCCGGATTTTG
+
CCBFFFFFHHHHHHJJJJJJJJIJJJJGIJJJJIIJJJJJHIJJJIJIJHHHFFDDDDDDDDD@BDDDDDDDDDDDDDDEDDDDDDDDDDDDDDD59@CDC
@HWI-ST279:219:D0RJNACXX:5:1103:4753:96257
GGTACAAATGATCCCAGCAACTTGTATCAATTAAATGCTTTGCTTAGTCTTGGAAACGTCAAAGTGAAACCCCTCCACTGTGGGGATTGTTTCATAAAAGA
+
@@@DFDFDHHFFHIGGIJIEEHIJHHHIIJJIIJJJJJJJJIIJJIJHGIFCHJIIJJIJJJJICGGIIJGHJJIHHHFFBDDFCBBDCCCDDEEEDDDDB
@HWI-ST279:219:D0RJNACXX:5:1103:5568:96529
TCATCCTGGTGAAACTCGTCAGCGTCGTTTCCAAGTCCTCGGTAACAGAGTGAAACCCCCGTTGAGGCCGATTCGTTTCATTCACCGGATCTCTTGCGTCC
+
CCCFFFFFHFHHHJJJJJJJJJJJIJJIJJJJJJJJJJJJJIHIJIIJJJJIIGIIJJHHFBEDDEDDDDDDDDDDDDDEEEEDDDDDDDDCDEDCDDDDD
@HWI-ST279:219:D0RJNACXX:5:1103:20394:96693
GGTTTCACTGGTGTGTCATGCACATTTAATAGGGGTAAGACTGAATAAAAAATGATTATTTGCATGAAATGGGGATGAGAGAGAAGGAAAGAGTTTCATCC
+
?@@FA42A>8D22ACGHJHAH@FB<E?AA+A<FGI)?CD4?BBHIG99EFB7(/BFIGGIIIBHCCCEC;DEHHE8B:@@@1;;>AABCCBDDACC>C;>>
@HWI-ST279:219:D0RJNACXX:5:1103:11732:96896
ATTCACCGGATCTCTTGCGTCCGCCTCCGCCGTGCGACCTCCGCATTCTCCCGCGCCGCGCCGGATTTTGGGTACAAATGATCCCAGCAACTTGTATCAAT
+
?@BADDDBD?<D?CBFEBFCCG<GIAGIJGBD77AGHGE4?D<9=><@C>>?33;=@DB<;<00&)5:>>BB2@C4::@C>CCCC:4?ACDA4::>>C>>C
@HWI-ST279:219:D0RJNACXX:5:1103:20085:96864
GACCTCCGCATTCTCCCGCGCCGCGCCGGATTTTGGGGACAAATGATCCCAGCAACTTGTATCAATTAAATGCTTTGCTTAGTCTTGGAAACGTCAAAGTG
+
@CCFFFFFGHHHHJJJIJJJJJJIIJIJJHFEFEEFD';/?BCCDD(:A?@CBDCDDDC3>CDECCDDDDDEDADDDDDDDD@ADDDCCCD>?BBBDDD>C
@HWI-ST279:219:D0RJNACXX:5:1103:9570:97040
CACAATGGGGGTTTCACTGGTGTGTCATGCACATTTAATAGGGGTAAGACTGAATAAAAAATGATTATTTGCATGAAATGGGGATGAGAGAGAAGGAAAGA
+
CCCFFFFFHHHHGIJJJJJJEHGGFHIJJJJJJJIJJJJJJJJJ;FHIIIHIIJIJJJJHFFFFFFEEEEEEEDDDDDDDDDDDDDDDCDDDDDCDDDDDC
@HWI-ST279:219:D0RJNACXX:5:1103:14804:97197
GGGTAAGACTGAATAAAAAATGATTATTTGCATGAAATGGGGATGAGAGAGAAGGAAAGAGTTTCATCCTGGTGAAACTCGTCAGCGTCGTTTCCAAGTCC
+
BCCDDFFFHHHHHJJJJJJIJJJJJJJJJJJJJJIJIIJIJJ=FGHGGHGDDFGIJJJGHGGHIAEHIHHHHHFFDFFFEDAADDDDDDDBDDDDEDDAC@
@HWI-ST279:219:D0RJNACXX:5:1103:18223:97099
GGATGAGAGAGAAGGAAAGAGTTTCATCCTGGTGAAACTCGTCAGCGTCGTTTCCAAGTCCTCGGTAACAGAGTGAAACCCCCGTTGAGGCCGATTCGTTT
+
@@?DDFFFFDFHHHGII3CFHBHHBHHHI@BCFEHGJJIIED=?DHE60@FFF@EGIJHEEHHHD;BDECEDE;@@CCCDDDBB>BBBDDDDBBD?C?>CB
@HWI-ST279:219:D0RJNACXX:5:1103:13068:97416
CATTTAATTGATACAAGTTGCTGGGATCATTTGTACCCAAAATCCGGCGCGGCGCGGGAGAATGCGGAGGTCGCACGGCGGAGGCGGACGCAAGAGATCCG
+
C@CFFFFFHHHHHJJJJJJJJIJJJJJIJJJJJIIJJJJJJJJJJJIJJJJJFDDDDDBDDDDDDDDDDD@CDDDDDDDDDDDDDDDBDBBDDDDDDCDDB
@HWI-ST279:219:D0RJNACXX:5:1103:17289:97262
TCATCCTGGTGAAACTCGTCAGCGTCGTTTCCAAGTCCTCGGTAACAGAGTGAAACCCCCGTTGAGGCCGATTCGTTTCATTCACCGGATCTCTTGCGTCC
+
CCCFFFFFGFHHHJJJJJJJJJJJHJIGIJJJIJIIHIJIIIHIJJJJJJHFHIGJJJHHFDEDDEDCDDDDBDDCDDDEEDCACDBDDDBDDEDDDDDDB
@HWI-ST279:219:D0RJNACXX:5:1103:14736:97735
CAATTAAATGCTTTGCTTAGTCTTGGAAACGTCAAAGTGAAACCCCTCCACTGTGGGGATTGTTTCATAAAAGATTTCATTTGAGAGAAGATGGTATAATA
+
?B;1B;DDFFDH<E@E<EB:<AFDBDB<>@FFGHGH<4?CFC@??D=0BB99?B<B0;7@=@7@D7).===A3?3;C@ED@CCC=?3(;(:>CC:>>CCCC
@HWI-ST279:219:D0RJNACXX:5:1103:4854:97757
AACGGGGGTTTCACTCTGTTACCGAGGACTTGGAAACGACGCTGACGAGTTTCACCAGGATGAAACTCTTTCCTTCTCTCTCATCCCCATTTCATGCAAAT
+
BB@DDDDDHHHFDGGEHGHEEFGGGHE@FBHFGE@EHEH<??ABBDBDD?8CCDDCCA@8>CACCCCCCDC@CCCC@:@CDCC@>38@334>ADA@A@@CC
@HWI-ST279:219:D0RJNACXX:5:1103:4272:98086
CTGGTGAAACTCGTCAGCGTCGTTTCCAAGTCCTCGGTAACAGAGTGAAACCCCCGTTGAGGCCGATTCGTTTCATTCACCGGATCTCTTGCGTCCGCCTC
+
@@@F=BDD>FHHHFHIGDHIGHEGEDGHJJDGF@GHIBDGHIGCC8CFEICGHIIEHBDFEC?AB@>BCDCDBCDADDACCBDBB@DDC>:@B9@<@<@9<
@HWI-ST279:219:D0RJNACXX:5:1103:12574:98210
CAAAGCATTTAATTGATACAAGTTGCTGGGATCATTTGTACCCAAAATCCGGCGCGGCGCGGGAGAATGCGGAGGTCGCACGGCGGAGGCGGACGCAAGAG
+
CCCFFFFFHHGHHIJIIJJJGIJJJIJIIJFHIIJJJJJJJJIJJJIJIJGHIJJJHFDDDDDDDDBDDDDDDDD<CBDDDDBDDDDDDDDDBDDB@BDCA
@HWI-ST279:219:D0RJNACXX:5:1103:14484:98402
CGTCGTTTCCAAGTCATCGGTAACAGAGTGAAACCCCCGTTGAGGCCGATTCGTTTCATTCACCGGATCTCTTGCGTCCGCCTCCGCCGTGCGACCTCCGC
+
CC@FFFFFHHHHHHJJJJJJIJJJJJIIEHIIJJJJJJJGIJJJJIFGBHBEICHHHHFFDFFFDDDDDDDEDDDDDDDDDDDDDDDDB>BDDBDDDDDDD
@HWI-ST279:219:D0RJNACXX:5:1103:8722:98629
CAACTTGTATCAATTAAATGCTTTGCTTAGTCTTGGAAACGTCAAAGTGAAACCCCTCCACTGTGGGGATTGTTTCATAAAAGATTTCATTTGAGAGAAGA
+
???DFDDB?DDDHJGGIEGIIGGGIGIGHIEHCGGHCHGEG?FGIGHDGGDDEGHGEIHEHID=FFHG;BHCCC@BDDDCEEEDCDDCDDDEEC@BC@ACD
@HWI-ST279:219:D0RJNACXX:5:1103:14685:99127
GATTCGTTTCATTCACCGGATCTCTTGCGTCCGCCTCCGCCGTGCGACCTCCGCATTCTCCCGCGCCGCGCCGGATTTTGGGTACAAATGATCCCAGCAAC
+
CCCFFFFFHHHHHJJJJJJIJJJJJJJJJJJJJJIIJJJJJIAHIHEFDCCCDDDDDDEDDDDDDDDDDDDDDDBBDDDDDD<CCDDDDDDDDDDDDDDCB
@HWI-ST279:219:D0RJNACXX:5:1103:16526:99110
GAATCGGCCTCAACGGGGGTTTCACTCTGTTACCGAGGACTTGGAAACGACGCTGACGAGTTTCACCAGGATGAAACTCTTTCCTTCTCTCTCATCCCCAT
+
CCCFFFFFHGHHHJJJJJJDGIJJJIJIIJJIJJJHHFEFFEEEEEEDDDBDDDDDDD@B<@DDDDDDDDDDDDDDDDDDDDDDDDDDDDDDDDEDDDDCC
@HWI-ST279:219:D0RJNACXX:5:1103:7843:99721
AAAAATGATTATTTGCATGAAATGGGGATGAGAGAGAAGGAAAGAGTTTCATCCTGGTGAAACTCGTCAGCGTCGTTTCCAAGTCCTCGGTAACAGAGTGA
+
CCCFFFFFHGHHHJJJJJJJJJIJJJJGIJIJIJJJJJJIIJJIIJFIIJHIJJJIJEHIIJJJJJHJJHHHHFDDDDDDEDDDDDDDDDDDBDDDDDCDC
@HWI-ST279:219:D0RJNACXX:5:1103:20074:100280
CTTCTCTCAAATGAAATCTTTTATGAAACAATCCCCACAGTGGAGGGGTTTCACTTTGACGTTTCCAAGACTAAGCAAAGCATTTAATTGATACAAGTTGC
+
CCCFFFFFHHHHHJJJJJJJJJJJJIJJJJIIJJJJJJIJCHHFHIJJDHGHJJJJJJJJJEHHHHHHFFFFFEEEEEEDDDDDDCDDECDEEDDDDDDDD
@HWI-ST279:219:D0RJNACXX:5:1103:8479:101065
GAAATCTTTTATGAAACAATCCCCACAGTGGAGGGGTTTCACTTTGACGTTTCCAAGACTAAGCAAAGCATTTAATTGATACAAGTTGCTGGGATCATTTG
+
BC@FFFFDHHHHHIJJAFIJIIIJJJEHFHJCGHHIHHIGIIJJIJGIGHCFGICCGIIGIGFACEED@DFEEEEEDC@CDDC@CACCCDCDBDDDDCADD
@HWI-ST279:219:D0RJNACXX:5:1103:9035:101426
TGAAACGAATCGGCCTCAACGGGGGTTTCACTCTGTTACCGAGGACTTGGAAACGACGCTGACGAGTTTCACCAGGATGAAACTCTTTCCTTCTCTCTCAT
+
CCCFFFFFHHHHHJJJJIJJJIJIJFHHICH@GGEHHHHGFBFDDDDDDDCDDCDDBBDDDDDDBD?BDEEDDDDDDDDDDDCCCCDDDDDCC>CCACCD>
@HWI-ST279:219:D0RJNACXX:5:1103:7170:101984
AGAGTGAAACCCCCGTTGAGGCCGATTCGTTTCATTCACCGGATCTCTTGCGTCCGCCTCCGCCGTGCGACCTCCGCATTCTCCCGCGCCGCGCCGGATTT
+
@CCFBDEFGHHHHIJJJJJJJGHHFFIIIGHGGIGIIIGGIGFBGGGIIJGHBDFDDDDDD>@DB05@BDDDDDDBB>9>CDCDC>B9@B@BBDDDB9<<A
@HWI-ST279:219:D0RJNACXX:5:1103:11424:101900
GGCTAGTGTCATTGCACGGCTACCCAAAATATTATACCATCTTCTCTCAAATGAAATCTTTTATGAAACAATCCCCACAGTGGAGGGGTTTCACTTTGACG
+
BCCFFFDDHHHHHJJIJIIJIJJJJJJJJIJJJJIIIIJIJIJJJJJJIIHIJJJIIIJJJJJJJJJJJJJJJHHHHFFFDCEDDDDD8?BDFDDDDCDDD
@HWI-ST279:219:D0RJNACXX:5:1103:17837:101880
AGATCCGGTGAATGAAACGAATCGGCCTCAACGGGGGTTTCACTCTGTTACCGAGGACTTGGAAACGACGCTGACGAGTTTCACCAGGATGAAACTCTTTC
+
BC@FFFFFFFHGHJJJJJJIJJJJJJJJJGJJJJJJJBDDEDEEEEDCDDCDDBDD:BCDDDADDDDDDBDDDDDD?D<@CDDDDDDDBDDDDDDDCDDDD
@HWI-ST279:219:D0RJNACXX:5:1103:12807:102043
CCCCCGTTGAGGCCGATTCGTTTCATTCACCGGATCTCTTGCGTCCGCCTCCGCCGTGCGACCTCCGCATTCTCCCGCGCCGCGCCGGATTTTGGGTACAA
+
CCCFFFDFHHHHHJJJJJJJIJJJJJJJIJJJJJJHIIIJJJJAHIJHHFDDCDDB?@DDDDDDDDDDDDBDEDDDDDDDDDDDDDBB<>BCDDDB?CDCD
@HWI-ST279:219:D0RJNACXX:5:1103:5748:102471
ATCTTCTCTCAAATGAAATCTTTTATGAAACAATCCCCACAGTGGAGGGGTTTCACTTTGACGTTTCCAAGACTAAGCAAAGCATTTAATTGATACAAGTT
+
CCCFFFFFHHHHHJJIJJJJJJJJIJJJJJJJJJJJJJJJJJDGIGHJJJGGHIGHJIIIIJJHHHHHFFFFFFEEEEEDDDDCDDDEEDEDDEEDDDDDD
@HWI-ST279:219:D0RJNACXX:5:1103:4144:102500
GGTTTCACTGGTGTGTCATGCACATTTAATAGGGGTAAGACTGAATAAAAAATGATTATTTGCATGAAATGGGGATGAGAGAGAAGGAAAGAGTTTCATCC
+
BCBFFFFFHHHFHHHGGIHIIIJJIJJIIIIGIJJEHGIGHJJIIJIJJJHJIJIJJGGIJIJHIJEIEGIHHHEEF@DDEDDDDDDDDDDDD:ACEFEED
@HWI-ST279:219:D0RJNACXX:5:1103:15878:102589
AGTGAAACCCCCGTTGAGGCCGATTCGTTTCATTCACCGGATCTCTTGCGTCCGCCTCCGCCGTGCGACCTCCGCATTCTCCCGCGCCGCGCCGGATTTTG
+
CC@FFFFFHHHHHHIJJIIJJJJJJJJIJJJJJJJIJJJJIJJJJJJIJGHHFFDDDDDDDDDBBDDBDDDDDDDDDDDEDDDCDDDDDDDDDDDB>BDDD
@HWI-ST279:219:D0RJNACXX:5:1103:14370:103712
AGATCCGGTGAATGAAACGAATCGGCCTCAACGGGGGTTTCACTCTGTTACCGAGGACTTGGAAACGACGCTGACGAGTTTCACCAGGATGAAACTCTTTC
+
?B?DDDAD@CAC?B:AFHGGIFHHGGHGGGDFHGIGGBDBACCEDCAACC>@@8?DBDDD@CCDDDD;>B;B@D?>89@@CECCC@A@@C>C@::>4@ACC
@HWI-ST279:219:D0RJNACXX:5:1103:20138:103571
CATGAAATGGGGATGAGAGAGAAGGAAAGAGTTTCATCCTGGGGAAACTCGTCAGCGTCGTGTCCAAGTCCTCGGGAACAGAGTGAAACCCCCGTTGAG
+
BCCFDDDBFHGH1E;FHGIEIGGIGEGIAGHCGHD@GDHIID7D?D(9E8;FCGGCEEHE8'..;6@(6>>A>>>'3=8AC>9(:34>4<@5@BB18?C
@HWI-ST279:219:D0RJNACXX:5:1103:15671:104322
TTTGTACCCAAAATCCGGCGCGGCGCGGGAGAATGCGGAGGTCGCACGGCGGAGGCGGACGCAAGAGATCCGGTGAATGAAACGAATCGGCCTCAACGGGG
+
@CCFDFFFHHHHFIIJJJGBGIIJJGHFDDDDDDDDDD<BDBDDDDDDDDDDDDDBDD;BDDDDDDD?CDDDD@BBCDDDDDCDDDDDDDDDBDDDDDDDD
@HWI-ST279:219:D0RJNACXX:5:1103:19347:104801
CTTTGACGTTTCCAAGACTAAGCAAAGCATTTAATTGATACAAGTTGCTGGGATCATTTGTACCCAAAATCCGGCGCGGCGCGGGAGAATGCGGAGGTCGC
+
B@@DFFFDDHAHHJJJIJIHHHHIHDFFGIJJJIEIAHEEGIII?DDD<FDDFBFGGIGGGHIIIJJGIGGEIFGDDDDDDBDBDBBBA3>>>D9BB<<B7
@HWI-ST279:219:D0RJNACXX:5:1103:18420:105118
TCTCTTGCGTCCGCCTCCGCCGTGCGACCTCCGCATTCTCCCGCGCCGCGCCGGATTTTGGGTACAAATGATCCCAGCAACTTGTATCAATTAAATGCTTT
+
CCCFFFFFHHHHHJJJJJJJJIIIJJJJJJJJFJIIJIHHHHFFDDD@BDBBBDDDDDDC@B@CDDDDDDDDDDDDDDDDDDDDCDEEEDDEDDDEEDDED
@HWI-ST279:219:D0RJNACXX:5:1103:18677:105301
CTGGGATCATTTGTACCCAAAATCCGGCGCGGCGCGGGAGAATGCGGAGGTCGCACGGCGGAGGCGGACGCAAGAGATCCGGTGAATGAAACGAATCGGCC
+
@C@DDFFFFHHFFIJIJJJJIEIJJGIIJJJIIGBFDDDDDBDDDDD@BB?CBBDDDDDBB;BD?;B;>BDDDDDBCDDCDDBD?:BC@CDDDDDDDDDBB
@HWI-ST279:219:D0RJNACXX:5:1103:10424:106384
GTGGAGGGGTTTCACTTTGACGTTTCCAAGACTAAGCAAAGCATTTAATTGATACAAGTTGCTGGGATCATTTGTACCCAAAATCCGGCGCGGCGCGGGAG
+
?=?D?DDDD<@DDGEHIEGGIEEFGHGCH<DDBFGHIJJIDDD?@FAH@HGC<=C@FC====;DHF>EHFFFCB7>;;@CABBDCC=@BDDBDD@<B5999
@HWI-ST279:219:D0RJNACXX:5:1103:11960:106928
AATCCGGCGCGGCGCGGGAGAATGCGGAGGTCGCACGGCGGAGGCGGACGCAAGAGATCCGGTGAATGAAACGAATCGGCCTCAACGGGGGTTTCACTCTG
+
CCCFFFFFHHHHHIJJJHFDDECDDDDDDD?DDDBDDDDDDBDDBDDDBB9BDDDDDCDDDD0;@DDDDDDDDDDDDDDDDBDCDDDDDDD09@CDDCDDC
@HWI-ST279:219:D0RJNACXX:5:1103:13658:107411
GGGGATGAGAGAGAAGGAAAGAGTTTCATCCTGGTGAAACTCGTCAGCGTCGTTTCCAAGTCCTCGGTAACAGAGTGAAACCCCCGTTGAGGCCGATTCGT
+
@CCFDDFFHFHDHIJJJJIGIGICHHIJJIIJJJ?GEHGGHGIGIIIDG?CFGHGIJGIH?EHHHFF=ADCEDDC5>ACDDBBDB@>BDDDCBBB>B@DD9
@HWI-ST279:219:D0RJNACXX:5:1103:11796:107589
CGTGCACCAAGGCCGGATTCGAAATATGCGGAGGAAGAAGAAGGCCGGCTTCGTTTCTTTGAGAGACGAAAGAACGAAAGAGAGATGAGAGAAGGAAAGAG
+
CCCFFFFFHHHHHJJJHIJJJJJIJJJJJJJGIIHGIIIJJJJJIJHHFDBEDCDDDDDDDCDDDBDDDDDDDDDDBDDDDDDD@DDDDDDBDDDBDDDDC
@HWI-ST279:219:D0RJNACXX:5:1103:14027:107722
AAGGCCAGTCACAATGGCTAGTGTCATTGCACGGCTACCCAAAATATTATACCATCTTCTCTCAAATGAAATCTTTTATGAAACAATCCCCACAGTGGAGG
+
@C@FFFDFHGDHFJJJJJGIIEFCHHGIIICGHIJIGGHIIJIJGHIJJJIGCEHIIJIIGIHGGIJIHIHHHGHHHFFFFFFFDDEDCDBDDDD:CC>A@
@HWI-ST279:219:D0RJNACXX:5:1103:11695:107967
GAAGGAAAGAGTTTCATCCTGGTGAAACTCGTCAGCGTCGTTTCCAAGTCCTCGGTAACAGAGTGAAACCCCCGTTGAGGCCGATTCGTTTCA
+
;;?DDD??CBA<AACFGCFGHG+<:CEB><E@;C:HG6:@0.?F4BFHFH<FDAE@;DGH@EC?E@DDC(59AB9?B?C?8<300?:8+38@@
@HWI-ST279:219:D0RJNACXX:5:1103:19962:108246
AATCCGGCGCGGCGCGGGAGAATGCGGAGGTCGCACGGCGGGGGCGGACGCAAGAGGTCCGGTGAATGAAACGAATCGGCCTCAACGGGGGTTTCACTCTG
+
?@@DF>D1CF:AFIGIHE<6>CA@CB8==B8A@03:0<BBB&605785&)550-<8(:3@7B7@B:(4@>@CB;8?B8<9BD1@AC>BB>B<>?:4:@CDA
@HWI-ST279:219:D0RJNACXX:5:1103:20147:109383
GAAACGAATCGGCCTCAACGGGGGTTTCACTCTGTTACCGAGGACTTGGAAACGACGCTGACGAGTTTCACCAGGATGAAACTCTTTCCTTCTCTCTCATC
+
B@@FFFADHHHDHJJGJ@FHIJJG74-=CAAE@@AH@?CE>BB',;;ACC@C(,8=@@@<;9@?B28>ADA>@<?(+:::@>@CC:@@::@ACCC@@4>::
@HWI-ST279:219:D0RJNACXX:5:1103:18928:109621
GGGGTTTCACTTTGACGTTTCCAAGACTAAGCAAAGCATTTAATTGATACAAGTTGCTGGGATCATTTGTACCCAAAATCCGGCGCGGCGCGGGAGAATGC
+
?@@DADD?>FFHHEGGIGHHIJEEE;?FFGHICGGHCFFHHIBGGIAE9F?D989?<=CEH@FCFHGGGIIBDHCEEHF:;B=<@@DD<<BB3<9<>AD@:
@HWI-ST279:219:D0RJNACXX:5:1103:10379:109784
GCGGACGCAAGAGATCCGGTGAATGAAACGAATCGGCCTCAACGGGGGTTTCACTCTGTTACCGAGGACTTGGAAACGACGCTGACGAGTTTCACCAGGAT
+
CCCFFFFFHHHHGJJJJJJFIIJJJJJJIJJJJJJJJIIJJJJJHHFD8:?CDDDDDDCDDDDDBDDBDDDDDDCDDDDDDDDDDDDDDBDDEEDDDDDDC
@HWI-ST279:219:D0RJNACXX:5:1103:4046:110424
ATACCATCTTCTCTCAAATGAAATCTTTTATGAAACAATCCCCACAGTGGAGGGGTTTCACTTTGACGTTTCCAAGACTAAGCAAAGCATTTAATTGATAC
+
C@CFDFFFHFHHHFIJJJJJJJJJIJIJI<FFHIGEGHIJJIJGIFH?FHIHIJJ<AHAEIGIJIFGHCDDFFFEEAEEECDDDDDD@DDDDEDDEDDEED
@HWI-ST279:219:D0RJNACXX:5:1103:3038:110985
GAAACGAGTTTACACTATCTCCTACCCATTTCATGCAAATATTGCTCTTTTGCTGACTTGTCACTGTATTAAATGCGCATGACACTCAAATGAAACACCCA
+
@?@D718@FAB??,+<+++<333C+<2<C4C:?9?B@FG?CDCDCE9?GHF4EDE@FHEE88BB=C@;C))8CG>D'=B<5@DD;>((.>>@>>C(;<?=5
@HWI-ST279:219:D0RJNACXX:5:1103:7523:111486
GAAAGAGTTTCATCCTGGTGAAACTCGTCAGCGTCGTTTCCAAGTCCTCGGTAACAGAGTGAAACCCCCGTTGAGGCCGATTCGTTTCATTCACCGG
+
BCCFFFDEHDHHHIIJIICFHIIJEHGGGGGEIFHGIIJIJJJDHGIIIIFHIGHIEGH7@EEEHFFFDD9ABACCD@=8<@CD>?@CDD@CDDDDD
@HWI-ST279:219:D0RJNACXX:5:1103:17349:111453
GGTCGCACGGCGGAGGCGGACGCAAGAGATCCGGTGAATGAAACGAATCGGCCTCAACGGGGGTTTCACTCTGTTACCGAGGACTTGGAAACGACGCTGAC
+
CCBFFFFFHHHHHIJIJJJHFDDDDDDDDDDDDD:BDDEDDDDDDDDDDDBBDDDDDDDDDDD0;BDEDDDDDDDDDDDDDDBDDDDDDDDDDDDDDDDDC
@HWI-ST279:219:D0RJNACXX:5:1103:9927:112220
GGGTAAGACTGAATAAAAAATGATTATTTGCATGAAATGGGGATGAGAGAGAAGGAAAGAGTTTCATCCTGGTGAAACTCGTCAGCGTCGTTTCCAAGTCC
+
CCCDFFFFHHHHHIJJJJJJJIJJJJJJJJJJIJJJIJJJJJHHIIJJIGFHIJJJJJJJJ@GIJJJIHHHHCEFFFFFEDEDDDDDDDDBBDDDEDDCDC
@HWI-ST279:219:D0RJNACXX:5:1103:7725:112658
GCGCGGAAATCGAAACAAACTCACTCACTTTCTTTAGCTGCCGAACGCAGCCTAAATGTTTACATAAGGCCAGTCACAATGGGGGTTTTACTGGTGTGTCA
+
CCCFFFFFHHHHGJJIJJJJJJJJIJJJJJJIIJIJJJJJJJJJJJJHHHFFFEEEEECEEDDDEEDDDDDDDDDDDDDDDDDDD<BDDDDDDD>CAB<CC
@HWI-ST279:219:D0RJNACXX:5:1103:8244:112597
TGCATGAAATGGGGATGAGAGAGAAGGAAAGAGTTTCATCCTGGTGAAACTCGTCAGCGTCGTTTCCAAGTCCTCGGTAACAGAGTGAAACCCCCGTTGAG
+
CCCFFFFFHHHHHJFIIIIGHGIIJJIEIJEIIIIIJJIJIEIIHHGIIIFHIJJJJIJJIHHFFFFFFECCDEEDD?A@DDDDDCCCDDDDDDDD>BBBD
@HWI-ST279:219:D0RJNACXX:5:1103:3604:112804
GCCAGTCACAATGGCTAGTGTCATTGCACGGCTACCCAAAATATTATACCATCTTCTCTCAAATGAAATCTTTTATGAAACAATCCCCACAGTGGAGGGGT
+
CCCFFFFFHHGGHIJJIICHHHIJJJJJJJJHIIIGIJJJIIGIJIJIHHFHIIJJJJIIJJJIJIJJJJJJJHHHHHHFEFFFEEDCEDDD;@CCDDDD@
@HWI-ST279:219:D0RJNACXX:5:1103:13196:113130
GTTTCCAAGACTAAGCAAAGCATTTAATTGATACAAGTTGCTGGGATCATTTGTACCCAAAATCCGGCGCGGCGCGGGAGAATGCGGAGGTCGCACGGCGG
+
BBBFFFFFHHHHHJJJJJJIGJJJJJJJJJIIJJJJJIIIJJJJJJIJIJFIIGIJJJJJJJIIJJJJHFDDDDDDDDDDDDDDDDDBDDBDDDDDDDDDD
@HWI-ST279:219:D0RJNACXX:5:1103:18258:113691
AATGGGGGTTTCACTGGTGTGTCATGCACATTTAATAGGGGTAAGACTGAATAAAAAATGATTATTTGCATGAAATGGGGATGAGAGAGAAGGAAAGAGTT
+
:;B1+ADA<<CBHICGD1?:?:?BG>DDEEDEB@DC9BFHD(-BFBBGFG9CAD@C;E@D@DD@D@C;>@C;@>@AACA7?B<@>C>@8<C((8>CB394>
@HWI-ST279:219:D0RJNACXX:5:1103:3057:113871
CGTTTCCAAGACTAAGCAAAGCATTTAATTGATACAAGTTGCTGGGATCATTTGTACCCAAAATCCGGCGCGGCGCGGGAGAATGCAGAGGTCGCACGGCG
+
?BBFF8DDHBFDFGIIIGGEH+A<AEHHDCHHGGCGG<*:?DA@GGIGGIGGGIFIJHGHEHG38=A;EEBDDD@BBBDDB>?AAACCABD3(0599@BBD
@HWI-ST279:219:D0RJNACXX:5:1103:5979:114887
AATCGGCCTCAACGGGGGTTTCACTCTGTTACCGAGGACTTGGAAACGACGCTGACGAGTTTCACCAGGATGAAACTCTTTCCTTCTCTCTCATCCCCATT
+
CCCFFFFFHHHHHJJJJJGIJJJJJJJJJJJJJJHHHFFFFEEEECEDDDDBDDDDDDDDDDDEDDDDDDDDDDDDDDDDDDDDDDDDDDDDDEDDDDDDD
@HWI-ST279:219:D0RJNACXX:5:1103:13486:114832
TGAAATCTTTTATGAAACAATCCCCACAGTGGAGGGGTTTCACTTTGACGTTTCCAAGACTAAGCAAAGCATTTAATTGATACAAGTTGCTGGGATCATTT
+
CCCFFFFFHHHHHJJJJJJJJJJJJJJJJFGIHHJJJGHJIJJJJJJJJJJIJJJJJJJJJHHHHHFFFFFEEEEEEEEDEEDDDDDDDDDDDDDDDDCED
@HWI-ST279:219:D0RJNACXX:5:1103:14174:115237
TGTTAGGCCAGTCACAATGGCTAGTGTCATTGCACGGCTACCCAAAATATTATACCATCTTCTCTCAAATGAAATCTTTTATGAAACAATCCCCACAGTGG
+
CC@FFFFFHHHHHJJJJJJJJJJJAFHIJIJJJGIIJGIDHJJJJJJJIJEHIGHEEGIIGGIJIJIJJIHHHGGHHFFFFFFEEEEEDCCDDDDDBDCDC
@HWI-ST279:219:D0RJNACXX:5:1103:20577:115508
AAGACTGAATAAAAAATGATTATTTGCATGAAATGGGGATGAGAGAGAAGGAAAGAGTTTCATCCTGGTGAAACTCGTCAGCGTCGTTTCCAAGTCCTCGG
+
@@@DFFFFGHDHHJEHIJGGIIJJJGIGGIIGGIIJJJDEGDFDHCHGHIGHHBGCD=CGGGIJJGEICEHEE@BDFBCCDDD?BB@@?@CDDCCDC>CDD
@HWI-ST279:219:D0RJNACXX:5:1103:10834:116114
GTGTCATGCACATTTAATAGGGGTAAGACTGAATAAAAAATGATTATTTGCATGAAATGGGGATGAGAGAGAAGGAAAGAGTTTCATCCTGGTGAAACTCG
+
C@CFFFFFHHHHHJJIIJJJJJJGGHJJJJJJJIJJJJJJJJJJJJJJJJGIJJJJJJJJJJIJJIJGIHHHHFFFFDEEE@CDEFEEDDDDACDDDDDDD
@HWI-ST279:219:D0RJNACXX:5:1103:15061:116403
GTTTCACTGGTGTGTCATGCACATTTAATAGGGGTAAGAATGAATAAAAAATGATTATTTGCATGAAATGGGGATGAGAGAGAAGGAAAGAGTTTCATCCT
+
CCCFFFFFHHFHFHGIJJJJJJJJJJJJJJJJJJ@HHIJJJJJIJJJJJJHIJJJJJJJJJJJJJIJJJJJJHHHFFFFFDDDEDDDDDDDDADDEEEEDC
@HWI-ST279:219:D0RJNACXX:5:1103:15704:116730
GCGCCGCGCCGGATTTTGGGTACAAATGATCCCAGCAACTTGTATCAATTAAATGCTTTGCTTAGTCTTGGAAACGTCAAAGTGAAACCCCTCCACTGTGG
+
CCCFFFFFHHHHHJJJJJJJFHIJJIJJJJJJJJJJJIJJJHEHHHHHFFEDEFDEEEEEEDDDDDDEEDDDDDDDDDDDDDDDDEDDDDDDDDDDDCACC
@HWI-ST279:219:D0RJNACXX:5:1103:17588:117100
CAAGTCCTCGGTAACAGAGTGAAACCCCCGTTGAGGCCGATTCGTTTCATTCACCGGATCTCTTGCGTCCGCCTCCGCCGTGCGACCTCCGCATTCTCCCG
+
@@@FBDFFBHHFHIIIJIICHHIGHGJIGGHGIGJGIEGDHHIJGGJJIGEHEIHFHFDDEEEDDDBBBBDDDDD@@DDB<BDDBBBDDD@BBBDDD@CC<
@HWI-ST279:219:D0RJNACXX:5:1103:9636:117309
AGTCCTCGGTAACAGAGTGAAACCCCCGTTGAGGCCGATTCGTTTCATTCACCGGATCTCTTGCGTCCGCCTCCGCCGTGCGACCTCCGCATTCTCCCGCG
+
CCCFFFFFHHHHHJJJJGHIJJJJJJJJJJJJJJJJJGIIJIHIJJJJJJHIJJHFFFEEEEEEDDDDDDDDDDDDDD9BBDBDDDDDDDBDDDEDDDDD>
@HWI-ST279:219:D0RJNACXX:5:1103:15424:117328
CCCCCGTTGAGGCCGATTCGTTTCATTCACCGGATCTCTTGCGTCCGCCTCCGCCGTGCGACCTCCGCATTCTCCCGCGCCGCGCCGGATTTTGGGTACAA
+
@CCFFFDEHHHHHGIIJIJIIIJGGIIIJIJJJGHIGIIEGGJIIJJEHF?DDCDB>BBBBBDDCDDDDDBACDDDDDDD@>BB@BBD<9BCDCBDDCDDA
@HWI-ST279:219:D0RJNACXX:5:1103:9609:117590
CAGAGTGAAACCCCCGTTGAGGCCGATTCGTTTCATTCACCGGATCTCTTGCGTCCGCCTCCGCCGTGCGACCTCCGCATTCTCCCGCGCCGCGCCGGATT
+
@CCFFDEFHHHHHJBEFEFFH@GEGAHCD=GHEE>FB??F@GE<FB7=DD;=B=BB9A?/>A8???5;7>5;;-><9<<B<@>CCA&)0<@000<9><09@
@HWI-ST279:219:D0RJNACXX:5:1103:11583:117534
GAGAGCAGAACAAGAACAGCTACTATTATACTCCAGTACAACACTTACACAGTTAGGCCAGTCACAATGGGGGTTTTACTGGTGTGTCATGCACATTTAAT
+
@CCDDFFFHGHHHJJJIJGJJCHHIJJGIJJIJIJJFCHIJIIJJJJJJIIHHHHIJIGFHFIIIGIIJIJJH3=?@CDDDDDDBBBCCFDDDDDDCDEDC
@HWI-ST279:219:D0RJNACXX:5:1103:14983:117719
GAAGGAAAGAGTTTCATCCTGGTGAAACTCGTCAGCGTCGTTTCCAAGTCCTCGGTAACAGAGTGAAACCCCCGTTGAGGCCGATTCGTTTCATTCACCGG
+
CCCFFFFFHHHHHJJJJJJJJJFHJIIJJJJJJJJGJHIIIJJJJGIJIIGHIJJIJJJEHHHEHFFFFFDDDDBDDDDDDDDDDDDDCDDDEEEEEDDDD
@HWI-ST279:219:D0RJNACXX:5:1103:5969:117920
CGAGGACTTGGAAACGACGCTGACGAGTTTCACCAGGATGAAACTCTTTCCTTCTCTCTCATCCCCATTTCATGCAAATAATCATTTTTTATTCAGTCTTA
+
B@;DDDDDFHFHFIIADGIJGGGGIFE?GEHGGIGGEFHEB8B@FGGIGIIIGGIFFE>EHBDFFFDDEEECDDDDDDDDDC>CCD@CDD@CDDDCBCDDC
@HWI-ST279:219:D0RJNACXX:5:1103:3105:119237
CTGCAGCGCGTTGGTTTGCAGCCGGTCTGCACCAAATTTTTTTTCCTAAGGCCAGTCACAATGGGGGTTTCACTGGTGTGTCATGCTCATTTAATAGGGGT
+
:?B=?D;=CD<8<C8?)):*?C)?D))79<D9BBGCFHHIJJHB>>;AED?3==9:>CC>>@>>BB7;BB>>@CCDDC<?BA:>A>3:3@AD(4>:@CBB5
@HWI-ST279:219:D0RJNACXX:5:1103:7520:119352
GAAACGAATCGGCCTCAACGGGGGTTTCACTCTGTTACCGAGGACTTGGAAACGACGCTGACGAGTTTCACCAGGATGAAACTCTTTCCTTCTCTCTCATC
+
BCCFDDFFGDFHFIGIIIGHIIFJGGIIHHGIGCHHEEEH>DCBDCCDD;:@A?@D@B@@BC@7>B?C@@CA@@B?:@>CDCAA@ACCAC(+4>ACCC:3>
@HWI-ST279:219:D0RJNACXX:5:1103:20883:119359
AAATGGGGATGAGAGAGAAGGAAAGAGTTTCATCCTGGTGAAACTCGTCAGCGGCGTTTCCAAGTCCTCGGTAACAGAGTGAAACCCCCGTTGAGGC
+
11:;DDDDF>FHH>GHIGIIJIIJGHH49CFGGIJFHIFGG>?9FGIJJ<@BH';?<A8>CDCC@CCCCBD@??@@:?A4@CDC:809@B5A<8AC?
@HWI-ST279:219:D0RJNACXX:5:1103:5259:120069
GGGTACAAATGATCCCAGCAACTTGTATCAATTAAATGCTTTGCTTAGTCTTGGAAACGTCAAAGTGAAACCCCTCCACTGTGGGGATTGTTTCATAAAAG
+
CCCDDFFFHHHHHJJJJJJJJJJJJHIJJJJJJJJJJJJJJJJJJJJJIIIIJJJJJJJHIJJJIFHIJJJJJJJHHHHFF?DFDDDDDDDDDDEEEDDDD
@HWI-ST279:219:D0RJNACXX:5:1103:12647:120145
CGTCAGCGTCGTTTCCAAGTCCTCGGTAACAGAGTGAAACCCCCGTTGAGGCCGATTCGTTTCATTCACCGGATCTCTTGCGTCCGCCTCCGCC
+
??BFD<D@AFF?DBGGBGICE<?FHGGEFGHAGG?DGGGD?FE@A4=@AH@AC<=BAEB>CBCDD;>;:AB@8?BCD>:>CB<>><@@3@B<BB
@HWI-ST279:219:D0RJNACXX:5:1103:6410:120578
CAAGTTGCTGGGATCATTTGTACCCAAAATCCGGCGCGGCGCGGGAGAATGCGGAGGTCGCACGGCGGAGGCGGACGCAAGAGATCCGGTGAATGAAACGA
+
BCCFDFFFHHHHHJJJJJJJHHJJIJJJJJJJJJJJJJIJFDDDDDDDDDCDDDBDD?CDDBDDDDDDBDDBDDBBDDDDDDA?CCCDB5@BDEDCDDDDD
@HWI-ST279:219:D0RJNACXX:5:1103:15078:120551
AGGCCAGTCACAATGGGGGTTTCACTGGTGTGTCATGCACATTTAATAGGGGTAAGACTGAATAAAAAATGATTATTTGCATGAAATGGGGATGAGAGAGA
+
;1=1BD?A3CBDF<E<++)?EFA1??C>:;:D)9?@<<D<D<D@E@8====B--BEGG@;EEA@D@;;8>(;>C>;>(5(>;>CD5>@35(8>?C@3>?BD
@HWI-ST279:219:D0RJNACXX:5:1103:6188:120757
CGGAGGCGGACGCAAGAGATCCGGTGAATGAAACGAATCGGCCTCAACGGGGGTTTCACTCTGTTACCGAGGACTTGGAAACGACGCTGACGAGTTTCACC
+
@C@FFFFFFHDHHIIHEGHGGIGGFGIECHIJIHHGFFFFDDDDDDCDDBBB@78@CDDCCCDDDDDDD59;>BDCDCCDDD<>B<B@BBDB?<B?CDECC
@HWI-ST279:219:D0RJNACXX:5:1103:7743:120854
AGTCCTCGGTAACAGAGTGAAACCCCCGTTGAGGCCGATTCGTTTCATTCACCGGATCTCTTGCGTCCGCCTCCGCCGTGCGACCTCCGCATTCTCCCGC
+
CCBFFFFFHHHHGIJIJHIIIJIJIJJJEGIGHIIJEDFHGEFHGIIGIIEGIJH?BEDEEEEDBB@BDDDDDD@DDBBBDDBBDBDDBDB<>@CCDDBD
@HWI-ST279:219:D0RJNACXX:5:1103:5363:122452
CGACCTCCGCATTCACAGGATTTTGGGTACAAATGATCCCAGCAACTTGTATCAATTAAATGCTTTGCTTAGTCTTGGAAACGTCAAAGTGAAACCCCTCC
+
@@@FDDFFHDFHHJIBEHG@FHIJJIGGGGJJJIDBGIIIJHIJCFFGHCBCGEHIIIJJIEGJJJGHIEEFEFFEFDFFFDBAC??CDCCCDD@ABD<@D
@HWI-ST279:219:D0RJNACXX:5:1103:8911:122447
TCCGCCTCCGCCGTGCGACCTCCGCATTCTCCCGCGCCGCGCCGGATTTTGGGTACAAATGATCCCAGCAACTTGTATCAATTAAATGCTTTGCTTAGTCT
+
CCCFFFFFHHHHHHIJJJJJJJJJJJJJJJJJJIIIHHFDDDDDDBDDDDDDD@CDDDDDDDDDDDDDDDDDDDDDDEEEDDEDDDEEDDEDDDDDDDCDE
@HWI-ST279:219:D0RJNACXX:5:1103:15985:122591
GAAACAATCCCCACAGTGGAGGGGTTTCACTTTGACGTTTCCAAGACTAAGCAAAGCATTTAATTGATACAAGTTGCTGGGATCATTTGTACCCAAAATCC
+
@@@FFFFFHHHHHIIJEGEEHIJIFHHHGIIJJJJJJIIIJJIIIIJJJJJHIJJHGGHFHFFHHFFFEFFEEAEECCCDDDDDDDEEEDCDDCDBDDDDD
@HWI-ST279:219:D0RJNACXX:5:1103:12841:123628
TTATAAGGCCAGTCACAATGGGGGTTTCACTGGTGTGTCATGCACATTTAATAGGGGTAAGACTGAATAAAAAATGATTATTTGCATGAAATGGGGATGAG
+
CCCFFFFFHHHHHJJJJJJJJJJJHIJJJJJJJDGDGFHIJIGHJIJJJGHGHIJJJ@EHHHHFFFFFFEEEEDDDDDFEDEEEDEEDDDDDDDDDBDDDC
@HWI-ST279:219:D0RJNACXX:5:1103:18934:123617
ATACCATCTTCTCTCAAATGAAATCTTTTATGAAACAATCCCCACAGTGGAGGGGTTTCACTTTGACGTTTCCAAGACTAAGCAAAGCATTTAATTGATAC
+
CCCFFFFFHHHHHJJJJJJJIJJJJJJJJIJJJJJJJJJJIJJJJGHFHIHGHIJ<FHHHIJJJIFHHCEFFFFDEEEEEDDDDDDDDDDDDEEDEDDEED
@HWI-ST279:219:D0RJNACXX:5:1103:17175:123959
CAGAGTGAAACCCCCGTTGAGGCCGATTCGTTTCATTCACCGGATCTCTTGCGTCCGCCTCCGCCGTGCGACCTCCGCATTCTCCCGCGCCGCGCCGGATT
+
@BCFF=BDADHHHIIIHIGIIJJIJHIJJHGGCDGEFFCFIDHGGHEHDHDHH>DFDDDBDDD@BB0;;B@BDBCA@DD@>CDDDCB99<@<><BD>955>
@HWI-ST279:219:D0RJNACXX:5:1103:19473:124371
ATACAAGTTGCTGGGATCATTTGTACCCAAAATCCGGCGCGGCGCGGGAGAATGCGGAGGTCGCACGGCGGAGGCGGACGCAAGAGATCCGGTGAATGAAA
+
?;BFFF;A,A?CFGGB9EG@CHC:AHHEHGIIIGEGGBH>@GHDC6@BB:5ACACB8@&52<;;&5>@BBB@-9BB>95><0<-?B?4:ABB&9<@CCCCC
@HWI-ST279:219:D0RJNACXX:5:1103:20611:124482
TGAAATGGGGATGAGAGAGAAGGAAAGAGTTTCATCCTGGTGAAACTCGTCAGCGTCGGTTCCAAGTCCTCGGTAACAGAATGAAACCCCCGTTGAGGCCG
+
?B@;BBB?BD<DB<C+<13::A?@FH@B3ECCB9CHGBD?*)09B9?*?918-8;5BB'=8;DBE>C>3A;>3=98:@5?((,(:542895>5AB8ACD29
@HWI-ST279:219:D0RJNACXX:5:1103:4389:124687
GGTTTCACTGGTGTGTCATGCACATTTAATAGGGGTAAGACTGAATAAAAAATGATTATTTGCATGAAATGGGGATGAGAGAGAAGGAAAGAGTTTCATCC
+
@@:DDDDEHFBFFFGGGGGGIHEHIIIIGJGJGII:DFHEEGIIGIJJJHEHICFGHHIJGHGGFC:@CHIIHHHFECFCE@?ACD@BDCBCD:;AACCDA
@HWI-ST279:219:D0RJNACXX:5:1103:14228:124692
GCCTCCGCCGTTCGACCTCCGCATTCTCCCGCGCCGCGCCGGATTTTGGGTACAAATGATCCCAGCAACTTGTATCAATTAAATGCTTTGCTTAGTCTTGG
+
CCCFFFFFHHHHHJIJJJJJJJJJJIIJJJIIJJJIGFDDDD?BDDDDDDDCDCDDDDDDDDDDDDDDDDDDDDEEEDDEDDDEEDDEDDDDDDDCDEEDD
@HWI-ST279:219:D0RJNACXX:5:1103:17846:124775
TCAACGGGGGTTTCACTCCGTTACCGAGGACTTGGAAACGACGCTGACGAGTTTCACCAGGATGAAACTCTTTCCTTCTCTCTCATCCCCATTTCATGCAA
+
@@@DDDDDHH?DFFHFGDHEBFHGFEBFEIIEAECEC>>D6>9;8;@C;852<@DCCC>AD?CCCCCDCA@AAA>>ACCCDCC@CCCCB?C?CEEDD>AAA
@HWI-ST279:219:D0RJNACXX:5:1103:16604:125523
CTCCGCCGTGCGACCTCCGCATTCTCCCGCGCCGCGCCGGATTTTGGGTACAAATGATCCCAGCAACTTGTATCAATTAAATGCTTTGCTTAGTCTTGGAA
+
C@CFFFFFHHHHHJJIJJJJJJJJJJJJJJIJJGHFDDDDBBDDDDDD<CCCDDDDDDDDDDDDDDDCDDCDEEEDDEDDDEEDDEDDDDDDDCCEEDDDD
@HWI-ST279:219:D0RJNACXX:5:1103:16811:125799
AATGAAACGAATCGGCCTCAACGGGGGTTTCACTCTGTTACCGAGGACTTGGAAACGACGCTGACGAGTTTCACCAGGATGAAACTCTTTCCTTCTCTCTC
+
CCCFFFFFGHHHHJJJJJJJJJJJJJJ@FGHGIJHHHGHHHFFFDDDDDDCCCDDDDDDDDBDBDD@B?BDEEDDDDDBDDDDDDDDDDDDDDCCCDDDDD
@HWI-ST279:219:D0RJNACXX:5:1103:11336:126100
GACCTCCGCATTCTCCCGCGCCGCGCCGGATTTTGGGTACAAATGATCCCAGCAACTTGTATCAATTAAATGCTTTGCTTAGTCTTGGAAACGTCAAAGTG
+
@BCFFFDFHHFHHJIIJIGEGIGGIIJJJEEHFEFFD;AACDD>>CCCDDCCACDDDDCDCD@DCCDCCCEEDDEDDDCCCC>CCDCDDCCDD<ABB@C@:
@HWI-ST279:219:D0RJNACXX:5:1103:20434:126341
AGTCCTCGGTAACAGAGTGAAACCCCCGTTGAGGCCGATTCGTTTCATTCACCGGATCTCTTGCGTCCGCCTCCGCCGTGCGACCTCCGCATTCTCCCGCG
+
B@@DFFFF@FHHDIIIJAHFHIJJJJJICGIJIJJIJJJJJFHGHIJJIIGHGIHDDDEEEEEEDDDDDBBDDDDBBB<><<@BDDDDDDDDBADDD>BB5
@HWI-ST279:219:D0RJNACXX:5:1103:1667:126771
ATGAAACGAATCGGCCTCAACGGGGGTTTCACTCTGTTACCGGGGACTTGGAAACGACGCTGACGAGTTTAACCAGGATGAAACTCTTTCCTTCTCTC
+
@<@DDBDD:?D;CGHEHBH@GHGGII'BC7)).7A=EH3=AB'=@83<AC>AC:587&5&5;;9><;?B@(++4:A?8:@@(:4>3:>C(4::@@:AA
@HWI-ST279:219:D0RJNACXX:5:1103:12802:126802
GAGAGAGAAGGAAAGAGTTTCATCCTGGTGAAACTCGTCAGCGTCGTTTCCAAGTCCTCGGTAACAGAGTGAAACCCCCGTTGAGGCCGATTCGTTTCATT
+
CBCFFFFFHHHHHIIJJFHJIJJJJIIIGIIIJJJJJFGIIIIHHIHJJJGHIEFHHEHGGCHFFFF@C>ACACCDDDDD?BDDDCBDDDDDDD?CDDCDC
@HWI-ST279:219:D0RJNACXX:5:1103:7628:127557
CGCCGGATTTTGGGTACAAATGATCCCAGCAACTTGTATCAATTAAATGCTTTGCTTAGTCTTGGAAACGTCAAAGTGAAACCCCTCCACTGTGGGGATTG
+
@B@DDD<DDFBFHI8CBGIGHG@CFGIGIIIIICED@FDHIIIEECEGAHGGHGJIIGIGFCEDGIIHHDEBBBBE6@CECABBBBDDC?:A5>99>?BDC
@HWI-ST279:219:D0RJNACXX:5:1103:16285:127938
TCAAATGAAATCTTTTATGAAACAATCCCCACAGTGGAGGGGTTTCACTTTGACGTTTCCAAGACTAAGCAAAGCATTTAATTGATACAAGTTGCTGGGAT
+
@B@DDFDAB?DFHGIIIGIIGIJGEHGIIIGGCH:EDHGCBGDFHBDHGGFHIGI@DEGEGIHHGHGECDFFEECCEEDDACCCDDDDCCCCCDCCAC<B>
@HWI-ST279:219:D0RJNACXX:5:1103:16811:127848
CAAGACTAAGCAAAGCATTTAATTGATACAAGTTGCTGGGATCATTTGTACCCAAAATCCGGCGCGGCGCGGGAGAATGCGGAGGTCGCACGGCGGAGGCG
+
@@@FBDDDHHHHGIIIJIGH@DE@FFEAHEGHEFEFEHIIJ>FFHGHGIIFHIJJHBHEIJIJGGFDCDDDD>BD@?ACC@>9@B8?@B<<@@BDB>B@?>
@HWI-ST279:219:D0RJNACXX:5:1103:14711:128222
CCGATTCGTTTCATTCACCGGATCTCTTGCGTCCGCCTCCGCCGTGCGACCTCCGCATTCTCCCGCGCCGCGCCGGATTTTGGGTACAAATGATCCCAGCA
+
@B@DFFDDHHHGGJIGIG<F:@GEHEIHCGF@FE>HG@@8AEGH;BE?>BACDD>BDDDCD@CABB@7BBBB@BBB<9B3:>BB8>A>C@CC@CCAC4:<C
@HWI-ST279:219:D0RJNACXX:5:1103:10215:128432
AAATGATCCCAGCAACTTGTATCAATTAAATGCTTTGCTTAGTCTTGGAAACGTCAAAGTGAAACCCCTCCACTGTGGGGATTGTTTCATAAAAGATTTCA
+
CCCFFFFFHHHHHJJJJJJHIIJJJJJJJJIJJJJIJIGIHIGIFIJIIJHHIAHHJJJGIJJJGIJJIJJJJFHHHHFDACCDCDDDDCDCDDDBDDDDD
@HWI-ST279:219:D0RJNACXX:5:1103:7963:129423
TAAGACTGAATAAAAAATGATTATTTGCATGAAATGGGGATGAGAGAGAAGGAAAGAGTTTCATCCTGGTGAAACTCGTCAGCGTCGTTTCCAAGTCCTCG
+
CCCFFFFFHHHHHJJJJJJJJJIJJJJJJJJJJJJIJJJCHGGIGHGIIJGIIIIIJIAGIIJJJJJJHEHHHFFFFFEDCDDDDDDDDDDDEDDDDDDDD
@HWI-ST279:219:D0RJNACXX:5:1103:9675:129911
GACGCAAGAGATCCGGTGAATGAAACGAATCGGCCTCAACGGGGGTTTCACTCTGTTACCGAGGACTTGGAAACGACGCTGACGAGTTTCACCAGGATGAA
+
@@@FDFFDHDF?FHGHFGHIEGCHIE8CFBFHIFH<GDHEGIIID?;@@C>ACCAAC@CDD7@B>BDCDCCCCDDDDDBDDDB>@B<8:>@C>A?@?>>CD
@HWI-ST279:219:D0RJNACXX:5:1103:7168:130157
AAATGATCCCAGCAACTTGTATCAATTAAATGCTTTGCTTAGTCTTGGAAACGTCAAAGTGAAACCCCTCCACTGTGGGGATTGTTTCATAAAAGATTTCA
+
CCCFFFFFHGGHHJJJJJJHHIIJJJIJJJJJJJIJIJJJJFFGIJIIJJGHIIJJJJJGHIIJJIGIJJIJJHHAEHFDDCED>ACDDDACDDC@DDDDD
@HWI-ST279:219:D0RJNACXX:5:1103:4272:130916
ACCCCCGTTGAGGCCGATTCGTTTCATTCACCGGATCTCTTGCGTCCGCCTCCGCCGTGCGACCTCCGCATTCTCCCGCGCCGCGCCGGATTTTGGGTACA
+
@@@D1BDDHHDFFBGGFFH@FCCGIEGIAFFFGI@FHGIIIG>BBHGEDEDBCDADB8,;@0;BBDBBBB9;CDDDDDBDDDDDDB@BD@BD>@>59?CCC
@HWI-ST279:219:D0RJNACXX:5:1103:16439:130826
TGGGGATGAGAGAGAAGGAAAGAGTTTCATCCTGGTGAAACTCGTCAGCGTCGTTTCCAAGTCCTCGGTAACAGAGTGAAACCCCCGTTGAGGCCGATTCG
+
@CCFFFFFHHGHFJIJJJIJIIJJHJJJJJIJJJJDHIJGJIJJIJIJGGHHH@HIGHHHGEEHFFFF?ACEDDDD@CDDDDDDDDB9ADBDDBBD7@BDB
@HWI-ST279:219:D0RJNACXX:5:1103:17034:130777
GGCTACCCAAAATATTATACCATCTTCTCTCAAATGAAATCTTTTATGAAACAATCCCCACAGTGGAGGGGTTTCACTTTGACGTTTCCAAGACTAAGCAA
+
CCCFFFFFHHHGHJIJJGGIGGIIJJIGIJJJJJJJJJJHIJJJJJJGHJGHIIJIJIIIGFHBFHGIJJH=DFFEEECEEEDDBDDDCDDDBDDDDDCDC
@HWI-ST279:219:D0RJNACXX:5:1103:17035:131095
GAGATCCGGTGAATGAAACGAATCGGCCTCAACGGGGGTTTCACTCTGTTACCGAGGACTTGGAAACGACGCTGACGAGTTTCACCAGGATGAAACTCTTT
+
BCCFFFFFHFHFHJJJJJJJJJJIJJJJIJJJJJIJJJDFDEEEEEDDCDDDDDDDDBDDDDDCDDDDBDDDDDDDDDDDDDEDDDDDB?CDDDDDCDDDC
@HWI-ST279:219:D0RJNACXX:5:1103:13297:131452
AGAAGGAAAGAGTTTCATCCTGGTGAAACTCGTCAGCGTCGTTTCCAAGTCCTCGGTAACAGAGTGAAACCCCCGTTGAGGCCGATTCGTTTCATTCACCG
+
BB@DF?DDHBDFADDGGIJJIIJ<CDE?EHABGFH@FGHHII<FHGGG<B>CFGEE;DHFG@?EE>BCF@@BCBD2?BDC=??@<<@@B>+<@CE@@CACB
@HWI-ST279:219:D0RJNACXX:5:1103:15707:131842
ATAGGGGTAAGACTGAATAAAAAATGATTATTTGCATGAAATGGGGATGAGAGAGAAGGAAAGAGTTTCATCCTGGTGAAACTCGTCAGCGTCGTTTCCAA
+
?@BFFFF@CFDDFIGIIBCEHDGGIJFEG<FE<FGDBC0:?D?F@G67B?=BFDGGHEG@E@A>AAEHEHDFFDFC;@C@@@C>???B?>@58<93<@CCC
@HWI-ST279:219:D0RJNACXX:5:1103:21269:132860
ATTTGCATGAAATGGGGATGAGAGAGAAGGAAAGAGTTTCATCCTGGTGAAACTCGTCAGCGTCGTTTCCAAGTCCTCGGTAAAAGAGTGAAACCCCCG
+
:@@DDDBDFD?:DEGDEBHG3A?BFHJCD>EEIJ@FFG9**::BEIEI9BDGEHHGGIG'8@5-=BE(;6;6;A>;@A???9<(,5<A@>>CCA205<B
@HWI-ST279:219:D0RJNACXX:5:1103:18090:133807
AATGGCTAGTGTCATTGCACGGCTACCCAAAATATTATACCATCTTCTCTCAAATGAAATCTTTTATGAAACAATCCCCACAGTGGAGGGGGTTCACTTTG
+
B@@DDDDEDCFFAFGIGGHIH@FAHGGD<CGIIAFGADF9BGGGIG@F>DDFFGID@HIIGGICHG>7@EEHIDHHHGFFF=>@>@ABB?B'5>14A@C:A
@HWI-ST279:219:D0RJNACXX:5:1103:16924:134079
GGCGCGGGAGAATGCGGAGGTCGCACGGCGGAGGCGGACGCAAGAGATCCGGTGAATGAAACGAATCGGCCTCAACGGGGGTTTCACTCTGTTACCGAGGA
+
CCCFFFFFHGHGHJJJJGJJDHGJJJJJGFDDDDBBDBDDBDDDDDDDDD?B7<<CDDCDDDDDDDDDDDD@BCDDDDDDD09?C@CCC@@>CCDDB5@D5
@HWI-ST279:219:D0RJNACXX:5:1103:19400:134228
AAAATATTATACCATCTTCTCTCAAATGAAATCTTTTATGAAACAATCCCCACAGTGGAGGGGTTTCACTTTGACGTTTCCAAGACTAAGCAAAGCATTTA
+
CC@FFFFFHFHHFGIJJEIGHJJIJJI@EHIJIIIGHG<FHIJJJIGIHIGIIGI?BGGHIIB5;EHEHHHFEFFFBDECDEDD(=>C>CCDCDD?CCACD
@HWI-ST279:219:D0RJNACXX:5:1103:20762:134795
GTTTCCAAGTCCTCGGTAACAGAGTGAAACCCCCGTTGAGGCCGATTCGTTTCATTCACCGGATCTC
+
?=<DDDBDHBDFDCGGIHIGGEG@BAFHH@>)?DAF@GGHIJGF>FG9CA=C>DEEEHGF<BA>@CC
@HWI-ST279:219:D0RJNACXX:5:1103:2857:135683
GGGTAAGACTGAATAAAAAATGATTATTTGCATGAAATGGGGATGAGAGAGAAGGAAAGAGTTTCATCCTGGTGAAACTCGTCAGCGTCGTTTCCAAGTCC
+
BB?D7BDDFAHHHGGIIBFAFG9FHF<@?FGAHCCA>@FDFI18DDFAFFDFHG@>A;==C>CEH@7BEECA=?BB@D:;A>?A@3;5<?@B@@CDDD>AA
@HWI-ST279:219:D0RJNACXX:5:1103:18754:135582
GGTTTCACTCTGTTACCGAGGACTTGGAAACGACGCTGACGAGTTTCACCAGGATGAAACTCTTTCCTTCTCTCTCATCCCCATTTCATGCAAATAATCAT
+
BCBDDDDDFHHHDEIEHJHGBGHIGJJJJECFGGGGGIJIJ?HCAGIGIGEEEEHFFCBECEECEDEDCCDCCDCCDEDDDBDCCDDECDDCCCCCCDCDD
@HWI-ST279:219:D0RJNACXX:5:1103:8215:135832
AGAGTTTCATCCTGGTGAAACTCGTCAGCGTCGTTTCCAAGTCCTCGGTAACAGAGTGAAACCCCCGTTGAGGCCGATTCGTTTCATTCACCGGATCTCTT
+
CCCFFFFFHHHHHJJHIJIIJJJJJJJJIJIJJIIJJJIJJIJJJJJJHIGIJJJJEHIJJEHHHFD>CDDDDDDDBDDDDDDDDEEEEEDDDDDDDDDED
@HWI-ST279:219:D0RJNACXX:5:1103:12413:135986
TGAATAAAAAATGATTATTTGCATGAAATGGGGATGAGAGAGAAGGAAAGAGTTTCATCCTGGTGAAACTCGTCAGCGTCGTTTCCAAGTCCTCGGTAACA
+
CC@FFFFFHHHHHJJJIJJIJIIJJIJJJJJJJEGHHICHIIHIIJIIJJIIHHIIJIIJIJJHIIJFHHHHFFFDEDCDDDDDDDDDD@CDDDDDBBDDD
@HWI-ST279:219:D0RJNACXX:5:1103:5373:136022
GCCGCCTAAGGCCAGTCACAATGGGGGTTTCACTGGTGTGTCATGCACATTTAATAGGGGTAAGACTGAATAAAAAATGATTATTTGCATGAAATGGGGAT
+
B@<DFDFDDFFHHGGJIJJJHHAAEGIFFHGIJIGIJICEFHCHGGEHIIGGGGJGFFHF99BCEDDEECCCCDDCBDDCDEEDEEEDEEDDDCDCDDDBB
@HWI-ST279:219:D0RJNACXX:5:1103:10298:136303
GCTGACGAGTTTCACCAGGATGAAACTCTTTCCTTCTCTCTCATCCCCATTTCATGCAAATAATCATTTTTTATTCAGTCTTACCCCTATTAAATGTGCAT
+
CCCFFFFFGHHHHJJJBHIHEIIJJJJJIJJJIJIJIJJIGGIJIJIJJJGGIIIIJJIJJIJJEGIJJJJHHHFFFFFFFEEEEEDDBDCDFDDDDDDEE
@HWI-ST279:219:D0RJNACXX:5:1103:4262:136978
CATGAAATGGGGATGAGAGAGAAGGAAAGAGTTTCATCCTGGTGAAACTCGTCAGCGTCGTTTCCAAGTCCTCGGTAACAGAGTGAAACCCCCGTTGAGGC
+
@?@FDEFFHFHHCDGHIIHGHGGGHGEDEHIHIJJGIJJCHHBFHIJJJJGFGGGII5@EAHFFFFEFEEEEEDD?BDDDDDD>ACDDDDDDDDBDBDDDD
@HWI-ST279:219:D0RJNACXX:5:1103:7286:137039
CAATCCCCACAGTGGAGGGGTTTCACTTTGACGTTTCCAAGACTAAGCAAAGCATTTAATTGATACAAGTTGCTGGGATCATTTGTACCCAAAATCCGGCG
+
@@@FDFDDHABBFEG?FGGIFHGGB?@GEGGHGDGHIJGGGIIGBGDGEA@CFEGGGGHGH:7?HE@DD@C@DCEEDDCBACDDDCDDDDDDDDCD@B>55
@HWI-ST279:219:D0RJNACXX:5:1103:3099:137878
GAATCGGCCTCAACGGGGGTTTCACTCTGTTACCGAGGACTTGGAAACGACGCTGACGAGTTTCACCAGGATGAAACTCTTTCCTTCTCTCTCATCCCCAT
+
?;?DADDDAHFFF+8<EAF?FH9CC8@FGIIH4CGBEBB2@CEEEDEDDB?=B;65(&(0<?CDC((>A@?CCCCC@C>AA>C@3(+:@C3@>ACCCBDDC
@HWI-ST279:219:D0RJNACXX:5:1103:4698:137754
GCGGAGGTCGCACGGCGGAGGCGGACGCAAGAGATCCGGTGAATGAAACGAATCGGCCTCAACGGGGGTTTCACTCTGTTACCGAGGACTTGGAAACGACG
+
BCCFDFFDHFHGHJIIJJIJJIHD?BDBBDBCDCCDD@D0:?CDDDDDCBBB@BDDBD@DCCDBDDDD05?@BCDDCDDCCDDD5@B>ADDDC@CCC@DB5
@HWI-ST279:219:D0RJNACXX:5:1103:6009:138059
CGGACGCAAGAGATCCGGTGAATGAAACGAATCGGCCTCAACGGGGGTTTCACTCTGTTACCGAGGACTTGGAAACGACGCTGACGAGTTTCACCAGGATG
+
CCCFFFFFHHGHHJJJJJIJJJJJJJJIJJJJJJJIJGIJJIGIHHD8?@DDDDDDCDDDDDBBDDDDDDDDDDDDDDDDDDDDDDDDBBDEEDDDDDDDC
@HWI-ST279:219:D0RJNACXX:5:1103:15637:138309
GGACGCAAGAGATCCGGTGAATGAAACGAATCGGCCTCAACGGGGGTTTCACTCTGTTACCGAGGACTTGGAAACGACGCTGACGAGTTTCACCAGGATGA
+
???DDDAD?BD8FHHB<EFGGGAHIDCAGB?DGBB:@FGHGAAEGD38?C@CCCC:;@>ACB;7@BA9>CC@(:>?BBD9599300582@CCACCBB24>>
@HWI-ST279:219:D0RJNACXX:5:1103:17720:138593
GAGGCCGATTCGTTTCATTCACCGGATCTCTTGCGTCCGCCTCCGCCGTGCGACCTCCGCATTCACAGGATTTTGGGTACAAATGATCCCAGCAACTTGTA
+
CCCFFFFFHHHHHIJJJJJJJJJJJJJJJJIJJJJIIJIIJIJJJJJEBEABBDDDDDDDBDDDEDDDDBDDDDDDD@CDDDDDDDDDDDDDDDDDDDCCC
@HWI-ST279:219:D0RJNACXX:5:1103:16142:138838
GGGGTTTCACTTTGACGTTTCCAAGACTAAGCAAAGCATTTAATTGATACAAGTTGCTGGGATCATTTGTACCCAAAATCCGGCGCGGCGCGGGAGAATGC
+
@<BDDDDDHHBFHE<EAHEEGGIIJEHIHIGIIHGB@;@GHCGHIBDGBFBFGDG@DBBBFGGGEGE=C=AE@E>CEADECD/<@B8<9>B9@B9.9+4>A
@HWI-ST279:219:D0RJNACXX:5:1103:11973:139188
CGAATCGGCCTCAACGGGGGTTTCACTCTGTTACCGAGGACTTGGAAACGACGCTGACGAGTTTCACCAGGATGAAACTCTTTCCTTCTCTCTCATCCCCA
+
CCCFFFFFHHHHHJJIJJJJ?FHHDHIJJJJIIGGJFHFDDCDEECDCCDBBBBBDDDDBDBDC@DDCDDDDDDCDCCDDDDDDDDDCDDDDDDCDDDDDC
@HWI-ST279:219:D0RJNACXX:5:1103:12326:139621
CCGCGCCGCGCCGGATTTTGGGTACAAATGATCCCAGCAACTTGTATCAATTAAATGCTTTGCTTAGTCTTGGAAACGTCAAAGTGAAACCCCTCCACTGT
+
CCCFFFFFHHHHHJHIJJJJJJFHIIJJJJIJJJJJJHHHHHFFEFFFFEEEEEEEEDDEDDDDDDDDDEEDDDDDDDDDDDDDCDDEDDDDDDDDDDDD@
@HWI-ST279:219:D0RJNACXX:5:1103:6527:139965
AGATCCGGTGAATGAAACGAATCGGCCTCAACGGGGGTTTCACTCTGTTACCGAGGACTTGGAAACGACGCTGACGAGTTTCACCAGGATGAAACTCTTTC
+
;@8BDDDDDFFD?G9DFGG@FGIGHFI>BG9D@FHHI'9=C66@ACDCCDA@B2==@?CCCC3::?78BB>>B;?0<08?C>BCACDB24@C@>:@CCDCC
@HWI-ST279:219:D0RJNACXX:5:1103:4591:140902
GGGATGAGAGAGAAGGAAAGAGTTTCATCCTGGTGAAACTCGTCAGCGTCGTTTCCAAGTCCTCGGTAACAGAGTGAAACCCCCGTTGAGGCCGATTCGTT
+
BCCFFFFFH?FHHJJGJJJJJJECHIJJJJJJJGHIIGHFHIHIIIGIGGFHIIIIIJIIHHEHHFBFDEDEED@CCDDCDDDDDDDDDDDBDDDDDDDCC
@HWI-ST279:219:D0RJNACXX:5:1103:10592:141161
CTGGTGTGTCATGCACATTTAATAGGGGTAAGACTGAATAAAAAATGATTATTTGCATGAAATGGGGATGAGAGAGAAGGAAAGAGTTTCATCCTGGTGAA
+
@@@DDDABDDHHHHEGHIIIJIJJIJJJGHGGJIIGGHHJHIJIGHJIHIGHIJJJJIGHIJGJIJJ;@EEHHFFFDEEEEEDDDDCDDEEEEDDDDACDC
@HWI-ST279:219:D0RJNACXX:5:1103:5797:141742
CAAAGCATTTAATTGATACAAGTTGCTGGGATCATTTGTACCCAAAATCCGGCGCGGCGCGGGAGAATGCGGAGGTCGCACGGCGGAGGCGGACGCAAGAG
+
@C@FAFFFHBHHFIIJBBHIGIDH<FEEDFHGIGIII<FDFHIIJA@DHJIIGGGB:?>@B@BBBBBDDDDDBDD89>@@B@BDDBBDDDB@@B9B>D@C<
@HWI-ST279:219:D0RJNACXX:5:1103:10472:141589
GAGGCAGATTCGTTTCATTCACCGGATCTCTTGCGTCCGCCTCCGCCGTGCGACCTCCGCATTCTCCCGCGCCGCGCCGGATTTTGGGTACAAATGATCCC
+
CCCFFFFFHHFHHJJJIJJIJJJJJJJJGGJJIJJEHGJJIGHIGJJB=BBBCDDBDDDDDDBCDDDDDDDDDDDDDBDDDDDCDC@D<@CCDDDDDDDDD
@HWI-ST279:219:D0RJNACXX:5:1103:10110:142563
CTCTTGCGTCCGCCTCCGCCGTGCGACCTCCGCATTCTCCCGCGCCGCGCCGGATTTTGGGTACAAATGATCCCAGCAACTTGTATCAATTAAATGCTTTG
+
B@@FFDADHAA?FGEHGGGIAGGHIIFIIIIE@BHIEBEHHEEDBB:?8B:<B8@DCDABD2>C@:A>>CA@CCDCBDCBDDCCDDDEDDEDCADEDCCD:
@HWI-ST279:219:D0RJNACXX:5:1103:18458:142692
GATCATTTGTACCCAAAATCCGGCGCGGCGCGGGAGAATGCGGAGGTCGCACGGCGGAGGCGGACGCAAGAGATCCGGTGAATGAAACGAATCGGCCTCAA
+
CCCFFFFFHHDHHJJIIIJJJJJJJJJJJIJHFDBDDDDDDDD6BD?CBDBBBDDDDDDDDDD@DBD@>BDDCCCDDD9B?C@CDDDDDDDDDDDB@BDD:
@HWI-ST279:219:D0RJNACXX:5:1103:4337:142896
CACTTTGACGTTTCCAAGACTAAGCAAAGCATTTAATTGATACAAGTTGCTGGGATCATTTGTACCCAAAATCCGGCGCGGCGCGGGAGAATGCGGAGGTC
+
<BBFFFFFGFHHFIJCHIGEHGHGGIJICGEE@GGGGGCE*:BHIGDHJJIGHC;FFHIHIEFHIJIJ;@DHHHHHFDBBBDDDDBDDBDDCCCBD<BD?<
@HWI-ST279:219:D0RJNACXX:5:1103:13968:143349
TCGGCCTCAACGGGGGTTTCACTCTGTTACCGAGGACTTGGAAACGACGCTGACGAGTTTCACCAGGATGAAACTCTTTCCTTCTCTCTCATCCCCATTTC
+
CCCFFFFFHHFFHJIG@GIJJJJJJJJJJJJJGIIHHHFFFFFFEDDDDDDDDDDDB@BDEEDDDDDDDDDDDCDDDDDDDDDDDDDDDDDEDDDDDDDCC
@HWI-ST279:219:D0RJNACXX:5:1103:5162:144280
GGATCATTTGTACCCAAAATCCGGCGCGGCGCGGGAGAATGCGGAGGTCGCACGGCGGAGGCGGACGCAAGAGATCCGGTGAATGAAACGAATCGGCCTCA
+
@@@DDBDFHHHGHGIJJIJHIJGBGGGIGGIBDDDD@BD@CDDDDDDBDDBBB@DDBDBDDDBBBDBBD@D?AA@CCDD9@?DCDDCCD@>BADBDDBDDD
@HWI-ST279:219:D0RJNACXX:5:1103:6914:145081
GACGCAAGAGATCCGGTGAATGAAACGAATCGGCCTCAACGGGGGTTTCACTCTGTTACCGAGGACTTGGAAACGACGCTGACGAGTTTCACCAGGATGAA
+
CCCFFFFFHHHHHJJJHHJJJJJIJJJJJJJJIJJIGIIJIJIID;@DDDCCCDDDDDDDDDDDBBDDDDDDDDDDDDDDDDDDDDBDDDCDDDDBDACDD
@HWI-ST279:219:D0RJNACXX:5:1103:5554:145555
CGGCGGAGGCGGACGCAAGAGATCCGGTGAATGAAACGAATCGGCCTCAACGGGGGTTTCACTCTGTTACCGAGGACTTGGAAACGACGCTGACGAGTTTC
+
B@CFFFFFHGHHHHJJJIHFHHHEFFFADDDEDDDDD?BDDDDDDDBDDD?BDDDD5<BDDDDDDCDDCDDDBDDDDDDDDDCDDDDDDDDDDDDDDDDDE
@HWI-ST279:219:D0RJNACXX:5:1103:7744:146463
TGAAACGAATCGGCCTCAACGGGGGTTTCACTCTGTTACCGAGGACTTGGAAACGACGCTGACGAGTTTCACCAGGATGAAACTCTTTCCTTCTCTCTCAT
+
@@BFFFFFGFHGGIIGDEHIIIGIJAAHHIIIGGEEHGHFDBDDBBCDDCCCCCD=?B;;;;CDDB<<C@C@CDDBBCDDCDDDDDDDDDCCACDDACACD
@HWI-ST279:219:D0RJNACXX:5:1103:12159:146821
CTCAAATGAAATCTTTTATGAAACAATCCCCACAGTGGAGGGGTTTCACTTTGACGTTTCCAAGACTAAGCAAAGCATTTAATTGATACAAGTTGCTGGGA
+
@@@FFFDDFAHFGGIJHGFHGJIGJGEEHIC@FEH@FHAGIJJFGGICHEFFG@FGCEEHHHHHFECFDFFFEEC@CCCCDECDDCCDDDAA:A>CAC><<
@HWI-ST279:219:D0RJNACXX:5:1103:12174:147328
GAGATCCGGTGAATGAAACGAATCGGCCTCAACGGGGGTTTCACTCTGTTACCGAGGACTTGGAAACGACGCTGACGAGTTTCACCAGGATGAAA
+
@@@DADDDH@FHFGHEGIGDAFEHEHDGEBF?B6:@GI5@?ACECCCD;@ACDD=BB;AD@C>:4490859;;>@<9892<3>4>CC8?(:AC>@
@HWI-ST279:219:D0RJNACXX:5:1103:15383:147534
AGAGTGAAACCCCCGTTGAGGCCGATTCGTTTCATTCACCGGATCTCTTGCGTCCGCCTCCGCCGTGCGACCTCCGCATTCTCCCGCGCCGCGCCGGATTT
+
CCCFDFFFHHHHHJJIJJJJIJIJHJJJJIJJJIJJIFJJJJFHIJJJJJIHFFFDDDDDDDDDD;BBD@DDDDDDDDDDDEDDDDBBDDDDDDDDD3>BC
@HWI-ST279:219:D0RJNACXX:5:1103:3488:147928
AATGATCCCAGCAACTTGTATCAATTAAATGCTTTGCTTAGTCTTGGAAACGTCAAAGTGAAACCCCTCCACTGTGGGGATTGTTTCATAAAAGATTTCAT
+
?@@DDDEFHDF8CGIGIIIHIGI>HIIGGIJJGGGGIJJIGIIJJIIIJIIIGHGHIIFBF@G)=@BHIIJFHH?AH<DCB@CC>CCCDDDD>@BCACDED
@HWI-ST279:219:D0RJNACXX:5:1103:10419:148115
GAGATCCGGTGAATGAAACGAATCGGCCTCAACGGGGGTTTCACTCTGTTACCGAGGACTTGGAAACGACGCTGACGAGTTTCACCAGGATGAAACTC
+
@CCFFFFDFFHHHJJJJJGIIJIJJIGIIGIIHIJJJJ?DDCDEDDDCCDCCDD@DD;ACDDD@CCCDBDBB>BDDDDB8?CDDCDDDBACCDDCCC@
@HWI-ST279:219:D0RJNACXX:5:1103:11141:148235
AAAAATGATTATTTGCATGAAATGGGGATGAGAGAGAAGGAAAGAGTTTCATCCTGGTGAAACTCGTCAGCGTCGTTTCCAAGTCCTCGGTAACAGAGTGA
+
CCCFFFFFHGHHHGEHHIJJJJJJIJIIGIGIGGIJIIJJGIJJJIGHIGIIGHHHIHGIJJIJIJGIIHHHCEDDDDDDEDDDDDDDDD?BDDDDCDCCD
@HWI-ST279:219:D0RJNACXX:5:1103:7754:149496
GAATCGGCCTCAACGGGGGTTTCACTCTGTTACCGAGGACTTGGAAACGACGCTGACGAGTTTCACCAGGATGAAACTCTTTCCTTCTCTCTCATCCCCAT
+
@CCFFFADHHFGHGBGGIEHGHEHH=@F@CF@FH8AED6?BE;>CEDC?B?8=B<B9&8588::@CCC@@DCDCCCD@(+:4(::>>(4::::@CCAA???
@HWI-ST279:219:D0RJNACXX:5:1103:19323:150493
AGATCCGGTGAATGAAACGAATCGGCCTCAACGGGGGTTTCACTCTGTTACCGAGGACTTGGAAACGACGCTGACGAGTTTCACCAGGATGAAACTCTTTC
+
BCCFFFFF@FHHHJIJJJIJJJJJJFIIIJIIJJIJJ<DDEFEDEEDCCDCCB?DD2<CCCDACAC?@DDBBDDCBDD?BDEEDDDDDDCDCDDADCCDCD
@HWI-ST279:219:D0RJNACXX:5:1103:10951:150606
CACCGGATCTCTTGCGTCCGCCTCCGCCGTGCGACCTCCGCATTCTCCCGCGCCGCGCCGGATTTTGGGTACAAATGATCCCAGCAACTTGTATCAATTAA
+
CCCFFFFFGHHHHIGIIIJJJJGJJIJJEHGGIIJJEHHEFFFDDDEEDDDDDD@DBBDDB@BBDCDDD?CDCDDDDDCDDDDDDDDDDDDCDDEEDDEDD
@HWI-ST279:219:D0RJNACXX:5:1103:17886:150707
TGATTATTTGCATGAAATGGGGATGAGAGAGAAGGAAAGAGTTTCATCCTGGTGAAACTCGTCAGCGTCGTTTCCAAGTCCTCGGTAACAGAGTGAAACCC
+
CCCFFFFFHHGHHJJJGJJIJJGIIFH@HIHEGIIIIJIGIHIIJJIJIJGHGIJJJJJJJGIJJIJEEF>BDEEEDCCDDDDDD?BDDDDDDDDDECDBB
@HWI-ST279:219:D0RJNACXX:5:1103:4639:151337
CTAAGGCCAGTCACAATGGGGGTTTCACTGGTGTGTCATGCACATTTAATAGGGGTAAGACTGAATAAAAAATGATTATTTGCATGAAATGGGGATGAGAG
+
CCCFFFFFHHHHHJJJJJJJJJJJJJIIJJJFHHHHHJJJIJJJJJJHIJJJJJJ@GHHHHHFFFFFFEEEDDDDDFEDFEFDEEDDDDDDDDDDDDDDDC
@HWI-ST279:219:D0RJNACXX:5:1103:19986:151432
CAATGGCTAGTGTCATTGCACGGCTACCCAAAATATTATACCATCTTCTCTCAAATGAAATCTTTTATGAAACAATCCCCACAGTGGAGGGGTTTCACTTT
+
@CCFFFFFGHBFBGIIJJIIJJJIJGHHIIIGGIGIIIGIIEHIIIIAFGFGGIIGICCHIGIHIIGGIJGJJHGHEHEFFFDECEDDDDDD3;BDECCDD
@HWI-ST279:219:D0RJNACXX:5:1103:4482:151945
ATTCTCCCGCGCCGCGCCGGATTTTGGGTACAAATGATCCCAGCAACTTGTATCAATTAAATGCTTTGCTTAGTCTTGGAAACGTCAAAGTGAAACCCCTC
+
@@CFFFFFHHHGGJJIIGIJFBHIIGGI;CEFHFHFF@DFFCEEECDDCDDCDDDCCEDDDEEDDDDDDCDDDCCDEDCDDDDB8ABBCDCCCED@?@BBB
@HWI-ST279:219:D0RJNACXX:5:1103:7269:151753
CAAAGCATTTAATTGATACAAGTTGCTGGGATCATTTGTACCCAAAATCCGGCGCGGCGCGGGAGAATGCGGAGGTCGCACGGCGGAGGCGGACGCAAGAG
+
CCCFFEFFHHHHHJJJJJJJJIHHJJIJJJJJIIHIIJEHIJJJJJJJIIIJJJIJHFDDDDDDBBDDDDDDDDD?CDDBDDDDDDDDDBDDB<BBBDDDD
@HWI-ST279:219:D0RJNACXX:5:1103:11917:152402
TTGATACAAGTTGCTGGGATCATTTGTACCCAAAATCCTGTGAATGCGGAGGTCGCACGGCGGAGGCGGACGCAAGAGATCCGGTGAATGAAACGAATCGG
+
CCCFFFFFGHHHHJIIJJJJJJJJJJHIJJJJJJJJJJJIIJJJJJJJJIFHHIIJIHHFFDD@DDBBDDDDDDDDDDDDDDDD9@@CEDDDDDDDDDDDB
@HWI-ST279:219:D0RJNACXX:5:1103:15313:152763
ACCCAAAATATTATACCATCTTCTCTCAAATGAAATCTTTTATGAAACAATCCCCACAGTGGAGGGGTTTCACTTTGACGTTTCCAAGACTAAGCAAAGCA
+
@<@DFFFFDHBFHIEHHIEAIEHJJ>F>CHIIEGAGGEHGE>@CDFCDHIGFHBGFB=D@CCFHG<8'5?CDFF@CEEEDBBCDCACC?CDCDCDCDDC9>
@HWI-ST279:219:D0RJNACXX:5:1103:7506:153185
CGGGCCTCGCTTCTCCGACTTGATCGCCGCCTGTGAGCAGCTCATCAAGCTCTGCCTCGTCTACTGCGACTTCGGCAAGGAAACGACGCTGACGATCCGAC
+
CC@FFFFFHHHGHJJJJIJJJJJCIIJJIIJGGCHIIJIIIIIIJGIGFHHHGFFFFFC?CDBDDDDBDDDDDDDDBDDDDDCCDDDBDDDDDDDBDDDBB
@HWI-ST279:219:D0RJNACXX:5:1103:7736:153217
TGTGAATGCGGAGGTCGCACGGCGGAGGCGGACGCAAGAGATCCGGTGAATGAAACGAATCGGCCTCAACGGGGGTTTCACTCCGTTACCGAGGACTTGGA
+
CCBFFFFFHHHHHJHJJJJJJJJJJJHFFDDDDDBDDDDDCDDDDD:BBDBCDDDDDDDDDDDBDDDDDDDDDDD9@DDEDDDDDDDDDDDBDDBDDDDDC
@HWI-ST279:219:D0RJNACXX:5:1103:11416:153945
CATGCACATTTAATAGGGGTAAGACTGAATAAAAAATGATTATTTGCATGAAATGGGGATGAGAGAGAAGGAAAGAGTTTCACCAGGATGAAACTCTTTCC
+
CCCFFFFFHHGHHJJJJJJCFGGJIIJJIJJJIJJIJIJJIIIIJJJGIHFHIIIEGICHIGHJJGIHFEB@BCFFEAEEEEEDDDDDDDDDDDDCDDDCA
@HWI-ST279:219:D0RJNACXX:5:1103:3471:154247
TAGGGGTAAGACTGAATAAAAAATGATTATTTGCATAAAATGGGGATGAGAGAGAAGGAAAGAGTTTTATCCTGGTGAAACTCGTCAGCGTCGTTTCCAAG
+
8<<DBA@AFBB++:CEGIAH>@@FEB<FGIIIG<DH*?D@<FGFE7?F>G>FC;DEGIIGG9C>==C)..77@;;?>>>;>CD7,(;;:;(5))0?3::@C
@HWI-ST279:219:D0RJNACXX:5:1103:5897:154078
AGAGATCCGGTGAATGAAACGAATCGGCCTCAACGGGGGTTTCACTCTGTTACCGAGGACTTGGAAACGACGCTGACGAGTTTCACCAGGATGAAACTCTT
+
B@@FFFFFHGHGHJJJIIGIIJJIJJJJJGGIJJIIIJHBCCEEEEDDDDACCDDBDD;BDDDDCDDDDBDDDBDDCDDB@BDCDDDDDDDDDDCDDDDCD
@HWI-ST279:219:D0RJNACXX:5:1103:3774:154822
GAAAGCGGCTAGCTAGCAGCCTAGCTATCTAAACGAATCCAACCTCTTAGGCCAGTCACAATGGAGGTTTCACTGGTGTGTCATGCACATTTAATAGGGG
+
@C?FDFDFGHHGHIJIEIGEGHIGGIJJGGIIIGIHEHGGIIIIGGGGGIFGHGIJIIGGHHHHCEFDDECFEEDD>C?@?>ADCA@@CCDEEEDEDDDD
@HWI-ST279:219:D0RJNACXX:5:1103:11381:154797
AAACTCGTCAGCGTCGTTTCCAAGTCCTCGGTAACAGAGTGAAACCCCCGTTGAGGCCGATTCGTTTCATTCACCGGATCTCTTGCGTCCGCCTCCGCCGT
+
CCCFFFFFGGHHHIJJJJJJIJIHIIJGHIGBFGGGIIGGEGGIGIJGJGGEFHGFFFDBDBCBCD?CDEEEECCBB@>BDDEDDDDDDDDDDDDDDDDB5
@HWI-ST279:219:D0RJNACXX:5:1103:17835:154809
TGGGGGTTTCACTGGTGTGTCATGCACATTTAATAGGGGTAAGACTGAATAAAAAATGATTATTTGCATGAAATGGGGATGAGAGAGAAGGAAAGAGTTTC
+
@@CFFFDFDHHHGJIAE?ECFHIIIJIEIJJGGIGIIJJ?FGIIJJIIIICFIJIHHHHHHFFFFFBFEECEEEDCDDBDDDDDDBDDDCDDDDDDD:>AA
@HWI-ST279:219:D0RJNACXX:5:1103:5266:155325
CTGTACTATCAAACTTACCTCTAAGGCCAGTCACAATGGGGGTTTCATTGGTGTGTCATGCACATTTAATAGGGGTAAGACTGAATAAAAAATGATTATTT
+
CCCFFFFFHHHHHJJJJJJJJJJJJJJJJJIJGIHJIJJJJJDHIJIJGJHHHHIIJJJJJHHHHHHFFFFFFEDABDDDDDDDDDEDDDDDDDDDEEDEE
@HWI-ST279:219:D0RJNACXX:5:1103:6965:156263
GGTCGCACGGCGGAGGCGGACGCAAGAGATCCGGTGAATGAAACGAATCGGCCTCAACGGGGGTTTCACTCTGTTACCGAGGACTTGGAAACGACGCTGAC
+
@@BDFDFFHHHGGHIIIJJHFDBDDDDBCCDDDD7@BCDDDDDCBBD@BB7<BDDCDC;BBDB7>BCDDDDDDDDDDDD@DDDBDDDDDCDDDDDDBBDDC
@HWI-ST279:219:D0RJNACXX:5:1103:9982:156542
AGCAACTTGTATCAATTAAATGCTTTGCTTAGTCTTGGAAACGTCAAAGTGAAACCCCTCCACTGTGGGGATTGTTTCATAAAAGATTTCATTTGAGAGAA
+
CCCFFFFFHHHHHJJJJJJJJJJJJJJJJJJJIIJJJJJJJJJJJJJJJDBFIJIJJJJJJIJJJHIJJHAHFFEFFFFEEEEEEDDDDDEEEFEEDDDDD
@HWI-ST279:219:D0RJNACXX:5:1103:13125:156701
ATTAGTAATAACGGTAGGAGTACTAATCTATGTACTTTGTGGCTTTCCTAGGTAGTCCGGTGTCGTCTTAGGCCAGTCACAATGGAGGTTTCACTGGTGTG
+
B@@FFEFFHDFGFHAEGIEGFBFHHEHHHFIIDGFHIJJDDA@DHIBDFBBDBFBDDHGG;FAEGCHEHCHFFFFDECEEEDDDDDDD??CC@CCCB@CDB
@HWI-ST279:219:D0RJNACXX:5:1103:20378:156575
CATTTCCCTCTATTAGGCCAGTCACAATGGGGGTTTCACTGGTGTGTCATGCACATTTAATAGGGGGAAGACTGAATAAAAAATGATTATTTGCATGAAAT
+
CCCFFFFDDFBFFGIJI3CFHHEGHGEHIJIJJJJIJIIJJI?D=F=BG@=CDGEHJJEIIIFHF;/>@@ACDD@CCDACDDDDDCDDEDEEEDDDDDD:>
@HWI-ST279:219:D0RJNACXX:5:1103:6919:156791
GAATCGGCCTCAACGGGGGTTTCACTCTGTTACCGAGGACTTGGAAAAGACGCTGACGAGTTTCACCAGGATGAAACTCTTTCCTTCTCTCTCATCCCCAT
+
@C@FFFFFGHHHGIJIJFEGIGICCH;=F=;=C=EH<B/??C>@@CCC??=9;8,2A58)82>CDC@@B@BDCCCCCC>>>>C>:@AC:>@@:@CAABB<C
@HWI-ST279:219:D0RJNACXX:5:1103:7407:156791
AATTGATACAAGTTGCTGGGATCATTTGTACCCAAAATCCGGCGCGGCGCGGGAGAATGCGGAGGTCGCACGGCGGAGGCGGACGCAAGAGATCCGGTGAA
+
CCCFFFFFHHHHHJJJJJJJJJJIJJJJIIJJJJIJIJJJJJIJJJJHDDBDDDDDDDDCDD@BDBCDDDDDDDDDBDDDDDBDDDDBBDDCDDDDD9@BC
@HWI-ST279:219:D0RJNACXX:5:1103:12242:157162
CTGGTGTGTCATGCACATTTAATAGGGGTAAGACTGAATAAAAAATGATTATTTGCATGAAATGGGGATGAGAGAGAAGGAAAGAGTTTCATCCTGGTGAA
+
B@CFDDDDDHHHHIIJJJJJJJJJJJJJCGIIJIJJJJIJJJJJJJJJJJJJJJIJJJJFIIIIJJJHIGHHGFFFFEEEEEDDDD@DDEEEEDDDDDDDD
@HWI-ST279:219:D0RJNACXX:5:1103:11428:157385
TCACAATGGGGGTTTCACTGGTGTGTCATGCACATTTAATAGGGGTAAGACTGAATAAAAAATGATTATTTGCATGAAATGGGGATGAGAGAGAAGGAAAG
+
CCCFFFFFHHHHHIJJJJGJJFHDGBHIJJJIJJJJJJJJJJJJJ@GIIIFHJJJJJJJHHFFFFDFEEFEFDEEDDDDDDDDD@DDDDDDDDDDDDDDDB
@HWI-ST279:219:D0RJNACXX:5:1103:10132:157991
CGTTTCCAAGACTAAGCAAAGCATTTAATTGATACAAGTTGCTGGGATCATTTGTACCCAAAATCCGGCGCGGCGCGGGAGAATGCGGAGGTCGCACGGCG
+
CC@FFFFFHHHHHJJJJJJJIIIJJJJJJJIJJJJJJJIIJIJJJJJJJJHIJJHHIJJJJJJJJJJJIHFDDDDDDDDDDDDDDDDDDDDBDDBDDDDDD
@HWI-ST279:219:D0RJNACXX:5:1103:8562:158026
GGGTTTCACTTTGACGTTTCCAAGACTAAGCAAAGCATTTAATTGATACAAGTTGCTGGGATCATTTGTACCCAAAATCCGGCGCGGCGCGGGAGAATGCG
+
CCCDFFFFHHHHHJJJIJJJJJJIJJJJJJJJJJJIJJJJJJJJIIJJJJHIIJJJJJJJJJJJJJJJIJJJJIJHHHHHFFDDDDDDDDDDDDDDDDDDD
@HWI-ST279:219:D0RJNACXX:5:1103:12091:158228
GTGTGTCATGCACATTTAATAGGGGTAAGACTGAATAAAAAATGATTATTTGCATGAAATGGGGATGAGAGAGAAGGAAAGAGTTTCATCCTGGTGAAACT
+
@B@DDDFFHHH8FGHJJJJJJJJIJCGGGIJJJIJJIIJJJIJIJIJGIIFIIIJJGGIGIJJJCHIGGHGEHFFFFEEEEDD;ACDDCDDDDDCCCDDDD
@HWI-ST279:219:D0RJNACXX:5:1103:4326:158464
GGAGTATAAGGCCAGTCACAATGGCTAGTGTCATTGCACGGCTACCCAAAATATTATACCATCTTCTCTCAAATGAAATCTTTTATGAAACAATCCCCACA
+
@@BFDEFFHHHHHJJJJIIJIJJJJIJJCHEGHGIIGGIGJJIJIJJIJJIIJIIHIIIIGEHGIJJJJJHHHHHHHFFFFFFEDEEDEEDDDDDDDDDDB
@HWI-ST279:219:D0RJNACXX:5:1103:7762:158315
CGTCCGCCTCCGCCGTGCGACCTCCGCATTCTCCCGCGCCGCGCCGGATTTTGGGTACAAATGATCCCAGCAACTTGTATCAATTAAATGCTTTGCTTAGT
+
CCCFFFFFHHHHHJJHJJJJJJJJJJIIJJJJJJJJJHHFDDDDDDDDDDCCDDD?CDDDDDDDDDDDDDDDDDDDDDDEEEDDEDDDEEDDEDDDDDDDA
@HWI-ST279:219:D0RJNACXX:5:1103:19015:159166
GAGTGAAACCCCCGTTGAGGCCGATTCGTTTCATTCACCGGATCTCTTGCGTCCGCCTCCGCCGTGCGACCTCCGCATTCTCCCGCGCCGCGCCGGATTTT
+
B@C?DEBDACFFHJFGIAFGGBGDHIIIIJII@HGGGHGIJGIGIJJJIG=EFFDDDDDDDDDB;@;@B5;BDDBBBDDDEDCDDDDBD>B0)09B><9A:
@HWI-ST279:219:D0RJNACXX:5:1103:3708:160443
CATCCTGGTGAAACTCGTCAGCGTCGTTTCCAAGTCCTCGGTAACAGAGTGAAACCCCCGTTGAGGCCGATTCGTTTCATTCACCGGATCTCTTGCGTCCG
+
@@CFFFFBHDHHFEHIIJIGGIIFHIHGGGIIJDFH9DGIJIJJIIIIJG@FAGHIJJHFFFDD;@BB>?BBCBACDDEEDDD@CBDDBBDDED@CBBBD>
@HWI-ST279:219:D0RJNACXX:5:1103:17612:160430
GGTTTCACTCTGTTACCGAGGACTTGGAAACGACGCTGACGAGTTTCACCAGGATGAAACTCTTTCCTTCTCTCTCATCCCCATTTCATGCAAATAATCAT
+
B@=DDDDDHHHGHIJIIGHIIAFIIJJJIIIJDGHGGGGEICF;DE;DGIEHHCEFFFFFCCCCCCEDCDDDC3@CADDDDDACCDECEDDDCCDACCDCC
@HWI-ST279:219:D0RJNACXX:5:1103:20842:161395
CGTCCGCCTCCGCCGTGCGACCTCCGCATTCTCCCGCGCCGCGCCGGATTTTGGGTACAAATGATCCCAGCAACTTGTATCAATTAAATGCTTTGCTTAGT
+
B@@;DDFDHHDHHGH?EHHGIIJJIGFGIJIJAFHGJHGDC?BBDDB5@@9CCBD<:ACCCACC@CCDCCBD?ACDDCDEEEADEDDCE3@CDDCDDCC@@
@HWI-ST279:219:D0RJNACXX:5:1103:9651:161611
CCGATTCGTTTCATTCACCGGATCTCTTGCGTCCGCCTCCGCCGTGCGACCTCCGCATTCTCCCGCGCCGCGCCGGATTTTGGGTACAAATGATCCCAGCA
+
CCCFFFFFHHHHHJJJJJJJJIJJJJIJIIIIJJIIJIJJIJJIGEHFFFBDDDDDDDDDEDDDDDDDDBDDDDBB>BDDDDDD?CDDDDCDDDDDDDDDD
@HWI-ST279:219:D0RJNACXX:5:1103:3212:161978
CGAGGACTTGGAAACGACGCTGACGAGTTTCACCAGGATGAAACTCTTTCCTTCTCTCTCATCCCCATTTCATGCAAATAATCATTTTTTATTCAGTCTTA
+
@@@DDDFDHFFBHJGIJJIGGGIGGF:?DGGJJDHIBGIGHIJEH;FHIGAEEHH>EEHHGBCEDDC>AAD@CCA>C>@ACED:@;CDDDBCD>@>+:4>@
@HWI-ST279:219:D0RJNACXX:5:1103:20597:162221
CGCCGCGCCGGATTTTGGGTACAAATGATCCCAGCAACTTGTATCAATTAAATGCTTTGCTTAGTCTTGGAAACGTCAAAGTGAAACCCCTCCACTGTGGG
+
CCCFFFFFHHGDHJJJJJJDHHIJJIJIJJJJIJHJJIJJJGIIJJHHHHHHHFFFFFFEEECDEEEEDDDDDDDBDDBDDCCDEDDDDDDDBDDDD>ACD
@HWI-ST279:219:D0RJNACXX:5:1103:4557:162261
CGTCGTTTCCAAGTCCTCGGTAACAGAGTGAAACCCCCGTTGAGGCCGATTCGTTTCATTCACCGGATCTCTTGCGTCCGCCTCCGCCGTGCGACCTCCGC
+
@B@FFDFFHGGHGHGIIJEE:CGIDIHJ<BHIEEGHIIIFHIHIJJJJHGEHHHHHFDFFFECEDDB>?DDEDDDDDDDD@BDDDBBDDBDDDDDDDDDDD
@HWI-ST279:219:D0RJNACXX:5:1103:19765:162423
AAAGCATTTAATTGATACAAGTTGCTGGGATCATTTGTACCCAAAATCCGGCGCGGCGCGGGAGAATGCGGAGGTCGCACGGCGGAGGCGGACGCAAGA
+
@@<DADFFHGHDFHHHEGIJIEEA:AHEBGDHEGCIGHC@DDFDFDA*??8?AGBB>?@DDDBD5<AACBBD@@(+9<09@@9>B5>98<B3<BBBBB?
@HWI-ST279:219:D0RJNACXX:5:1103:20232:162450
TTCTCCCGCGCCGCGCCGGATTTTGGGTACAAATGATCCCAGCAACTTGGATCAATTAAATGCTTTGCTTAGTCTTGGAAACGTCAAAGTGAAACCCCTCC
+
@B@BDDED1<DAHIJIIJA;FGGIGHG@CEHHECABDDDF@3@@@ACCA(-;A?>@:ACC(,>>ACDCD@CC@@:@CCCDDDD<ABDDD@C>:C>BB>2<?
@HWI-ST279:219:D0RJNACXX:5:1103:13885:162656
GGGTAAGACTGAATAAAAAATGATTATTTGCATGAAATGGGGATGAGAGAGAAGGAAAGAGTTTCATCCTGGTGAAACTCGTCAGCGTCGTTTCCAAGAGA
+
B@CADFFFHHHGHJIIIIIIJJJJJJJJJJJHJJJJIIJJJJDHIGIDHHDHGIJJJJGGIEHIHIIJHHHHEFFFFFFDDEDDDDDDDDDDDDDEDDADC
@HWI-ST279:219:D0RJNACXX:5:1103:4106:163113
AAAATCCGGCGCGGCGCGGGAGAATGCGGAGGTCGCACGGCGGAGGCGGACGCAAGAGATCCGGTGAATGAAACGAATCGGCCTCAACGGGGGTTTCACTC
+
@C@FF;DFHHHGHJJIJJJFDDDDDCCBD6BD<CBBBDDDDDD:@DBDDB9BBDDDCAADDCDB-8<CDDDDDDDDDDDDDBDBBD@CDDDDD&5?CDDDC
@HWI-ST279:219:D0RJNACXX:5:1103:10191:163028
CAAGACTAAGCAAAGCATTTAATTGATACAAGTTGCTGGGATCATTTGTACCCAAAATCCTGTGAATGCGGAGGTCGCACGGCGGAGGCGGACGCAAGAGA
+
CCCFFFFFHHHHHJJIJJJJJJJJJJJJJJJJGIJJJJJJJJJIIJJIIJGHIJJJJJJJJJJJJJJJJJJIHFFFDDDDDDDDDBDDBDDDDDDDDDDDC
@HWI-ST279:219:D0RJNACXX:5:1103:7500:163594
GGGTAAGACTGAATAAAAAATGATTATTTGCATGAAATGGGGATGAGAGAGAAGGAAAGAGTTTCATCCTGGTGAAACTCGTCAGCGTCGTTTCCAAGTCC
+
BCCBDEFFHHHHGJJJJJJJJJJJJJJJJJJJIIJJJJJJJIGIJJJHIHFHJIIJJJJJJGHIHJJGHHHHHFFFFFFEDEDDDDDBDDDDDDDDDDCDC
@HWI-ST279:219:D0RJNACXX:5:1103:10411:164247
TATACCATCTTCTCTCAAATGAAATCTTTTATGAAACAATCCCCACAGTGGAGGGGTTTCACTTTGACGTTTCCAAGACTAAGCAAAGCATTTAATTGATA
+
CCCFFFFFFHHFHIJJJJJJJJJIJJJIJIJJJIJJJJIJJIJJHHDHIIGHIJJJ;FHGCHIJJHHGGFFFFFEEEEEEDDDDDDDDDDDDDDEDEDCAC
@HWI-ST279:219:D0RJNACXX:5:1103:11049:164391
TAATTGATACAAGTTGCTGGGATCATTTGTACCCAAAATCCGGCGCGGCGCGGGAGAATGCGGAGGTCGCACGGCGGAGGCGGACGCAAGAGATCCGGTGA
+
@B@DDEDFHFHFHIIJIIGIIJJIJGIGHHIHGIGIIHEGGHGIJJJEFA>?BBB5@@CCDBB78B29;BDB>>@BDBBBDDBBDB<<BBDB9:@:8@09@
@HWI-ST279:219:D0RJNACXX:5:1103:14933:164254
GTACCCAAAATCCGGCGCGGCGCGGGAGAATGCGGAGGTCGCACGGCGGAGGCGGACGCAAGAGATCCGGTGAATGAAACGAATCGGCCTCAACGGGGGTT
+
@B@?DDFFFHFFH><FGGGEBHDBFA@BB@DDCBBBBBDDDB7B@55:8B8@?57<@@75;B3<(+::8>00?44>(>@C8-<8?8<@05<:39509>595
@HWI-ST279:219:D0RJNACXX:5:1103:18364:164713
GAATCGGCCTCAACGGGGGTTTCACTCTGTTACCGAGGACTTGGAAACGACGCTGACGAGTTTCACCAGGATGAAACTCTTTCCTTCTCTCTCATCCCC
+
<?<DDDAD6DBFBGIEGIG7DCGCGFFGCHF9C;A;B<9(;>@AA>A3;;/88358?B?528AAD>C@88?:AACD>@44:4(4@>4>>:>@@A<@>8?
@HWI-ST279:219:D0RJNACXX:5:1103:11864:164784
TAAGGCCAGTCACAATGGGGGTTTCACTGGTGTGTCATGCACATTTAATAGGGGTAAGACTGAATAAAAAATGATTATTTGCATGAAATGGGGATGAGAGA
+
=8?DABDF;F<FFBH>EB?EGII;CGGGII:B)8B9?BGB<9)B8<88=CCBEE-4@>ACHHC;@CEEFABBCC@ADCDCCCDDDAC@CCCD<<@?:AAC<
@HWI-ST279:219:D0RJNACXX:5:1103:18177:165155
ATATTATACCATCTTCTCTCAAATGAAATCTTTTATGAAACAATCCCCACAGTGGAGGGGTTTCACTTTGACGTTTCCAAGACTAAGCAAAGCATTTA
+
?<BDFFFF?FBFFB@FFDHBIIJG4C::A?FAFH@HB?FFEF?CBG<DDDG809ED;BA@5';7@EHGEH>H9(;;...(;?5;;@;?>?:?555;@C
@HWI-ST279:219:D0RJNACXX:5:1103:5788:165584
AGCAAAGCATTTAATTGATACAAGTTGCTGGGATCATTTGTACCCAAAATCCGGCGCGGCGCGGGAGAATGCGGAGGTCGCACGGCGGAGGCGGACGCAAG
+
CCCFFFFFHHHHHJJJJJJJJJJJHHJJHIJJJJJIIIIJGEIJJJJJJJHIIJIIJHFDBDDDDDDDDDDDDDDDDBDDDDDDDDDDDDDDDDBDDDBBB
@HWI-ST279:219:D0RJNACXX:5:1103:8363:165887
GTTTCACTGGTGTGTCATGCACATTTAATAGGGGTAAGACTGAATAAAAAATGATTATTTGCATGAAATGGGGATGAGAGAGAAGGAAAGAGTTTCATCCT
+
CCCFFFFFHHFHFHHIJJIJIJJJJJJJJIJJJJ@GHIJJJIIJIJJJJJHIJJJJIJJJJJIJJIJIJIJJHEHFFFFFDDDDDDDDDDDDADDEFEEDD
@HWI-ST279:219:D0RJNACXX:5:1103:12187:165830
ATTGATACAAGTTGCTGGGATCATTTGTACCCAAAATCCGGCGCGGCGCGGGAGAATGCG
+
?@@DDFFFBDDFFIBHBD@AFGAA@AAHGBACCGHCHD?DG<FBG@BA?@=@8-0(3@>B
@HWI-ST279:219:D0RJNACXX:5:1103:14204:166749
TTATACCATCTTCTCTCAAATGAAATCTTTTATGAAACAATCCCCACAGTGGAGGGGTTTCACTTTGACGTTTCCAAGACTAAGCAAAGCATTTAATTGAT
+
CCCFFFFFGHHHHJJJJJIJJJJJHHIJJJJJGIJJJJJJJJJJJIJHJBBFBGIJJ@FHDHIJJHHHHHFFFFEEDEDEDDDDDDDDDDDDDDECDEDDE
@HWI-ST279:219:D0RJNACXX:5:1103:16268:166986
CTCCCGCGCCGCGCCGGATTTTGGGTACAAATGATCCCAGCAACTTGTATCAATTAAATGCTTTGCTTAGTCTTGGAAACGTCAAAGTGAAACCCCTCCAC
+
@@@FFAFDA?FHFIGGDG@BBEHG6@@EIHHH>AEHFFFFFEEEDEDCCD;ACDEDCCEEDDDCDDBCCC@CDDACDDDCDBDBBDA>C@ACDBBDBDDDC
@HWI-ST279:219:D0RJNACXX:5:1103:19943:166752
CATCCTGGTGAAACTCGTCAGCGTCGTTTCCAAGTCCTCGGTAACAGAGTGAAACCCCCGGTGAGGCCGATTCGTTTCATTCACCGGATCTCTTGCGT
+
+B@ADD;D=C+CFBAFHJI<GEHDF6?GHIIJG@?9DFC?FD8CGHGGA)/>@FHGEHHF6ABBDABDD:8?><>CBC@AD@:>:<@350>ACDCADB
@HWI-ST279:219:D0RJNACXX:5:1103:6188:167123
GTGGAGGGGTTTCACTTTGACGTTTCCAAGACTAAGCAAAGCATTTAATTGATACAAGTTGCTGGGATCATTTGTACCCAAAATCCGGCGCGGCGCGGGAG
+
B@BFFFFFHFHHHJJJJJJJJJIJJJJJJJJJJJJJIJJIHHGIJJJJJIJIIJJIJJHIIIHJJHHHHFFFFFFEEEEEDDDDDDDDDDDDDDDDDDDDD
@HWI-ST279:219:D0RJNACXX:5:1103:3315:167717
AAGGAAAGAGTTTCATCCTGGTGAAACTCGTCAGCGTCGTTTCCAAGTCCTCGGTAACAGAGTGAAACCCCCGTTGAGGCCGATTCGTTTCATTCACCGGA
+
@@CFFFFFHHFFHIJJIIIJJGIIJGIID;F)CG@HGIIHJIJGIJJIJJGHGGFHIGGGGH7AACDDEFDDD?B@BDDDDDDDDDBACBCDDEDCCCDDB
@HWI-ST279:219:D0RJNACXX:5:1103:4934:167807
GTTTCACTGGTGTGTCATGCACATTTAATAGGGGTAAGACTGAATAAAAAATGATTATTTGCATGAAATGGGGATGAGAGAGAAGGAAAGAGTTTCATCCT
+
@@BFFFFFHGCFFGGIJJJJIJIJJJJIIIJJJI?FHIJJJJIJJJJJJJIIIJJJJJJJJJJJJJFIJJJJHEEFFFEFDDDDDDDDDDDDCDDEEEEDC
@HWI-ST279:219:D0RJNACXX:5:1103:8062:167841
GGGTTTCACTTTGACGTTTCCAAGACTAAGCAAAGCATTTAATTGATACAAGTTGCTGGGATCATTTGTACCCAAAATCCGGCGCGGCGCGGGAGAATGCG
+
?<<BDDDFHHGDHIEEBDGBHHHHJI><@ECGHIGGCGIH@GBD9?GCGBEFF?4<DBFEEEBFFHCFFHGHIIIHEEHHDEB>BB>BDBB>><95<C>C@
@HWI-ST279:219:D0RJNACXX:5:1103:5426:168084
AGTGTCATTGCACGGCTACCCAAAATATTATACCATCTTCTCTCAAATGAAATCTTTTATGAAACAATCCCCACAGTGGAGGGGTTTCACTTTGACGTTTC
+
CCBFDFFFHHHHHJJJJJJJJJJJJJJJJJJJJIJJIJJJJJJJJJJJJJIIJJJJJJIJIJJJJIJIGIIJGHHHDFFFFDDDDDDDFDDDDDDDDDDDD
@HWI-ST279:219:D0RJNACXX:5:1103:11438:168218
GAGAGAGAAGGAAAGAGTTTCATCCTGGTGAAACTCGTCAGCGTCGTTTCCAAGTCCTCGGTAACAGAGTGAAACCCCCGTTGAGGCCGATTCGTTTCATT
+
@;;BDBADDBDHHC@F@<CHCHBHCEGG?EHHJGAFFHGEDC<HEGIIG@@=F@8CEAEHE;EDDCDBCCEEDCE??BBD;B@D@CBDB>5?C@CC?@>>C
@HWI-ST279:219:D0RJNACXX:5:1103:15128:168220
GCCACTAAGGCCATTCACAATGGCTAGTGTCATTGCACGGCTACCCAAAATATTATACCATCTTCTCTCAAATGAAATCTTTTATGAAACAATCCCCACAG
+
@C@FFDDDFHFDHBDHIHEEHEFGCEE9CCAEBF9?GBGGA?FBBF<FFDBGG@=8=8=@F;@DHIGCCDCCAA=C>>;;CCBCC@ACACD@CACC?9?@B
@HWI-ST279:219:D0RJNACXX:5:1103:8495:169188
CAGAGTGAAACCCCCGTTGAGGCCGATTCGTTTCATTCACCGGATCTCTTGCGTCCGCCTCCGCCGTGCGACCTCCGCATTCTCCCGCGCCGCGCCGGATT
+
@CCFFDEFHHHHHJJJJJIGIJIJIFHGGGHIJJIJJEGIJIJGIJJJIIEHHDDFDDDDBDDDDD@BDD@DDDDDDDBDDDEDDDDDDDDDDDDDDD9>B
@HWI-ST279:219:D0RJNACXX:5:1103:12155:169279
AAGAGATCCGGTGAATGAAACGAATCGGCCTCAACGGGGGTTTCACTCTGTTACCGAGGACTTGGAAACGACGCTGACGAGTTTCACCAGGATGAAACTCT
+
CCCFFFFFHHHFHJJJJJJIJJIJJJJJJJIJJJJJJJJHBDDEFECDDDDDDDDDDDDDDDDDDCDDDDDDDDDDDDDDD?BDDDDDDDDBCDDDDDDCD
@HWI-ST279:219:D0RJNACXX:5:1103:3860:169837
AGGTCGCACGGCGGAGGCGGACGCAAGAGATCCGGTGAATGAAACGAATCGGCCTCAACGGGGGTTTCACTCTGTTACCGAGGACTTGGAAACGACGCTGA
+
CC@DFFFFHHHGHIIJJJIHFFDDDDDDBCDDDDD@DDDEDDDDDDDDCDBDDDDDCDDBDDDD>BBCDDCCCDDCDDDDDDDDDCACDD>CCDDDDD>B>
@HWI-ST279:219:D0RJNACXX:5:1103:10699:170116
GGACCATAAGGCCAGTCACAATGGCTAGTGTCATTGCACGGCTACCCAAAATATTATACCATCTTCTCTCAAATGAAATCTTTTATGAAACAATCCCCACA
+
CCCFFFFFHHHHHJJJIJJJJJJJJJJJFGFIIJJIFEHIJJFIJJJJJJIJJJJJGIGIJIIGIJIIJHFHHHHFFFFFFFEECEEDEDDDDDDDDBCD?
@HWI-ST279:219:D0RJNACXX:5:1103:7445:170316
GGAGGCGGACGCAAGAGATCCGGTGAATGAAACGAATCGGCCTCAACGGGGGTTTCACTCTGTTACCGAGGACTTGGAAACGACGCTGACGAGTTTCACCA
+
CCCFFFFFHHHHHJJJJJJJJJJFHIJJIJJJJJHHHHFFDDDEDDDDDDBD5<BCDDDDDDDDDDDDDDDDDDDDDDDDDDDDDDBDDDDBD?BDEEDDA
@HWI-ST279:219:D0RJNACXX:5:1103:5728:170855
GGGATCATTTGTACCCAAAATCCGGCGCGGCGCGGGAGAATGCGGAGGTCGCACGGCGGAGGCGGACGCAAGAGATCCGGTGAATGAAACGAATCGGCCTC
+
CCCFFFFFHGHGHJJJJJJJIJJIIJIIJIJJHFDDDDDDDDDCDBDD<C@@DDDDDDD;BDBDDDBBBDDDDDCCDDDDBDDDEDDDDDDDDDD@B<BBB
@HWI-ST279:219:D0RJNACXX:5:1103:5338:171739
GGGGGCTTCACTCTGTTACCGAGGACTTGGAAACGACGCTGACGAGTTTCACCAGGATGAAACTCTTTCCTTCTCTCTCATCCCCATTTCATGCAAATAAT
+
BB@FD)<B;ACCFGEHE,?E@AEF:?DDB@G@@@76DGHGBHGBHE;BFDFCDCD??C@>;5>;>:>CC(,>>CDC@>>:@CDABD9>CC>A@A(+4::>@
@HWI-ST279:219:D0RJNACXX:5:1103:14493:171615
GGGTAGCCGTGCAATGACACTAGCCATTGTGACTGGCCTCACAATGGGGGTTTCACTGGTGTGTCATGCACATTTAATAGGGGTAAGACTGAATAAAAAAT
+
@?@BDDBBHFFD?HGHIJIJJBFCHIFIJCGGCHHHCGGIJIIJGEHIII<4;CHHFHHCEBBBCEEEECDDDCFDEDEDDDB@BDDCDDDDDDDDCCDDA
@HWI-ST279:219:D0RJNACXX:5:1103:13426:171823
GAGGAATGTTTGGAATGGGACCTTTTGGGATGGTGAGTGGCTCTGCGCCGCCTCCACCCCTATTGCCCAACATTATGTCAGCAGGTTTTCCAAGACTAAGC
+
@C@DDFFFHFFGFIJEIIJIJEHIGCHGIHHEGHHEGGHGIGIGHDIIGIIIFHHGFFFDDDDCCDDDDDDDDDDDDCDEDCCDDACDDDCCDDDDDDDDD
@HWI-ST279:219:D0RJNACXX:5:1103:11986:172040
CGTTTCCAAGACTAAGCAAAGCATTTAATTGATACAAGTTGCTGGGATCATTTGTACCCAAAATCCGGCGCGGCGCGGGAGAATGCGGAGGTCGCACGGCG
+
CCCFFFFFHHHHHJJJJJJJJJJJJJJJJJJJIJJJJJJJJJJJJJJJJJGIJJIJJJJJJJJJJJJJJHFDDDDDDDDDDDDDDDDDDDDDDDDDDDDDD
@HWI-ST279:219:D0RJNACXX:5:1103:19963:172219
TTGCATGAAATGGGGATGAGAGAGAAGGAAAGAGTTTCATCCTGGTGAAACTCGTCAGCGTCGTTTCCAAGTCCTCGGTAACAGAGTGAAACCCCCGTTGA
+
@@CFFFEDFDHHHIJ1CHCHAFAF?EHIIJJJGIHHI9FEGHIJJ?DHEC9FHIHGCHGICGHHDFDFFEECEDEDDDDD@DDDDDCDDEDCDBBDDBDDB
@HWI-ST279:219:D0RJNACXX:5:1103:9355:172478
GTAACAGAGTGAAACCCCCGTTGAGGCCGATTCGTTTCATTCACCGGATCTCTTGCGTCCGCCTCCGCCGTGCGACCTCCGCATTCTCCCGCGCCGCGCCG
+
@@@FFDDAFHHHBHGIFIJIEHG8EFDHGGHB@@FGEHEIIEHIIIJ@;A?AHE@<BBBDDDB8?B:=@-5>@>9><@CBBD><BDACC9<@9<@9@39>@
@HWI-ST279:219:D0RJNACXX:5:1103:9790:172653
CCGCCGTGCGACCTCCGCATTCTCCCGCGCCGCGCCGGATTTTGGGTACAAATGATCCCAGCAACTTGTATCAATTAAATGCTTTGCTTAGTCTTGG
+
=@1?;800@C88:CFEF?8?@9BF>FH?@FHI/@<B8@;;=C@;5@@CCC9>>C<3(3(3++39<3>:>:@>A@:A4:::4>:CC>@ACDCCC@:@C
@HWI-ST279:219:D0RJNACXX:5:1103:10650:172562
CGTCCGCCTCCGCCGTGCGACCTCCGCATTCTCCCGCGCCGCGCCGGATTTTGGGTACAAATGATCCCAGCAACTTGTATCAATTAAATGCTTTGCTTAGT
+
CCCFFFFFHHHHHJJHIIJJJJJJJJJJJJIJJJJJJHHFDDDDDDDBDDCDDDD?CDDDDDDDDDDDDDDDDDDDDACEEEDDEDDDEEDDEDDDDDDDC
@HWI-ST279:219:D0RJNACXX:5:1103:20436:174515
GGACGCAAGAGATCCGGTGAATGAAACGAATCGGCCTCAACGGGGGTTTCACTCTGTTACCGAGGACTTGGAAACGACGCTGACGAGTTTCACCAGGATGA
+
C@CFFFFFHHFDDHGHHFGHHIEGIIJJIEEGIGHIGAHIIGIIID/;@C>ACCDDACDDC@DDD>DDDDDCCDDDD<>B5<@CD7B<@@CDCDDDDDDD@
@HWI-ST279:219:D0RJNACXX:5:1103:6019:174887
AGGCCAGTCACAATGGCTAGTGTCATTGCACGGCTACCCAAAATATTATACCATCTTCTCTCAAATGAAATCTTTTATGAAACAATCCCCACAGTGGAGGG
+
CCCFFFFFHGHHHJJIJJJJEHFIIJJJIJJJJJJJJJJIJIGIIJJJJJJIHIJIJIJIJIGJJJIIEHHHHHHHHHFFFFFDDEEEEDDD@BCC(>ADB
@HWI-ST279:219:D0RJNACXX:5:1103:12096:174915
CATTAGGCCAGTCACAATGGCTAGTGTCATTGCACGGCTACCCAAAATATTATACCATCTTCTCTCAAATGAAATCTTTTATGAAACAATCCCCACAGTGG
+
@@CFFFFFHHHHHJJJJJJJJJJJHGHIIJJJJJJJIIJIIJJIJJJIIJFHIGIJIJJIJIJJJIJJJIJHHHHHHFFFFFFFEEEEDDDDDDDDDDCCD
@HWI-ST279:219:D0RJNACXX:5:1103:15286:174892
ACCGGATCTCTTGCGTCCGCCTCCGCCGTGCGACCTCCGCATTCTCCCGCGCCGCGCCGGATTTTGGGTACAAATGATCCCAGCAACTTGTATCAATTAAA
+
@CCFFFFFHHHHGJJIIIJJJJIJJJJJDHHIIIJJJIHHHFFFFEEEDDBBDDDBDDBDBDDDDDBD?CDDDDDDDCDDDDDDDDDCDDDDEEEDDEDDD
@HWI-ST279:219:D0RJNACXX:5:1103:10457:175457
TCATCCTGGTGAAACTCGTCAGCGTCGTTTCCAAGTCCTCGGTAACAGAGTGAAACCCCCGTTGAGGCCGATTCGTTTCATTCACCGGATCTCTTGCGTCC
+
CCCFFFFFHHHHHJJJJJJJJJIJIJJJJJJJJJJIJJJJJJHIJJJIIJIHGIJIJJHHFBEDDEDDDD@DDDDDDDDEEEEEDDDDBDDDDEDDDDBDB
@HWI-ST279:219:D0RJNACXX:5:1103:4010:175577
AGCCACAATGGCTAGTGTCATTGCACGGCTACCCAAAATATTATACCATCTTCTCTCAAATGAAATCTTTTATGAAACAATCCCCACAGTGGAGGAGTTTC
+
==+=:2BDF?DF?BEAA:A@DEEDH9;:1:?9:DHIJE*94BGHCFGGCHBF*=.=)/)@F474=@.7B;@E>AEH:)7.;7@6,>3?A>>9A<<,,,5@@
@HWI-ST279:219:D0RJNACXX:5:1103:7357:175661
GAACACCGGTAATAAGGCCAGTCACAATGGGGGTTTTACTGGTGTGTCATGCACATTTAATAGGGGTAAGACTGAATAAAAAATGATTATTTGCATGAAAT
+
BBCD?DDDA@?DFHIHD?EC=G@GGGIJCGIG87?BFEEGBG8B6@6CGDAAEHGFDDFF@D@CCB9:C(>>@CCCC@ADDDDBCDCEEC@@CDDC>ACDC
@HWI-ST279:219:D0RJNACXX:5:1103:17356:175718
GAAATGGGGATGAGAGAGAAGGAAAGAGTTTCATCCTGGTGAAACTCGTCAGCGTCGTTTCCAAGTCCTCGGTAACAGAGTGAAACCCCCGTTGAGGCCGA
+
BBCFDFFFHHHHGJIIIIJJJJIJJJJJGIIJJJJJJJJEHIJJJIJJHJGHIIFIJIHHHHDDFEFFEEDDDDDDDDDDCDCDDDBDDDD>BDDDDDBDB
@HWI-ST279:219:D0RJNACXX:5:1103:7367:176770
ATATTATACCATCTTCTCTCAAATGAAATCTTTTATGAAACAATCCCCACAGTGGAGGGGTTTCACTTTGACGTTTCCAAGACTAAGCAAAGCATTTAATT
+
CCCFFFFFHHHHHJJJJJJJJJJJIJJJJJJJJJJJJJJJJJJJJJJJJJJIGGIFHIJJAHIGIJHHHDHHFFFEEEEEEDDDDDDDDDDDCDDDDFEDD
@HWI-ST279:219:D0RJNACXX:5:1103:20459:177092
CACGGCTACCCAAAATATTATACCATCTTCTCTCAAATGAAATCTTTTATGAAACAATCCCCACAGTGGAGGGGTTTCACTTTGACGTTTCCAAGACTAAG
+
@1BBDDFFDHFHFIGEGEHGIGGGIJEIGIGGEGHGGGEGIGIGHIJJIIFHIIIIJJJDEH@HGI4@>CGFFB,=@CCCCCDCCCB5?CCCDDCDCCCCA
@HWI-ST279:219:D0RJNACXX:5:1103:15103:177748
GGATTTTGGGTACAAATGATCCCAGCAACTTGTATCAATTAAATGCTTTGCTTAGTCTTGGAAACGTCAAAGTGAAACCCCTCCACTGTGGGGATTGTTTC
+
@@CFFFFFGGCFHJJJJJJIIJJJJJJJJJJIHIJIJJJJJJJJJIGIDGBFEGC8BGIIGIJGCG@CGIEIG>GHFFHH>?DB>AEEACDD@<B>ACDCC
@HWI-ST279:219:D0RJNACXX:5:1103:5627:178280
AATGCGGAGGTCGCACGGCGGAGGCGGACGCAAGAGATCCGGTGAATGAAACGAATCGGCCTCAACGGGGGTTTCACTCTGTTACCGAGGACTTGGAAACG
+
@@@FFFFFHHHHHJJJJJJJJIJHHDDDDDDDDDCB?CDCBD@DDDEDDDDDDDDDDDDDDDDCDDDDDDD5;B@CCDDDDDDDDDDBDDDDDDDCCCDDD
@HWI-ST279:219:D0RJNACXX:5:1103:11253:178568
ACTGGTGTGTCATGCACATTTAATAGGGGTAAGACTGAATAAAAAATGATTATTTGCATGAAATGGGGATGAGAGAGAAGGAAAGAGTTTCATCCTGGTGA
+
@@CFFDDDHHHHHJJJJJJJJJJJJJJJJFGHIIIJJJJIJJJJJJIJJJFIIJJJJJJJIJJJJJJJHGHHHFFFFDEEEEDDDDDCDDEEEEDDDDCDC
@HWI-ST279:219:D0RJNACXX:5:1103:4222:179239
GGTTTCACTCTGTTACCGAGGACTTGGAAACGACGCTGACGAGTTTCACCAGGATGAAACTCTTTCCTTCTCTCTCATCCCCATTTCATGCA
+
?@?D?BD?D?BFAFHFEH<CAFBE@HG<FDGGIBGDHHIGB=A5(=CA4@@CCH>BD:;C((6;6>;5-(-5AC;@:35:?<<95;>:>44@
@HWI-ST279:219:D0RJNACXX:5:1103:13432:179736
AGGCCGATTCGTTTCATTCACCGGATCTCTTGCGTCCGCCTCCGCCGTGCGACCTCCGCATTCTCCCGCGCCGCGCCGGATTTTGGGTACAAATGATCCCA
+
CCCFFFFFHHHHHJJJJJJJJJJJJJJJJIJJJJGJJJJJGIJJJJHBFFCDDDDDDBDDDDDEDDDDDDDDDDDDDDDDBDDDDBD?@CCDCCDDDDDDC
@HWI-ST279:219:D0RJNACXX:5:1103:4466:179771
CATGCACATTTAATAGGGGTAAGACTGAATAAAAAATGATTATTTGCATGAAATGGGGATGAGAGAGAAGGAAAGAGTTTCATCCTGGTGAAACTCGTCAG
+
@C@FFFFFHHHHHJJIJJIFGIIJJJJJJIJJJJIIJJIJJJJJJJJGIJIJJJJJJIHHGIIFHDHHHHHFFFDFCACCEEEEDDDD@CDDDDDDDBBD<
@HWI-ST279:219:D0RJNACXX:5:1103:7463:179948
CAGAGTGAAACCCCCGTTGAGGCCGATTCGTTTCATTCACCGGATCTCTTGCGTCCGCCTCCGCCGTGCGACCTCCGCATTCTCCCGCGCCGCGCCGG
+
B@@FFDEFFDHFBGGJGIIGJGGDHEFFHHDHHIJJIIEIHIIHEHIIGEGEHFFECCDDDDBDDD5@BB@BBDDD>@DDDDEDCDDDDBBBDDDDDB
@HWI-ST279:219:D0RJNACXX:5:1103:7155:180208
AATGATCATAGGCCAGTCACAATGGGGGTTTCACTGGTGTGTCATGCACATTTAATAGGGGTAAGACTGAATAAAAAATGATTATTTGCATGAAATGGGGA
+
@CCFDFFFHHHHHJJJIIIIJJIJIIIJIIGGGICGJ?D?DGGGJJJJJIFHIFEIGIJJH->EFFFFFECEEEEEDDDDDDFEDEEEDEEDDCDDDDDD7
@HWI-ST279:219:D0RJNACXX:5:1103:8036:180426
GGTTCTTGTTATAAGGCCAGTCACAATGGAGGTTTCACTGGTGTGTCATGCACATTTAATAGGGGTAAGACTGAATAAAAAATGATTATTTGCATGAAATG
+
CCBFFFFFHHGHGJJJJJJJJIJJJJJJJJJJHIJJJJJJJGHHHHJJJJHIJJJJJJJIGIJJJ;EHIJJJHHHHHHFFFDEEDDFEDFEFDEEDCDDDD
@HWI-ST279:219:D0RJNACXX:5:1103:11989:180408
ATTTGCATGAAATGGGGATGAGAGAGAAGGAAAGAGTTTCATCCTGGTGAAACTCGTCAGCGTCGTTTCCAAGTCCTCGGTAACAGAGTGAAACCCCCGTT
+
CCCFFFFFHHHHHJJJJIJIIIJJIJJJJIJJJGIJHIJJIJJJJJIHIJFHIJJJGIJJJIJJH>DFFEEEEEEDDDDDDDDDDDDDCDDEDDDDDDD>B
@HWI-ST279:219:D0RJNACXX:5:1103:15079:180264
AGGGGTTTCACTTTGACGTTTCCAAGACTAAGCAAAGCATTTAATTGATACAAGTTGCTGGGATCATTTGTACCCAAAATCCGGCGCGGCGCGGGAGAATG
+
CCCFFDFFHHHHHJIJIJIJJJJJIJJJJJJIJJJJIIJJJJJJJJJJJJFGIJJJJJIJJJDIJIJJJJGGHHHHHFFFFFDDDDDDDDDDDDDDDDDDD
@HWI-ST279:219:D0RJNACXX:5:1103:8719:180746
AGAGTTTCATCCTGGTGAAACTCGTCAGCGTCGTTTCCAAGTCCTCGGTAACAGAGTGAAACCCCCGTTGAGGCCGATTCGTTTCATTCACCGGATCTCTT
+
CCCFDEFFHHHHHJJEHBHIJJJIHIJJJJIJJJGJJJJJJGIJJJIIGGFHIJJGEHGIIHHHHFD=BDDDDDDDBDDDDCDDDEEEEEDDDB>BDDDDC
@HWI-ST279:219:D0RJNACXX:5:1103:12099:180695
TTTGACGTTTCCAAGACTAAGCAAAGCATTTAATTGATACAAGTTGCTGGGATCATTTGTACCCAAAATCCGGCGCGGCGCGGGAGAATGCGGAGGTCGCA
+
CCCFFFFDGHBFFIJGIGIEEIGJJFHBHIGIGIJGCAEGHJEGGIIIJGFHGEHGGIIHGGGIGICGGICHHB?DDDDDDDBDDDDDDDDBDDBB<?BB<
@HWI-ST279:219:D0RJNACXX:5:1103:12422:180564
AGGCCGATTCGTTTCATTCACCGGATCTCTTGCGTCCGCCTCCGCCGTGCGACCTCCGCATTCTCCCGCGCCGCGCCGGATTTTGGGTACAAATGATCCCA
+
@BCFFFFFHGHFHIGJJJJIIIIJGIIIGIJJJJJJIJJJIJIIJJGFFFACDDBDDDB@BDDEDDDDDBDDDDDDDDD>>BCDDDDBDDDDDDDDDDDDC
@HWI-ST279:219:D0RJNACXX:5:1103:12038:180874
GAGGCCGATTCGTTTCATTCACCGGATCTCTTGCGTCCGCCTCCGCCGTGCGACCTCCGCATTCTCCCGCGCCGCGCCGGATTTTGGGTACAAATGATCCC
+
B??DBFFDHHHGHJJJJJJJJJJJJIJIJJIJJJJIJJIIJJJIJIJEBFAABDDDDDDDDDDDEDDDDDDDDDDBDDBD59BDDDDD?CDCDCCDDDDCD
@HWI-ST279:219:D0RJNACXX:5:1103:6415:181467
AACGTCAAAGTGAAACCCCTCCACTGTGGGGATTGTTTCATAAAAGATTTCATTTGAGAGAAGATGGTATAATATTTTGGGTAGCCGTGCAATGACACTAG
+
@@@FDDFFBFHHDHIGIJJJIJIIGICGHJJGAHIHIIJIJIJJJJIIJJFFHJJIIIIJGHIIHHH=AEHFFFFFFFECDBDDDDDDDDDDDDD>CDDCC
@HWI-ST279:219:D0RJNACXX:5:1103:5732:181534
ATCCTGGTGAAACTCGTCAGCGTCGTTTCCAAGTCCTCGGTAACAGAGTGAAACCCCCGTTGAGGCCGATTCGTTTCATTCACCGGATCTCTTGCGTCCGC
+
BCCFFFFEHGHHHJIIHIJIIJJIIHIIJJIIHGIJJIJIGIJJIIIICGBFGHGHIHFDFDDEDBBBBDDDDCCDDEEEEEDDDDDDDDDCDDD@BBDB@
@HWI-ST279:219:D0RJNACXX:5:1103:14013:181642
ATCGGCCTCAACGGGGGTTTCACTCTGTTACCGAGGACTTGGAAACGACGCTGACGAGTTTCACCAGGATGAAACTCTTTCCTTCTCTCTCATCCCCAT
+
BC@DFADFHFHFDIGGE?FEHJHJGEGHH@GIB;A='??>@C>.6>=;BB=;@B?8@5+8>>BCCCDD?C>A:@AACCDD@C@C:CC@CCCCEC:88AC
@HWI-ST279:219:D0RJNACXX:5:1103:8090:182321
ACAGTGGAGGGGTTTCACTTTGACGTTTCCAAGACTAAGCAAAGCATTTAATTGATACAAGTTGCTGGGATCATTTGTACCCAAAATCCGGCGCGGCGCGG
+
BB@FDFFBFFHHFHIGGIJJJIIGIHIJIIIJGIIJIJJIJIJJIIIIIIGGIIJIJJJJGCHHJHGHHFFFFFEEEECEEEDDDDCDDDDDDDB@BDDDB
@HWI-ST279:219:D0RJNACXX:5:1103:3132:182740
GGGTTTCACTGGTGTGTCATGCACATTTAATAGGGGTAAGACTGAATAAAAAATGATTATTTGCATGGAATGGGGATGAGAGAGAAGGAAAGAGTATCATC
+
@@@DA=DDBHHF+A<CAF4CHEH@HHHJEEG9EHGG?CAGCCED9GEICGFG:FGGBC;F=FGICG:()=>?ECH5=1>C@CBB?ACBA>??ACC(55;AC
@HWI-ST279:219:D0RJNACXX:5:1103:4224:182711
GATCTCTTGCGTCCGCCTCCGCCGTGCGACCTCCGCATACTCCCGCGCCGCGCCGGATTTTGGGTACAAATGATCCCAGCAACTTGTATCAAT
+
=@;DDF?DC?DC:EHIJJIIIJIJ0@GE@FFACDHIGI1?ACEBEFCB>?@@BB@D65;CDDDD(:>@@(+4:>CCCCAAC<<C@CCDD>CDD
@HWI-ST279:219:D0RJNACXX:5:1103:20340:182827
AGTCACAATGGCTAGTGTCATTGCACGGCTACCCAAAATATTATACCATCTTCTCTCAAATGAAATCTTTTATGAAACAATCCCCACAGTGGAGGGGTTTC
+
@@@DDDADHHHHHIG:A2AFIHHCB?CFDEHCHIIHGGD?DGEIJDB?FEDBFHIIGHIIGIIIGHE@GGIHEEGGHHHFC@BEDCC?@5@CABBDD@BD:
@HWI-ST279:219:D0RJNACXX:5:1103:17967:183672
AGTTTCATCCTGGTGAAACTCGTCAGCGTCGTTTCCAAGTCCTCGGTAACAGAGTGAAACCCCCGTTGAGGCCGATTCGTTTCATTCACCGGATCTCTTGC
+
@@@DDDDFHHHGHHHGH@FHGDECFIGH?CFIIJEGIIIHHGCHBGGGIJACDC@@DGHEEEEDCAEBDC=?@DBBBDD(38::>CCDCCB-55<CCD>:>
@HWI-ST279:219:D0RJNACXX:5:1103:18029:183817
GGGGGTTTCACTGGTGTGTCATGCACATTTAATAGGGGTAAGACTGAATAAAAAATGATTATTTGCATGAAATGGGGATGAGAGAGAAGGAAAGAGTTTCA
+
@CCFFADDHHHHHJAFHHIIJJJJIGGIIIJIJJEHJI8@GIHJIJJJIIHHIJJIJJIJHHHHHHHFFFFFFEEEDBDDCDDDDDDDDDDDDDDDCEDDD
@HWI-ST279:219:D0RJNACXX:5:1103:6084:184139
GAATGAAACGAATCGGCCTCAACGGGGGTTTCACTCCGTTACCGAGGACTTGGAAACGACGCTGACGAGTTTCACCAGGATGAAACTCTTTCCTTCTCTCT
+
CBCFFFFFHHHHHJJJJJJJJJJIJJJIFHIIJJHHHGFFFFEDDDDDDDCCDDDDDDDDDDDDDDDDDDDDEEDDDDDDDDDDDDDDDDDDDDCDDDDDC
@HWI-ST279:219:D0RJNACXX:5:1103:13064:184317
CATCTTCTCTCAAATGAAATCTTTTATGAAACAATCCCCACAGTGGAGGGGTTTCACTTTGACGTTTCCAAGACTAAGCAAAGCATTTAATTGATACAAGT
+
@@@DFDDFHHHFFGIJJJJIJJJIJJJGIJIIIEHGIJGGHHJDGHBGGGD7BFFDHIIGHGHIHHHA;@CDDDEEDEECDCDCCDDDDDDEC@CDD:@CC
@HWI-ST279:219:D0RJNACXX:5:1103:11900:184801
GTTTCATCCTGGTGAAACTCGTCAGCGTCGTTTCCAAGTCCTCGGTAACAGAGTGAAACCCCCGTTGAGGCCGATTCGTTTCATTCACCGGATCTCTTGCG
+
CC@FFFFFHHGHFHIIJGIIJJJJIGIIJFJJJJ>GF@FGIBHEG@CGGGCFE=CGHGHGHHFFDED=C?;=?;:@C@?CBCDEECDCCBD<9@CCDCDD9
@HWI-ST279:219:D0RJNACXX:5:1103:14022:184857
GCCAGTCACAATGGGGGTTTCACTGGTGTGTCATGCACATTTAATAGGGGTAAGACTGAATAAAAAATGATTATTTGCATGAAATGGGGATGAGAGAGAAG
+
CCCFFFFFHHHHHIJIJHHJJJJJJJDGFGFHJJJJJJGJJJIJJIIJJJFGIIIJJJGHHHHHHFDEEEEFEDEEFDEEDDDDDDDDDBDDDDCDDDDDD
@HWI-ST279:219:D0RJNACXX:5:1103:13445:185483
GGCTACCCAAAATATTATACCATCTTCTCTCAAATGAAATCTTTTATGAAACAATCCCCACAGTGGAGGGGTTTCACTTTGACGTTTCCAAGACTAAGCAA
+
CCCFFFFFHHHHHJJJIIJJIJJJJJJJJJJJJJJJJJJJIJJJJJJJJJHIJJJJJJJJJIJFHIIJJJHEFFFFEEEEEEDDDDDDDEDDDDDDDDDDD
@HWI-ST279:219:D0RJNACXX:5:1103:20681:186179
TCGCACGGCGGAGGCGGACGCAAGAGATCCGGTGAATGAAACGAATCGGCCTCAACGGGGGTTTCACTCTGTTACCGAGGACTTGGAAACGACGCTGACGA
+
BCCDF<DFFHHHHJJIGAHBDDDDCBCCDDBD8@?8CCDDDDDDDDDDDBBDDDDDDDDDD5;BADDDDDDDDCDDDBDDBDDDDD:>CD?<@BD<B@CD<
@HWI-ST279:219:D0RJNACXX:5:1103:5129:186380
AAAGAGTTTCATCCTGGTGAAACTCGTCAGCGTCGTTTCCAAGTCCTCGGTAACAGAGTGAAACCCCCGTTGAGGCCGATTCGTTTCATTCACCGGATCTC
+
BCCFFFEFHHHHHJJJJHIIHIIHJJIIIIIJHIJIJJJJJJGBGHHIIJJGHIJGGH@EHHHHHHFFABBDDDDDDDDDDDDDDDDEEEEDDDBB@BBDC
@HWI-ST279:219:D0RJNACXX:5:1103:3920:186611
GAGATCCGGTGAATGAAACGAATCGGCCTCAACGGGGGTTTCACTCTGTTACCGAGGACTTGGAAACGACGCTGACGAGTTTCACCAGGATGAAACTCTTT
+
?;?DBDDFF@DFHE@AHIJIEB;DEEDHGGIGGIIJJJ9?ACE>6>>;@@>CC?BDDBBCDDDCCCA<-50;-9@CB?><<CCCC@@B<B3>A>A:4>@C@
@HWI-ST279:219:D0RJNACXX:5:1103:10583:186769
GAGAATGCGGAGGTCGCACGGCGGAGGCGGACGCAAGAGATCCGGTGAATGAAACGAATCGGCCTCAACGGGGGTTTCACTCTGTTACCGAGGACTTGGAA
+
CCCFFFFFHHHHHGHJJJJJJJJJIHFFDDBDDDDDDDDDDDDDD<BDDEDDDDDDDDBDDDBDDDDDDDDDDD9@BDEDDDDDDDDDDDBDD>BDDDDDD
@HWI-ST279:219:D0RJNACXX:5:1103:3977:188139
GTTTCCAAGACTAAGCAAAGCATTTAATTGATACAAGTTGCTGGGATCATTTGTACCCAAAATCCGGCGCGGCGCGGGAGAATGCGGAGGTCGCACGGCGG
+
CBCFFFFFHHHHHJJJJJJJGJJJJJJIIJIGGIJJJIIIIIJIJJJEHIGHIIIIJIJJJJJGIIJIGEABDDDDDDDDDDDDCDDDDBBDDDDDD9<BB
@HWI-ST279:219:D0RJNACXX:5:1103:20624:188188
GCACGGCGGAGGCGGACGCAAGAGATCCGGTGAATGAAACGAATCGGCCTCAACGGGGGTTTCACTCTGTTACCGAGGACTTGGAAACGACGCTGACGAGT
+
B@@DFFAFHAHH?GIABEF>BCCEACDDBD;B@CDDD>C>?BBBDDDDBBBDDDDDDDD&0<::ACC@CDDDD>9<>B0<CCDDACC9?>BB3>B<C@?B?
@HWI-ST279:219:D0RJNACXX:5:1103:5523:188405
TCCTCGGTAACAGAGTGAAACCCCCGTTGAGGCCGATTCGTTTCATTCACCGGATCTCTTGCGTCCGCCTCCGCCGTGCGACCTCCGCATTCTCCCGCGCC
+
CCCFFFFFHHHHHJJEHIIGIIJIJJHIIJJJJJJGIIJJJJJJJJJJIIEHFHFFFEEEEEDDDDDDDDDDDDDDBDDDDDDDDDDDBDDDEDDD@DDDD
@HWI-ST279:219:D0RJNACXX:5:1103:9170:188558
GTACCCAAAATCCGGCGCGGCGCGGGAGAATGCGGAGGTCGCACGGCGGAGGCGGACGCAAGAGATCCGGTGAATGAAACGAATCGGCCTCAACGGGGGTT
+
C@@FFFFFHHHHHJIJJJJJJJIIHDBDBDCDABDBDDBCB6@B@BBDD@79BBDBDBBDD@CBCDDDDDBB?CDD>CDDDDDDDDDDDB?@C?<@BBB59
@HWI-ST279:219:D0RJNACXX:5:1103:18306:189098
GGGTTTCACTTTGACGTTTCCAAGACTAAGCAAAGCATTTAATTGATACAAGTTGCTGGGATCATTTGTACCCAAAATCCGGCGCGGCGCGGGAGAATGCG
+
CCCDDFFFHHHHHIJJJJJJJGIIIJJJIJIJIJJIJJJJJIIJJJIJJJIJIGIJJJJJIJJJJJJJGIJJJJIFHHHHFFDDDDDDDDDDDDDBDDDDD
@HWI-ST279:219:D0RJNACXX:5:1103:11282:190236
AATCACGTCTTGCTCATGCCATAGTCAAAACTTAGTCTATGCACCTGCGGATCCGCCATAAGAAAATTGCAAAGAAAAATAATCATTTTTACTATTTTATT
+
BBBFFFFFHHHHHJJJJHIJJJJIJJJJJJJJJJIHHIIIJJJJJJIJJJJJJJJJJJJJIHHHHHGFFFFFFEEEEEDBCDEDDDEEEDDDDEEEEEEDD
@HWI-ST279:219:D0RJNACXX:5:1103:13287:190279
GAAAGAGTTTCATCCTGGTGAAACTCGTCAGCGTCGTTTCCAAGTCCTCGGTAACAGAGTGAAACCCCCGTTGAGGCCGATTCGTTTCATTCACCGGATCT
+
BCCFFFFEHHHHHIJIJJBFHIIIJJJIJIJIJHIIIIJJIJJIJJJIIJFHIJJJIJJDHFFHCEFFDDBDDDDDDDDBDDDDACDDEEEEEDDDBBDDC
@HWI-ST279:219:D0RJNACXX:5:1103:4433:190507
CGACGCTGACGAGTTTCACCAGGATGAAACTCTTTCCTTCTCTCTCATCCCCATTTCATGCAAATAATCATTTTTTATTCAGTCTTACCCCTATTAAATGT
+
@CCDFFFFHHHHHIGHIIIJJJJJIJJJJJJIHIJJJIJJFGIIEI<<CH?CFGGJJIJJJGIIHFHGCEEEDDFDDECCFD5>CCCDDDDBDDDDFCCDD
@HWI-ST279:219:D0RJNACXX:5:1103:8609:190511
CATCTTCTCTCAAATGAAATCTTTTATGAAACAATCCCCACAGTGGAGGGGTTTCACTTTGACGTTTCCAAGACTAAGCAAAGCATTTAATTGATACAAGT
+
CCCFFFFFHHHHHJJJJJJJJIJIJJJJJJJIIIIIJJIJJGHFHIGGIJG;AGHIHIJJJIJJEHHHFFFFFFEEEEDDDCCCCCDDFEDEDDDCDDDDD
@HWI-ST279:219:D0RJNACXX:5:1103:11063:191242
CATCTTCTCTCAAATGAAATCTTTTATGAAACAATCCCCACAGTGGAGGGGTTTCACTTTGACGTTTCCAAGACTAAGCAAAGCATTTAATTGATACAAGT
+
CCCFFFFFHHHHHJJJJJIJJJJJJJJJJJJIJJJJJJJJJJJHIJHIJJHAHIIJJJJJJIJJEHHHFFFFFFEEEEEDDDDDDDDDEEDEDDEEDDDDD
@HWI-ST279:219:D0RJNACXX:5:1103:6487:191765
GGGTAAGACTGAATAAAAAATGATTATTTGCATGAAATGGGGATGAGAGAGAAGGAAAGAGTTTCATCCTGGTGAAACTCGTCAGCGTCGTTTCCAAGTC
+
@CCDDEDDDHFHHIJIJJJIJJGIGIIJIIGFHIJJGIIBGGHIIEGGGG;DGGGGIJDHIDHIGDGCEEC;?BB?BDBCB;=??CD@<?=B<:ADA::>
@HWI-ST279:219:D0RJNACXX:5:1103:16899:191914
CAGAGTGAAACCCCCGTTGAGGCCGATTCGTTTCATTCACCGGATCTCTTGCGTCCGCCTCCGCCGTGCGACCTCCGCATTCTCCCGCGCCGCGCCGGATT
+
BCCFFFFFGHHHHJJJIGHIIJJGJHJJJIHGIJJIIJJJJJJJEHJIGICHHFFFDDDDDDBDD@8@BDDDDDCBDD<BBDEDDDDDBDDDBDBDBD99<
@HWI-ST279:219:D0RJNACXX:5:1103:5193:192466
GGGGGTTTCACTGGTGTGTCATGCACATTTAATAGGGGTAAGTCTGAATAAAAAATGATTATTTGCATGAAATGGGGATGAGAGAGAA
+
@@@DFDDDFDFFHI<EAFEFBFHEGGAFHGIIGGIGJJ6@GE*?FHEHHIGFDFHGGGJJJGHFEEFFEFF@@?C@???@CCA><85?
@HWI-ST279:219:D0RJNACXX:5:1103:9635:193071
GATTTTTTGCATGAAATGGGGATGAGAGAGAAGGAAAGAGTTTCATCCTGGTGAAACTCGTCAGCGTCGTTTCCAAGTCCTCGGTAACAGAGTGAAACCCC
+
CCCFFFFFHHHHHJIJJJJJJIJJIJIIIIJJJIJJJGIIHIJJIJJJJJHGGGIIJJJIIIHHHFFFDDDDDDEDDCDDDDDDBBDDDDDDCCCDDDDD@
@HWI-ST279:219:D0RJNACXX:5:1103:14179:193205
CATTGCACGGCTACCCAAAATATTATACCATCTTCTCTCAAATGAAATCTTTTATGAAACAATCCCCACAGTGGAGGGGTTTCACTTTGACGTTTCCAAGA
+
CCCFFFFFHHHHHJJJJJJJJJJJJJJJJJJJJJJJJJJJJJJJJJJJJJHIJJJJJJJJJJJJJJJIJHHEHHHEFDD?BD(>CDDDDDDDDDDDDEDDB
@HWI-ST279:219:D0RJNACXX:5:1103:18462:193645
TGGGGATGAGAGAGAAGGAAAGAGTTTCATCCTGGTGAAACTCGTCAGCGTCGTTTCCAAGTCCTCGGTAACAGAGTGAAACCCCCGTTGAGGCC
+
<?<D=1@B8ABDFAGBB<;:C;AE??D?C?@G<CB*:BFGHI38BDFHEE;BGA;EAEEF;?AE@?9=B;5>>C9?55@>A>?<;?9<??B@?@@
@HWI-ST279:219:D0RJNACXX:5:1103:8434:193752
GGCGGACGCAAGAGATCCGGTGAATGAAACGAATCGGCCTCAACGGGGGTTTCACTCTGTTACCGAGGACTTGGAAACGACGCTGACGAGTTTCACCAGGA
+
<?<DFDDFHFHGHJHIJJGIFGIIIJJJIGIJJEIIIIIGIJHHGFFDD<:BCCDDDDDDDDDDD7@D8ACDDCDDDDDDDDBDBBDDBD?BDDDDCCDD@
@HWI-ST279:219:D0RJNACXX:5:1103:16300:193814
CGATCTCCCGTCTCCTAAGGCCAGTCACAATGGGGGTTTTACTGGTGTGTCATGCACATTTAATAGGGGTAAGACTGAATAAAAAATGATTATTTGCATGA
+
@@@FFFFFHGHHHJJJJJJJJJJJJJJJIJJJIIJGHGIJIJJDGGHCCEDGIJJHHHHHHFFFFFDED>BDDCDDDCDDEDDDDDDDDDEEDEEDDEEDD
@HWI-ST279:219:D0RJNACXX:5:1103:4292:195134
GATCCCAGCAACTTGTATCAATTAAATGCTTTGCTTAGTCTTGGAAACGTCAAAGTGAAACCCCTCCACTGTGGGGATTGTTTCATAAAAGATTTCATTTG
+
@C@FDDDEFFHBFH@?FHFDD?FBHHHGCFG4CD>GICHHIIIFIGIEC??DEH<9?FIIIGFGEAGGGHG7=)59;96;;@@CDAD@@CCDD:CCCDEDD
@HWI-ST279:219:D0RJNACXX:5:1103:16997:195439
GGAGGCGGACGCAAGAGATCCGGTGAATGAAACGAATCGGCCTCAACGGGGGTTTCACTCTGTTACCGAGGACTTGGAAACGACGCTGACGAGTTTCACCA
+
@@@FFFFDHHDDFGGGE@GHIIJFHGIIGIJJIHGGGFFFDDDDDDDDDDBB9BBDEDCCCDCDCDDD;@B@DDDCDDCDDDBDDDDDBC@BBBBDEECCC
@HWI-ST279:219:D0RJNACXX:5:1103:10022:195649
CGAGGACTTGGAAACGACGCTGACGAGTTTCACCAGGATGAAACTCTTTCCTTCTCTCTCATCCCCATTTCATGCAAATAATCATTTTTTATTCAGTCTTA
+
CCBFFFFFHHHHHJJJJJJJJJJJJJJHIJJIJJJJJHIJJJJJJJJJJJHIIIIFHHHHHFFFFFEEEEEDEDDDDDDDDEDDDEFEDDDDDEEDDDDEE
@HWI-ST279:219:D0RJNACXX:5:1103:7009:195900
GTTACCGAGGACTTGGAAACGACGCTGACGAGTTTCACCAGGATGAAACTCTTTCCTTCTCTCTCATCCCCATTTCATGCAAATAATCATTTTTTATTCAG
+
CBCFFFFDHHHHHJJJJJJJJIJJJJJJJIIJIIJJJJJJJJIJJJJHHHHHHFFFFFFFEEEEEEEDDDDDDDEEDEDDDDDDDDEDDDEEEDDDDDEED
@HWI-ST279:219:D0RJNACXX:5:1103:14368:196480
GGATCATTTGTACCCAAAATCCGGCGCGGCGCGGGAGAATGCGGAGGTCGCACGGCGGAGGCGGACGCAAGAGATCCGGTGAATGAAACGAATCGGCCTCA
+
CCCFFFFFHGDFHJJIJJJJJJJFIJIIIIJHFFDDDDDDDCDDBDD?CDBDDDDDDD<DDBDD>BDBDDDDDDCDCDD<@?CDDDDDDDDDDDDD9BBDD
@HWI-ST279:219:D0RJNACXX:5:1103:15678:196739
CGTCCGCCTCCGCCGTGCGACCTCCGCATTCTCCCGCGCCGCGCCGGATTTTGGGTACAAATGATCCCAGCAACTTGTATCAATTAAATGCTTTGCTTAGT
+
CCCFFFFFHHHHGJJHIGIJJJIJJIJIJJIJJJIJJHHFCDDDDDDBDDCDDDD@CDDDDDDDDDDDDDDDDDDDDDDEEEDDEDDDEEDDEDDDDDDDC
@HWI-ST279:219:D0RJNACXX:5:1103:11161:197088
CATTTAATTGATACAAGTTGCTGGGATCATTTGTACCCAAAATCCGGCGCGGCGCGGGAGAATGCGGAGGTCGCACGGCGGAGGCGGACGCAAGAGATCCG
+
@@@FFAEFHBDDFHIJIAC@FEFGC@GCFHIJJGEFHDGGGIJ>DGEIIGBBB>@B@5777ACCCBBDD>@C>B@B><><995><B@3005<B3389>ACB
@HWI-ST279:219:D0RJNACXX:5:1103:4205:197647
TGCACATTTAATAGGGGAAAGACTGAATAAAAAATGATTATTTGCATGAAATGGGGATGAGAGAGAAGGAAAGAGTTTCATCCTGGTGAAACTCGTCAGCG
+
;??BDDDDDFHGFB<9C)@3CF>HGGIIGFAGGG)??DD<:<?FFDHHAGDFFI;175;CGGH?D17?EEDBBDC.6@;>AA@3@C;=:@3,>@B28?BC9
@HWI-ST279:219:D0RJNACXX:5:1103:11741:198259
TCTCCCGCGCCGCGCCGGATTTTGGGTACAAATGATCCCAGCAACTTGTATCAATTAAATGCTTTGCTTAGTCTTGGAAACGTCAAAGTGAAACCCCTCC
+
@@@FDADDHHFAHGHIIJBHIJFGEIDHIEEFEHEFFFFBD9;;A?AA>@;B;CCD@CDCDDDEDDDCCCDDCDDDDCCDC?AADDAC>C@DDCBBBDBB
@HWI-ST279:219:D0RJNACXX:5:1103:16931:198346
GAAAGAGTTTCATCCTGGTGAAACTCGTCAGCGTCGTTTCCAAGTCCTCGGTAACAGAGTGAAACCCCCGTTGAGGCCGATTCGTTTCATTCA
+
=??DDDD2CD:<,<C<CEAFIG?@?CFAC8CEGD1@6?BDFIHG89/?8:7;@;==7)=.73??C@BF:<BB1(:9<?''08:?CC2:>C>>@
@HWI-ST279:219:D0RJNACXX:5:1103:17857:198486
TGGGGGTTTCACTGGTGTGTCATGCACATTTAATAGGGGTAAGACTGAATAAAAAATGATTATTTGCATGAAATGGGGATGAGAGAGAAGGAAAGAGTTTC
+
CCCFFFDFHHHHHJJCGEGHIJJJJGJJJJJJJIJJJJJ7DGHIIJJJJJHIJJJHHHHHHFFFFFFFEEEEEEDDDDBDDDDDDBDDDDDDDDDDD>CDD
@HWI-ST279:219:D0RJNACXX:5:1103:12106:199000
TATACCATCTTCTCTCAAATGAAATCTTTTATGAAACAATCCCCACAGTGGAGGGGTTTCACTTTGACGTTTCCAAGACTAAGCAAAGCATTTAATTGATA
+
CCCFFFFFHHHHHJJJJJJJJIJJJJJJJJIJJJIJJIJJJJJIHJGJGHGHIIJJAHIJJIIJJHHHHFFFFFEEEEEEDDDDDDDDCDDDDFEDEDDEE
@HWI-ST279:219:D0RJNACXX:5:1103:14234:199621
CCTCAACGGGGTTTCACTCTGTTACCGAGGACTTGGAAACGACGCTGACGAGTTTCACCAGGATGAAACTCTTTCCTTCTCTCTCATCCCCATTTCATGCA
+
CCCFFFFFHHGFHHFHIJIDIIIJJJJGGIGHIJIIIJJJJGGIJIGHHFDCBDDEDDDDBDBDDCC@>CDDDDDDDCDDDDDDDCDDDDBDDDCD>DCCC
@HWI-ST279:219:D0RJNACXX:5:1103:18223:199539
AGTTTCATCCTGGTGAAACTCGTCAGCGTCGTTTCCAAGTCCTCGGTAACAGAGTGAAACCCCCGTTGAGGCCGATTCGTTTCATTCACCGGATCTCTTGC
+
<@?DFFFFHFFHGBFDHGFHGFHGED9FHGGH8FHGIGGFHBDC@F6BBFFFHF@DHHIG9AHFDC@?B;;?BB:?BA?DDDDEEEA>@@?-5-0(44@CA
@HWI-ST279:219:D0RJNACXX:5:1103:11163:200493
CATTCACCGGATCTCTTGCGTCCGCCTCCGCCGTGCGACATCCGCATTCTCCCGCGCCGCGCCGGATTTTGGGTACAAATGATCCCAGCAACTTGTATCAA
+
CCCFFFFFHGHHHJJIJJJJIJJJJJJJJJJJJGHIJJJHHHHFFDDDEECDDDDDDDDDDDDDDDDDDDDDD<CDDCDDDDDDDDDDDDDDDDDACDDDC
@HWI-ST279:219:D0RJNACXX:5:1103:9926:200584
CAGTCACAATGGGGGTTTCACTGGTGTGTCATGCACATTTAATAGGGGTAAGACTGAATAAAAAATGATTATTTGCATGAAATGGGGATGAGAGAGAAGGA
+
CCCFFFFFHHHHHJJCHIJJJJJJCGDGGIJJJJIJJJJJIJJJJIJJ;FFHGJJJJJJHHHHHFEEEEFEDFEFDEEDDDDDDDDDDDDDDDDDDDDDDD
@HWI-ST279:219:D0RJNACXX:5:1104:4555:2994
CACAGTGGAGGGGTTTCACTTTGACGTTTCCAAGACTAAGCAAAGCATTTAATTGATACAAGTTGCTGGGATCATTTGTACCCAAAATCCGGCGCGGCGCG
+
=B@1?=?BHD10<1BE??HH@CFDE@8C??B4BFH?4BGHHI8DFCBF=FEFHI4..@CHG:7@@))..;?>?>(6;@>A@C@CD?AA((8?;BB@<>>99
@HWI-ST279:219:D0RJNACXX:5:1104:6979:3181
CATGCACATTTAATAGGGGTAAGACTGAATAAAAAATGATTATTTGCATGAAATGGGGATGAGAGAGAAGGAAAGAGTTTCATCCTGGTGAAACTCGTCAG
+
C@CFFFFFHHHHHJJJIJJFHEIHHGIHGHJJJJJJJJJIIGFEGIIJJJJJJIJIJJCHIIJJECGHHHGFFCEFE@CEEEEEDDDD>CCDDDDDDDD@B
@HWI-ST279:219:D0RJNACXX:5:1104:17465:3265
CCTCCGCCGTGCGACCTCCGCATTCTCCCGCGCCGCGCCGGATTTTGGGTACAAATGATCCCAGCAACTTGTATCAATTAAATGCTTTGCTTAGTCTTGGA
+
CCCFFFFFHHHHHJJJIIJJJIJJIJJJJJJJIHHDCDDDDDBDDDDDD<9@CDDDDDDDDDDDDDDDDDDCDEEEDDEDDDEEDDEDDDDDCDCDEEDDD
@HWI-ST279:219:D0RJNACXX:5:1104:8975:3598
CAATCCCCACAGTGGAGGGGTTTCACTTTGACGTTTCCAAGACTAAGCAAAGCATTTAATTGATACAAGTTGCTGGGATCATTTGTACCCAAAATCCGGCG
+
CCCFFFFFHHFHFGIGHJJJFHIIIJJJFIJIIHGIIJIIIIJIIHIJJJHIJJJJIJJJHHHHHHHFFFFFFCEEDDDDDDEEDCDEDDDDDBDDDBBDB
@HWI-ST279:219:D0RJNACXX:5:1104:13471:3654
ATTGCACGGCTACCCAAAATATTATACCATCTTCTCTCAAATGAAATCTTTTATGAAACAATCCCCACAGTGGAGGGGTTTCACTTTGACGTTTCCAAGAC
+
CCCFFFFFHHHHGJJJJJJJIJJJJIJIJJJJJJJJJJJJJJJJJJJJJJHIIJJJJJIJJJJJJJJJIHEHHGFFDD?BDCFDDDDDDDDDDDDDEDDDD
@HWI-ST279:219:D0RJNACXX:5:1104:17107:3873
TTCGTTTCATTCACCGGATCTCTTGCGTCCGCCTCCGCCGTGCGACCTCCGCATTCTCCCGCGCCGCGCCGGATTTTGGGTACAAATGATCCCAGCAACTT
+
;@=D4=++=CCCCEG1@)3<C@4A<@FCDA<@D0@@A@BF'5BEA=?EC='3;>:CD@:>?=@@>7;8;>9@->@CD>-98>C>3>>:A:>C(448<9?>C
@HWI-ST279:219:D0RJNACXX:5:1104:12472:4063
ACAATCCCCACAGTGGAGGGGTTTCACTTTGACGTTTCCAAGACTAAGCAAAGCATTTAATTGATACAAGTTGCTGGGATCATTTGTACCCAAAATCCGGC
+
CCCFFFFFHHHHHGHIFHIJJFHIJJJJJJJJJIHJJJJJJJJJJJJJJJHIIIGJJJJJHHHHHHFFFFFFEEEEEDDDDDDEEEDEEDDDDDDDDDDDB
@HWI-ST279:219:D0RJNACXX:5:1104:14908:4307
AAATGCTTTGCTTAGTCTTGGAAACGTCAAAGTGAAACCCCTCCACTGTGGGGATTGTTTCATAAAAGATTTCATTTGAGAGAAGATGGTATAATATTTTG
+
B?B;===AAA?DD@F<AF@CA?C::A32<@AC1:9:E9D88)B6??DD???@FF88CFFH4)..@@A>EHH>7@;;;;CA;@=CA>;;;-5;55(>;;5@;
@HWI-ST279:219:D0RJNACXX:5:1104:8712:4967
GAAACAATCCCCACAGTGGAGGGGTTTCACTTTGACGTTTCCAAGACTAAGCAAAGCATTTAATTGATACAAGTTGCTGGGATCATTTGTACCCAAAATC
+
@@@FDDFFGDHHHJJI<CFHHIJI:DDHIIIIIIFIGBFCFHEGG8CBFGI@GI>CC7?EH@HFADEBDCCCAECCEA@A?9>@D@@CA;@>AACABDCC
@HWI-ST279:219:D0RJNACXX:5:1104:8547:5266
CACAATGGGGGTTTCACTGGTGTGTCATGCACATTTAATAGGGGTAAGACTGAATAAAAAATGATTATTTGCATGAAATGGGGATGAGAGAGAAGGAAAGA
+
BCCFFFFFHGHHHJJJJIJJEHBFGGIJIJEGIIJJIIGIJJJJ;FHJJJHIJJJJJJIHFFFFFEEEFEFEEEDDDDDDDDDDDDDDCDBDDDDDDDDDC
@HWI-ST279:219:D0RJNACXX:5:1104:10726:6547
CTTCTCTCTCATCCCCATTTCATGCAAATAATCATTTTTTATTCAGTCTTACCCCTATTAAATGTGCATGACACACCAGTAAAACCCCCATTGTGACTGGC
+
CCCFFFFFHHHGGJJJJJJJJJJJJJJJJJJJIJJJJJJJJJJJIJIJJJIIJJJJJJJJIJJJGIJJJJIJIJIHHHFCEFFFEDDDDDDDCDCDDDDDB
@HWI-ST279:219:D0RJNACXX:5:1104:13805:7012
GCCGCGCCGGATTTTGGGTACAAATGATCCCAGCAACTTGTATCAATTAAATGCTTTGCTTAGTCTTGGAAACGTCAAAGTGAAACCCCTCCACTGTGGGG
+
@@@DBDDFHHFHFIJIGI:B@D@GFH@HIIJIGIJJEHHIFHG@@EEHIG>CE>CHEDFC>BB7@DAECEDDDD;??B@A:A;CDCBBD?9??C:A(:?<B
@HWI-ST279:219:D0RJNACXX:5:1104:21366:7377
GCTGGCAACGTACACTGCCCAATTAAGGCCAGTCACAATGGGGGGTTTACTGGTGTGTCATGCACATTTAATAGGGGTAAGACTGAATAAAAAATGATTAT
+
?:@ADDEADDHH8:,2C9CFGDFHA?>D9ECD3*??*:?B>GCB&55(+>99ACC?<AC(:>@3>:>AD>:>@@C<>B0>>CCCA:+::444:<833>CDC
@HWI-ST279:219:D0RJNACXX:5:1104:14576:7806
GGGTTTCACTTTGACGTTTCCAAGACTAAGCAAAGCATTTAATTGATACAAGTTGCTGGGATCATTTGTACCCAAAATCCGGCGCGGCGCGGGAGAATGCG
+
CCCDFFFFHHHHHJJJJJJJJJJJJJJJJJJJJJIGIJJIJJJJJJJJJJIIIJJJJJJJJIJJJJJIIJJJJJJHHHHHFFDDDDDDDDDDDDDDDDDDB
@HWI-ST279:219:D0RJNACXX:5:1104:12736:8049
ACCCAAAATCCGGCGCGGCGCGGGAGAATGCGGAGGTCGCACGGCGGAGGCGGACGCAAGAGATCCGGTGAATGAAACGAATCGGCCTCAACGGGGGTTTC
+
CCCFFFFFHHHGHJJJJJJIJJHFDDDDDDDDDBDD?CBBDBBDDDDBDDBBDB@DD@BD?BACDCBD5>BCDCACCABDD?BDDBDDDDCDDDDDD)0<@
@HWI-ST279:219:D0RJNACXX:5:1104:12758:8738
ATTGCACGGCTACCCAAAATATTATACCATCTTCTCTCAAATGAAATCTTTTATGAAACAATCCCCACAGTGGAGGGGTTTCACTTTGACGTTTCCAAGAC
+
CCCFFFFFHHHHHJJJJJJIJJJIJJJIJIGJJIJJJIJIIJFIJJJIJJHIJJJIJJJJJICHHJJJIHEHHHFFDD@BDCFDDDDDCDDBDDDDEDDDC
@HWI-ST279:219:D0RJNACXX:5:1104:4545:8847
CAGTCACAATGGCTAGTGTCATTGCACGGCTACCCAAAATATTATACCATCTTCTCTCAAATGAAATCTTTTATGAAACAATCCCCACAGTGGAGGGGTTT
+
?@<BDBB?FADHHGEHAE?AHHD:AFFGGG@@DFCG=FHHBEDFIG*?B8?FE@FGIII@FH4@AGA=DHEADEECEEHCBBDFCC@B?B5>?AB<8809?
@HWI-ST279:219:D0RJNACXX:5:1104:10137:8799
GAGGGGCGGGCTTCGGCACGTGCTTCACCCGGTCATGCGGTTCGGCCTCAACATTGTGCACTGCTCTGTTGATTACGGCCAAATCGCCCTTTGATGTAGCC
+
@CCFFFFFGHHHHJJHHFFDEDDDDDDDDDDD?BDDDDDDBDBDDDDDDDCCCDDDEDDEDDDDDDDDDDDDDDEDDDDDDBDDDDDDDDDDDDDDDEEDC
@HWI-ST279:219:D0RJNACXX:5:1104:4482:9181
AGATCCGGTGAATGAAACGAATCGGCCTCAACGGGGGTTTCACTCTGTTACCGAGGACTTGGAAACGACGCTGACGAGTTTCACCAGGATGA
+
?@@FDDD@C@FFF@FGHEH8FBGHI6FHIJ9)@FAHG/9ACCCCEECCDC>@@?BBD<3>++(:(32&5555999589?@C>@@@C<?14>A
@HWI-ST279:219:D0RJNACXX:5:1104:12917:9600
GAGGGGTTTCACTTTGACGTTTCCAAGACTAAGCAAAGCATTTAATTGATACAAGTTGCTGGGATCATTTGTACCCAAAATCCTGTGAATGCGGAGGTCGC
+
@@@FDA@DHFHHFIGIIGIHGIIJJJGIGIHGGGGIDB?FGHIIJGIFIEFGHIGBHHIEIJJJJJJEEFHHEHFFFFDCEEEEDDDDD@CCBBDDBBCD<
@HWI-ST279:219:D0RJNACXX:5:1104:10873:9958
GATTTTGGGTACAAATGATCCCAGCAACTTGTATCAATTAAATGCTTTGCTTAGTCTTGGAAACGTCAAAGTGAAACCCCTCCACTGTGGGGATTGTTTCA
+
B@BFFFFFHHHHHJJJIJJJJJIJJJJJJJIHHIJJJJJJJIJIJJJIJJHIJJIIJJJJIJJJJGIIJJJEHIJHHHHFFFDEEEEACDDDBDDDDDDDD
@HWI-ST279:219:D0RJNACXX:5:1104:13147:10146
TTGATACAAGTTGCTGGGATCATTTGTACCCAAAATCCGGCGCGGCGCGGGAGAATGCGGAGGTCGCACGGCGGAGGCGGACGCAAGAGATCCGGTGAATG
+
@@@FFFFFHDFHFHGGGIIIJJJJIGHGHHGIIFEHIJAE:@FHGEDDD@1B5<BACCBBBDDBC@@BDDDD@B@B<@BD@BDBDDD?D?ACCBD>BDDCC
@HWI-ST279:219:D0RJNACXX:5:1104:10164:10813
GGTACAAGTGATCCCAGCAACTTGTATCAATTAAATGCTTTGCTTAGTCTTGGAAACGTCAAAGTGAAACCCCTCCACTGTGGGGATTGTTTCATAAAAGA
+
@C@DDFFAFHGHGJIIJJIJJJJGHIIJJIJJJIGIIGIJIEIHHDGGEHFGIHIHEHIIIIJIHFGGGGGIIJJHHHEF?BEEDB@CDDDDDDDEDDDDD
@HWI-ST279:219:D0RJNACXX:5:1104:15692:11232
AAGCTCGCGAGTGGCGAGGGCGCGCGCGCCGGGGTCTGGCTTATAATGGGGGTTTCACTGGTGTGTCATGCACATTTAATAGGGGTAAGACTGAATAAAAA
+
@B@FFFFFHFHFBHIIIIIIIGGHG<B<8>@B'691ACDDCDAC@DCDCB<@07BCBCAAD+<+88>CCCDDDDDDE@@C>ACDD9@CCDACC:>@C@ACC
@HWI-ST279:219:D0RJNACXX:5:1104:17081:11299
GAGGACTTGGAAACGACGCTGACGAGTTTCACCAGGATGAAACTCTTTCCTTCTCTCTCATCCCCATTTCATGCAAATAATCATTTTTTATTCAGTCTTAC
+
@@BFDFFFHHGHFIJJIJJFIGIIEHHIIIGIGIIIHIIJJJGIFGHIGI@EHIJJIFCAEEHFFFFEDEEEEEDDDDDDEDCDEEEDDDDDDDDEDDEED
@HWI-ST279:219:D0RJNACXX:5:1104:6165:11544
GAGGCCGATTCGTTTCATTCACCGGATCTCTTGCGTCCGCCTCCGCCGTGCGACCTCCGCATTCTCCCGCGCCGCGCCGGATTTTGGGTACAAATGATCCC
+
CCCFFFFFHHHHHJJJJJJDIIJIJJJJJJJJJJIIIJJJJEGJJJIHDFACDDDDDDDDDDDDEDDDDDDDDDBDDDDD<BDDDDBDBDDCDDDDDCCCC
@HWI-ST279:219:D0RJNACXX:5:1104:17494:11584
CATTGCACGGCTACCCAAAATATTATACCATCTTCTCTCAAATGAAATCTTTTATGAAACAATCCCCACAGTGGAGGGGTTTCACTTTGACGTTTCCAAGA
+
@@CFFFFFHHHGHJJJIJJGIEHIIJGIGIIIIIGCGIIGIJJJIIJIIHEGIGIJJJJEHIJGIJJIJHHHHFEEFDD>BBCDDDDDDDDDDDDDCDDDB
@HWI-ST279:219:D0RJNACXX:5:1104:10974:11980
AAAGAGTTTCATCCTGGTGAAACTCGTCAGCGTCGTTTCCAAGTCCTCGGTAACAGAGTGAAACCCCCGTTGAGGCCGATTCGTTTCATTCACCGGATCTC
+
@CCFFFDFHHHHHJJJJEIIJJJJJIJJJJIJGIGIIIIJJJIHIJJJJJJHIJIJIJ@EHHHHHHFFDBDDDDDDDDDDDDDCDDDEEEEEDDDDBDDDC
@HWI-ST279:219:D0RJNACXX:5:1104:14883:12142
GAGATCCGGTGAATGAAACGAATCGGCCTCAACGGGGGTTTCACTCTGTTACCGAGGACTTGGAAACGACGCTGACGAGTTTCACCAGGATGAAACTCTTT
+
B@@=DDDFH@DHHGHIJ@EBGGGEGDIIJEDCGEHIII=BB3;A@CA5>A>@;=;=?BBDDCD>:>AB09>DD>DCB<928@4444:8?<ACDDC(::AC@
@HWI-ST279:219:D0RJNACXX:5:1104:15242:12260
GCGTCGTTTCCAAGTCCTCGGTAACAGAGTGAAACCCCCGTTGAGGCCGATTCGTTTCATTCACCGGATCTCTTGCGTCCGCCTCCGCCGTGCGACCTCCG
+
@CCFFFDFHGHHHIHJJJJJJGHIIJGIGDGGGIIIJJJJHIJJJIJCH@AEHFDEFEFEEEEEEDD@BDDDDDDDDBDDDDDDDDDDBD<@B9@DDBCDB
@HWI-ST279:219:D0RJNACXX:5:1104:19473:12429
GATCATTTGTACCCAAAATCCGGCGCGGCGCGGGAGAATGCGGAGGTCGCACGGCGGAGGCGGACGCAAGAGATCCGGTGAATGAAACGAATCGGCCTCAA
+
BC@FFFFFHHHHHJIJJJJJJJJJJJJJ:FBHFDBDDDCDDDDDDDB?B@7BBDDDDBBDBDDDDDDD>BCBCCCDDD@BBDDDDDCCBBBDDBB<BBDDD
@HWI-ST279:219:D0RJNACXX:5:1104:15506:12657
GGGGTTTCACTTTGACGTTTCCAAGACTAAGCAAAGCATTTAATTGATACAAGTTGCTGGGATCATTTGTACCCAAAATCCGGCGCGGCGCGGGAGAATG
+
?<<DFFF?FHHHDIIJGBHIJIJGIGIHEHHJIGIEBDFGIJJJJIGBFGGGFDFGHJIJJICGGDGIGHIIGFFEHHFFD<8<>B?BDDDBDD>@9ACC
@HWI-ST279:219:D0RJNACXX:5:1104:17416:12621
CAAAGCATTTAATTGATACAAGTTGCTGGGATCATTTGTACCCAAAATCCGGCGCGGCGCGGGAGAATGCGGAGGTCGCACGGCGGAGGCGGACGCAAGAG
+
@@@FFDFDFFFFHGHGIIJJJIIJDGJHFG?EHIJIJIEGHGGGHGCGHIGHIIIIHFDDBD@<B>BDDCDBDBDDDBBBBBB<>9BB@@@><@DBD<5C@
@HWI-ST279:219:D0RJNACXX:5:1104:3682:13808
AATAAAAAATGATTATTTGCATGAAATGGGGATGAGAGAGAAGGAAAGAGTTTCATCCTGGTGAAACTCGTCAGCGTCGTTTCCAAGTCCTCGGTAACAGA
+
CCCFFFFFHHHHHJJJJJJJIJJIIIIIJJICGHDGGHCHIJJJJJJJJJJFHIJJIJJJJHGDIJJHHHHFFFFDCAB?BDDDEDDDCCDDDDDBDDDDC
@HWI-ST279:219:D0RJNACXX:5:1104:7810:13920
CGTCCGCCTCCGCCGTGCGACCTCCGCATTCTCCCGCGCCGCGCCGGATTTTGGGTACAAATGATCCCAGCAACTTGTATCAATTAAATGCTTTGCTTAGT
+
C@BFFFFFGGFHHGGFG<EGHIIGGGJJJIIDGIJJIFEF>@?BDDDDDDCCCDD?ACCDDD>A@:@CDC??CBDDD:ADEEDD@CCCCDA>>ACCCCCD@
@HWI-ST279:219:D0RJNACXX:5:1104:13080:14075
TGGAGGGGTTTCACTTTGACGTTTCCAAGACTAAGCAAAGCATTTAATTGATACAAGTTGCTGGGATCATTTGTACCCAAAATCCGGCGCGGCGCGGGAGA
+
@CCDFFFFFHHHHJJJJJJJJHIJJJJJIJJJJIJJJJJHGHJJJJJIIJJJJJJJJHIIJJJJHGHHHFFFFFFFEEEDEDDDDDDBDDDBDDDDDDBDD
@HWI-ST279:219:D0RJNACXX:5:1104:12471:14346
AGATCCGGTGAATGAAACGAATCGGCCTCAACGGGGGTTTCACTCTGTTACCGAGGACTTGGAAACGACGCTGACGAGTTTCACCAGGATGAAACTCTTTC
+
CCCFFFFFHHHHHJJJJJIJJJJJJJJIJJJJJJJJJ=DDCCEEEEDDDDDDDDDDBDDDDDDDDDDDDDDDDDDDDDBDDEEDDDDDDDDDDDDDDDDDD
@HWI-ST279:219:D0RJNACXX:5:1104:19603:14404
AGGTCATTGCAGATAGTGAACTGGCGTAGAGGTTGGCTATAAGGCCAGTCACAATGGGGGGTTCACTGGTGTGTCATGCACATTTAATAGGGGTAAGACTG
+
+=?BDDDD8FDHBAE@<EFFGEHGAE@@:FCHHAF6BDBDG*9?B9;F@FC@)88C@FDG&5;A>4:>8(3(+8CAA@:@(4:@DD@CDCC?>5)9@CCCD
@HWI-ST279:219:D0RJNACXX:5:1104:17223:14599
GGTGAAACTCGTCAGCGTCGTTTCCAAGTCCTCGGTAACAGAGTGAAACCCCCGTTGAGGCCGATTCGTTTCATTCACCGGATCTCTTGCGTCCGCCTCCG
+
;;8B?DDDFFFAB@:FGEGFHFBB<F<C?DHHHII1BF<8?FG8CAFHIGC@AE4?;;?>ACB;@@DBCC<@CCDACCC?B>>BCCDCCCD>BD>BB@><5
@HWI-ST279:219:D0RJNACXX:5:1104:6138:15591
CAGAGTGAAACCCCCGTTGAGGCCGATTCGTTTCATTCACCGGATCTCTTGCGTCCGCCTCCGCCGTGCGACCTCTGCATTCTCCCGCGCCGCGCCGGATT
+
CCCFFDFFHHHHHJJJEGIIIJGGGIJJJJGHJIIJIIIJJJIIJJJJIIIHGFFFDDDDDDDDDDBBBDDDDDDDDDDDEDEDDDDDDDDDDDDDDD<@B
@HWI-ST279:219:D0RJNACXX:5:1104:19518:16007
CGGCGGAGGCGGACGCAAGAGATCCGGTGAATGAAACGAATGGGCCTCAACGGGGGTTTCACTCTGTTAC
+
?;+=DDF>:8:D0:0@A@/?EA7?B;B><?C>95>@95'8<(55?+8<3>3-578/5<BA>AC:C3+:4A
@HWI-ST279:219:D0RJNACXX:5:1104:7392:16421
GAATCGGCCTCAACGGGGGTTTCACTCTGTTACCGAGGACTTGGAAACGACGCTGACGAGTTTCACCAGGATGAAACTCTTTCCTTCTCTCTCATCCCCAT
+
CCCFFFFFHHHHHJJJJJJDGIIJJJIIIJJJJJJDHFFFFEEEEDEDDB?BDDDDDDDDDDDEEDDDDDDDDDDDDDDDDDDDDDDDCDDDDDEDDBDDC
@HWI-ST279:219:D0RJNACXX:5:1104:9680:16501
GGATCATTTGTACCCAAAATCCGGCGCGGCGCGGGAGAATGCGGAGGTCGCACGGCGGAGGCGGACGCAAGAGATCCGGTGAATGAAACGAATCGGCCTCA
+
CCCFFFFFHGHHHJJJJIIIJJJJJJJJJJJHFFDDDDDDDDDDDDD@CDBDDDDDDDBDDDDDBDDBDDDDDCCDDDD<B@DEDDDDDDDDDDDDBD@BC
@HWI-ST279:219:D0RJNACXX:5:1104:4832:16947
ATTAGGCCAGTCACAATGGGGGTTTCACTGGTGTGTCATGCACATTTAATAGGGGTAAGACTGAATAAAAAATGATTATTTGCATGAAATGGGGATGAGAG
+
@@@F;B?BFFFFHGIJIGCGHI?@;CCFFIJDD8B?BF?BD<BGHGIIJIGFG@H@EHCAHCED>CDFD;@@?CC(;;>C5;ADCCDD:AACBDD9?CDDD
@HWI-ST279:219:D0RJNACXX:5:1104:10306:16973
GGGTAAGACTGAATAAAAAATGATTATTTGCATGAAATGGGGATGAGAGAGAAGGAAAGAGTTTCATCCTGGTGAAACTCGTCAGCGTCGTTTCCAAGTCC
+
CCCDDFFFHHHHHJIJJJJJIJJJJJJJJJJJJJJJJJJJJJGIIIJJIJGIIJJJJJJJIDHIJJJJHHHGEDFFFFFEDEDDDDDBDDDDDDDECDDDD
@HWI-ST279:219:D0RJNACXX:5:1104:13024:17589
GTTACCGAGGACTTGGAAACGACGCTGACGAGTTTCACCAGGATGAAACTCTTTCCTTCTCTCTCATCCCCATTTCATGCAAATAATCATTTTTTATTCAG
+
B@@FFFFDHHFHHJIJIGGGIGIIJIIJJJJJHIIIIJIJJIIJIJJGGHHHHFFFFFFFEEDEECCCCDDDDDEEDEDCDDDDDDECCCDCEDDBDDDEC
@HWI-ST279:219:D0RJNACXX:5:1104:5025:17761
AAAATATTATACCATCTTCTCTCAAATGAAATCTTTTATGAAACAATCCCCACAGTGGAGGGGTTTCACTTTGACGTTTCCAAGACTAAGCAAAGCATTTA
+
B@@F?DDDHFHHHIJEGHGJIIIJGGIIIIFEGGIIGIHIII<FGGIJGIFEGIIDGEIIC<A@EHHHHHHGFEEB=AEEEDDCBDDDDCDDDDCCDDDCD
@HWI-ST279:219:D0RJNACXX:5:1104:19294:18210
ATCATTTGTACCCAAAATCCGGCGCGGCGCGGGAGAATGCGGAGGTCGCACGGCGGAGGCGGACGCAAGAGATCCGGTGAATGAAACGAATCGGCCTCAAC
+
C@CFFFFFHHHHHJJJJJJJIJJJJIIIGIHFDDDDDCDCBDB@D?CBDB9<BDDDBDDDDDBD7>DDDDDDCDDDD<BDDCCDDCDDDBBDDDDDDBCDC
@HWI-ST279:219:D0RJNACXX:5:1104:16068:18359
CGTCGTTTCCAAGTCCTCGGTAACAGAGTGAAACCCCCGTTGAGGCCGATTCGTTTCATTCACCGGATCTCTTGCGTCCGCCTCCGCCGTGCGACCTCCGC
+
CC@FFDFFHHHGFHIIIJJJJJJJJJIJFCHIIJJJJIIJJJGIJIJIAG@EHHGHFFFFFFFEDCBDDDDEDDDBDDDDDDDDDDDDD<@BBDDDBDDDD
@HWI-ST279:219:D0RJNACXX:5:1104:16688:18419
GACGTTTCCAAGACTAAGCAAAGCATTTAATTGATACAAGTTGCTGGGATCATTTGTACCCAAAATCCGGCGCGGCGCGGGAGAATGCGGAGGTCGCACGG
+
CCCFDFFFHHHHHJJJJJJJJJJIJJJJJJJJJIJJJJJJHHJJJJJJIJHHIJJJIIJJJJJJJJJJJJJFDDDDDDDDDDDDBDDDDDDDD<CDDDDD>
@HWI-ST279:219:D0RJNACXX:5:1104:19607:18809
AGTGTCATTGCACGGCTACCCAAAATATTATACCATCTTCTCTCAAATGAAATCTTTTATGAAACAATCCCCACAGTGGAGGGGTTTCACTTTGACGTTTC
+
BCBFDDFFFHHHHJJJJJJJJJJJJIJJIIHIJIJJJJJIJJJJIIJIIIFHIJJIJJJJJJJJJJJIIJJIHHHHEFFFFDDD?BDDFDDDDDDDD??CD
@HWI-ST279:219:D0RJNACXX:5:1104:7412:19068
AATGCGGAGGTCGCACGGCGGAGGCGGACGCAAGAGATCCGGTGAATGAAACGAATCGGCCTCAACGGGGGTTTCACTCTGTTACCGAGGACTTGGAAACG
+
@CCFFFFFHHHHHJJJJJJJJJJHHDDDDDDDDDDDDDDDDD:BDDEDDDCDDDDDDDDDDDDDDDDDDDD5;BDEDDDDDDDDDDDDDDDDDDDDDDDDD
@HWI-ST279:219:D0RJNACXX:5:1104:18803:19801
AGGCGGACGCAAGAGATCCGGTGAATGAAACGAATCGGCCTCAACGGGGGTTTCACTCTGTTACCGAGGACTTGGAAACGACGCTGACGAGTTTCACCAGG
+
@CCFFFFFHHHHHJJIJJJJJDHGHIJIJIIJIJJJJJHHGDFFFDDDDDB@BCDDDDDDDDDDDD>BDBBDDDDCDCDDDDDDDDBDD@D?BDEDDDDDD
@HWI-ST279:219:D0RJNACXX:5:1104:20066:20215
GCTTTGCTTAGTCTTGGAAACGTCAAAGTGAAACCCCTCCACTGTGGGGATTGTTTCATAAAAGATTTCATTTGAGAGAAGATGGTATAATATTTTGGGTA
+
C@CDDFFFHGH?FHIIIJJEGIIJJJIJCFHIEIIIGIGIJIJI?FG6FF>BFAGHGIIJIJJJGHHHHFHHFFFFFECCCECDCCDCDDDDDDEEDD:?C
@HWI-ST279:219:D0RJNACXX:5:1104:5298:20652
GAGATCCGGTGAATGAAACGAATCGGCCTCAACGGGGGTTTCACTCTGTTACCGAGGACTTGGAAACGACGCTGACGAGTTTCACCAGGATGAAACTCTTT
+
CCCFFFFFHHHHHJJJJJJJJJJJJJJJIJJJJJJJJJBEDEFEDEDCDDCDDDDDDDDDDDDDDCCBBDDDDDBCBDDDDDEEDDDDDDDDDCDDDCDD>
@HWI-ST279:219:D0RJNACXX:5:1104:20147:20775
CATGCACATTTAATAGGGGTAAGACTGAATAAAAAATGATTATTTGCATGAAATGGGGATGAGAGAGAAGGAAAGAGTTTCATCCTGGTGAAACTCGTCAG
+
@<?DFDFAAHHHHJCHIIJ@FHIJIIEGEHFGGGIIJJIJJ>FIJJIEIICGE<FIJGGIJIIIFGGAHHHFFFDFEEEEEEEECDDCACCCDDDDD?BDB
@HWI-ST279:219:D0RJNACXX:5:1104:8019:21207
GGTAACAGAGTGAAACCCCCGTTGAGGCCGATTCGTTTCATTCACCGGATCTCTTGCGTCCGCCTCCGCCGTGCGACCTCTGCATTCTCCCGCGCCGCGCC
+
BCBFFFFFHHFHHJJJJJJJIIJJJJJJJJIJJJIHJJJJJJJJJJJJJJEHHHHHFFFDDDDDBDDDDDDBDDDDDDDDDDDDDDCCDDDDDDDDDDDDB
@HWI-ST279:219:D0RJNACXX:5:1104:9777:21248
GGGTTTCACTGGTGTGTCATGCACATTTAATAGGGGTAAGACTGAATAAAAAATGATTATTTGCATGAAATGGGGATGAGAGAGAAGGAAAGAGTTTCATC
+
@CCDDFFFHGHHDGFHHGGIJJJJJJJJJJJGIJJJ?GHIJJJJJJJJJJIJJJJJIJJJJJJJJIII=EHHHHHFFFFEEDCDDDDDDDDDDD@>CDFEE
@HWI-ST279:219:D0RJNACXX:5:1104:16541:21572
GGGATCATTTGTACCCAAAATCCGGCGCGGCGCGGGAGAATGCGGAGGTCGCACGGCGGAGGCGGACGCAAGAGATCCGGTGAATGAAACGAATCGGCCTC
+
@@@FFFFFHGFDFHIJIIIJJJJIIIJJJGIJHEDDDBBDDDDDDDDD+<7@DDDDBDD;<BBBD7@BDD>BCDDDDDDD9@BCDACCC>@B?ABBB<@BB
@HWI-ST279:219:D0RJNACXX:5:1104:13974:22715
GTCGCACGGCGGAGGCGGACGCAAGAGATCCGGTGAATGAAACGAATCGGCCTCAACGGGGGTTTCACTCTGTTACCGAGGACTTGGAAACGACGCTGACG
+
CCCFFFFFHHHHFJJIJJGHFDDDDDDDDDDDD?BDDEDDDDDDDDDDDDDDDDDDDDDDDD7<BCDDDDDDDDDDDD@DDBDDDDDCDDDDDDDDDDDDB
@HWI-ST279:219:D0RJNACXX:5:1104:8616:22996
TCGCACGGCGGAGGCGGACGCAAGAGATCCGGTGAATGAAACGAATCGGCCTCAACGGGGGTTTCACTCTGTTACCGAGGACTTGGAAACGACGCTGACGA
+
<@@BBDD<DFC?DGBH64:B?>BDDDD@A@BD6=B@CCCCC8<5@BDDB<@BDACCDDDDB)08:@@@ACCCC>CC@>BD>BDDDC@C@98<09>@B<CB7
@HWI-ST279:219:D0RJNACXX:5:1104:7849:23153
CGGATTTTGGGTACAAATGATCCCAGCAACTTGTATCAATTAAATGCTTTGCTTAGTCTTGGAAACGTCAAAGTGAAACCCCTCCACTGTGGGGATTGTTT
+
CCCFFFFFHHHDHBGIJJIJJIJJJIJJJJJJJAFGIIJIHIIJJJJJJJHIJJJJHJJJJJGIJJJIIJJJJHHEHHHHFFFDDEEDD>CDDDBDDDDDD
@HWI-ST279:219:D0RJNACXX:5:1104:5913:23289
GCAAGAGATCCGGTGAATGAAACGAATCGGCCTCAACGGGGGTTTCACTCTGTTACCGAGGACTTGGAAACGACGCTGACGAGTTTCACCAGGATGAAACT
+
CCCFFFFFHHHGHHIJJJJIJJJJJJJJJJJJIJJJEHIJJH>BDDFDDDCDDDDDDDBDD@BDDDDDCDDDDDDDDDDDDDDBDDDEDD@BD?@CDCDDD
@HWI-ST279:219:D0RJNACXX:5:1104:20330:23303
GAGATCCGGTGAATGAAACGAATCGGCCTCAACGGGGGTTTCACTCTGGTACCGAGGACTTGGAAACGACGCTGACGA
+
:8=:BDDDDFHFFI>4C?FGE@<EC@DH<FGI;GHHIG9?B3;@AA;5(-5;A:8?8)<>>CDD>49(5;;;BBBDBB
@HWI-ST279:219:D0RJNACXX:5:1104:18946:24020
GCGACCTCCGCATTCTCCCGCGCCGCGCCGGATTTTGGGTACAAATGATCCCAGCAACTTGTATCAATTAAATGCTTTGCTTAGTCTTGGAAACGTCAAAG
+
@@@FDFFFDF?DFGIIIGIID@FHGAHIIIG<?DEEEDD?>ACCCCD9>CCCCCACCDDDDC@CDCCDEDDDEEDDECCC@CCC>ADDCC@CCD??ABDCC
@HWI-ST279:219:D0RJNACXX:5:1104:9681:24395
AAGGCCAGTCACAATGGCTAGTGTCATTGCACGGCTACCCAAAATATTATACCATCTTCTCTCAAATGAAATCTTTTATGAAACAATCCCCACAGTGGAGG
+
CC@FFFFFHFHHGIIGGIJJICH<FHIIIGIGIGEHIIGIIIGGEEIHHEFHGGIJJIIGHIGHCHIIGGHHHHHGHFEFFFDDEDEEEDDDD@A5@C@AB
@HWI-ST279:219:D0RJNACXX:5:1104:14048:24296
TGAAACCCCCGTTGAGGCCGATTCGTTTCATTCACCGGATCTCTTGCGTCCGCCTCCGCCGTGCGACCTCCGCATTCTCCCGCGCCGCGCCGGATTTTGGG
+
CCCFFFFFHHHHHJJJJJJJJJJJJIJIJJJJJIJJJIIIJJJJJIJJHHDFDDDDDDDDBBDDDDDDDDDDDBDDDEDDDDDDDDDDDDDDDBDDDDDDD
@HWI-ST279:219:D0RJNACXX:5:1104:14656:25066
GCGCCGCGCCGGATTTTGGGTACAAATGATCCCAGCAACTTGTATCAATTAAATGCTTTGCTTAGTCTTGGAAACGTCAAAGTGAAACCCCTCCACTGTGG
+
CCCFFFFFHHHGHIJJJJJJGHJGIJJJJJJJJJJIJJJJIHEHHHHHFFFFFFFEDEEEEDDDDDDEEDDDDDDDDDDDDDACDEDDDDDDDDDDDDCDC
@HWI-ST279:219:D0RJNACXX:5:1104:8136:25371
GGACGCAAGAGATCCGGTGAATGAAACGAATCGGCCTCAACGGGGGTTTCACTCTGTTACCGAGGACTTGGAAACGACGCTGACGAGTTTCACCAGGATGA
+
@??D:ADDFBH8DFHA<@FHEHG>DFC=DFEG@BDFADFBBF@<@>BBD>@;@::>>@@@C7-5;&8ACC>ACDDDD995<<@CD<B<8AAC@CC??D@@C
@HWI-ST279:219:D0RJNACXX:5:1104:4150:25675
GGGTTTCACTGGTGTGTCATGCACATTTAATAGGGGTAAGACTGAATAAAAAATGATTATTTGCATGAAATGGGGATGAGAGAGAAGGAAAGAGTTTCATC
+
B@@=BDDDDFHHDFCE?DHHEE<BCHHIH>EHHIIJ8CFGBFHIHGGGCHEEGIGHGIHGAGCGFGGHGECEFFFFFEBCCC???ACD@CCBDD:ACDDEE
@HWI-ST279:219:D0RJNACXX:5:1104:12352:26381
GGATCATTTGTACCCAAAATCCGGCGCGGCGCGGGAGAATGCGGAGGTCGCACGGCGGAGGCGGACGCAAGAGATCCGGTGAATGAAACGAATCGGCCTCA
+
CCCFFFFFHHHHHJJJJJIJJJJJJJJJJJJHFFDDDDDDDDDDDDDBCDBDDDDDDDDDDDDDBBDDDDBDDDCCDDD9BBDEDDDDDDDDDDDDDDDDD
@HWI-ST279:219:D0RJNACXX:5:1104:8546:26703
CAAGACTAAGCAAAGCATTTAATTGATACAAGTTGCTGGGATCATTTGTACCCAAAATCCGGCGCGGCGCGGGAGAATGCGGAGGTCGCACGGCGGAGGCG
+
CC@FDFFDFHHFHIJGHIJJJJJJGHGIJJJGHHDF<EFHHHIJJJJIGGHIIIJJGHGGIIIIHFDDDDDDDBDDBDDDDDBBB<CBDBDDDDDD>B@B@
@HWI-ST279:219:D0RJNACXX:5:1104:20192:27260
GGTACAAATGATCCCAGCAACTTGTATCAATTAAATGCTTTGCTTAGTCTTGGAAACGTCAAAGTGAAACCCCTCCACTGTGGGGATTGTTTCATAAAAGA
+
@C:DDDFFHGFDHJJIIDHHJIIIBDIIJJJJIJFIJJJJIJEHIIJHGIFHIGIEHIFIJJJJ8CCFGGGGIIEHHHHF;@DFDBBDDCCDDDDEDDDDB
@HWI-ST279:219:D0RJNACXX:5:1104:10482:27884
TCACTGGTGTGTCATGCACATTTAATAGGGGTAAGACTGAATAAAAAATGATTATTTGCATGAAATGGGGATGAGAGAGAAGGAAAGAGTTTCATCCTGGT
+
@C@FFFFBFCFFHIGIJIIIJJJJJJIJJJJEGIJJJJJJIIJJJJJJJIHIJJJJJJJIJJIJJJJIJJHGHFFFFFDDEEDDDDDDDDEDEEEEDDDDA
@HWI-ST279:219:D0RJNACXX:5:1104:6065:28233
AAACCCCCGTTGAGGCCGATTCGTTTCATTCACCGGATCTCTTGCGTCCGCCTCCGCCGTGCGACCTCCGCATTCTCCCGCGCCGCGCCGGATTTTGGGT
+
@@CFFFFFHHHHHJJIIGIJJJJJJJGIJJJJJJJJJJIJIIJIJJJHHFDEDDDBDDD@@BDDDB@DDBDDDDDEDDDDDDDBDDBDDDBBBDDDDDB8
@HWI-ST279:219:D0RJNACXX:5:1104:17693:28007
[truncated: 11,084,121 more chars]
