# Supplementary material for: The Use of RelocaTE and Unassembled Short Reads to Produce High-Resolution Snapshots of Transposable Element Generated Diversity in Rice
Source: G3 (Bethesda). 2013 Jun 1;3(6):949–57. doi: 10.1534/g3.112.005348 (PMC3689806; doi:10.1534/g3.112.005348)
Supplement: Supporting Information [file supp_g3.112.005348_FileS2.zip › srobb1-RelocaTE-6c1cb50/sample_relocaTE_run/run_characTErizer.sh]

../scripts/characterizer.pl -s 02052012_sample/mping/results/sample.mping.all_nonref.txt -b data/sample.sorted.bam -g data/MSUr7.sample.fa -x 1 
