# Supplementary material for: The Use of RelocaTE and Unassembled Short Reads to Produce High-Resolution Snapshots of Transposable Element Generated Diversity in Rice
Source: G3 (Bethesda). 2013 Jun 1;3(6):949–57. doi: 10.1534/g3.112.005348 (PMC3689806; doi:10.1534/g3.112.005348)
Supplement: Supporting Information [file supp_g3.112.005348_FileS2.zip › srobb1-RelocaTE-6c1cb50/sample_relocaTE_run/run_relocaTE.sh]

## run this command to run all steps sequentially
## only use this if you do not have access to cluster or qsub

../scripts/relocaTE.pl -t data/mping.fa -g data/MSUr7.sample.fa -d data/fq -e sample -o 02052012_sample -1 _p1 -2 _p2 -r 1
