# Supplementary material for: The Use of RelocaTE and Unassembled Short Reads to Produce High-Resolution Snapshots of Transposable Element Generated Diversity in Rice
Source: G3 (Bethesda). 2013 Jun 1;3(6):949–57. doi: 10.1534/g3.112.005348 (PMC3689806; doi:10.1534/g3.112.005348)
Supplement: Supporting Information [file supp_g3.112.005348_FileS2.zip › srobb1-RelocaTE-6c1cb50/scripts/fastq_split.pl]

#!/usr/bin/perl -w
use strict;
use Getopt::Long;
use File::Spec;

my %uncompress = (
  'bz2' => 'bzcat',
  'gz'  => 'zcat'
);

# assume short read fastq with 4 lines per record!

my $size = 1_000_000;
my $outdir;

if ( !defined @ARGV ) {
  print "Please Provide 
-s int The number of sequences per file [1_000_000]
-o dir The name of the directory to output the files
followed by a list of files to be split

Usage:
./fastq_split -o split_fq ~/somedir/someRandom.fq
./fastq_split -s 1000 -o split_fq ~/somedir/*fq

";
  exit;
}

GetOptions(
  's|size:i'   => \$size,
  'o|outdir:s' => \$outdir,
);
my @files = @ARGV;

if ( !-e $outdir ) {
  system("mkdir -p $outdir");
}

for my $file (@files) {
  $file = File::Spec->rel2abs($file);
  my ( $vol, $dir, $fname ) = File::Spec->splitpath($file);
  my $odir = $outdir || $dir;

  my $fh;
  if ( $fname =~ /(\S+)\.(gz|bz2)$/ ) {
    open( $fh => "$uncompress{$2} $file |" ) || die $!;
    $fname = $1;
  }
  else {
    open( $fh => $file ) || die "$file $!";
  }
  my @name = split( /\./, $fname );
  my ($ext) = pop @name;
  my $f = join( ".", @name );
  my $i = 0;

  open( my $ofh => sprintf( ">$odir/p%02d.%s.%s", $i++, $f, $ext ) ) || die $!;
  my $n = 0;
  while (<$fh>) {
    unless (/^@/) {
      chomp;
      die(
"out of register, got line:\n$_\n  but expected line to start with '\@'\n"
      );
    }
    print $ofh $_;
    for ( 0 .. 2 ) {
      $_ = <$fh>;
      print $ofh $_;
    }
    if ( ++$n >= $size ) {
      close($ofh);

      open( $ofh => sprintf( ">$odir/p%02d.%s.%s", $i++, $f, $ext ) ) || die $!;
      $n = 0;
    }
  }
  close($ofh);
}
