# Supplementary material for: The Use of RelocaTE and Unassembled Short Reads to Produce High-Resolution Snapshots of Transposable Element Generated Diversity in Rice
Source: G3 (Bethesda). 2013 Jun 1;3(6):949–57. doi: 10.1534/g3.112.005348 (PMC3689806; doi:10.1534/g3.112.005348)
Supplement: Supporting Information [file supp_g3.112.005348_FileS2.zip › srobb1-RelocaTE-6c1cb50/scripts/move_files.pl]

#!/usr/bin/perl -w
use strict;
use File::Spec;
use File::Basename;

my $dir       = shift;
my $final_dir = shift;
my $dir_path  = File::Spec->rel2abs($dir);

$final_dir = File::Spec->rel2abs($final_dir);
my $lowest_dir = basename($dir_path);

my $CP1 =
  "$dir_path/*$lowest_dir*.fq  $final_dir/fq_split_by_chromosome/$lowest_dir/.";
my $CP2 =
"$dir_path/*$lowest_dir*.sam  $final_dir/sam_split_by_chromosome/$lowest_dir/.";
my $CP3 =
"$dir_path/*$lowest_dir*.sorted.bam*  $final_dir/bam_split_by_chromosome/$lowest_dir/.";

`mv $CP1`;
`mv $CP2`;
`mv $CP3`;
