# Supplementary material for: The Use of RelocaTE and Unassembled Short Reads to Produce High-Resolution Snapshots of Transposable Element Generated Diversity in Rice
Source: G3 (Bethesda). 2013 Jun 1;3(6):949–57. doi: 10.1534/g3.112.005348 (PMC3689806; doi:10.1534/g3.112.005348)
Supplement: Supporting Information [file supp_g3.112.005348_FileS2.zip › srobb1-RelocaTE-6c1cb50/scripts/splitSam_byTarget.pl]

#!/usr/bin/perl -w
use strict;
use File::Spec;
use Getopt::Long;

##takes a sam file and splits it into separate files based on the
##targets sequences.

## 06192012: writing all matches for one read to the appropriate target file.

my $sam_file;
my $sam_dir;
my $current     = File::Spec->curdir();
my $current_dir = File::Spec->rel2abs($current);
my $out_dir     = "$current_dir/split_by_target";
my $all_hits     = 1;
GetOptions(
  's|sam:s' => \$sam_file,
  'd|dir:s' => \$sam_dir,
  'o|out:s' => \$out_dir,
  'a|all_hits:s' => \$all_hits,
  'h|help'  => \&getHelp,
);

sub getHelp {
  print "
usage:
./splitSam_byTarget.pl [-d sam_directory] [-s sam file] [-o out_directory][-h] 

options:
-s STR          sam file [no default]
-d STR          directory of sam files [no default]
-o STR		directory for the new sam files [current_dir/split_by_target]
-a INT		include all hits in XA:Z tag of BWA samfile. 0 for no, 1 for yes. (0|1) [default=1]	
-h              this message
";
  exit 1;
}

if ( !defined $sam_file and !defined $sam_dir ) {
  print "\n\nMust provide a sam file or a directory containing sam files\n\n";
  &getHelp;
  exit 1;
}
elsif ( ( defined $sam_file and !-e $sam_file ) ) {
  print "Must provde a valid sam file \n\n";
  &getHelp;
  exit 1;
}
elsif ( defined $sam_dir and !-d $sam_dir ) {
  print "Must provde a valid directory containing sam files\n\n";
  &getHelp;
  exit 1;
}

mkdir "$out_dir", 0777 unless -d "$out_dir";
my $sam_dir_path;
my @sam_files;

if ( defined $sam_dir and -d $sam_dir ) {
  $sam_dir_path = File::Spec->rel2abs($sam_dir);
  opendir( DIR, $sam_dir_path ) || die "$!";
  foreach my $file ( readdir(DIR) ) {
    if ( $file =~ /\.sam$/ ) {
      $file = $sam_dir_path . "/" . $file;
      push @sam_files, $file;
    }
  }
}
elsif ( defined $sam_file and -e $sam_file ) {
  push @sam_files, $sam_file;
}

foreach my $in_sam (@sam_files) {
  my $sample;
  my ( $volume, $directories, $filename ) = File::Spec->splitpath($in_sam);
  if ( $filename =~ /(\S+)\.\S+$/ ) {
    $sample = $1;
  }
  else {
    warn "file: $in_sam";
  }

  open INSAM, $in_sam;
  my %targets;
  my %headers;
  my $PGline;
  my %seqs;

  while ( my $line = <INSAM> ) {
    chomp $line;
    next if $line =~ /^\@HD\s+VN:/;
    if ( $line =~ /^\@SQ\s+SN:(\S+)/ ) {
      $headers{$1} = $line;
    }
    elsif ( $line =~ /^\@PG/ ) {
      $PGline = $line;
    }
    else {
      my ( $seq, $col2, $target ) = split /\t/, $line;
      ## if flag is between 64 and 127 left pair
      ## if flag is > 127 right pair
      my $left_right;
      if ( $col2 > 63 and $col2 < 128 ) {
        $left_right = 'left';
      }
      elsif ( $col2 > 127 ) {
        $left_right = 'right';
      }
      elsif ( $col2 < 64 ) {
        $left_right = 'unpaired';
      }
      ##add each seq name to its target and count
      ##add each line of sam file to its seq name, noting if it is left or right
      ##this will also collect unmapped reads, to target *
      ##when printing files get both right and left for each target
      $targets{$target}{$seq}++;
      #push @{$seqs{$seq}{$left_right}} ,  $line;
      $seqs{$seq}{$left_right}{$line}++;
      
      ##get other hits
      ##XA:Z:Chr12,-20582630,101M,0;Chr12,-20680151,101M,0;
      if ($line =~/XA:Z:(.+)\s*/ and $all_hits){
        my $otherHits = $1;
        my @otherHits = split ';' , $otherHits;
        foreach my $otherHit (@otherHits){
          my ($otherTarget) = split ',' , $otherHit;
          ##add to list of potential targets for this seq
          $targets{$otherTarget}{$seq}++;
        }
      }
    }
  }

  #for every target that is not * add the unmapped reads
  foreach my $target ( sort keys %targets ) {
    next if $target eq '*';
    ##get each unmapped read from target *
    foreach my $seq ( sort keys %{ $targets{'*'} } ) {
      $targets{$target}{$seq}++;
    }
  }

##print each read to the appropriate target file
##includes each read that mappped to target and its mate
##includes each unmapped read
  foreach my $target ( sort keys %targets ) {
    next if $target eq '*';
    mkdir "$out_dir/$target", 0777 unless -d "$out_dir/$target";
    my $outfile;
    if ( $sample =~ /(\S+)\.unPaired/ ) {
      $outfile = "$1.$target.unPaired.sam";
    }
    else {
      $outfile = "$sample.$target.sam";
    }
    open OUTSAM, ">$out_dir/$target/$outfile" or die $!;

    #add every target SQ line to each file
    foreach my $header ( sort keys %headers ) {
      print OUTSAM $headers{$header}, "\n";
    }
    print OUTSAM $PGline, "\n" if defined $PGline;

    #print both lft and right read even if only one of the 2 was actullly mapped to this target
    ##$seqs{$seq}{$left_right}{$line}++;
    foreach my $seq ( sort keys %{ $targets{$target} } ) {
      foreach my $left_right ( sort keys %{ $seqs{$seq} } ) {
        foreach my $sam_line (sort keys %{$seqs{$seq}{$left_right}}){
        #foreach my $sam_line (@{$seqs{$seq}{$left_right}}){
          print OUTSAM $sam_line, "\n";
        }
      }
    }
  }
}
